# Supplementary material for: Differences in gene expression between high and low tolerance rainbow trout (Oncorhynchus mykiss) to acute thermal stress
Source: PLoS One. 2025 Jan 8;20(1):e0312694. doi: 10.1371/journal.pone.0312694 (PMC11709236; doi:10.1371/journal.pone.0312694)
Supplement: S1 File — For a more detailed description of all the worksheets in the supplementary files the reader is directed to the DRYAD repository: doi.org/10.5061/dryad.6wwpzgn74. (XLSX) [file pone.0312694.s001.xlsx]

## Sheet: Sheet1
Reads were assigned to a manual reference database build in CLC Genomics Workbench based upon the OmykA_1.1 genome release (2020/09/23).
In addition to the genome assembly from 32 chromosomes this build also included reference material from 190 scaffolds. Total size of the build was 2,293,258,407 bp representing 57,398 genes and 113,245 transcripts.
NOTE: Differences in the sum of counts of 'Reads remaining' and 'Reads orphaned' compared to 'Total Reads' represents 'Reads discarded' which are not shown
Alma strain
Sample	Total Reads	Reads remaining	Reads orphaned	Trimmed Pairs*	% trimmed	Avg. Length (bp) after trim	Read mapped in broken pairs**	% mapped in broken pairs	Reads unmapped	% Unmapped
Alma-High-01	68486478	68485542	465	1546906	4.52	99.98	2098872	3.06	2202448	3.22
Alma-High-02	58881230	58880670	279	1208990	4.11	100.14	1806898	3.07	1292936	2.2
Alma-High-03	73260790	73259708	539	1699905	4.64	100.01	2272760	3.1	2247942	3.07
Alma-High-04	69703738	69702766	484	1701479	4.88	100.1	2108155	3.02	1646345	2.36
Alma-High-05	70538244	70537246	496	1423616	4.04	100.13	2306170	3.27	2140098	3.03
Alma-High-06	79095404	79094250	570	1567204	3.96	100	3050714	3.86	2553098	3.23
Alma-Low-01	76182154	76181104	521	1695726	4.45	100.12	2358558	3.1	2002660	2.63
Alma-Low-02	71823910	71822848	530	1698589	4.73	100.04	2513433	3.5	1922585	2.68
Alma-Low-03	78941798	78940710	539	1402743	3.55	100.3	2368090	3	1688630	2.14
Alma-Low-04	70357624	70356254	671	1753935	4.99	98.46	4786615	6.8	5699531	8.1
Alma-Low-05	63861162	63860312	422	1383785	4.33	99.98	1993806	3.12	1607180	2.52
Alma-Low-06	65784834	65783824	503	1421687	4.32	100.01	2121612	3.23	1830172	2.78
Alma-Control-01	77738690	77737614	534	1679624	4.32	100.09	2118585	2.73	1311073	1.69
Alma-Control-02	74669042	74668034	499	1504750	4.03	100.18	2597760	3.48	1344070	1.8
Alma-Control-03	73172932	73171934	498	1618463	4.42	100.22	1995585	2.73	1019121	1.39
Alma-Control-04	94177754	94176334	705	2291375	4.87	100.03	3144932	3.34	1956954	2.08
Alma-Control-05	56854210	56853412	396	1698264	5.97	99.91	1512484	2.66	941696	1.66
Alma-Control-06	75320768	75319656	553	1994878	5.3	99.86	2360394	3.13	1586744	2.11
Total	1298850762	1298832218	9204	29291919
Median	72498421	72497391	512	1.64904e+06	4.435	100.035	2289465	3.11	1759401	2.44
Average	7.21584e+07	7.21573e+07	511.333	1.62733e+06	4.52389	99.9756	2.41752e+06	3.34444	1.94407e+06	2.705
Lyndon strain
Sample	Total Reads	Reads remaining	Reads orphaned	Trimmed Pairs*	% trimmed	Avg. Length (bp) after trim	Reads mapped in broken pairs**	% mapped in broken pairs	Reads unmapped**	% Unmapped
Lyn-High-01	73926456	73925364	542	1235011	3.34	100.25	2432531	3.29	1763403	2.39
Lyn-High-02	67022862	67021936	461	1685093	5.03	100.04	2230396	3.33	1504170	2.24
Lyn-High-03	78850568	78849404	575	1656120	4.2	100.14	2531791	3.21	1862401	2.36
Lyn-High-04	102403700	102402348	673	3346713	6.54	99.81	2741179	2.68	2561615	2.5
Lyn-High-05	71675016	71673940	536	1976098	5.51	99.75	2285493	3.19	2231719	3.11
Lyn-High-06	80221286	80220118	579	2142387	5.34	99.72	2285467	2.85	2857387	3.56
Lyn-Low-01	84414720	84413560	580	1797982	4.26	100.09	2711600	3.21	1832284	2.17
Lyn-Low-02	63962068	63961198	433	1510375	4.72	100.05	2265953	3.54	1181021	1.85
Lyn-Low-03	73853794	73852700	541	2200872	5.96	99.43	3085702	4.18	2768102	3.75
Lyn-Low-04	59650156	59649354	399	1316712	4.41	100.13	2119306	3.55	1375894	2.31
Lyn-Low-05	64963098	64962190	453	1261673	3.88	100.2	2299509	3.54	1504873	2.32
Lyn-Low-06	54648998	54648268	360	1378464	5.04	100	1613324	2.95	1232944	2.26
Lyn-Control-01	76578320	76577218	548	1775352	4.64	100.05	2688853	3.51	1447145	1.89
Lyn-Control-02	70343356	70342384	485	1901951	5.41	99.74	2438541	3.47	2136567	3.04
Lyn-Control-03	81021270	81020064	595	1784885	4.41	100.06	2434156	3	1776848	2.19
Lyn-Control-04	59369160	59368350	404	1116013	3.76	100.18	1989273	3.35	944021	1.59
Lyn-Control-05	78200446	78199334	552	1949488	4.99	100.03	2491247	3.19	1366035	1.75
Lyn-Control-06	75864574	75863420	574	2041755	5.38	99.87	2354481	3.1	1374019	1.81
Total	1316969848	1316951150	9290	32076944
Median	73890125	73889032	541.5	1.78012e+06	4.855	100.045	2393506	3.25	1634138	2.285
Average	7.3165e+07	7.3164e+07	516.111	1.78205e+06	4.82333	99.9744	2.38882e+06	3.28556	1.76225e+06	2.39389
* refers to read pairs with adapter sequences trimmed
** sequence number represents total number of reads within paired reads; unmapped reads from orphans are not reported as they are so small in number
