# Supplementary material for: Differences in gene expression between high and low tolerance rainbow trout (Oncorhynchus mykiss) to acute thermal stress
Source: PLoS One. 2025 Jan 8;20(1):e0312694. doi: 10.1371/journal.pone.0312694 (PMC11709236; doi:10.1371/journal.pone.0312694)
Supplement: S2 File — For a more detailed description of all the worksheets in the supplementary files the reader is directed to the DRYAD repository: doi.org/10.5061/dryad.6wwpzgn74. (XLSX) [file pone.0312694.s002.xlsx]

## Sheet: NOTES
Worksheets a-c are arranged as follows:
Sheet a: Comparisons between low tolerance ( L ) and control ( C ) fish treatments.
Sheet b: Comparisons between high tolerance ( H ) and control ( C ) fish treatments.
Sheet c: Comparisons between high tolerance ( H ) and low tolerance ( L ) fish treatments.
For comparisons between LvC and HvC treatments, the H or L treatment is depicted prior to the C treatment.
For comparisons between the HvsL treatments, the H treatment is depicted prior to the L treatment.
Worksheets (a - c) are arranged as follows:
1. Gene ID.
2. Gene name.
3. Log2 fold change for the 1st treatment being compared.
4. False discovery rate.
5. Treatment for which the fold change is significant.
Only genes with a FDR P < 0.01 (CLC Genomics Workbench Analysis) are shown.
NOTE: The LOG2_FC column in worksheets a) - b) show the raw values reported by CLC Genomics Workbench. For the LvC and HvC analysis Control values have a +ve log2-fold change and the treatment fish have a -ve log2-fold change. These values were reversed for the IPA analysis such that treatment fish are represented with +ve log2-fold change values.
NOTE: The LOG2_FC column in worksheet c) shows the raw values reported by CLC Genomics Workbench. For the HvL analysis Low tolerance fish values have a +ve log2-fold change and the High tolerance fish have a -ve log2-fold change. These values were reversed for the IPA analysis such that High tolerance fish are represented with +ve log2-fold change values.
Worksheets d - f incdicates tha assigned Homo sapiens orthologous ID (column e) corresponding to the RT gene ID listed in column f. The protein accession ID that each assignment is based upon is given in column C. The assignments were made using protein accession ID searches within the eggNOG database and NCBI BlastP database.

## Sheet: a) Alma - LvC
Gene_ID	Description	LOG2_FC	FDR	Treatment
LOC110523814	heat_shock_protein_30-like	-15.3046	1.1876e-126	low-tolerance_sig
LOC118964524	heat_shock_protein_30-like	-15.1845	8.01351e-13	low-tolerance_sig
LOC118964599	heat_shock_protein_30-like	-15.0488	4.62402e-12	low-tolerance_sig
LOC118964597	heat_shock_protein_30-like	-15.0461	3.80333e-12	low-tolerance_sig
LOC118964523	heat_shock_protein_30-like	-14.4717	1.78066e-13	low-tolerance_sig
LOC118938284	heat_shock_70_kDa_protein-like	-14.3761	3.90972e-14	low-tolerance_sig
LOC118964592	heat_shock_protein_30-like	-13.8422	1.98357e-11	low-tolerance_sig
LOC110522488	heat_shock_protein_HSP_90-alpha_1	-13.8273	3.257e-223	low-tolerance_sig
hspa1b	heat_shock_protein_family_A_(Hsp70)_member_1B	-13.5385	3.456e-114	low-tolerance_sig
LOC118964602	heat_shock_protein_30-like	-13.4012	4.67389e-63	low-tolerance_sig
LOC110515957	heat_shock_protein_30-like	-13.3042	4.09798e-64	low-tolerance_sig
LOC118964600	heat_shock_protein_30-like	-13.2035	7.10119e-17	low-tolerance_sig
LOC118964601	heat_shock_protein_30-like	-13.1906	3.57999e-17	low-tolerance_sig
hsp70a	heat_shock_protein_70a	-13.175	2.3655e-150	low-tolerance_sig
LOC110525787	protein_unc-45_homolog_B	-13.1587	1.63616e-13	low-tolerance_sig
LOC118964603	heat_shock_protein_30	-12.9194	1.26465e-23	low-tolerance_sig
LOC110523813	heat_shock_protein_30	-12.7835	9.14258e-30	low-tolerance_sig
LOC118964593	heat_shock_protein_30-like	-12.6912	2.28704e-51	low-tolerance_sig
LOC118964590	heat_shock_protein_30-like	-12.5659	2.15144e-24	low-tolerance_sig
LOC110529844	heat_shock_protein_HSP_90-alpha	-12.5045	5.0867e-272	low-tolerance_sig
LOC110497859	heat_shock_70_kDa_protein_4L	-12.2778	1.03546e-11	low-tolerance_sig
LOC118938279	heat_shock_70_kDa_protein	-12.1173	5.3183e-121	low-tolerance_sig
LOC118940515	protein_ATP6V1FNB	-11.59	1.80416e-09	low-tolerance_sig
LOC118938283	heat_shock_70_kDa_protein-like	-11.5077	1.62761e-56	low-tolerance_sig
dnajb1b	DnaJ_heat_shock_protein_family_(Hsp40)_member_B1b	-11.4479	3.2856e-238	low-tolerance_sig
hsp70b	heat_shock_protein_70b	-11.407	1.5904e-267	low-tolerance_sig
LOC110512845	heat_shock_70_kDa_protein	-11.3501	3.9067e-290	low-tolerance_sig
LOC118938278	heat_shock_70_kDa_protein-like	-11.2453	1.05491e-57	low-tolerance_sig
LOC118964598	heat_shock_protein_30-like	-11.1545	1.95408e-12	low-tolerance_sig
LOC110486257	heat_shock_70_kDa_protein-like	-11.108	1.08956e-29	low-tolerance_sig
LOC110485160	heat_shock_70_kDa_protein	-11.0937	4.4448e-277	low-tolerance_sig
LOC118938282	heat_shock_70_kDa_protein-like	-11.0871	1.17492e-08	low-tolerance_sig
LOC110521136	uncharacterized_LOC110521136	-11.0264	9.8043e-105	low-tolerance_sig
LOC110537116	heat_shock_protein_beta-11	-10.6654	1.0272e-08	low-tolerance_sig
LOC118938281	heat_shock_70_kDa_protein	-10.5549	1.38031e-06	low-tolerance_sig
LOC118936524	heat_shock_70_kDa_protein-like	-10.5354	3.37732e-39	low-tolerance_sig
LOC118964591	heat_shock_protein_30-like	-10.3816	3.06819e-31	low-tolerance_sig
LOC110523810	heat_shock_protein_30-like	-10.1804	3.12163e-08	low-tolerance_sig
bag3	BCL2_associated_athanogene_3	-9.96747	2.6264e-124	low-tolerance_sig
mss51	MSS51_mitochondrial_translational_activator	-9.73171	3.95569e-07	low-tolerance_sig
LOC110537915	heat_shock_70_kDa_protein-like	-9.40104	0.00012426	low-tolerance_sig
LOC110529845	heat_shock_protein_HSP_90-alpha_1	-9.3778	1.03825e-51	low-tolerance_sig
dnaja	DnaJ_heat_shock_protein_family_(Hsp40)_member_A	-9.2805	1.3803e-192	low-tolerance_sig
LOC110515528	EF-hand_domain_family&_member_B	-9.2009	1.21635e-06	low-tolerance_sig
LOC110507746	mitochondrial_uncoupling_protein_2	-9.14951	6.73876e-14	low-tolerance_sig
si:dkeyp-27e10.3	UPF0606_protein_KIAA1549	-9.03527	3.57505e-13	low-tolerance_sig
LOC110502265	BAG_family_molecular_chaperone_regulator_3	-9.02692	5.61622e-51	low-tolerance_sig
zgc:92429	CHORD_and_p23_melusin_like_domain-containing_protein	-9.01379	4.85095e-17	low-tolerance_sig
LOC118966726	SERTA_domain-containing_protein_2-like	-8.90252	0.000448962	low-tolerance_sig
LOC110494888	myosin_heavy_chain&_fast_skeletal_muscle-like	-8.47604	2.47309e-06	low-tolerance_sig
LOC118966639	SLAM_family_member_5-like	-8.29271	2.86761e-05	low-tolerance_sig
LOC110533156	natural_killer_cell_receptor_2B4-like	-8.27611	2.04898e-25	low-tolerance_sig
LOC110491487	uncharacterized_LOC110491487	-8.21648	4.26695e-05	low-tolerance_sig
st8sia2	ST8_alpha-N-acetyl-neuraminide_alpha-2&8-sialyltransferase_2	-8.15278	0.000258415	low-tolerance_sig
LOC110532681	protein_lifeguard_2-like	-7.81668	0.000120569	low-tolerance_sig
LOC118938280	heat_shock_70_kDa_protein	-7.77446	1.09315e-23	low-tolerance_sig
LOC110502685	BAG_cochaperone_2	-7.73578	1.6767e-118	low-tolerance_sig
LOC118965577	uncharacterized_LOC118965577	-7.72268	0.000156468	low-tolerance_sig
LOC110504077	serpin_H1	-7.72123	7.20386e-60	low-tolerance_sig
LOC100136697	Hsp27beta	-7.61156	1.8514e-10	low-tolerance_sig
LOC110519576	tetraspanin-16-like	-7.59728	0.000763548	low-tolerance_sig
LOC118964996	uncharacterized_LOC118964996	-7.59579	0.00112438	low-tolerance_sig
cplx4a	complexin_4a	-7.50756	3.75802e-12	low-tolerance_sig
LOC110531466	transmembrane_4_L6_family_member_4-like	-7.49842	0.00317253	low-tolerance_sig
fbxl22	F-box_and_leucine-rich_repeat_protein_22	-7.49744	0.000377396	low-tolerance_sig
LOC118938070	tetratricopeptide_repeat_protein_25-like	-7.48631	0.000453762	low-tolerance_sig
LOC118938152	paternally-expressed_gene_3_protein-like	-7.48188	0.000829046	low-tolerance_sig
six6a	SIX_homeobox_6a	-7.44135	0.00138783	low-tolerance_sig
LOC110502162	trace_amine-associated_receptor_13c-like	-7.41742	0.00107968	low-tolerance_sig
LOC110534851	teneurin-2	-7.40526	6.41341e-06	low-tolerance_sig
LOC110518243	uncharacterized_LOC110518243	-7.37903	4.87985e-35	low-tolerance_sig
LOC118965084	uncharacterized_LOC118965084	-7.34797	0.00220833	low-tolerance_sig
LOC110486985	cytochrome_P450_2K1-like	-7.31948	1.38031e-06	low-tolerance_sig
LOC110530754	uncharacterized_LOC110530754	-7.29875	1.15516e-07	low-tolerance_sig
LOC110527730	SAM_pointed_domain-containing_Ets_transcription_factor	-7.28892	2.06353e-26	low-tolerance_sig
LOC110505019	neuronal_acetylcholine_receptor_subunit_alpha-7-like	-7.25899	0.00696067	low-tolerance_sig
LOC110530472	suppression_of_tumorigenicity_18_protein	-7.23608	0.000431137	low-tolerance_sig
LOC110501429	kunitz-type_serine_protease_inhibitor_bitisilin-3	-7.21581	0.0041349	low-tolerance_sig
LOC110537709	CXADR-like_membrane_protein	-7.18686	0.00456958	low-tolerance_sig
LOC118943840	SERTA_domain-containing_protein_2-like	-7.16329	6.15269e-07	low-tolerance_sig
LOC110509417	indian_hedgehog_B_protein	-7.16301	0.00291029	low-tolerance_sig
LOC110504306	protein_chibby_homolog_1-like	-7.14946	0.0056689	low-tolerance_sig
LOC110525471	uncharacterized_LOC110525471	-7.14089	0.00329447	low-tolerance_sig
LOC118944654	tripartite_motif-containing_protein_42-like	-7.14043	0.000589529	low-tolerance_sig
hsp47	heat_shock_protein_47	-7.12685	1.068e-115	low-tolerance_sig
tdrd15	tudor_domain_containing_15	-7.11414	0.00433739	low-tolerance_sig
LOC110528335	isotocin_receptor	-6.99881	0.00597409	low-tolerance_sig
LOC110534116	serine/threonine-protein_phosphatase_2B_catalytic_subunit_alpha_isoform	-6.98077	0.00468276	low-tolerance_sig
dnaaf6	dynein_axonemal_assembly_factor_6	-6.97346	0.00123953	low-tolerance_sig
LOC110496400	delta-type_opioid_receptor-like	-6.97269	0.00620486	low-tolerance_sig
rgs2	regulator_of_G_protein_signaling_2	-6.95557	2.3346e-38	low-tolerance_sig
LOC110493006	mucin-2	-6.8959	0.00324744	low-tolerance_sig
LOC110493486	germ_cell-specific_gene_1-like_protein	-6.89116	0.00991171	low-tolerance_sig
LOC110526226	fibroblast_growth_factor_4B	-6.85478	0.00991171	low-tolerance_sig
LOC110519573	GRAM_domain-containing_protein_2A	-6.85209	0.00124025	low-tolerance_sig
LOC110492175	protein_phosphatase_1_regulatory_subunit_15B	-6.84889	1.2803e-105	low-tolerance_sig
LOC110535196	patched_domain-containing_protein_3	-6.82474	0.00769236	low-tolerance_sig
LOC110533353	heat_shock_70_kDa_protein_4	-6.79829	1.4931e-115	low-tolerance_sig
LOC110528167	prostacyclin_synthase-like	-6.73187	0.00563615	low-tolerance_sig
LOC110531454	mucin-19	-6.71474	0.00754241	low-tolerance_sig
LOC110514239	maternal_embryonic_leucine_zipper_kinase	-6.71348	0.00238898	low-tolerance_sig
LOC110521250	creatine_kinase_U-type&_mitochondrial	-6.71212	2.02145e-09	low-tolerance_sig
LOC110532630	CCN_family_member_2	-6.70415	5.26551e-10	low-tolerance_sig
LOC110520428	uncharacterized_LOC110520428	-6.70377	0.00660827	low-tolerance_sig
LOC110535735	fibrinogen_C_domain-containing_protein_1	-6.67096	0.00880899	low-tolerance_sig
LOC118939549	acidic_mammalian_chitinase-like	-6.65795	4.16225e-06	low-tolerance_sig
LOC110498004	fibronectin_type_III_domain-containing_protein_5-like	-6.64313	0.00539698	low-tolerance_sig
LOC110535540	cAMP-responsive_element_modulator	-6.63784	6.80352e-38	low-tolerance_sig
LOC118964809	uncharacterized_LOC118964809	-6.63177	0.00226231	low-tolerance_sig
LOC110493229	sodium_channel_protein_type_8_subunit_alpha	-6.62	0.00974264	low-tolerance_sig
LOC110522941	ras-specific_guanine_nucleotide-releasing_factor_2-like	-6.61911	3.42475e-22	low-tolerance_sig
LOC110489790	E3_ubiquitin-protein_ligase_HECW1	-6.59367	0.00614945	low-tolerance_sig
LOC110498862	cerebellar_degeneration-related_protein_2	-6.5347	2.68317e-13	low-tolerance_sig
LOC110529637	prolyl_4-hydroxylase_subunit_alpha-1	-6.52562	1.19404e-46	low-tolerance_sig
LOC110520443	sodium/myo-inositol_cotransporter	-6.51001	3.3028e-28	low-tolerance_sig
LOC110486723	tripartite_motif-containing_protein_35	-6.50327	0.00325307	low-tolerance_sig
LOC110527578	N-acetyllactosaminide_beta-1&3-N-acetylglucosaminyltransferase_4	-6.48865	0.00363983	low-tolerance_sig
adcyap1a	adenylate_cyclase_activating_polypeptide_1a	-6.48519	0.00894394	low-tolerance_sig
LOC110525943	uncharacterized_LOC110525943	-6.43359	0.00285052	low-tolerance_sig
LOC110529274	proto-oncogene_c-Fos	-6.4299	1.68598e-53	low-tolerance_sig
LOC110517024	myosin_heavy_chain&_fast_skeletal_muscle-like	-6.41926	1.16204e-06	low-tolerance_sig
LOC110507396	protein_jagged-1b-like	-6.36211	0.00908907	low-tolerance_sig
LOC110495534	nuclear_receptor_subfamily_4_group_A_member_2-like	-6.34649	0.00872955	low-tolerance_sig
LOC110497532	uncharacterized_LOC110497532	-6.27529	0.00524906	low-tolerance_sig
LOC110532548	probable_nuclear_hormone_receptor_HR38	-6.25525	0.00520206	low-tolerance_sig
cysltr2b	cysteinyl_leukotriene_receptor_2b	-6.25346	0.0046332	low-tolerance_sig
LOC110491989	protein_lifeguard_2	-6.24301	4.6707e-08	low-tolerance_sig
LOC110490229	galactose-specific_lectin_nattectin	-6.2218	3.53154e-05	low-tolerance_sig
LOC110522710	amyloid-beta_A4_precursor_protein-binding_family_A_member_1	-6.21458	0.0094196	low-tolerance_sig
LOC110488137	collagen_alpha-1(XXVIII)_chain	-6.19071	1.8043e-05	low-tolerance_sig
rnf207b	ring_finger_protein_207b	-6.18757	0.00529985	low-tolerance_sig
zfand2a	zinc_finger&_AN1-type_domain_2A	-6.18702	2.15992e-85	low-tolerance_sig
LOC110515518	uncharacterized_LOC110515518	-6.18555	0.00720953	low-tolerance_sig
rrad	Ras-related_associated_with_diabetes	-6.16463	0.00745462	low-tolerance_sig
LOC110527314	gap_junction_alpha-3_protein	-6.13526	0.000106723	low-tolerance_sig
LOC110522531	fos-related_antigen_2	-6.10846	0.00672415	low-tolerance_sig
LOC118964596	heat_shock_protein_30-like	-6.10453	1.65085e-05	low-tolerance_sig
LOC110535061	RIMS-binding_protein_2	-6.08166	1.38666e-05	low-tolerance_sig
LOC118938353	zinc_finger_protein_345-like	-6.06617	0.000556166	low-tolerance_sig
LOC110496019	cugbp&_Elav-like_family_member_3a	-6.03656	0.00541592	low-tolerance_sig
LOC110523808	heat_shock_protein_beta-11	-6.03328	4.56084e-14	low-tolerance_sig
LOC110495028	myosin_heavy_chain&_fast_skeletal_muscle-like	-6.02875	9.36953e-06	low-tolerance_sig
LOC118936510	cytochrome_P450_2K1-like	-6.02042	4.00275e-07	low-tolerance_sig
LOC110513340	myosin_heavy_chain&_fast_skeletal_muscle-like	-5.97974	0.000104555	low-tolerance_sig
LOC110535625	uncharacterized_LOC110535625	-5.95435	0.00023355	low-tolerance_sig
bicc2	bicaudal_C_homolog_2	-5.95178	0.00640443	low-tolerance_sig
appb	amyloid_beta_(A4)_precursor_protein_b	-5.88104	2.5549e-08	low-tolerance_sig
LOC110499399	myoneurin	-5.86121	0.00797384	low-tolerance_sig
LOC118940385	uncharacterized_LOC118940385	-5.83327	4.75181e-05	low-tolerance_sig
LOC110531223	proteasomal_ubiquitin_receptor_ADRM1-like	-5.81926	0.000763548	low-tolerance_sig
LOC110522968	leucine-rich_repeat-containing_protein_15	-5.8076	4.63462e-20	low-tolerance_sig
LOC110496840	protein_lin-28_homolog_A-like	-5.80185	0.0017324	low-tolerance_sig
LOC110522524	4-galactosyl-N-acetylglucosaminide_3-alpha-L-fucosyltransferase_9-like	-5.79931	0.000716076	low-tolerance_sig
LOC110535087	protein_unc-45_homolog_B	-5.79202	0.000132437	low-tolerance_sig
LOC118946294	uncharacterized_LOC118946294	-5.78238	0.00046114	low-tolerance_sig
LOC118943890	cold_shock_domain-containing_protein_C2-like	-5.76077	0.000203167	low-tolerance_sig
LOC118946067	uncharacterized_LOC118946067	-5.75381	0.0010685	low-tolerance_sig
ahsa1a	AHA1&_activator_of_heat_shock_protein_ATPase_homolog_1a	-5.73642	3.03179e-72	low-tolerance_sig
LOC110485275	exocyst_complex_component_7	-5.70521	0.000154573	low-tolerance_sig
LOC110527484	desmin	-5.70136	8.62374e-05	low-tolerance_sig
rgma	repulsive_guidance_molecule_BMP_co-receptor_a	-5.69719	3.25841e-19	low-tolerance_sig
LOC110506443	cartilage_intermediate_layer_protein_1	-5.69294	3.02242e-14	low-tolerance_sig
sv2ca	synaptic_vesicle_glycoprotein_2Ca	-5.68855	4.2967e-05	low-tolerance_sig
LOC118940230	uncharacterized_LOC118940230	-5.67624	0.000287138	low-tolerance_sig
LOC110524898	ras-related_protein_Rab-6B	-5.65743	5.97514e-05	low-tolerance_sig
LOC118965074	uncharacterized_LOC118965074	-5.65523	8.60295e-05	low-tolerance_sig
clu	clusterin	-5.60991	1.22569e-13	low-tolerance_sig
usp21	ubiquitin_specific_peptidase_21	-5.60444	1.21384e-14	low-tolerance_sig
LOC110520740	protein_SOGA3	-5.60424	0.00246262	low-tolerance_sig
LOC110503972	heat_shock_cognate_70_kDa_protein-like	-5.5946	7.50208e-40	low-tolerance_sig
LOC110532130	polyhomeotic-like_protein_2	-5.59175	1.3225e-73	low-tolerance_sig
LOC110503182	cysteine_and_histidine-rich_domain-containing_protein_1	-5.58258	2.49889e-24	low-tolerance_sig
LOC110495656	small_integral_membrane_protein_11A	-5.57148	2.38307e-49	low-tolerance_sig
LOC110489921	POU_domain&_class_6&_transcription_factor_2	-5.56902	3.26699e-05	low-tolerance_sig
LOC110507736	midnolin	-5.55895	2.52452e-58	low-tolerance_sig
LOC110504503	sodium-_and_chloride-dependent_GABA_transporter_1	-5.48016	0.000253019	low-tolerance_sig
LOC110526049	axoneme-associated_protein_mst101(2)-like	-5.47294	0.000272985	low-tolerance_sig
LOC118938277	heat_shock_70_kDa_protein-like	-5.43953	1.07046e-11	low-tolerance_sig
LOC110485460	lysosomal-associated_transmembrane_protein_4B	-5.41784	6.837e-59	low-tolerance_sig
LOC110490377	receptor_expression-enhancing_protein_6	-5.41317	0.00405061	low-tolerance_sig
LOC110487415	uncharacterized_LOC110487415	-5.41283	0.000785103	low-tolerance_sig
ddhd1a	DDHD_domain_containing_1a	-5.41166	1.53337e-75	low-tolerance_sig
si:dkey-220k22.3	uncharacterized_LOC110523247	-5.40005	3.74656e-06	low-tolerance_sig
LOC110505279	transcription_cofactor_vestigial-like_protein_2	-5.38727	0.00148317	low-tolerance_sig
LOC118937769	sterile_alpha_motif_domain-containing_protein_9-like	-5.3814	3.00671e-09	low-tolerance_sig
LOC110509326	high_affinity_cAMP-specific_and_IBMX-insensitive_3'&5'-cyclic_phosphodiesterase_8B	-5.36325	0.000132429	low-tolerance_sig
LOC110535063	hemicentin-1	-5.3558	0.00311424	low-tolerance_sig
LOC110521734	peptidyl-prolyl_cis-trans_isomerase_FKBP4	-5.35538	6.43694e-74	low-tolerance_sig
LOC110518381	von_Willebrand_factor_A_domain-containing_protein_7-like	-5.35228	7.08681e-07	low-tolerance_sig
LOC110495684	transcription_factor_Sox-1a-like	-5.35182	0.00373693	low-tolerance_sig
LOC110525548	RNA-binding_protein_Musashi_homolog_1	-5.35022	7.52197e-05	low-tolerance_sig
LOC110528808	metalloreductase_STEAP3-like	-5.33912	0.0045126	low-tolerance_sig
LOC110502997	homeobox_protein_SIX3-like	-5.33617	0.000684928	low-tolerance_sig
LOC118943932	uncharacterized_LOC118943932	-5.32605	2.30156e-15	low-tolerance_sig
LOC110528839	WD_repeat-containing_protein_47	-5.32432	0.00642263	low-tolerance_sig
LOC110520201	uncharacterized_LOC110520201	-5.32323	7.90681e-06	low-tolerance_sig
pnp4a	purine_nucleoside_phosphorylase_4a	-5.31808	0.000476507	low-tolerance_sig
LOC110536401	interleukin-1_beta-like	-5.31024	0.000188352	low-tolerance_sig
LOC110500262	calumenin-A	-5.30584	2.04985e-67	low-tolerance_sig
LOC110528357	acidic_mammalian_chitinase-like	-5.28685	0.00230374	low-tolerance_sig
LOC110493295	podocalyxin-like_protein_2	-5.27608	0.00243293	low-tolerance_sig
csdc2a	cold_shock_domain_containing_C2&_RNA_binding_a	-5.27052	7.91202e-18	low-tolerance_sig
LOC110508895	mitochondrial_import_inner_membrane_translocase_subunit_TIM44	-5.26142	4.27192e-14	low-tolerance_sig
LOC110500239	uncharacterized_LOC110500239	-5.25902	4.29125e-05	low-tolerance_sig
LOC118964528	uncharacterized_LOC118964528	-5.24937	0.00104784	low-tolerance_sig
lmx1bb	LIM_homeobox_transcription_factor_1&_beta_b	-5.24928	0.00258116	low-tolerance_sig
LOC110494613	uncharacterized_LOC110494613	-5.22827	3.12667e-12	low-tolerance_sig
LOC110495125	39S_ribosomal_protein_L45&_mitochondrial-like	-5.22024	1.80586e-38	low-tolerance_sig
LOC110520581	probable_G-protein_coupled_receptor_34	-5.21609	0.00136038	low-tolerance_sig
eps8l3a	EPS8-like_3a	-5.19465	0.00272187	low-tolerance_sig
LOC110487440	exocyst_complex_component_7-like	-5.18507	1.32465e-05	low-tolerance_sig
LOC110504214	phospholipase_DDHD1-like	-5.18227	0.000195667	low-tolerance_sig
rhpn1	rhophilin&_Rho_GTPase_binding_protein_1	-5.17306	0.00184101	low-tolerance_sig
cdhr5b	cadherin-related_family_member_5b	-5.16787	0.00510348	low-tolerance_sig
LOC110522574	uncharacterized_LOC110522574	-5.16488	0.00298567	low-tolerance_sig
grid1b	glutamate_receptor&_ionotropic&_delta_1b	-5.16376	0.00206272	low-tolerance_sig
LOC110518351	voltage-dependent_L-type_calcium_channel_subunit_alpha-1C	-5.15558	0.000121619	low-tolerance_sig
LOC110488707	amyloid-beta_A4_precursor_protein-binding_family_B_member_2	-5.14967	0.0016678	low-tolerance_sig
LOC110501731	guanylate-binding_protein_1	-5.1465	4.00356e-41	low-tolerance_sig
mypn	myopalladin	-5.13073	0.00197648	low-tolerance_sig
LOC110522641	proto-oncogene_c-Fos	-5.12454	2.05374e-28	low-tolerance_sig
hsd3b1	hydroxy-delta-5-steroid_dehydrogenase&_3_beta-_and_steroid_delta-isomerase_1	-5.12389	4.89007e-15	low-tolerance_sig
LOC118936318	cytochrome_P450_2K1-like	-5.1235	0.000125858	low-tolerance_sig
LOC110508039	Fc_receptor-like_protein_2	-5.10679	2.11903e-05	low-tolerance_sig
LOC110500952	uncharacterized_LOC110500952	-5.10218	1.36524e-09	low-tolerance_sig
LOC110491545	uncharacterized_LOC110491545	-5.10213	0.000168858	low-tolerance_sig
LOC110533760	glutamate_receptor_3	-5.09234	0.00438261	low-tolerance_sig
LOC110490232	probable_G_protein-coupled_receptor_85	-5.08991	0.00455913	low-tolerance_sig
LOC110485453	uncharacterized_LOC110485453	-5.08233	8.96213e-49	low-tolerance_sig
si:ch211-194k22.8	uncharacterized_si:ch211-194k22.8	-5.07131	0.00123188	low-tolerance_sig
LOC118944395	uncharacterized_LOC118944395	-5.06161	0.00623208	low-tolerance_sig
LOC110494136	beta-crystallin_B3	-5.0548	1.35151e-08	low-tolerance_sig
ublp	ubiquitin-like_protein	-5.02487	7.74748e-10	low-tolerance_sig
fgd1	(FGD1)_FYVE_RhoGEF_and_PH_domain_containing_1	-5.02455	0.000125476	low-tolerance_sig
LOC118943929	uncharacterized_LOC118943929	-5.02293	0.00030776	low-tolerance_sig
LOC118965374	T-box_transcription_factor_TBX19-like	-5.01933	0.00062761	low-tolerance_sig
LOC110514365	glutamate_receptor_ionotropic&_NMDA_2A	-5.01921	0.00528989	low-tolerance_sig
LOC110486200	sterile_alpha_motif_domain-containing_protein_14	-5.01853	3.21412e-15	low-tolerance_sig
sesn2	sestrin_2	-5.01452	2.95228e-29	low-tolerance_sig
LOC110522006	hypoxanthine-guanine_phosphoribosyltransferase	-5.01355	0.000327276	low-tolerance_sig
LOC110533533	ubiquitin_carboxyl-terminal_hydrolase_28	-5.01057	0.00834481	low-tolerance_sig
LOC110533030	cytidine_deaminase	-5.00872	0.0057699	low-tolerance_sig
LOC110486047	CSC1-like_protein_2	-5.00471	0.000336253	low-tolerance_sig
LOC118936268	polyubiquitin-like	-4.99932	1.01131e-08	low-tolerance_sig
LOC110493241	putative_beta-lactamase-like_1	-4.99346	0.00551207	low-tolerance_sig
LOC110485394	mucin-5AC	-4.98859	5.98703e-05	low-tolerance_sig
lhx3	LIM_homeobox_3	-4.96467	0.000842611	low-tolerance_sig
slc6a18	solute_carrier_family_6_member_18	-4.95487	0.00235967	low-tolerance_sig
LOC118938244	uncharacterized_LOC118938244	-4.94876	0.00148494	low-tolerance_sig
them4	thioesterase_superfamily_member_4	-4.94679	2.41528e-46	low-tolerance_sig
kcnc4	potassium_voltage-gated_channel&_Shaw-related_subfamily&_member_4	-4.94037	6.92125e-06	low-tolerance_sig
LOC110522707	unconventional_myosin-Vc-like	-4.94013	0.000435494	low-tolerance_sig
LOC110520160	claudin-10	-4.93073	5.43834e-07	low-tolerance_sig
LOC110498791	serine/threonine-protein_kinase_BRSK2-like	-4.92358	0.00419471	low-tolerance_sig
LOC110514534	alpha-2C_adrenergic_receptor-like	-4.91689	0.000122725	low-tolerance_sig
LOC110527535	SH3_domain-binding_protein_4-A	-4.91425	2.03542e-15	low-tolerance_sig
LOC110508710	XK-related_protein_4	-4.9109	0.00054711	low-tolerance_sig
pfkfb3	6-phosphofructo-2-kinase/fructose-2&6-biphosphatase_3	-4.89776	1.78066e-13	low-tolerance_sig
nat16	N-acetyltransferase_16	-4.89491	0.00198799	low-tolerance_sig
pygma	phosphorylase&_glycogen&_muscle_A	-4.89253	0.000344761	low-tolerance_sig
LOC110502376	elongation_of_very_long_chain_fatty_acids_protein_6	-4.88847	0.0024383	low-tolerance_sig
LOC110537762	heat_shock_70_kDa_protein_4	-4.87959	1.65178e-57	low-tolerance_sig
cu051	CU051_protein	-4.87732	4.30942e-09	low-tolerance_sig
LOC110501938	oligodendrocyte_transcription_factor_1-like	-4.87387	0.00020672	low-tolerance_sig
LOC110528269	tribbles_homolog_2	-4.87322	6.46394e-39	low-tolerance_sig
LOC110533508	heat_shock_cognate_70_kDa_protein	-4.87286	5.25741e-28	low-tolerance_sig
LOC110494060	contactin_2	-4.86178	0.000328369	low-tolerance_sig
LOC110505490	adenylosuccinate_synthetase_isozyme_1_C	-4.86058	0.000245269	low-tolerance_sig
LOC118964460	uncharacterized_LOC118964460	-4.85549	0.0095887	low-tolerance_sig
LOC110500228	achaete-scute_homolog_3	-4.8479	9.55058e-10	low-tolerance_sig
LOC110532192	BTB/POZ_domain-containing_protein_KCTD20	-4.84578	1.2405e-14	low-tolerance_sig
LOC118942789	transmembrane_protein_272-like	-4.84456	0.00762467	low-tolerance_sig
LOC110511666	DAN_domain_family_member_5-like	-4.84415	9.84803e-05	low-tolerance_sig
gjc2	gap_junction_protein_gamma_2	-4.84301	0.000549005	low-tolerance_sig
LOC110503133	RING_finger_protein_151	-4.84265	0.00715974	low-tolerance_sig
mthfd2	methylenetetrahydrofolate_dehydrogenase_(NADP+_dependent)_2&_methenyltetrahydrofolate_cyclohydrolase	-4.83413	7.74022e-52	low-tolerance_sig
LOC118945815	mucin-19-like	-4.82844	0.001258	low-tolerance_sig
LOC110529295	synapse_differentiation-inducing_gene_protein_1-like	-4.81926	0.00130128	low-tolerance_sig
LOC118943587	uncharacterized_LOC118943587	-4.81678	0.00278569	low-tolerance_sig
LOC110525957	leucine_zipper_putative_tumor_suppressor_3	-4.8089	0.0029241	low-tolerance_sig
LOC110498433	G_protein-regulated_inducer_of_neurite_outgrowth_3-like	-4.80181	3.60335e-07	low-tolerance_sig
LOC110523771	bone_morphogenetic_protein_10	-4.80137	0.0090351	low-tolerance_sig
atp2b2	ATPase_plasma_membrane_Ca2+_transporting_2	-4.79956	1.5589e-05	low-tolerance_sig
fbp2	fructose-1&6-bisphosphatase_2	-4.79899	0.00423003	low-tolerance_sig
LOC110507968	protein_sel-1_homolog_3	-4.79429	0.00199823	low-tolerance_sig
dusp1	dual_specificity_phosphatase_1	-4.79386	1.9585e-34	low-tolerance_sig
LOC110506536	ubiquitin_carboxyl-terminal_hydrolase_MINDY-2-like	-4.77955	1.36602e-61	low-tolerance_sig
LOC110530866	transmembrane_protein_150A	-4.77577	0.000185819	low-tolerance_sig
LOC118936442	uncharacterized_LOC118936442	-4.76792	6.67899e-05	low-tolerance_sig
LOC110538848	metalloproteinase_inhibitor_2	-4.75623	3.77181e-45	low-tolerance_sig
LOC110522454	ena/VASP-like_protein	-4.75368	0.00244431	low-tolerance_sig
LOC110511404	caspase-14	-4.753	0.00766745	low-tolerance_sig
si:ch211-28p3.4	zinc-binding_protein_A33	-4.75204	0.00923592	low-tolerance_sig
LOC110494718	myosin-binding_protein_H	-4.74652	0.00165417	low-tolerance_sig
LOC110499116	proto-oncogene_Wnt-3	-4.73433	0.00152818	low-tolerance_sig
LOC110526863	forkhead_box_protein_B1-like	-4.73156	1.75606e-05	low-tolerance_sig
LOC110503372	transforming_growth_factor_beta_regulator_1-like	-4.72411	0.00685031	low-tolerance_sig
LOC110501838	60_kDa_heat_shock_protein&_mitochondrial	-4.72189	1.10466e-41	low-tolerance_sig
LOC110500099	endoplasmin	-4.7201	5.04606e-24	low-tolerance_sig
LOC110530016	KN_motif_and_ankyrin_repeat_domain-containing_protein_1	-4.71862	0.00283282	low-tolerance_sig
LOC110532690	protein_ANKUB1-like	-4.71236	0.000356028	low-tolerance_sig
LOC110535167	zinc_finger_protein_ZIC_4	-4.70758	0.000662902	low-tolerance_sig
LOC110493349	hsp90_co-chaperone_Cdc37	-4.70675	1.20651e-22	low-tolerance_sig
LOC110520321	protein_phosphatase_1_regulatory_subunit_1C	-4.70595	0.000101822	low-tolerance_sig
LOC110497480	fos-related_antigen_2	-4.7024	8.93366e-48	low-tolerance_sig
LOC110491926	sodium_channel_protein_type_8_subunit_alpha	-4.69691	0.000160793	low-tolerance_sig
LOC110494046	uncharacterized_LOC110494046	-4.69636	0.000810471	low-tolerance_sig
mindy2	MINDY_lysine_48_deubiquitinase_2	-4.69467	2.88397e-60	low-tolerance_sig
LOC110498338	B2_bradykinin_receptor-like	-4.69225	0.00197648	low-tolerance_sig
sync	syncoilin&_intermediate_filament_protein	-4.68704	5.68572e-06	low-tolerance_sig
LOC110519048	myosin_heavy_chain&_fast_skeletal_muscle	-4.68367	0.00097767	low-tolerance_sig
sall4	spalt-like_transcription_factor_4	-4.6807	2.16516e-05	low-tolerance_sig
LOC110519361	dnaJ_homolog_subfamily_B_member_6-like	-4.67707	1.64388e-44	low-tolerance_sig
LOC110501634	sodium/myo-inositol_cotransporter	-4.67502	7.37809e-62	low-tolerance_sig
LOC110495500	uncharacterized_LOC110495500	-4.6693	6.24327e-08	low-tolerance_sig
bag2	BCL2_associated_athanogene_2	-4.66462	2.00465e-36	low-tolerance_sig
LOC110533300	14-3-3_protein_gamma-1-like	-4.66353	1.23213e-14	low-tolerance_sig
LOC110493361	hsp90_co-chaperone_Cdc37	-4.65946	4.1668e-45	low-tolerance_sig
LOC110526054	gastrula_zinc_finger_protein_XlCGF17.1	-4.65784	1.03545e-41	low-tolerance_sig
LOC110531460	histidine_N-acetyltransferase	-4.65634	0.000136109	low-tolerance_sig
pcdh15b	protocadherin-related_15b	-4.64872	0.00129599	low-tolerance_sig
LOC110530968	dipeptidyl_aminopeptidase-like_protein_6	-4.64862	0.00515248	low-tolerance_sig
LOC110523966	Krueppel-like_factor_4	-4.64803	7.64606e-14	low-tolerance_sig
LOC110509372	endonuclease_domain-containing_1_protein-like	-4.64444	0.000333888	low-tolerance_sig
LOC110505605	heat_shock_70_kDa_protein_4L	-4.63832	5.09607e-33	low-tolerance_sig
LOC110510005	stress-induced-phosphoprotein_1	-4.63373	5.45373e-52	low-tolerance_sig
klhl40a	kelch-like_family_member_40a	-4.63003	0.00219947	low-tolerance_sig
LOC110489294	coiled-coil_domain-containing_protein_106	-4.62864	0.00125309	low-tolerance_sig
LOC110485710	glutamate_receptor_ionotropic&_NMDA_2B	-4.62845	0.00404538	low-tolerance_sig
LOC110490290	protein_bicaudal_D_homolog_1	-4.61918	0.000147563	low-tolerance_sig
LOC110504203	olfactomedin-4-like	-4.61211	0.000149474	low-tolerance_sig
LOC110507352	uncharacterized_LOC110507352	-4.60924	1.78167e-09	low-tolerance_sig
LOC110506445	immunoglobulin_superfamily_DCC_subclass_member_3	-4.60755	0.00674255	low-tolerance_sig
LOC100379111	CCAAT/enhancer_binding_protein_alpha	-4.60631	1.41339e-43	low-tolerance_sig
LOC110486308	AN1-type_zinc_finger_protein_2B	-4.60325	5.65871e-40	low-tolerance_sig
LOC118964849	extensin-like	-4.5977	0.00624894	low-tolerance_sig
LOC110490734	mucin-2	-4.59742	0.000312615	low-tolerance_sig
LOC118942048	uncharacterized_LOC118942048	-4.58836	4.76836e-09	low-tolerance_sig
LOC110536021	anthrax_toxin_receptor_1	-4.5867	0.000160925	low-tolerance_sig
LOC110489474	uncharacterized_LOC110489474	-4.58561	0.000373016	low-tolerance_sig
LOC118946050	uncharacterized_LOC118946050	-4.58449	6.81135e-05	low-tolerance_sig
LOC110526857	Krueppel-like_factor_13	-4.58392	2.34731e-22	low-tolerance_sig
LOC110538789	neuronal_pentraxin-2	-4.57995	0.00720138	low-tolerance_sig
LOC110495865	desmin-like	-4.57951	0.000162692	low-tolerance_sig
LOC110492082	transmembrane_protein_269	-4.57174	8.03352e-47	low-tolerance_sig
LOC110499397	chitin_synthase_chs-2	-4.57084	0.000395468	low-tolerance_sig
LOC110527723	interleukin-17_receptor_D	-4.56738	0.00970492	low-tolerance_sig
LOC110529870	lysosome-associated_membrane_glycoprotein_5	-4.56551	0.00489178	low-tolerance_sig
LOC110533772	pannexin-1	-4.56439	3.34609e-16	low-tolerance_sig
LOC110527431	neuronal_membrane_glycoprotein_M6-b	-4.56281	0.00355804	low-tolerance_sig
LOC110530757	G_protein-activated_inward_rectifier_potassium_channel_3	-4.56173	0.00114758	low-tolerance_sig
rtnanos3	Nanos3	-4.55957	0.00134346	low-tolerance_sig
LOC110495786	kelch-like_protein_41b	-4.55602	0.00763618	low-tolerance_sig
LOC110529691	estrogen-related_receptor_gamma	-4.55564	0.00111622	low-tolerance_sig
LOC110535623	EMILIN-2	-4.55198	0.0010718	low-tolerance_sig
LOC110503099	early_growth_response_protein_2b-like	-4.54474	0.00312861	low-tolerance_sig
mog	Myelin-oligodendrocyte_glycoprotein	-4.53555	0.00100095	low-tolerance_sig
LOC110494169	nuclear_receptor_subfamily_4_group_A_member_1	-4.53215	1.92575e-13	low-tolerance_sig
LOC110518314	scavenger_receptor_cysteine-rich_type_1_protein_M130-like	-4.52454	0.000936078	low-tolerance_sig
LOC110517168	interferon_a3-like	-4.52331	0.002135	low-tolerance_sig
LOC110526936	V-set_and_transmembrane_domain-containing_protein_2B	-4.52116	0.000248847	low-tolerance_sig
LOC110507544	immunoglobulin_superfamily_member_11	-4.51666	0.000443111	low-tolerance_sig
LOC118948702	fascin-like	-4.51598	4.11031e-10	low-tolerance_sig
LOC110511512	ADP-ribosylation_factor_4	-4.51129	3.63301e-18	low-tolerance_sig
LOC110488624	homeobox_protein_CDX-1	-4.50562	0.00301443	low-tolerance_sig
LOC110534123	glycogen_phosphorylase&_muscle_form	-4.50505	0.0021435	low-tolerance_sig
LOC110490045	POU_domain&_class_3&_transcription_factor_2	-4.49063	0.00362285	low-tolerance_sig
bmp15	bone_morphogenetic_protein_15	-4.48571	0.000328335	low-tolerance_sig
LOC110521003	cilia-_and_flagella-associated_protein_57	-4.48482	0.00832884	low-tolerance_sig
LOC110486721	dnaJ_homolog_subfamily_B_member_1	-4.48419	2.39902e-64	low-tolerance_sig
LOC110491062	coiled-coil_domain-containing_protein_42	-4.47655	1.91094e-05	low-tolerance_sig
LOC118938183	ligand-dependent_corepressor-like	-4.47461	0.00158153	low-tolerance_sig
LOC110538919	phospholipid-transporting_ATPase_IA	-4.47431	0.000334317	low-tolerance_sig
LOC110531933	collagen_alpha-1(XXV)_chain	-4.4717	0.0029188	low-tolerance_sig
LOC118944274	ropporin-1-like_protein	-4.46688	0.000794563	low-tolerance_sig
LOC118965587	uncharacterized_LOC118965587	-4.46667	0.00374557	low-tolerance_sig
LOC110537463	zinc_finger_and_BTB_domain-containing_protein_21	-4.45819	8.54183e-38	low-tolerance_sig
LOC110510575	NT-3_growth_factor_receptor	-4.45629	0.000930042	low-tolerance_sig
fosl2	FOS_like_2&_AP-1_transcription_factor_subunit	-4.45531	3.31886e-35	low-tolerance_sig
LOC118941474	uncharacterized_LOC118941474	-4.45069	2.88043e-10	low-tolerance_sig
LOC110532038	collagen_alpha-1(II)_chain	-4.45004	0.00141428	low-tolerance_sig
LOC110488776	neuronal_PAS_domain-containing_protein_4A-like	-4.44255	0.000295794	low-tolerance_sig
LOC110499118	cyclin-dependent_kinase_5_activator_1-like	-4.44096	0.000122158	low-tolerance_sig
pck1	phosphoenolpyruvate_carboxykinase_1_(soluble)	-4.42983	9.26616e-11	low-tolerance_sig
LOC110537645	uncharacterized_LOC110537645	-4.42617	0.000353051	low-tolerance_sig
LOC110491287	beta-crystallin_A1	-4.42431	0.00396791	low-tolerance_sig
LOC110504980	fos-related_antigen_1	-4.42357	3.42591e-09	low-tolerance_sig
LOC110513416	beta-1&3-N-acetylglucosaminyltransferase_lunatic_fringe	-4.41692	0.00143259	low-tolerance_sig
LOC110501775	titin	-4.41617	0.00579947	low-tolerance_sig
phlda2	pleckstrin_homology-like_domain&_family_A&_member_2	-4.41285	4.27366e-16	low-tolerance_sig
LOC110508334	supervillin	-4.40562	0.00242027	low-tolerance_sig
LOC118966633	uncharacterized_LOC118966633	-4.40303	0.00463079	low-tolerance_sig
trim63b	tripartite_motif_containing_63b	-4.39541	9.65428e-05	low-tolerance_sig
LOC110536375	circadian-associated_transcriptional_repressor	-4.38452	2.67573e-63	low-tolerance_sig
LOC110488116	uncharacterized_LOC110488116	-4.3816	1.97759e-48	low-tolerance_sig
LOC110493704	voltage-dependent_calcium_channel_gamma-5_subunit	-4.37881	0.00634336	low-tolerance_sig
LOC110534054	uncharacterized_LOC110534054	-4.37838	0.00304405	low-tolerance_sig
plod3	procollagen-lysine&_2-oxoglutarate_5-dioxygenase_3	-4.37616	8.86587e-40	low-tolerance_sig
LOC110518136	uncharacterized_LOC110518136	-4.37299	0.000467083	low-tolerance_sig
LOC110531820	eukaryotic_translation_initiation_factor_5A-1	-4.36735	2.81507e-45	low-tolerance_sig
LOC110485452	uncharacterized_LOC110485452	-4.36696	1.20967e-18	low-tolerance_sig
zgc:114041	MFS_MCT7_domain-containing_protein	-4.36063	6.7247e-11	low-tolerance_sig
LOC110499601	uncharacterized_LOC110499601	-4.35098	0.00134436	low-tolerance_sig
LOC110486615	myosin_phosphatase_Rho-interacting_protein	-4.34878	1.88025e-05	low-tolerance_sig
LOC110505151	uncharacterized_LOC110505151	-4.34654	8.64917e-09	low-tolerance_sig
cox-2	cyclooxygenase-2	-4.34614	0.00221743	low-tolerance_sig
LOC110503027	kinesin-like_protein_KIF19	-4.34583	1.48041e-05	low-tolerance_sig
LOC110526288	GTP-binding_protein_RAD	-4.33736	3.65518e-05	low-tolerance_sig
LOC118947914	uncharacterized_LOC118947914	-4.33446	0.00129835	low-tolerance_sig
LOC110535236	homeobox_protein_Hox-B3-like	-4.3312	0.00303893	low-tolerance_sig
LOC110511350	deleted_in_malignant_brain_tumors_1_protein-like	-4.32841	0.000186681	low-tolerance_sig
LOC110494192	ly6/PLAUR_domain-containing_protein_1	-4.3241	0.0028	low-tolerance_sig
igfn1.1	immunoglobulin_like_and_fibronectin_type_III_domain_containing_1&_tandem_duplicate_1	-4.31514	0.00532241	low-tolerance_sig
LOC110526864	forkhead_box_protein_B1-like	-4.30825	0.00485938	low-tolerance_sig
LOC118938276	neurogenic_differentiation_factor_2-like	-4.30559	0.00780002	low-tolerance_sig
LOC110529897	uncharacterized_LOC110529897	-4.30395	0.00168119	low-tolerance_sig
LOC110497286	uncharacterized_LOC110497286	-4.2998	0.00955345	low-tolerance_sig
lingo1a	leucine_rich_repeat_and_Ig_domain_containing_1a	-4.2985	0.00387658	low-tolerance_sig
dctn1b	dynactin_1b	-4.29418	0.00431938	low-tolerance_sig
LOC118938795	uncharacterized_LOC118938795	-4.29399	0.00362687	low-tolerance_sig
sh3bp4a	SH3-domain_binding_protein_4a	-4.29367	1.76622e-07	low-tolerance_sig
LOC110498803	fructose-bisphosphate_aldolase_A	-4.29041	0.00135183	low-tolerance_sig
LOC100136335	DNA-damage-inducible_transcript_4-like	-4.28483	1.85089e-28	low-tolerance_sig
LOC110535697	mitogen-activated_protein_kinase_4	-4.2843	0.000223862	low-tolerance_sig
LOC110507910	heat_shock_70_kDa_protein_13	-4.28311	1.51312e-40	low-tolerance_sig
fosb	FBJ_murine_osteosarcoma_viral_oncogene_homolog_B	-4.28275	2.50234e-06	low-tolerance_sig
ubb	ubiquitin_B	-4.28163	5.41239e-42	low-tolerance_sig
LOC110538672	very-long-chain_enoyl-CoA_reductase	-4.28056	0.000344732	low-tolerance_sig
LOC110485496	transcription_factor_MafG	-4.27997	1.36405e-11	low-tolerance_sig
LOC110495507	tetraspanin-7	-4.27776	0.000274775	low-tolerance_sig
LOC110488283	protein_disulfide-isomerase_A3	-4.2768	1.72038e-07	low-tolerance_sig
LOC100135949	actin&_alpha_skeletal_muscle_2	-4.27657	4.36455e-05	low-tolerance_sig
klf13	Kruppel-like_factor_13	-4.27481	1.2261e-19	low-tolerance_sig
nog2	noggin_2	-4.27436	0.00251352	low-tolerance_sig
LOC118937664	uncharacterized_LOC118937664	-4.27241	9.34603e-07	low-tolerance_sig
LOC110534187	uncharacterized_LOC110534187	-4.26827	0.000588034	low-tolerance_sig
LOC110523835	cytochrome_P450_2D15	-4.2634	3.0387e-06	low-tolerance_sig
LOC118964921	uncharacterized_LOC118964921	-4.25827	0.00215679	low-tolerance_sig
LOC110496313	peptidyl-prolyl_cis-trans_isomerase_FKBP4	-4.24844	2.79926e-35	low-tolerance_sig
LOC110495013	zinc_finger_protein_501-like	-4.24374	8.78215e-06	low-tolerance_sig
LOC110491645	myosin-binding_protein_C&_fast-type	-4.24204	0.00206448	low-tolerance_sig
LOC110538084	endoplasmic_reticulum_membrane_sensor_NFE2L1	-4.23508	3.75477e-32	low-tolerance_sig
LOC110527968	glyoxalase_domain-containing_protein_4-like	-4.23464	0.000427597	low-tolerance_sig
LOC110515568	complexin-3-like	-4.2307	5.33106e-06	low-tolerance_sig
polr2m	RNA_polymerase_II_subunit_M	-4.22781	1.25856e-40	low-tolerance_sig
LOC118937419	interferon-induced_GTP-binding_protein_MxB-like	-4.21916	0.000472245	low-tolerance_sig
LOC110503551	inositol-trisphosphate_3-kinase_C	-4.21862	8.66909e-22	low-tolerance_sig
LOC118938431	protein_Asterix	-4.21757	0.00339042	low-tolerance_sig
LOC110532637	ganglioside-induced_differentiation-associated_protein_1-like_1	-4.21709	7.16933e-47	low-tolerance_sig
LOC110494152	tribbles_homolog_2	-4.21497	1.51438e-15	low-tolerance_sig
LOC110487093	monocarboxylate_transporter_4-like	-4.21439	3.32734e-10	low-tolerance_sig
LOC118944018	uncharacterized_LOC118944018	-4.21251	5.97747e-06	low-tolerance_sig
tmem269	transmembrane_protein_269	-4.21121	2.59837e-25	low-tolerance_sig
LOC110490013	melanocortin_receptor_4-like	-4.20521	0.00915551	low-tolerance_sig
sgk1	serum/glucocorticoid_regulated_kinase_1	-4.20511	0.000163968	low-tolerance_sig
tagln3b	transgelin_3b	-4.19709	0.000260618	low-tolerance_sig
LOC110500576	zinc_finger_protein_AEBP2-like	-4.19268	2.98358e-06	low-tolerance_sig
LOC110496171	epsin-1	-4.19166	0.00724058	low-tolerance_sig
steap2	STEAP_family_member_2&_metalloreductase	-4.19075	0.000102666	low-tolerance_sig
LOC110491922	ATP-dependent_6-phosphofructokinase&_muscle_type	-4.19075	0.000151748	low-tolerance_sig
LOC110521024	transmembrane_protein_266	-4.18836	2.19415e-18	low-tolerance_sig
si:dkey-177p2.6	SERTA_domain-containing_protein	-4.1878	2.20423e-55	low-tolerance_sig
LOC110503475	sarcolipin	-4.1824	0.00158784	low-tolerance_sig
LOC110503300	neuronal_PAS_domain-containing_protein_1	-4.17756	0.00097444	low-tolerance_sig
LOC110508335	rho_GTPase-activating_protein_12	-4.17437	0.000233576	low-tolerance_sig
fkbp9	FKBP_prolyl_isomerase_9	-4.17106	5.66907e-35	low-tolerance_sig
LOC110499587	putative_protein_PTGES3L	-4.16942	3.60764e-05	low-tolerance_sig
LOC110499335	MARVEL_domain-containing_protein_1	-4.1621	1.15e-18	low-tolerance_sig
zbtb8a	zinc_finger_and_BTB_domain_containing_8A	-4.16076	3.76087e-27	low-tolerance_sig
LOC110515373	fascin	-4.1582	4.33584e-14	low-tolerance_sig
LOC110500407	E3_ubiquitin-protein_ligase_TRIM39	-4.15657	9.86242e-08	low-tolerance_sig
rsph4a	radial_spoke_head_component_4A	-4.15635	0.000343964	low-tolerance_sig
LOC110506000	sodium/calcium_exchanger_3	-4.15145	1.71363e-05	low-tolerance_sig
LOC110486719	very-long-chain_enoyl-CoA_reductase	-4.14803	8.17922e-08	low-tolerance_sig
LOC110530869	dnaJ_homolog_subfamily_B_member_4	-4.14784	2.19652e-17	low-tolerance_sig
LOC118936781	von_Willebrand_factor_A_domain-containing_protein_7-like	-4.14776	0.00168382	low-tolerance_sig
LOC110525215	RING_finger_protein_223	-4.14712	0.000738746	low-tolerance_sig
pcbp4	poly(rC)_binding_protein_4	-4.14659	0.00109755	low-tolerance_sig
LOC110495487	filamin_A-interacting_protein_1-like	-4.14354	6.02971e-33	low-tolerance_sig
LOC110498074	uncharacterized_LOC110498074	-4.14265	0.00806749	low-tolerance_sig
LOC110490897	netrin-G1-like	-4.14252	0.00455367	low-tolerance_sig
foxj1a	forkhead_box_J1a	-4.13858	0.000951427	low-tolerance_sig
LOC110526055	uncharacterized_LOC110526055	-4.13789	9.9832e-37	low-tolerance_sig
LOC110487124	syntaxin-binding_protein_4	-4.13619	2.43191e-06	low-tolerance_sig
LOC110500171	SIN3-HDAC_complex-associated_factor-like	-4.1305	5.98668e-17	low-tolerance_sig
LOC110492016	E3_ubiquitin-protein_ligase_MARCHF9	-4.12817	0.000983093	low-tolerance_sig
LOC110490511	sodium-coupled_neutral_amino_acid_transporter_2	-4.12792	2.53776e-26	low-tolerance_sig
LOC110492468	solute_carrier_family_12_member_5	-4.12646	0.000663792	low-tolerance_sig
LOC110534665	zinc_finger_protein_34	-4.09994	2.44366e-28	low-tolerance_sig
LOC118948174	zinc_finger_protein_OZF-like	-4.09676	5.15796e-26	low-tolerance_sig
LOC110536781	nucleolar_protein_14-like	-4.09392	0.000545118	low-tolerance_sig
LOC110488282	T-complex_protein_1_subunit_gamma	-4.0913	1.9585e-34	low-tolerance_sig
LOC110514249	paired_box_protein_Pax-2a-like	-4.09001	0.00901312	low-tolerance_sig
LOC110512521	myeloid-associated_differentiation_marker-like	-4.08851	0.000678811	low-tolerance_sig
LOC110516373	myelin-associated_glycoprotein	-4.08389	0.0058479	low-tolerance_sig
LOC110529185	max-interacting_protein_1	-4.08221	2.17475e-17	low-tolerance_sig
LOC110521187	anoctamin-9	-4.08175	0.000101833	low-tolerance_sig
kcnk7	potassium_channel&_subfamily_K&_member_7	-4.08104	0.00015755	low-tolerance_sig
pkd1b	polycystic_kidney_disease_1b	-4.08032	0.000476507	low-tolerance_sig
LOC110487960	dual_specificity_protein_phosphatase_1	-4.07957	1.54388e-32	low-tolerance_sig
syt4	synaptotagmin_IV	-4.0795	0.000347762	low-tolerance_sig
LOC110504469	leucine-rich_repeat_transmembrane_neuronal_protein_2-like	-4.07323	0.000110637	low-tolerance_sig
LOC110520274	HSPB1-associated_protein_1_homolog	-4.06904	0.00215661	low-tolerance_sig
si:ch73-261i21.5	zona_pellucida-like_domain-containing_protein_1	-4.06818	1.51937e-21	low-tolerance_sig
LOC110504379	teneurin-2	-4.06759	0.00396555	low-tolerance_sig
LOC110500749	protein_S100-P	-4.06605	0.00554236	low-tolerance_sig
LOC110500537	prostaglandin_D2_receptor_2	-4.05675	0.00328476	low-tolerance_sig
LOC110500186	L-lactate_dehydrogenase_B-A_chain	-4.05464	2.16049e-06	low-tolerance_sig
LOC110534158	nuclear_receptor_subfamily_4_group_A_member_3	-4.05317	2.51858e-09	low-tolerance_sig
LOC110537864	multiple_epidermal_growth_factor-like_domains_protein_8	-4.05304	0.000189669	low-tolerance_sig
LOC118938110	zinc_finger_protein_883-like	-4.05096	2.82256e-10	low-tolerance_sig
LOC110521512	MAP_kinase-interacting_serine/threonine-protein_kinase_2	-4.04691	4.08453e-28	low-tolerance_sig
LOC110507436	neutral_amino_acid_transporter_B(0)	-4.0444	1.77995e-32	low-tolerance_sig
LOC110498733	calcium_channel&_voltage-dependent&_T_type&_alpha_1G_subunit	-4.04347	0.00143906	low-tolerance_sig
LOC110538378	chromobox_protein_homolog_8	-4.03482	3.63778e-10	low-tolerance_sig
celf3a	cugbp&_Elav-like_family_member_3a	-4.03236	8.58751e-11	low-tolerance_sig
atp2a1l	ATPase_sarcoplasmic/endoplasmic_reticulum_Ca2+_transporting_1&_like	-4.02536	0.000268984	low-tolerance_sig
LOC110532013	collagen_alpha-3(IX)_chain	-4.02521	0.0032698	low-tolerance_sig
rnf182	ring_finger_protein_182	-4.02139	0.00423735	low-tolerance_sig
LOC110513421	zinc_finger_protein_2_homolog	-4.02004	0.0030216	low-tolerance_sig
LOC118965313	uncharacterized_LOC118965313	-4.01994	0.00106076	low-tolerance_sig
LOC110531948	dedicator_of_cytokinesis_protein_3	-4.01835	1.88459e-12	low-tolerance_sig
LOC110494779	SKI_family_transcriptional_corepressor_2	-4.01438	2.47606e-47	low-tolerance_sig
ga45b	Growth_arrest_and_DNA-damage-inducible_protein_GADD45_beta	-4.01378	3.91497e-19	low-tolerance_sig
LOC118964943	uncharacterized_LOC118964943	-4.01233	0.00493121	low-tolerance_sig
LOC110488779	fos-related_antigen_1	-4.00345	2.03606e-08	low-tolerance_sig
LOC110534720	zinc_finger_protein_271	-4.00017	1.13991e-07	low-tolerance_sig
LOC110534136	endosialin	-3.99599	1.19349e-05	low-tolerance_sig
LOC110529254	serine/threonine-protein_kinase_Sgk1	-3.99461	2.1455e-17	low-tolerance_sig
LOC110489568	methionine_synthase_reductase	-3.99175	1.59529e-32	low-tolerance_sig
LOC100136244	tissue_inhibitor_of_metalloproteinase_2	-3.98744	2.01251e-27	low-tolerance_sig
LOC118937895	uncharacterized_LOC118937895	-3.98361	0.000755482	low-tolerance_sig
LOC110533369	prolyl_4-hydroxylase_subunit_alpha-2	-3.97498	2.25233e-16	low-tolerance_sig
bnc2	basonuclin_2	-3.97477	0.000433153	low-tolerance_sig
LOC110521358	troponin_I&_fast_skeletal_muscle	-3.97347	0.00319769	low-tolerance_sig
LOC110489881	cadherin-7	-3.97109	0.00786254	low-tolerance_sig
LOC110496287	pleckstrin_homology_domain-containing_family_O_member_1-A	-3.97028	0.00402758	low-tolerance_sig
zgc:153115	uncharacterized_LOC110530064	-3.9695	2.22133e-22	low-tolerance_sig
ch25h	cholesterol_25-hydroxylase	-3.96634	1.50292e-11	low-tolerance_sig
LOC110535117	nuclear_factor_7&_ovary-like	-3.96528	0.000206544	low-tolerance_sig
LOC110519967	short_stature_homeobox_protein-like	-3.96059	0.00578553	low-tolerance_sig
LOC110536087	nodal_homolog	-3.95091	4.76635e-13	low-tolerance_sig
zgc:56231	KISc_KIF23_like_and_GBP_C_domain-containing_protein	-3.94908	0.000161267	low-tolerance_sig
LOC118946049	uncharacterized_LOC118946049	-3.94868	0.00566271	low-tolerance_sig
LOC110521616	Jun_proto-oncogene&_AP-1_transcription_factor_subunit	-3.94805	6.33991e-25	low-tolerance_sig
LOC110503102	putative_ATP-dependent_RNA_helicase_DHX57	-3.94156	0.000819932	low-tolerance_sig
LOC118940499	uncharacterized_LOC118940499	-3.94145	1.17965e-05	low-tolerance_sig
foxi3a	forkhead_box_I3a	-3.93831	0.00803373	low-tolerance_sig
LOC110491116	collagen_alpha-1(II)_chain	-3.93612	0.00357346	low-tolerance_sig
cldn8	claudin_8.1	-3.93579	0.00738181	low-tolerance_sig
LOC110526767	cytoplasmic_polyadenylation_element-binding_protein_1	-3.93353	0.00104039	low-tolerance_sig
LOC118942812	glutamic_acid-rich_protein-like	-3.93308	0.00369686	low-tolerance_sig
LOC110503869	uncharacterized_LOC110503869	-3.9238	0.00625577	low-tolerance_sig
LOC110496970	kelch-like_protein_23	-3.92327	0.0054749	low-tolerance_sig
LOC110508236	fibroblast_growth_factor_12	-3.91605	0.00456585	low-tolerance_sig
LOC110535859	tubulin_beta-1_chain	-3.91552	8.72763e-29	low-tolerance_sig
LOC110539110	protein_PFC0760c	-3.9099	0.00684529	low-tolerance_sig
LOC110507116	proton-coupled_folate_transporter-like	-3.90706	0.00236422	low-tolerance_sig
LOC110492088	uncharacterized_LOC110492088	-3.90526	7.92099e-16	low-tolerance_sig
LOC110525176	uncharacterized_LOC110525176	-3.90007	0.00553084	low-tolerance_sig
LOC110529569	clavesin-2	-3.89878	0.00956651	low-tolerance_sig
LOC118937361	uncharacterized_LOC118937361	-3.89775	1.68714e-05	low-tolerance_sig
LOC110515682	chymotrypsin_A-like	-3.89652	0.00455899	low-tolerance_sig
LOC118965525	uncharacterized_LOC118965525	-3.89341	0.000455615	low-tolerance_sig
LOC110485663	regulating_synaptic_membrane_exocytosis_protein_2	-3.89111	0.00320617	low-tolerance_sig
LOC110487089	elongator_complex_protein_6-like	-3.89058	1.9277e-05	low-tolerance_sig
LOC110489698	alanine_aminotransferase_2-like	-3.88614	0.00314871	low-tolerance_sig
LOC100136024	interleukin-1-beta	-3.88502	0.000286762	low-tolerance_sig
LOC110525594	uncharacterized_LOC110525594	-3.88199	0.00286154	low-tolerance_sig
LOC110531876	actin-binding_LIM_protein_2	-3.87947	0.000160605	low-tolerance_sig
LOC118936855	NACHT&_LRR_and_PYD_domains-containing_protein_3-like	-3.87817	0.0037569	low-tolerance_sig
LOC110535601	disks_large-associated_protein_1	-3.87751	0.0022378	low-tolerance_sig
LOC118937837	monocarboxylate_transporter_7-like	-3.87732	0.000276863	low-tolerance_sig
LOC110521598	CMRF35-like_molecule_5	-3.87668	6.02329e-06	low-tolerance_sig
LOC110514512	lysophosphatidylcholine_acyltransferase_1	-3.8746	7.59826e-06	low-tolerance_sig
LOC110514511	protein_Dok-7	-3.87406	1.15746e-05	low-tolerance_sig
LOC110495687	lipoyltransferase_1&_mitochondrial	-3.87286	4.9871e-32	low-tolerance_sig
LOC110501844	TBCC_domain-containing_protein_1	-3.87063	4.61785e-29	low-tolerance_sig
LOC110502836	ADP-ribosylation_factor_4-like	-3.86892	1.17706e-11	low-tolerance_sig
LOC118936550	beta-1&3-N-acetylglucosaminyltransferase_lunatic_fringe-like	-3.86582	0.00217816	low-tolerance_sig
plod1a	procollagen-lysine&_2-oxoglutarate_5-dioxygenase_1a	-3.85985	2.19894e-50	low-tolerance_sig
LOC110499317	uncharacterized_LOC110499317	-3.85881	1.2852e-09	low-tolerance_sig
LOC110508160	uncharacterized_LOC110508160	-3.85233	0.00866833	low-tolerance_sig
LOC110523975	mitogen-activated_protein_kinase_10	-3.84887	5.49567e-06	low-tolerance_sig
LOC110499273	actin&_alpha_skeletal_muscle_2	-3.84468	0.00258116	low-tolerance_sig
col11a1a	collagen&_type_XI&_alpha_1a	-3.84462	0.00523681	low-tolerance_sig
igf1ra	insulin-like_growth_factor_1a_receptor	-3.84199	0.000185575	low-tolerance_sig
LOC110500798	uncharacterized_LOC110500798	-3.82818	9.89196e-20	low-tolerance_sig
LOC110493449	transcription_factor_jun-B	-3.82771	3.40328e-22	low-tolerance_sig
ckmb	creatine_kinase&_muscle_b	-3.82612	0.00162305	low-tolerance_sig
LOC110507010	CCAAT/enhancer-binding_protein_alpha-like	-3.82056	3.5309e-29	low-tolerance_sig
anpepa	alanyl_(membrane)_aminopeptidase_a	-3.81696	0.000773318	low-tolerance_sig
LOC110502655	tubulin_beta_chain-like	-3.81437	5.14936e-08	low-tolerance_sig
LOC110500535	cornifelin_homolog_B	-3.81432	0.000353652	low-tolerance_sig
LOC110497962	ribitol-5-phosphate_xylosyltransferase_1-like	-3.8134	4.40274e-06	low-tolerance_sig
LOC110538369	cold_shock_domain-containing_protein_C2	-3.81266	2.59921e-25	low-tolerance_sig
LOC110536829	melatonin_receptor_type_1C-like	-3.8126	0.00528768	low-tolerance_sig
LOC110503444	uncharacterized_LOC110503444	-3.81032	0.00813091	low-tolerance_sig
LOC118942981	uncharacterized_LOC118942981	-3.80994	0.00988259	low-tolerance_sig
LOC110533659	uncharacterized_LOC110533659	-3.80639	0.00385701	low-tolerance_sig
cldn15la	claudin_15-like_a	-3.80575	0.00927238	low-tolerance_sig
LOC110503884	phosphoserine_phosphatase	-3.80532	1.5168e-16	low-tolerance_sig
LOC110535590	dnaJ_homolog_subfamily_B_member_6	-3.80416	8.73422e-21	low-tolerance_sig
LOC110521753	leukocyte_elastase_inhibitor	-3.80098	0.0014387	low-tolerance_sig
LOC110525265	protein_Largen	-3.79854	0.00117955	low-tolerance_sig
slc20a1a	solute_carrier_family_20_member_1a	-3.7985	1.11091e-09	low-tolerance_sig
LOC118943905	uncharacterized_LOC118943905	-3.79601	1.36907e-05	low-tolerance_sig
LOC118943897	forkhead_box_protein_I2-A-like	-3.79406	0.00994107	low-tolerance_sig
LOC118966125	uncharacterized_LOC118966125	-3.79218	0.00248657	low-tolerance_sig
LOC110501875	rho-related_GTP-binding_protein_RhoE	-3.79174	3.12194e-18	low-tolerance_sig
LOC110488546	AF4/FMR2_family_member_2	-3.7916	0.00199858	low-tolerance_sig
LOC101268914	protein_Wnt-6	-3.78957	0.0082464	low-tolerance_sig
LOC118964462	uncharacterized_LOC118964462	-3.78599	0.0032133	low-tolerance_sig
LOC110489563	cerebellin-2-like	-3.78372	0.00437037	low-tolerance_sig
LOC110529842	mitochondrial_basic_amino_acids_transporter	-3.78344	0.00150631	low-tolerance_sig
LOC118950549	uncharacterized_LOC118950549	-3.78325	0.00605794	low-tolerance_sig
LOC110510138	trypsin-2	-3.78153	0.00414589	low-tolerance_sig
LOC110491790	fructose-bisphosphate_aldolase_A	-3.78008	0.00347239	low-tolerance_sig
LOC110532021	lens_fiber_major_intrinsic_protein-like	-3.77716	0.00769573	low-tolerance_sig
LOC110494931	voltage-dependent_P/Q-type_calcium_channel_subunit_alpha-1A	-3.77553	0.00273551	low-tolerance_sig
LOC110536645	uncharacterized_LOC110536645	-3.77479	0.000179846	low-tolerance_sig
LOC110537177	serine/threonine-protein_kinase_TAO3	-3.77031	0.000116519	low-tolerance_sig
LOC110526931	low_choriolytic_enzyme-like	-3.76951	4.30046e-20	low-tolerance_sig
LOC110493620	39S_ribosomal_protein_L45&_mitochondrial-like	-3.76935	2.63513e-08	low-tolerance_sig
LOC110493470	alpha-internexin	-3.76629	0.00347811	low-tolerance_sig
LOC110492990	troponin_I&_fast_skeletal_muscle	-3.76571	0.00672478	low-tolerance_sig
LOC110502465	filamin-C	-3.7628	0.0012099	low-tolerance_sig
jun	Jun_proto-oncogene&_AP-1_transcription_factor_subunit	-3.76004	2.57832e-30	low-tolerance_sig
tspearb	thrombospondin-type_laminin_G_domain_and_EAR_repeats_b	-3.75292	4.42812e-06	low-tolerance_sig
LOC110486559	annexin_A2	-3.74024	0.000537684	low-tolerance_sig
LOC101268962	zinc_finger_and_BTB_domain-containing_protein_16-A	-3.73238	0.00682734	low-tolerance_sig
LOC110499337	phosphatidylinositol_4-kinase_type_2-alpha	-3.73162	2.26251e-23	low-tolerance_sig
LOC110496315	uncharacterized_LOC110496315	-3.73139	0.00138356	low-tolerance_sig
LOC110504839	carnosine_synthase_1	-3.72886	0.00118434	low-tolerance_sig
LOC110510695	fibrous_sheath_CABYR-binding_protein-like	-3.72738	0.00619137	low-tolerance_sig
LOC118937405	uncharacterized_LOC118937405	-3.72452	5.96629e-05	low-tolerance_sig
LOC110532152	paired_box_protein_Pax-7	-3.72295	0.00584443	low-tolerance_sig
LOC118937659	putative_uncharacterized_protein_DDB_G0282133	-3.71956	0.00117379	low-tolerance_sig
LOC110521893	lysophospholipase_D_GDPD3	-3.71722	2.70875e-08	low-tolerance_sig
LOC118964920	uncharacterized_LOC118964920	-3.71476	0.000438144	low-tolerance_sig
LOC110530482	DNA_damage-inducible_transcript_4_protein	-3.7146	2.75451e-09	low-tolerance_sig
LOC118938216	uncharacterized_LOC118938216	-3.71423	0.00206073	low-tolerance_sig
LOC110534132	alpha-actinin-3	-3.70714	0.00694139	low-tolerance_sig
LOC110508492	calsequestrin-1	-3.70428	0.00471177	low-tolerance_sig
LOC110514117	zinc_finger_protein_883	-3.70264	1.01521e-14	low-tolerance_sig
LOC110487835	sodium-dependent_lysophosphatidylcholine_symporter_1-B	-3.70122	7.32973e-23	low-tolerance_sig
LOC110517809	uromodulin-like	-3.69937	0.00207579	low-tolerance_sig
LOC110499725	thyrotropin-releasing_hormone-degrading_ectoenzyme-like	-3.69733	0.00189916	low-tolerance_sig
serpinf1	serpin_peptidase_inhibitor&_clade_F_(alpha-2_antiplasmin&_pigment_epithelium_derived_factor)&_member_1	-3.69366	3.044e-17	low-tolerance_sig
LOC118965299	uncharacterized_LOC118965299	-3.69096	0.00285146	low-tolerance_sig
LOC110500898	uncharacterized_LOC110500898	-3.68631	0.000220794	low-tolerance_sig
LOC110518394	voltage-dependent_L-type_calcium_channel_subunit_alpha-1C	-3.68285	0.000303033	low-tolerance_sig
LOC110522249	cyclic_AMP-dependent_transcription_factor_ATF-3	-3.67869	3.06819e-31	low-tolerance_sig
ppil6	peptidylprolyl_isomerase_(cyclophilin)-like_6	-3.6743	0.00738883	low-tolerance_sig
LOC110531527	nuclear_factor_7&_ovary	-3.67198	5.07827e-08	low-tolerance_sig
LOC110524683	uncharacterized_protein_C1orf87	-3.66739	0.0030598	low-tolerance_sig
LOC110530665	dynein&_cytoplasmic_1&_intermediate_chain_2a	-3.66705	1.22493e-20	low-tolerance_sig
LOC110522740	hyaluronidase-like	-3.66682	0.00340826	low-tolerance_sig
LOC110520082	STE20/SPS1-related_proline-alanine-rich_protein_kinase	-3.66449	0.00592576	low-tolerance_sig
LOC110511284	forkhead_box_protein_I2-A-like	-3.66216	0.0094398	low-tolerance_sig
LOC110493656	protein_phosphatase_1_regulatory_subunit_27	-3.66163	5.64656e-31	low-tolerance_sig
LOC110521048	electron_transfer_flavoprotein_subunit_alpha&_mitochondrial-like	-3.65943	2.20437e-31	low-tolerance_sig
LOC110495555	tubulin_alpha-1A_chain	-3.65865	0.00222814	low-tolerance_sig
esrrga	estrogen-related_receptor_gamma_a	-3.65818	0.00877495	low-tolerance_sig
LOC110485476	uromodulin	-3.65683	0.00279731	low-tolerance_sig
LOC110522174	lethal(3)malignant_brain_tumor-like_protein_3	-3.65567	5.4278e-05	low-tolerance_sig
LOC110504779	serine_protease_inhibitor_Kazal-type_1	-3.65506	1.14499e-30	low-tolerance_sig
nr4a3	nuclear_receptor_subfamily_4&_group_A&_member_3	-3.65194	8.7875e-09	low-tolerance_sig
LOC110510180	nucleolar_and_coiled-body_phosphoprotein_1	-3.65126	0.000193875	low-tolerance_sig
sqstm1	sequestosome_1	-3.65053	8.5173e-30	low-tolerance_sig
LOC110532313	zinc_finger_protein_536-like	-3.64734	0.00145652	low-tolerance_sig
plk4	polo-like_kinase_4_(Drosophila)	-3.64723	3.53296e-14	low-tolerance_sig
LOC110490350	6-phosphofructo-2-kinase/fructose-2&6-bisphosphatase_3	-3.64562	9.15753e-12	low-tolerance_sig
LOC110491931	prostaglandin_E_synthase_3	-3.6456	1.12917e-37	low-tolerance_sig
cdc42se2	CDC42_small_effector_2	-3.64426	0.000254762	low-tolerance_sig
LOC110538995	SH3_and_multiple_ankyrin_repeat_domains_protein_1-like	-3.64331	0.00356146	low-tolerance_sig
LOC110503137	brain-specific_angiogenesis_inhibitor_1-associated_protein_2-like_protein_1	-3.64188	0.00892524	low-tolerance_sig
LOC110485862	actin&_alpha_skeletal_muscle_2	-3.63852	0.00314789	low-tolerance_sig
LOC110531459	plasminogen_activator_inhibitor_1	-3.63501	5.25224e-09	low-tolerance_sig
LOC110523190	uncharacterized_LOC110523190	-3.63051	0.00303244	low-tolerance_sig
atf3	activating_transcription_factor_3	-3.62906	2.0914e-19	low-tolerance_sig
LOC110536955	Krueppel-like_factor_4	-3.62647	1.66831e-18	low-tolerance_sig
LOC100136006	actin&_alpha_skeletal_muscle_2	-3.62603	0.00248309	low-tolerance_sig
LOC110522824	cGMP-dependent_protein_kinase_1-like	-3.62191	1.46755e-15	low-tolerance_sig
LOC110488874	polycomb_group_RING_finger_protein_3	-3.6196	1.68284e-46	low-tolerance_sig
LOC110506083	ankyrin_repeat_and_BTB/POZ_domain-containing_protein_2-like	-3.61759	0.00986902	low-tolerance_sig
LOC110537651	creatine_kinase_M-type	-3.61394	0.0016184	low-tolerance_sig
LOC118942913	uncharacterized_LOC118942913	-3.61074	0.00352544	low-tolerance_sig
fkbp5	FKBP_prolyl_isomerase_5	-3.60996	6.14473e-14	low-tolerance_sig
LOC118938756	tyrosine-protein_kinase_ITK/TSK-like	-3.60459	0.00708919	low-tolerance_sig
eya4	EYA_transcriptional_coactivator_and_phosphatase_4	-3.59869	0.000194012	low-tolerance_sig
LOC110503834	inverted_formin-2	-3.59564	0.000505924	low-tolerance_sig
LOC118942001	uncharacterized_LOC118942001	-3.59365	0.00207079	low-tolerance_sig
LOC110523823	creatine_kinase_S-type&_mitochondrial	-3.59275	0.00450114	low-tolerance_sig
LOC118941405	uncharacterized_LOC118941405	-3.59004	0.000297392	low-tolerance_sig
LOC118938416	zinc_finger_protein_239-like	-3.58965	0.00438261	low-tolerance_sig
LOC110537018	uncharacterized_LOC110537018	-3.58922	0.00176574	low-tolerance_sig
LOC110491118	probable_ATP-dependent_RNA_helicase_DDX23	-3.58508	7.68829e-06	low-tolerance_sig
LOC110524584	fibroblast_growth_factor_4B-like	-3.58505	0.00532501	low-tolerance_sig
LOC110507169	uncharacterized_LOC110507169	-3.58358	7.29842e-24	low-tolerance_sig
slc25a25a	solute_carrier_family_25_member_25a	-3.58038	1.02138e-18	low-tolerance_sig
LOC110530159	uncharacterized_LOC110530159	-3.57666	0.00167908	low-tolerance_sig
LOC110495999	protein_S100-A2-like	-3.57008	1.58751e-06	low-tolerance_sig
LOC110488069	uncharacterized_LOC110488069	-3.56939	0.0088593	low-tolerance_sig
LOC110488710	beta-klotho	-3.56716	1.22458e-05	low-tolerance_sig
LOC110509955	4F2_cell-surface_antigen_heavy_chain	-3.56694	5.80461e-29	low-tolerance_sig
LOC118966075	DNA_damage-inducible_transcript_4_protein-like	-3.56509	2.0439e-18	low-tolerance_sig
LOC110532819	solute_carrier_family_25_member_33	-3.56359	8.92425e-25	low-tolerance_sig
LOC110495811	neuronal_membrane_glycoprotein_M6-b	-3.55764	0.00420438	low-tolerance_sig
LOC110485498	transcription_factor_MafG-like	-3.55554	2.29807e-05	low-tolerance_sig
LOC118965505	uncharacterized_LOC118965505	-3.55499	5.71891e-07	low-tolerance_sig
il11	interleukin_11	-3.55152	0.000659962	low-tolerance_sig
LOC110519379	uncharacterized_LOC110519379	-3.54835	0.000246413	low-tolerance_sig
chac1	ChaC&_cation_transport_regulator_homolog_1_(E._coli)	-3.5473	4.3494e-22	low-tolerance_sig
LOC110499875	leucine-rich_repeat-containing_protein_4-like	-3.54656	0.000347141	low-tolerance_sig
LOC110531584	purine_nucleoside_phosphorylase	-3.54099	3.07686e-13	low-tolerance_sig
ccdc149a	coiled-coil_domain_containing_149a	-3.54099	0.000393596	low-tolerance_sig
dusp2	dual_specificity_phosphatase_2	-3.54064	4.37337e-06	low-tolerance_sig
LOC118936245	myosin_regulatory_light_chain_2&_skeletal_muscle_isoform_type_2-like	-3.53931	0.00316952	low-tolerance_sig
LOC110538810	mpv17-like_protein	-3.53883	0.00490936	low-tolerance_sig
LOC110489232	leucine-rich_repeat_transmembrane_neuronal_protein_2-like	-3.53608	0.00728743	low-tolerance_sig
LOC110536051	rabphilin-3A	-3.53472	0.00539797	low-tolerance_sig
LOC110494292	6-phosphofructo-2-kinase/fructose-2&6-bisphosphatase_4	-3.53398	2.44044e-13	low-tolerance_sig
LOC110509586	1-acyl-sn-glycerol-3-phosphate_acyltransferase_alpha	-3.53315	4.00986e-05	low-tolerance_sig
vwa1	von_Willebrand_factor_A_domain_containing_1	-3.53052	1.83497e-23	low-tolerance_sig
LOC110490885	XK-related_protein_9-like	-3.52778	0.000483431	low-tolerance_sig
klf5l	Kruppel-like_factor_5_like	-3.52712	0.00892669	low-tolerance_sig
LOC110490731	septin-5-like	-3.52539	1.34966e-06	low-tolerance_sig
LOC110509191	cell_adhesion_molecule_3	-3.5191	0.00107967	low-tolerance_sig
LOC110493059	troponin_T_type_3a_(skeletal&_fast)	-3.51702	0.00354778	low-tolerance_sig
LOC118942841	high_mobility_group_protein_HMGI-C-like	-3.50956	0.00573102	low-tolerance_sig
LOC110491599	uncharacterized_LOC110491599	-3.50626	2.22567e-27	low-tolerance_sig
hyou1	hypoxia_up-regulated_1	-3.50556	3.63023e-23	low-tolerance_sig
LOC110531799	DNA-damage-inducible_transcript_4	-3.50521	8.30406e-18	low-tolerance_sig
LOC110494474	solute_carrier_family_2&_facilitated_glucose_transporter_member_1	-3.50456	1.76797e-14	low-tolerance_sig
LOC110486315	uncharacterized_LOC110486315	-3.50278	0.00723127	low-tolerance_sig
LOC110504893	protocadherin_alpha-C2	-3.50104	0.00113395	low-tolerance_sig
nfatc1	nuclear_factor_of_activated_T_cells_1	-3.50011	0.00355592	low-tolerance_sig
LOC110532126	leucine-rich_repeat-containing_protein_38	-3.49984	0.00114022	low-tolerance_sig
LOC110487426	5-hydroxytryptamine_receptor_3A	-3.49895	0.00543481	low-tolerance_sig
LOC118938142	uncharacterized_LOC118938142	-3.48895	0.00351037	low-tolerance_sig
ccdc125	coiled-coil_domain_containing_125	-3.4857	0.00501026	low-tolerance_sig
LOC110500098	gelsolin	-3.48388	0.00334371	low-tolerance_sig
uri1	URI1_prefoldin_like_chaperone	-3.481	9.4387e-30	low-tolerance_sig
LOC110509576	CD27_antigen-like	-3.47756	0.000299196	low-tolerance_sig
LOC110490078	uncharacterized_LOC110490078	-3.47736	0.0020349	low-tolerance_sig
LOC110536389	heat_shock_protein_beta-8	-3.47666	1.1013e-28	low-tolerance_sig
LOC110494045	cryptochrome-1	-3.47613	8.72489e-31	low-tolerance_sig
LOC110487436	hsp70-binding_protein_1	-3.47445	2.90359e-25	low-tolerance_sig
LOC110535691	protein_fem-1_homolog_C	-3.4728	4.67794e-31	low-tolerance_sig
LOC110486765	immediate_early_response_gene_2_protein	-3.47211	3.51185e-18	low-tolerance_sig
LOC118936537	NUAK_family_SNF1-like_kinase_1	-3.46853	1.50451e-12	low-tolerance_sig
LOC110494987	G0/G1_switch_protein_2	-3.46528	5.24172e-11	low-tolerance_sig
LOC118947385	uncharacterized_LOC118947385	-3.46522	0.000115923	low-tolerance_sig
slc6a4b	solute_carrier_family_6_member_4b	-3.46452	0.00014917	low-tolerance_sig
LOC110508210	protein_odr-4_homolog	-3.46448	0.000989221	low-tolerance_sig
LOC110503312	limbic_system-associated_membrane_protein	-3.46009	0.000921333	low-tolerance_sig
LOC110530354	homeobox_protein_engrailed-2b-like	-3.45739	0.000176518	low-tolerance_sig
LOC110532022	aquaporin-4	-3.45728	1.94292e-05	low-tolerance_sig
gnav1	guanine_nucleotide_binding_protein_(G_protein)_alpha_v1	-3.45201	1.54785e-15	low-tolerance_sig
LOC110495998	cell_surface_glycoprotein_1	-3.45106	5.69173e-06	low-tolerance_sig
LOC110501729	guanylate-binding_protein_1-like	-3.44845	1.11804e-25	low-tolerance_sig
phf20b	PHD_finger_protein_20&_b	-3.44039	9.97233e-36	low-tolerance_sig
ptch1	patched_1	-3.43933	5.75939e-13	low-tolerance_sig
LOC118945263	uncharacterized_LOC118945263	-3.43801	0.00593832	low-tolerance_sig
LOC110490194	calumenin-A	-3.43421	1.20541e-13	low-tolerance_sig
LOC110496304	synaptotagmin-11	-3.43362	0.00178756	low-tolerance_sig
tnf	tumor_necrosis_factor	-3.43063	0.008755	low-tolerance_sig
si:ch73-335l21.4	E3_ubiquitin-protein_ligase-like	-3.42927	1.27398e-07	low-tolerance_sig
LOC110497473	uncharacterized_LOC110497473	-3.42807	0.00507036	low-tolerance_sig
LOC110486482	calponin-1	-3.42656	2.37317e-05	low-tolerance_sig
LOC110531797	perilipin-2	-3.42383	4.59402e-09	low-tolerance_sig
LOC118964709	uncharacterized_LOC118964709	-3.42277	2.3565e-05	low-tolerance_sig
LOC110528639	LIM_and_cysteine-rich_domains_protein_1	-3.42168	2.81169e-07	low-tolerance_sig
LOC110490155	serine/threonine-protein_kinase_pim-3	-3.41848	4.29837e-27	low-tolerance_sig
LOC110491077	voltage-dependent_L-type_calcium_channel_subunit_alpha-1D	-3.41724	0.000697553	low-tolerance_sig
LOC110526258	pleckstrin_homology_domain-containing_family_F_member_2	-3.41488	9.53872e-05	low-tolerance_sig
LOC118966026	uncharacterized_LOC118966026	-3.41282	8.33591e-14	low-tolerance_sig
atf5a	activating_transcription_factor_5a	-3.41279	4.2491e-12	low-tolerance_sig
LOC110522750	protein_unc-13_homolog_A	-3.41113	0.00491405	low-tolerance_sig
LOC110517600	rab-3A-interacting_protein-like	-3.41069	0.00251934	low-tolerance_sig
LOC110504902	DAP3-binding_cell_death_enhancer_1	-3.40827	3.6282e-32	low-tolerance_sig
LOC110487885	AT-hook_DNA-binding_motif-containing_protein_1	-3.40511	0.00047284	low-tolerance_sig
LOC110502165	transcription_factor_RFX4	-3.40485	0.00527008	low-tolerance_sig
LOC118944026	uncharacterized_LOC118944026	-3.403	3.10178e-06	low-tolerance_sig
LOC110494836	dual_specificity_protein_phosphatase_7	-3.40203	3.63991e-26	low-tolerance_sig
LOC110494514	GATA-binding_factor_2	-3.40171	2.42005e-16	low-tolerance_sig
LOC118938702	uncharacterized_LOC118938702	-3.4015	0.00677599	low-tolerance_sig
LOC110488883	hyaluronan_mediated_motility_receptor	-3.39945	0.000773318	low-tolerance_sig
LOC110522899	uncharacterized_LOC110522899	-3.39931	0.00894782	low-tolerance_sig
LOC110494344	guanine_nucleotide-binding_protein_G(t)_subunit_alpha-2	-3.3975	4.73275e-05	low-tolerance_sig
LOC118965387	uncharacterized_LOC118965387	-3.39595	0.000422094	low-tolerance_sig
LOC110505508	thrombospondin-1	-3.39435	1.81602e-15	low-tolerance_sig
LOC110514058	transmembrane_protein_65	-3.39242	0.00760198	low-tolerance_sig
LOC110494238	protein_lifeguard_2-like	-3.39144	7.99338e-06	low-tolerance_sig
LOC110488326	class_I_histocompatibility_antigen&_F10_alpha_chain	-3.38867	0.000843216	low-tolerance_sig
LOC110498282	legumain	-3.38716	0.00649475	low-tolerance_sig
pvalb1	parvalbumin_1	-3.38707	0.0023225	low-tolerance_sig
col2a1b	collagen&_type_II&_alpha_1b	-3.38574	0.0028758	low-tolerance_sig
LOC110515949	ankyrin-2	-3.38311	0.00249786	low-tolerance_sig
LOC110528258	probable_nuclear_hormone_receptor_HR38	-3.38235	1.11524e-08	low-tolerance_sig
LOC110533509	zinc_finger_protein_ZPR1	-3.3787	4.84224e-23	low-tolerance_sig
lipe1	hormone-sensitive_lipase_subtype_1	-3.37071	4.97218e-26	low-tolerance_sig
LOC110495511	arrestin_domain-containing_protein_4	-3.37016	0.000136179	low-tolerance_sig
rergla	RERG/RAS-like_a	-3.36526	0.000655683	low-tolerance_sig
LOC110521713	bromodomain_testis-specific_protein	-3.36479	3.06979e-30	low-tolerance_sig
LOC110494643	probable_glutamate_receptor	-3.36448	0.000132481	low-tolerance_sig
LOC118940484	uncharacterized_LOC118940484	-3.36372	0.00560137	low-tolerance_sig
LOC110508646	uncharacterized_LOC110508646	-3.36304	0.000829755	low-tolerance_sig
LOC110521555	glutamate--cysteine_ligase_regulatory_subunit	-3.36248	3.71649e-07	low-tolerance_sig
LOC110533297	peripheral-type_benzodiazepine_receptor-associated_protein_1	-3.35845	0.00894782	low-tolerance_sig
LOC110490074	matrix_metalloproteinase-23	-3.35747	1.14904e-06	low-tolerance_sig
LOC118965519	uncharacterized_LOC118965519	-3.35076	0.003161	low-tolerance_sig
LOC110516170	zinc_finger_protein_OZF	-3.34931	1.20715e-13	low-tolerance_sig
tbcb	tubulin_folding_cofactor_B	-3.34745	5.9408e-26	low-tolerance_sig
LOC110509529	uncharacterized_LOC110509529	-3.34696	0.00409459	low-tolerance_sig
LOC110538673	dnaJ_homolog_subfamily_B_member_1	-3.34436	2.02054e-38	low-tolerance_sig
LOC110533491	creatine_kinase_M-type	-3.3438	0.00407384	low-tolerance_sig
LOC110485613	ligand-dependent_corepressor	-3.34046	0.0083228	low-tolerance_sig
LOC118942049	uncharacterized_LOC118942049	-3.34032	0.00966207	low-tolerance_sig
LOC110504991	sestrin-3	-3.33703	2.5172e-24	low-tolerance_sig
LOC110493320	palmitoleoyl-protein_carboxylesterase_notum1a-like	-3.33583	0.00182914	low-tolerance_sig
LOC110491471	putative_protein_PTGES3L	-3.33045	1.61277e-07	low-tolerance_sig
LOC110509748	phosphoglycerate_mutase_2	-3.32805	0.00799699	low-tolerance_sig
LOC110523004	carbohydrate_sulfotransferase_14-like	-3.3253	0.00238537	low-tolerance_sig
LOC110522446	bone_morphogenetic_protein_2	-3.32324	3.23204e-07	low-tolerance_sig
LOC110528060	rootletin	-3.31936	6.07786e-05	low-tolerance_sig
LOC110502673	aspartate_aminotransferase&_cytoplasmic	-3.31427	4.53083e-21	low-tolerance_sig
LOC110486113	uncharacterized_LOC110486113	-3.31067	6.35913e-17	low-tolerance_sig
LOC110501426	uncharacterized_protein_C21orf62	-3.30756	7.02352e-05	low-tolerance_sig
LOC118965285	uncharacterized_LOC118965285	-3.30707	0.000115349	low-tolerance_sig
LOC110533656	zinc_finger_and_BTB_domain-containing_protein_21	-3.30445	5.20094e-33	low-tolerance_sig
LOC110527457	uncharacterized_LOC110527457	-3.30192	0.000127265	low-tolerance_sig
LOC110502698	protein_FAM83B	-3.30045	0.00945374	low-tolerance_sig
LOC118941497	uncharacterized_LOC118941497	-3.29899	0.0022053	low-tolerance_sig
LOC110524228	cortexin-1-like	-3.29888	0.0090351	low-tolerance_sig
LOC110491722	polyadenylate-binding_protein_1A-like	-3.29703	0.00246764	low-tolerance_sig
LOC110509048	interleukin-11	-3.2946	0.000571056	low-tolerance_sig
LOC110537408	uncharacterized_LOC110537408	-3.28944	3.89302e-18	low-tolerance_sig
LOC110521945	zinc_finger_protein_239-like	-3.28823	4.15573e-27	low-tolerance_sig
LOC110486706	homologous_recombination_OB-fold_protein	-3.28635	2.61338e-37	low-tolerance_sig
LOC110535027	immunoglobulin_lambda_constant_6-like	-3.28358	0.00382895	low-tolerance_sig
LOC110508582	circadian-associated_transcriptional_repressor	-3.28097	3.84199e-18	low-tolerance_sig
LOC110534103	uncharacterized_LOC110534103	-3.27774	1.25387e-08	low-tolerance_sig
LOC100136343	gonadal-soma_derived_growth_factor	-3.27742	0.00338439	low-tolerance_sig
LOC110520364	transcription_cofactor_vestigial-like_protein_3	-3.27635	3.65097e-15	low-tolerance_sig
LOC110526638	electron_transfer_flavoprotein_subunit_alpha&_mitochondrial-like	-3.27159	0.00489178	low-tolerance_sig
LOC110488601	uncharacterized_LOC110488601	-3.26659	0.00013224	low-tolerance_sig
LOC110501785	myosin_light_chain_1&_skeletal_muscle_isoform	-3.26266	0.00517954	low-tolerance_sig
LOC110522413	protein_shisa-like-1a	-3.25651	0.00298144	low-tolerance_sig
cldn10b	claudin_10b	-3.25614	0.000611527	low-tolerance_sig
LOC110507717	coiled-coil-helix-coiled-coil-helix_domain-containing_protein_2	-3.25602	2.85571e-18	low-tolerance_sig
LOC110506822	monoacylglycerol_lipase_ABHD2	-3.25534	4.35757e-07	low-tolerance_sig
LOC110527696	inhibin_beta_B_chain	-3.25474	9.69201e-23	low-tolerance_sig
LOC110494820	Bardet-Biedl_syndrome_2_protein_homolog	-3.25345	0.00119275	low-tolerance_sig
LOC110511428	fibrous_sheath_CABYR-binding_protein	-3.25073	0.00652774	low-tolerance_sig
LOC118966037	uncharacterized_LOC118966037	-3.24994	3.11346e-05	low-tolerance_sig
LOC110508339	uncharacterized_protein_C1orf189	-3.24983	0.00388861	low-tolerance_sig
LOC110520286	inhibin_beta_B_chain	-3.24759	5.85764e-07	low-tolerance_sig
LOC110509402	neuroligin-2	-3.24397	0.000496741	low-tolerance_sig
snorc	secondary_ossification_center_associated_regulator_of_chondrocyte_maturation	-3.24233	0.00426674	low-tolerance_sig
LOC110508017	uncharacterized_LOC110508017	-3.24094	0.00930343	low-tolerance_sig
pptc7a	protein_phosphatase_targeting_COQ7_a	-3.2329	8.6473e-18	low-tolerance_sig
LOC110508354	serine_protease_56	-3.23258	6.13616e-07	low-tolerance_sig
LOC110498675	tripartite_motif-containing_protein_2-like	-3.23167	0.000534863	low-tolerance_sig
LOC110538285	mucolipin-1	-3.22631	0.00990366	low-tolerance_sig
LOC110504247	forkhead_box_protein_N3	-3.22617	0.00230374	low-tolerance_sig
LOC110535135	ras-GEF_domain-containing_family_member_1B-A	-3.22394	2.89585e-21	low-tolerance_sig
LOC110522657	SRY-box_transcription_factor_7	-3.22237	1.07345e-10	low-tolerance_sig
LOC110486909	sterile_alpha_motif_domain-containing_protein_9-like	-3.22154	3.60891e-09	low-tolerance_sig
shc3	SHC_(Src_homology_2_domain_containing)_transforming_protein_3	-3.21512	0.00212129	low-tolerance_sig
ormdl3	ORMDL_sphingolipid_biosynthesis_regulator_3	-3.21478	1.00599e-18	low-tolerance_sig
LOC118943931	uncharacterized_LOC118943931	-3.21414	0.00637302	low-tolerance_sig
LOC110489555	procollagen_C-endopeptidase_enhancer_2	-3.21129	0.0075373	low-tolerance_sig
LOC110533135	retinal_guanylyl_cyclase_2-like	-3.21011	0.0091907	low-tolerance_sig
si:ch211-107m4.1	heterogeneous_nuclear_ribonucleoprotein_U-like_protein_2	-3.20809	2.58705e-30	low-tolerance_sig
LOC110488389	palmitoyltransferase_ZDHHC3	-3.20712	6.69417e-40	low-tolerance_sig
LOC110496514	zinc_and_ring_finger_2a	-3.20622	2.74375e-22	low-tolerance_sig
LOC118938188	uncharacterized_LOC118938188	-3.20608	0.000854026	low-tolerance_sig
LOC118937445	uncharacterized_LOC118937445	-3.20182	0.000469107	low-tolerance_sig
senp3a	SUMO_specific_peptidase_3a	-3.20016	3.40269e-06	low-tolerance_sig
LOC110533411	protein_transport_protein_Sec24A	-3.19864	5.15796e-26	low-tolerance_sig
LOC110493314	palmitoleoyl-protein_carboxylesterase_notum1a	-3.19711	0.000328335	low-tolerance_sig
LOC110490251	dnaJ_homolog_subfamily_B_member_9	-3.19461	7.23171e-21	low-tolerance_sig
igfbp1a	insulin-like_growth_factor_binding_protein_1a	-3.19438	7.49242e-17	low-tolerance_sig
LOC110498384	phosphatidate_phosphatase_LPIN1	-3.19423	2.53819e-12	low-tolerance_sig
LOC110511353	deleted_in_malignant_brain_tumors_1_protein-like	-3.19348	0.00968973	low-tolerance_sig
LOC118952241	uncharacterized_LOC118952241	-3.18866	0.0082306	low-tolerance_sig
LOC110525030	uncharacterized_LOC110525030	-3.18817	0.00561652	low-tolerance_sig
glut1a	glucose_transporter_1A	-3.18811	2.64444e-25	low-tolerance_sig
LOC110539142	DNA_repair_protein_RAD51_homolog_3-like	-3.18685	0.00502803	low-tolerance_sig
hspa8b	heat_shock_protein_family_A_(Hsp70)_member_8b	-3.18671	1.05035e-20	low-tolerance_sig
myd88	MYD88_innate_immune_signal_transduction_adaptor	-3.18363	4.34289e-34	low-tolerance_sig
LOC110487092	monocarboxylate_transporter_4	-3.1714	5.58052e-06	low-tolerance_sig
LOC110494786	chymotrypsin_like_elastase_1	-3.16602	0.000802887	low-tolerance_sig
LOC110532638	fat_storage-inducing_transmembrane_protein_2	-3.1649	3.09817e-24	low-tolerance_sig
LOC110521873	potassium_voltage-gated_channel_subfamily_C_member_1-like	-3.1649	0.00989968	low-tolerance_sig
LOC110537117	heat_shock_protein_30-like	-3.16292	1.92194e-05	low-tolerance_sig
aknad1	AKNA_domain_containing_1	-3.16173	0.00124821	low-tolerance_sig
LOC110507670	arfaptin-2	-3.16086	8.62571e-24	low-tolerance_sig
LOC110503777	uncharacterized_LOC110503777	-3.16003	7.0267e-21	low-tolerance_sig
LOC110521088	protein_disulfide-isomerase-like	-3.15974	0.00230583	low-tolerance_sig
LOC110504795	early_growth_response_protein_1	-3.15953	4.30929e-12	low-tolerance_sig
LOC110496788	trifunctional_purine_biosynthetic_protein_adenosine-3-like	-3.15751	0.000508764	low-tolerance_sig
LOC110537608	zinc_finger_and_BTB_domain-containing_protein_16-A	-3.15309	4.74617e-12	low-tolerance_sig
LOC110502833	ADP-ribosylation_factor_4	-3.15192	2.63539e-12	low-tolerance_sig
LOC118965517	uncharacterized_LOC118965517	-3.15184	0.000710802	low-tolerance_sig
lep	leptin	-3.15137	1.30825e-09	low-tolerance_sig
tnnt3a	troponin_T_type_3a_(Skeletal_fast)	-3.15073	0.00150631	low-tolerance_sig
hacd3	3-hydroxyacyl-CoA_dehydratase_3	-3.14786	2.45912e-17	low-tolerance_sig
LOC118965025	gamma-glutamyl_hydrolase-like	-3.14684	0.00256991	low-tolerance_sig
LOC110496422	uncharacterized_LOC110496422	-3.14444	0.00821891	low-tolerance_sig
LOC110534635	zinc_finger_protein_271-like	-3.1384	6.43708e-21	low-tolerance_sig
LOC110494667	protein_DDI1_homolog_2	-3.13556	5.89161e-27	low-tolerance_sig
LOC110502256	uncharacterized_LOC110502256	-3.13442	0.00162498	low-tolerance_sig
LOC110493245	A_disintegrin_and_metalloproteinase_with_thrombospondin_motifs_9	-3.13334	2.48461e-05	low-tolerance_sig
LOC118939573	uncharacterized_LOC118939573	-3.13308	0.00457805	low-tolerance_sig
LOC110499416	dynein_heavy_chain_17&_axonemal	-3.13184	0.000185985	low-tolerance_sig
LOC110521788	CCN_family_member_1	-3.1318	3.77246e-10	low-tolerance_sig
LOC110503000	protein_kinase_C_epsilon_type	-3.12656	0.000570629	low-tolerance_sig
LOC110494823	mesencephalic_astrocyte-derived_neurotrophic_factor	-3.12347	1.06373e-17	low-tolerance_sig
LOC110534269	dnaJ_homolog_subfamily_A_member_1	-3.12312	1.60735e-24	low-tolerance_sig
LOC118945783	uncharacterized_LOC118945783	-3.12242	0.00256093	low-tolerance_sig
LOC110507447	sodium_channel_subunit_beta-4	-3.12151	0.00878617	low-tolerance_sig
LOC110491380	actin&_aortic_smooth_muscle	-3.11902	5.88671e-06	low-tolerance_sig
LOC110538850	inositol_1&4&5-trisphosphate_receptor-interacting_protein-like_2	-3.11793	0.000818838	low-tolerance_sig
rcor2	REST_corepressor_2	-3.11651	0.00553008	low-tolerance_sig
LOC110536619	uncharacterized_LOC110536619	-3.11392	7.30199e-06	low-tolerance_sig
LOC118941043	uncharacterized_LOC118941043	-3.11387	7.58571e-09	low-tolerance_sig
cidec	cell_death_inducing_DFFA_like_effector_c	-3.11383	1.91727e-24	low-tolerance_sig
LOC110490501	aryl_hydrocarbon_receptor_nuclear_translocator-like_protein_2	-3.11255	7.07403e-13	low-tolerance_sig
LOC110494816	ceramide_synthase_5	-3.09982	5.11363e-18	low-tolerance_sig
LOC110526578	la-related_protein_6	-3.09835	1.2437e-20	low-tolerance_sig
LOC110536384	V-set_and_immunoglobulin_domain-containing_protein_10	-3.09692	4.84224e-23	low-tolerance_sig
LOC110499332	keratin-associated_protein_16-1-like	-3.0956	1.45484e-08	low-tolerance_sig
LOC110530023	cAMP-specific_3'&5'-cyclic_phosphodiesterase_4B	-3.09426	2.05079e-16	low-tolerance_sig
LOC110520283	sterile_alpha_motif_domain-containing_protein_9	-3.09305	4.39724e-19	low-tolerance_sig
LOC110486002	tRNA_pseudouridine_synthase_Pus10	-3.0924	0.00485938	low-tolerance_sig
uck1	uridine-cytidine_kinase_1	-3.09094	2.15144e-24	low-tolerance_sig
LOC110491563	uncharacterized_protein_PB18E9.04c	-3.08925	8.1878e-19	low-tolerance_sig
si:dkey-33c12.3	uncharacterized_LOC110498314	-3.08378	0.00172718	low-tolerance_sig
LOC110508782	uncharacterized_LOC110508782	-3.08295	1.73706e-28	low-tolerance_sig
LOC110486255	NF-kappa-B_inhibitor-interacting_Ras-like_protein_2	-3.08175	8.30406e-18	low-tolerance_sig
LOC110504369	proteoglycan_4	-3.07997	4.26617e-06	low-tolerance_sig
ablim1a	actin_binding_LIM_protein_1a	-3.07634	0.00445098	low-tolerance_sig
rhobtb3	Rho_related_BTB_domain_containing_3	-3.07415	0.00709155	low-tolerance_sig
ovol1a	ovo-like_zinc_finger_1a	-3.07289	0.00515151	low-tolerance_sig
LOC110521712	transforming_growth_factor_beta_receptor_type_3	-3.06729	5.84186e-24	low-tolerance_sig
LOC110485485	guanine_nucleotide-binding_protein_G(o)_subunit_alpha	-3.0653	1.02312e-21	low-tolerance_sig
rad9b	RAD9_checkpoint_clamp_component_B	-3.05981	1.65017e-19	low-tolerance_sig
LOC110494740	major_histocompatibility_complex_class_I-related_gene_protein	-3.05751	5.16215e-18	low-tolerance_sig
LOC118965366	solute_carrier_family_2&_facilitated_glucose_transporter_member_10-like	-3.05729	0.00693776	low-tolerance_sig
LOC110491948	dihydropyridine-sensitive_L-type_skeletal_muscle_calcium_channel_subunit_alpha-1	-3.05723	1.29403e-05	low-tolerance_sig
LOC110536150	repulsive_guidance_molecule_BMP_co-receptor_b	-3.05703	1.15908e-09	low-tolerance_sig
LOC110491535	PDZ_domain-containing_protein_7	-3.05349	0.00379562	low-tolerance_sig
LOC110522639	jun_dimerization_protein_2	-3.05255	3.97505e-26	low-tolerance_sig
LOC110538145	ADP-ribosylation_factor-like_protein_5B	-3.05146	5.84372e-22	low-tolerance_sig
LOC118936789	uncharacterized_LOC118936789	-3.05121	0.00388292	low-tolerance_sig
LOC110522867	ribosome-recycling_factor&_mitochondrial-like	-3.05088	0.00305853	low-tolerance_sig
LOC110504315	uncharacterized_LOC110504315	-3.05025	0.00413296	low-tolerance_sig
LOC110497805	1-phosphatidylinositol_4&5-bisphosphate_phosphodiesterase_beta-1	-3.04971	0.000166675	low-tolerance_sig
scxa	scleraxis_bHLH_transcription_factor_a	-3.04951	0.000104644	low-tolerance_sig
LOC110531536	uncharacterized_LOC110531536	-3.04808	0.000534275	low-tolerance_sig
LOC110499392	myomesin-2	-3.04773	2.84589e-05	low-tolerance_sig
LOC110496331	uncharacterized_LOC110496331	-3.0477	0.00719446	low-tolerance_sig
tmem53	transmembrane_protein_53	-3.0437	6.29621e-21	low-tolerance_sig
LOC110532829	dnaJ_homolog_subfamily_C_member_5	-3.03585	4.83015e-10	low-tolerance_sig
LOC118938459	uncharacterized_LOC118938459	-3.0346	0.00145094	low-tolerance_sig
LOC110495688	CRACD-like_protein	-3.03335	6.14598e-05	low-tolerance_sig
LOC110497949	thrombospondin-1	-3.03227	1.16189e-06	low-tolerance_sig
LOC110520873	sorting_nexin-27	-3.03164	9.20878e-17	low-tolerance_sig
LOC110533510	uncharacterized_LOC110533510	-3.02917	2.67152e-14	low-tolerance_sig
LOC110509300	protein_crumbs_homolog_2-like	-3.02675	0.00129164	low-tolerance_sig
LOC110509906	solute_carrier_family_35_member_E4	-3.02554	2.70741e-23	low-tolerance_sig
LOC110503835	arfaptin-2	-3.02138	1.44673e-23	low-tolerance_sig
LOC110523600	endoplasmic_reticulum_chaperone_BiP	-3.01235	5.73049e-17	low-tolerance_sig
prr18	proline_rich_18	-3.01217	0.000413098	low-tolerance_sig
LOC118966656	von_Willebrand_factor_A_domain-containing_protein_7-like	-3.01194	0.00997088	low-tolerance_sig
LOC110504777	nucleotide_exchange_factor_SIL1	-3.00839	6.46465e-17	low-tolerance_sig
LOC110538304	calponin-1	-3.00426	0.000184121	low-tolerance_sig
LOC110534094	wiskott-Aldrich_syndrome_protein_family_member_3-like	-3.00352	0.00614427	low-tolerance_sig
hsp90bb	heat_shock_90kDa_protein_1_beta_isoform_b	-3.00023	2.05895e-21	low-tolerance_sig
LOC110536409	protein_C9orf135	-2.99798	0.00414345	low-tolerance_sig
sowahab	sosondowah_ankyrin_repeat_domain_family_member_Ab	-2.99643	0.000592453	low-tolerance_sig
pabir2	PABIR_family_member_2	-2.99621	2.68391e-21	low-tolerance_sig
LOC110494097	peptidyl-prolyl_cis-trans_isomerase_FKBP5	-2.99382	1.18788e-16	low-tolerance_sig
LOC110526162	uncharacterized_LOC110526162	-2.99203	0.00953365	low-tolerance_sig
LOC110507976	T-lymphocyte_activation_antigen_CD80	-2.98919	1.62728e-05	low-tolerance_sig
LOC110490247	sugar_phosphate_exchanger_3	-2.98825	1.0489e-21	low-tolerance_sig
kaznb	kazrin&_periplakin_interacting_protein_b	-2.98662	0.00370707	low-tolerance_sig
map1ab	microtubule-associated_protein_1Ab	-2.98482	0.00440625	low-tolerance_sig
LOC110509730	sarcoplasmic/endoplasmic_reticulum_calcium_ATPase_2	-2.98092	3.48866e-18	low-tolerance_sig
LOC110497262	calcium_and_integrin-binding_protein_1-like	-2.98034	2.71542e-13	low-tolerance_sig
brdt	bromodomain&_testis-specific	-2.9803	6.45573e-29	low-tolerance_sig
LOC100136256	junB_protein	-2.9776	9.32003e-18	low-tolerance_sig
LOC110533263	uncharacterized_LOC110533263	-2.97719	1.60495e-19	low-tolerance_sig
dck	deoxycytidine_kinase	-2.97661	1.79535e-13	low-tolerance_sig
rflna	refilin_A	-2.97519	1.8941e-17	low-tolerance_sig
LOC110508363	uncharacterized_LOC110508363	-2.97344	0.000612169	low-tolerance_sig
LOC110505392	uncharacterized_LOC110505392	-2.97136	0.00173416	low-tolerance_sig
LOC110491747	protein_FAM117A	-2.96929	0.000245213	low-tolerance_sig
LOC110497192	nocturnin	-2.96801	0.00536298	low-tolerance_sig
LOC110497782	ornithine_decarboxylase_1	-2.96497	3.46681e-09	low-tolerance_sig
LOC110537338	transgelin-2	-2.96299	2.58188e-07	low-tolerance_sig
LOC110487913	cell_division_cycle-associated_7-like_protein	-2.96063	0.000145711	low-tolerance_sig
LOC118941187	uncharacterized_LOC118941187	-2.96052	0.00565447	low-tolerance_sig
LOC110508233	uncharacterized_LOC110508233	-2.95969	9.07551e-06	low-tolerance_sig
sox4b	SRY-box_transcription_factor_4b	-2.95961	8.31674e-24	low-tolerance_sig
LOC110493525	uncharacterized_LOC110493525	-2.95813	2.43191e-06	low-tolerance_sig
LOC110487865	gamma-aminobutyric_acid_type_B_receptor_subunit_1	-2.95589	0.00994414	low-tolerance_sig
LOC118941387	uncharacterized_LOC118941387	-2.95441	0.00207882	low-tolerance_sig
LOC110494735	dynein_heavy_chain_12&_axonemal	-2.95294	0.00111626	low-tolerance_sig
LOC110529513	NADH_dehydrogenase_[ubiquinone]_1_alpha_subcomplex_assembly_factor_4	-2.94741	1.05092e-25	low-tolerance_sig
crebrf	creb3_regulatory_factor	-2.9414	1.21612e-22	low-tolerance_sig
LOC110527959	EGF_domain-specific_O-linked_N-acetylglucosamine_transferase-like	-2.94129	0.00235431	low-tolerance_sig
LOC110493274	uncharacterized_LOC110493274	-2.93414	0.00175855	low-tolerance_sig
LOC110509476	thrombospondin_type-1_domain-containing_protein_1	-2.9312	2.86353e-05	low-tolerance_sig
LOC110524034	prolyl_3-hydroxylase_2	-2.93064	2.2081e-16	low-tolerance_sig
LOC110536403	metal_transporter_CNNM4	-2.92997	2.85686e-07	low-tolerance_sig
LOC110538930	coiled-coil-helix-coiled-coil-helix_domain-containing_protein_5	-2.92519	0.000143816	low-tolerance_sig
LOC118937323	uncharacterized_LOC118937323	-2.92417	0.00103778	low-tolerance_sig
LOC118936634	C-type_lectin_domain_family_4_member_F-like	-2.92399	1.90936e-07	low-tolerance_sig
LOC110534107	zinc_finger_and_BTB_domain-containing_protein_20	-2.92294	7.4928e-25	low-tolerance_sig
LOC118944405	uncharacterized_LOC118944405	-2.92283	3.4756e-05	low-tolerance_sig
LOC110492397	uncharacterized_LOC110492397	-2.92209	0.00332214	low-tolerance_sig
LOC118964444	laminin_subunit_beta-1-like	-2.92103	0.00789156	low-tolerance_sig
LOC110506311	phosphatidylglycerophosphatase_and_protein-tyrosine_phosphatase_1-like	-2.92059	0.00317253	low-tolerance_sig
LOC118964567	uncharacterized_LOC118964567	-2.92032	0.00889958	low-tolerance_sig
LOC110495396	rho-related_GTP-binding_protein_RhoE	-2.91515	4.14171e-11	low-tolerance_sig
LOC110498863	zinc_finger_protein_569	-2.91314	2.02156e-17	low-tolerance_sig
zgc:171566	zgc:171566	-2.9101	4.15744e-13	low-tolerance_sig
LOC110533803	signal-induced_proliferation-associated_1-like_protein_3	-2.90545	1.05285e-06	low-tolerance_sig
LOC110521947	C-Jun-amino-terminal_kinase-interacting_protein_2	-2.90392	0.00693469	low-tolerance_sig
LOC110489918	uncharacterized_LOC110489918	-2.90371	0.00213845	low-tolerance_sig
cdc42ep5	CDC42_effector_protein_(Rho_GTPase_binding)_5	-2.90342	5.95577e-25	low-tolerance_sig
LOC110503881	T-complex_protein_1_subunit_zeta	-2.90318	1.66831e-18	low-tolerance_sig
LOC110503258	galectin-6	-2.90277	0.00551343	low-tolerance_sig
marveld2b	MARVEL_domain_containing_2b	-2.90226	5.03026e-08	low-tolerance_sig
bcap29	B_cell_receptor_associated_protein_29	-2.89809	6.00699e-17	low-tolerance_sig
LOC110492419	protein_tyrosine_phosphatase_domain-containing_protein_1	-2.89765	0.00358523	low-tolerance_sig
LOC110536818	glutathione_hydrolase_1_proenzyme-like	-2.89759	0.00474529	low-tolerance_sig
LOC110501840	10_kDa_heat_shock_protein&_mitochondrial	-2.89336	1.39903e-12	low-tolerance_sig
dnajc3a	DnaJ_(Hsp40)_homolog&_subfamily_C&_member_3a	-2.88943	9.69662e-17	low-tolerance_sig
LOC110534007	stress-induced-phosphoprotein_1	-2.8889	1.30617e-19	low-tolerance_sig
LOC110497044	interferon_regulatory_factor_8	-2.8826	3.56055e-18	low-tolerance_sig
LOC118945305	uncharacterized_LOC118945305	-2.88215	0.00327033	low-tolerance_sig
LOC110521043	cilia-_and_flagella-associated_protein_61-like	-2.88177	0.0010636	low-tolerance_sig
LOC110502080	tryptophan--tRNA_ligase&_mitochondrial-like	-2.87932	0.000360354	low-tolerance_sig
trim2b	tripartite_motif_containing_2b	-2.87898	2.23333e-07	low-tolerance_sig
LOC110524110	small_glutamine-rich_tetratricopeptide_repeat-containing_protein_alpha	-2.87665	3.13438e-18	low-tolerance_sig
mepce	methylphosphate_capping_enzyme_a	-2.87579	1.08246e-26	low-tolerance_sig
LOC110503865	refilin-B	-2.87356	5.01423e-06	low-tolerance_sig
tcte1	t-complex-associated-testis-expressed_1	-2.8728	0.00207996	low-tolerance_sig
LOC110509188	ski-like_protein	-2.8711	5.48667e-24	low-tolerance_sig
LOC110508846	cytochrome_c-type_heme_lyase	-2.87091	5.08536e-22	low-tolerance_sig
LOC110520859	protein_phosphatase_1_regulatory_subunit_35	-2.86829	1.32806e-06	low-tolerance_sig
LOC110521444	uncharacterized_LOC110521444	-2.86692	1.86804e-05	low-tolerance_sig
LOC100135840	endoplasmic_reticulum_chaperone_BiP	-2.86437	7.93279e-16	low-tolerance_sig
LOC110494599	RING1_and_YY1-binding_protein	-2.8623	1.71191e-14	low-tolerance_sig
LOC110501982	uncharacterized_LOC110501982	-2.86193	1.02651e-05	low-tolerance_sig
LOC110503086	PDZ_and_LIM_domain_protein_7	-2.86098	0.000854664	low-tolerance_sig
LOC110503726	gastrula_zinc_finger_protein_XlCGF26.1	-2.85377	1.95276e-24	low-tolerance_sig
LOC110494432	transcription_factor_HES-5-like	-2.8536	0.00186257	low-tolerance_sig
soga3a	SOGA_family_member_3a	-2.8522	9.07551e-06	low-tolerance_sig
sgk3	serum/glucocorticoid_regulated_kinase_family_member_3	-2.85197	6.33759e-08	low-tolerance_sig
LOC118936840	uncharacterized_LOC118936840	-2.84944	1.23814e-11	low-tolerance_sig
LOC110538367	phosphomannomutase_1	-2.84806	3.95401e-22	low-tolerance_sig
slco1c1	solute_carrier_organic_anion_transporter_family&_member_1C1	-2.84798	0.000244245	low-tolerance_sig
LOC118965634	golgin_subfamily_A_member_6-like_protein_22	-2.8474	3.15413e-06	low-tolerance_sig
LOC110529541	CCN_family_member_2	-2.84619	2.46467e-17	low-tolerance_sig
LOC110506143	monoacylglycerol_lipase_ABHD2	-2.84386	1.55238e-19	low-tolerance_sig
poc1a	POC1_centriolar_protein_A	-2.84384	0.00292226	low-tolerance_sig
LOC110511372	N-acyl-phosphatidylethanolamine-hydrolyzing_phospholipase_D	-2.84169	1.17593e-14	low-tolerance_sig
flrt3	fibronectin_leucine_rich_transmembrane_3	-2.8412	6.92628e-13	low-tolerance_sig
LOC118966081	uncharacterized_LOC118966081	-2.83874	0.00918739	low-tolerance_sig
LOC110492686	transcription_factor_jun-D	-2.8373	1.02038e-11	low-tolerance_sig
c1ql3a	complement_component_1&_q_subcomponent-like_3a	-2.83641	0.0032239	low-tolerance_sig
LOC110490260	cyclic_AMP-responsive_element-binding_protein_3-like_protein_2	-2.83625	1.68828e-27	low-tolerance_sig
LOC110535689	cysteine_dioxygenase_type_1	-2.83525	9.64039e-11	low-tolerance_sig
LOC110533863	nuclear_fragile_X_mental_retardation-interacting_protein_2	-2.83505	2.1523e-27	low-tolerance_sig
nanog	nanog_homeobox	-2.82886	3.00778e-05	low-tolerance_sig
LOC110527334	prostaglandin_F2_receptor_negative_regulator	-2.82839	6.49734e-12	low-tolerance_sig
LOC110535381	zinc_finger_protein_354A	-2.82798	3.22661e-16	low-tolerance_sig
creb3l1	cAMP_responsive_element_binding_protein_3-like_1	-2.82654	3.06352e-09	low-tolerance_sig
LOC110527798	ephrin_type-A_receptor_2	-2.82618	1.75276e-22	low-tolerance_sig
LOC110508955	volume-regulated_anion_channel_subunit_LRRC8D	-2.82549	2.14709e-14	low-tolerance_sig
LOC110490324	transmembrane_protease_serine_9	-2.82524	0.00173274	low-tolerance_sig
LOC110496396	uncharacterized_LOC110496396	-2.82486	0.00596976	low-tolerance_sig
LOC110531847	uncharacterized_LOC110531847	-2.82208	0.00759144	low-tolerance_sig
LOC110518697	B-cell_receptor_CD22	-2.82148	0.00128112	low-tolerance_sig
fxr1	fragile_X_mental_retardation&_autosomal_homolog_1	-2.81826	4.37346e-30	low-tolerance_sig
LOC118940332	uncharacterized_LOC118940332	-2.81712	0.000153803	low-tolerance_sig
LOC110529632	diphthine_methyl_ester_synthase-like	-2.81621	1.00727e-07	low-tolerance_sig
ddx11	DEAD/H_(Asp-Glu-Ala-Asp/His)_box_helicase_11	-2.81465	1.26575e-23	low-tolerance_sig
LOC110504537	heat_shock_70_kDa_protein_4	-2.81336	5.79349e-07	low-tolerance_sig
LOC110524417	BCAR3_adaptor_protein&_NSP_family_member	-2.8113	0.000220537	low-tolerance_sig
LOC118941179	uncharacterized_LOC118941179	-2.80891	0.00285146	low-tolerance_sig
lypc	ly6_domain_containing&_pigment_cell	-2.80578	5.37976e-07	low-tolerance_sig
LOC118936846	uncharacterized_LOC118936846	-2.80477	9.01531e-05	low-tolerance_sig
LOC118938158	GTPase_IMAP_family_member_7-like	-2.80266	1.57167e-16	low-tolerance_sig
ahcy	adenosylhomocysteinase	-2.79941	0.0056273	low-tolerance_sig
sox11b	SRY-box_transcription_factor_11b	-2.79898	0.000982949	low-tolerance_sig
LOC110537682	ubiquitin_carboxyl-terminal_hydrolase_2	-2.79659	5.73274e-09	low-tolerance_sig
LOC110528940	dickkopf-related_protein_1	-2.79629	0.000381313	low-tolerance_sig
LOC110538982	forkhead_box_protein_J1-A	-2.79503	0.00852374	low-tolerance_sig
gpr84	G_protein-coupled_receptor_84	-2.79284	7.7115e-09	low-tolerance_sig
LOC118940468	uncharacterized_LOC118940468	-2.78383	0.000647659	low-tolerance_sig
LOC110529751	uncharacterized_LOC110529751	-2.78352	1.23031e-12	low-tolerance_sig
LOC110490722	armadillo_repeat-containing_protein_4-like	-2.7824	0.000629758	low-tolerance_sig
rasd1	RAS&_dexamethasone-induced_1	-2.7819	0.00273435	low-tolerance_sig
LOC110532805	heat_shock_70_kDa_protein-like	-2.78164	3.26617e-05	low-tolerance_sig
LOC110522181	solute_carrier_family_35_member_D3	-2.78091	0.00176574	low-tolerance_sig
LOC110503477	tumor_necrosis_factor_receptor_superfamily_member_19L	-2.78001	0.00731036	low-tolerance_sig
LOC110502438	FYVE&_RhoGEF_and_PH_domain-containing_protein_6	-2.77814	0.000524125	low-tolerance_sig
LOC110487850	gap_junction_beta-4_protein	-2.7772	0.00625731	low-tolerance_sig
LOC110520091	D-3-phosphoglycerate_dehydrogenase	-2.77555	2.7308e-09	low-tolerance_sig
LOC110529319	B-cell_lymphoma/leukemia_11B	-2.77467	0.00356467	low-tolerance_sig
LOC110503728	huntingtin-interacting_protein_1	-2.77346	5.15497e-22	low-tolerance_sig
LOC110503138	class_A_basic_helix-loop-helix_protein_15-like	-2.77125	8.07279e-14	low-tolerance_sig
LOC110509075	acyl-CoA-binding_domain-containing_protein_5	-2.77114	2.73201e-06	low-tolerance_sig
LOC110537506	uncharacterized_LOC110537506	-2.76886	0.00157424	low-tolerance_sig
LOC110530038	regulator_of_G-protein_signaling_21	-2.76868	1.76371e-14	low-tolerance_sig
tifa	TRAF_interacting_protein_with_forkhead_associated_domain	-2.76755	1.48402e-16	low-tolerance_sig
LOC110490072	choline-phosphate_cytidylyltransferase_A-like	-2.76752	1.91777e-08	low-tolerance_sig
LOC110521346	gastrula_zinc_finger_protein_XlCGF57.1	-2.76496	8.96109e-15	low-tolerance_sig
LOC110504116	histone_deacetylase_4	-2.76172	0.00239894	low-tolerance_sig
LOC110504279	phosphofurin_acidic_cluster_sorting_protein_2	-2.76145	0.00962885	low-tolerance_sig
LOC118937786	uncharacterized_LOC118937786	-2.76065	1.46487e-08	low-tolerance_sig
LOC110497998	interferon_alpha-inducible_protein_27-like_protein_2A	-2.75774	0.00418065	low-tolerance_sig
LOC118945786	uncharacterized_LOC118945786	-2.75728	0.000588872	low-tolerance_sig
LOC110521608	proline-rich_transmembrane_protein_4-like	-2.75521	4.68649e-06	low-tolerance_sig
colgalt1a	collagen_beta(1-O)galactosyltransferase_1a	-2.75514	1.08808e-18	low-tolerance_sig
LOC110503660	protein_phosphatase_Slingshot_homolog_2	-2.75323	1.46212e-09	low-tolerance_sig
LOC110488176	uncharacterized_LOC110488176	-2.7523	0.00164989	low-tolerance_sig
LOC118965280	uncharacterized_LOC118965280	-2.75226	0.00283334	low-tolerance_sig
LOC110530894	MAP_kinase-interacting_serine/threonine-protein_kinase_2	-2.75042	1.77738e-09	low-tolerance_sig
LOC110506712	la-related_protein_6	-2.75013	6.66026e-12	low-tolerance_sig
LOC110485983	voltage-dependent_calcium_channel_gamma-5_subunit-like	-2.74938	0.00593832	low-tolerance_sig
LOC110507612	chromatin_target_of_PRMT1_protein	-2.74381	1.45881e-10	low-tolerance_sig
LOC110500797	4F2_cell-surface_antigen_heavy_chain	-2.74105	1.33532e-15	low-tolerance_sig
sb:cb1058	uncharacterized_LOC110531400	-2.73861	0.000899202	low-tolerance_sig
ddx5	DEAD_(Asp-Glu-Ala-Asp)_box_helicase_5	-2.73727	9.13535e-15	low-tolerance_sig
tebp	progesterone_receptor-related_protein_p23	-2.73465	6.76051e-21	low-tolerance_sig
LOC110497513	CDGSH_iron-sulfur_domain-containing_protein_2B	-2.73338	1.89822e-13	low-tolerance_sig
pmp22b	peripheral_myelin_protein_22b	-2.73274	2.54522e-18	low-tolerance_sig
LOC110524335	hepatoma-derived_growth_factor-related_protein_2	-2.73222	8.80106e-27	low-tolerance_sig
LOC110537261	nuclear_fragile_X_mental_retardation-interacting_protein_2	-2.72992	9.563e-28	low-tolerance_sig
dusp8a	dual_specificity_phosphatase_8a	-2.72831	1.43403e-15	low-tolerance_sig
LOC110505528	GMP_reductase_1	-2.7218	0.000789174	low-tolerance_sig
LOC110487438	hsp70-binding_protein_1	-2.72173	0.00246041	low-tolerance_sig
LOC110497063	integral_membrane_protein_GPR180-like	-2.72059	2.23005e-05	low-tolerance_sig
LOC110531707	dnaJ_homolog_subfamily_C_member_3	-2.71943	1.87363e-24	low-tolerance_sig
LOC110498510	zinc_finger_protein_768	-2.71662	1.55238e-19	low-tolerance_sig
LOC118964707	uncharacterized_LOC118964707	-2.71546	0.00214881	low-tolerance_sig
LOC110531195	short_transient_receptor_potential_channel_4-associated_protein	-2.71213	0.00606538	low-tolerance_sig
gphna	gephyrin_a	-2.71144	0.00566608	low-tolerance_sig
mntb	MAX_network_transcriptional_repressor_b	-2.70756	4.90218e-07	low-tolerance_sig
LOC110509110	C-C_chemokine_receptor_type_9	-2.70488	3.88264e-08	low-tolerance_sig
LOC110520245	Bardet-Biedl_syndrome_2_protein_homolog	-2.70396	7.98466e-13	low-tolerance_sig
LOC110521042	protein_arginine_methyltransferase_NDUFAF7&_mitochondrial-like	-2.70267	0.000986023	low-tolerance_sig
hspa13	heat_shock_protein_70_family&_member_13	-2.70206	2.12566e-15	low-tolerance_sig
LOC118966029	uncharacterized_LOC118966029	-2.70158	0.00930343	low-tolerance_sig
LOC110537788	transcription_factor_COE1-A	-2.70053	0.00153659	low-tolerance_sig
LOC110500925	B-cell_receptor-associated_protein_29-like	-2.6992	0.00629673	low-tolerance_sig
LOC110530464	microtubule-associated_protein_RP/EB_family_member_2	-2.69664	8.30528e-14	low-tolerance_sig
mxra5a	matrix-remodelling_associated_5a	-2.6961	0.00342611	low-tolerance_sig
LOC110492744	WD_repeat-containing_protein_on_Y_chromosome	-2.69496	2.82836e-06	low-tolerance_sig
LOC118946461	uncharacterized_LOC118946461	-2.69407	5.92926e-05	low-tolerance_sig
LOC110510910	alpha-actinin-2	-2.69346	0.00763131	low-tolerance_sig
LOC110521443	uncharacterized_LOC110521443	-2.69285	0.00267426	low-tolerance_sig
LOC110530235	IgGFc-binding_protein	-2.69232	0.00277834	low-tolerance_sig
LOC110499958	sodium-coupled_neutral_amino_acid_transporter_2	-2.69228	5.79092e-15	low-tolerance_sig
LOC118966696	vitamin_K_epoxide_reductase_complex_subunit_1-like_protein_1	-2.68732	2.01612e-21	low-tolerance_sig
LOC110498289	arginase-2&_mitochondrial	-2.68649	9.31006e-10	low-tolerance_sig
LOC110495744	uncharacterized_LOC110495744	-2.68442	2.51229e-10	low-tolerance_sig
LOC118947812	uncharacterized_LOC118947812	-2.68366	0.00171973	low-tolerance_sig
LOC110503601	RNA-binding_protein_Nova-1	-2.68317	0.00135441	low-tolerance_sig
LOC110491898	microtubule-associated_protein_1B	-2.68275	0.000132338	low-tolerance_sig
LOC110492701	transcription_factor_E3	-2.68231	3.17048e-15	low-tolerance_sig
LOC110534674	zinc_finger_protein_69_homolog	-2.67866	1.45198e-18	low-tolerance_sig
LOC110487180	induced_myeloid_leukemia_cell_differentiation_protein_Mcl-1_homolog	-2.67824	2.02903e-18	low-tolerance_sig
LOC110508783	cAMP-responsive_element_modulator	-2.67351	2.14934e-15	low-tolerance_sig
LOC110497226	uncharacterized_LOC110497226	-2.67253	2.70487e-19	low-tolerance_sig
LOC110536280	tumor_necrosis_factor_receptor_superfamily_member_10B	-2.66788	8.21841e-09	low-tolerance_sig
ids	iduronate_2-sulfatase	-2.66772	5.11276e-14	low-tolerance_sig
snrkb	SNF_related_kinase_b	-2.66321	1.71318e-09	low-tolerance_sig
LOC110527156	growth_hormone-regulated_TBC_protein_1-A	-2.66262	8.81155e-15	low-tolerance_sig
tmem35	transmembrane_protein_35	-2.66156	0.00646711	low-tolerance_sig
LOC118955850	fragile_X_mental_retardation_syndrome-related_protein_1_homolog_B-like	-2.66126	1.84264e-11	low-tolerance_sig
LOC110486217	ADP-ribosylation_factor-like_protein_5B	-2.66044	1.84028e-16	low-tolerance_sig
LOC110507036	CCN_family_member_3	-2.65927	0.00165417	low-tolerance_sig
LOC110521754	uncharacterized_LOC110521754	-2.65804	0.00376164	low-tolerance_sig
fbxo43	F-box_protein_43	-2.6533	0.00656692	low-tolerance_sig
LOC118938769	uncharacterized_LOC118938769	-2.65229	0.00625928	low-tolerance_sig
LOC118937752	uncharacterized_LOC118937752	-2.65167	0.00477837	low-tolerance_sig
LOC110532943	lysine-specific_demethylase_6B	-2.65141	5.60107e-11	low-tolerance_sig
LOC110509859	uncharacterized_LOC110509859	-2.65118	8.27806e-07	low-tolerance_sig
LOC110526930	cyclic_nucleotide-gated_cation_channel_beta-1-like	-2.64856	0.00290029	low-tolerance_sig
LOC110518551	CREB3_regulatory_factor	-2.64578	3.55303e-08	low-tolerance_sig
LOC110490503	serine/threonine-protein_kinase_38-like	-2.64492	3.39673e-22	low-tolerance_sig
b3gnt9	UDP-GlcNAc:betaGal_beta-1&3-N-acetylglucosaminyltransferase_9	-2.64339	0.00025891	low-tolerance_sig
rsrc2	arginine/serine-rich_coiled-coil_2	-2.64033	1.61192e-16	low-tolerance_sig
LOC118964329	uncharacterized_LOC118964329	-2.6393	0.0020989	low-tolerance_sig
LOC118945292	uncharacterized_LOC118945292	-2.63858	0.00141305	low-tolerance_sig
LOC110522154	ubiquitin-conjugating_enzyme_E2_H	-2.63803	1.79858e-23	low-tolerance_sig
LOC110507932	potassium_voltage-gated_channel_subfamily_E_member_4	-2.63491	4.00289e-08	low-tolerance_sig
LOC110504792	gastrotropin	-2.63056	0.00392356	low-tolerance_sig
phldb2b	pleckstrin_homology-like_domain&_family_B&_member_2b	-2.63001	2.60347e-11	low-tolerance_sig
LOC110509360	unconventional_myosin-XVIIIb-like	-2.62556	0.00207579	low-tolerance_sig
LOC110521902	histone_acetyltransferase_KAT8	-2.62547	1.52374e-24	low-tolerance_sig
LOC110496457	serine/threonine-protein_phosphatase_1_regulatory_subunit_10	-2.62497	1.70976e-14	low-tolerance_sig
LOC110520513	filamin_A-interacting_protein_1-like	-2.62341	0.00042832	low-tolerance_sig
LOC110523755	protein-methionine_sulfoxide_oxidase_mical2b	-2.62217	0.00208495	low-tolerance_sig
LOC110494750	zinc_finger_and_SCAN_domain-containing_protein_22	-2.6203	1.32667e-14	low-tolerance_sig
LOC110511565	zinc_finger_protein_135	-2.61284	0.00927238	low-tolerance_sig
LOC110532555	coenzyme_Q-binding_protein_COQ10_homolog_A&_mitochondrial	-2.61217	3.31518e-08	low-tolerance_sig
LOC110528089	potassium_voltage-gated_channel_subfamily_C_member_2	-2.61091	4.21708e-06	low-tolerance_sig
LOC110506648	zinc_transporter_ZIP13	-2.61064	1.38659e-14	low-tolerance_sig
LOC110500707	RNA-binding_protein_4.1	-2.61011	1.7844e-13	low-tolerance_sig
LOC110534001	zinc_finger_protein-like_1	-2.60631	5.08082e-17	low-tolerance_sig
eef1e1	eukaryotic_translation_elongation_factor_1_epsilon_1	-2.60379	4.00926e-19	low-tolerance_sig
LOC110503150	forkhead_box_protein_L2	-2.60346	0.00518773	low-tolerance_sig
kcnk1b	potassium_channel&_subfamily_K&_member_1b	-2.602	1.70866e-07	low-tolerance_sig
LOC110530769	purine_nucleoside_phosphorylase	-2.60197	4.62035e-06	low-tolerance_sig
LOC110529244	uncharacterized_LOC110529244	-2.60155	3.06957e-12	low-tolerance_sig
LOC110526722	smoothelin	-2.601	4.82672e-07	low-tolerance_sig
LOC110503771	A_disintegrin_and_metalloproteinase_with_thrombospondin_motifs_8	-2.59607	2.06846e-05	low-tolerance_sig
LOC118944271	SH3_domain-containing_YSC84-like_protein_1	-2.59558	0.00334993	low-tolerance_sig
pdcl	phosducin-like	-2.59266	5.55581e-09	low-tolerance_sig
foxo1a	forkhead_box_O1_a	-2.59123	0.00266319	low-tolerance_sig
LOC110498989	actin&_aortic_smooth_muscle	-2.58697	0.00624988	low-tolerance_sig
LOC110521745	beta-1&4-galactosyltransferase_6	-2.58584	2.01981e-21	low-tolerance_sig
LOC110491541	pleckstrin_homology_domain-containing_family_M_member_1	-2.58553	9.65635e-21	low-tolerance_sig
ccn5	cellular_communication_network_factor_5	-2.58552	3.99572e-10	low-tolerance_sig
LOC110532067	zinc_finger_protein_33A-like	-2.58451	9.57821e-05	low-tolerance_sig
LOC118945340	uncharacterized_LOC118945340	-2.58318	0.00260237	low-tolerance_sig
LOC110529828	visinin-like_protein_1	-2.58302	2.86408e-06	low-tolerance_sig
LOC110525406	AN1-type_zinc_finger_protein_5	-2.58279	2.90939e-12	low-tolerance_sig
LOC110504406	peroxisome_proliferator-activated_receptor_gamma_coactivator_1-beta	-2.58227	1.16993e-05	low-tolerance_sig
LOC110531634	LIM_domain-containing_protein_ajuba	-2.58149	1.05664e-26	low-tolerance_sig
LOC110521504	long-chain-fatty-acid--CoA_ligase_ACSBG2	-2.58005	2.63175e-17	low-tolerance_sig
chchd10	coiled-coil-helix-coiled-coil-helix_domain_containing_10	-2.57937	4.63091e-12	low-tolerance_sig
LOC110512490	N-acyl-phosphatidylethanolamine-hydrolyzing_phospholipase_D-like	-2.57607	3.64703e-08	low-tolerance_sig
LOC118965200	antho-RFamide_neuropeptides_type_2-like	-2.57444	0.00573102	low-tolerance_sig
LOC110499553	ribosome-binding_protein_1	-2.57318	1.31238e-11	low-tolerance_sig
LOC110520636	uncharacterized_LOC110520636	-2.57307	0.00662101	low-tolerance_sig
LOC110495963	partitioning_defective_3_homolog_B-like	-2.57286	0.000102802	low-tolerance_sig
LOC110532757	serine--tRNA_ligase&_cytoplasmic	-2.57065	1.40282e-07	low-tolerance_sig
LOC110527877	2-epi-5-epi-valiolone_synthase	-2.56736	4.85717e-11	low-tolerance_sig
LOC110499096	thyrotroph_embryonic_factor	-2.56719	2.0631e-14	low-tolerance_sig
gpib	glucose-6-phosphate_isomerase_b	-2.56703	0.00800853	low-tolerance_sig
LOC110501545	centrosomal_protein_of_85_kDa-like	-2.56684	0.00605866	low-tolerance_sig
LOC110532485	uncharacterized_LOC110532485	-2.56637	0.00525588	low-tolerance_sig
LOC110508327	DNA_ligase_1-like	-2.56327	0.00807635	low-tolerance_sig
LOC110498680	LON_peptidase_N-terminal_domain_and_RING_finger_protein_1	-2.56175	4.76184e-18	low-tolerance_sig
LOC110524508	SUN_domain-containing_ossification_factor	-2.56174	1.72215e-11	low-tolerance_sig
LOC110509198	mediator_of_RNA_polymerase_II_transcription_subunit_15-like	-2.56102	2.99975e-07	low-tolerance_sig
LOC110494485	protein_FAM107B	-2.56036	0.000613483	low-tolerance_sig
herc4	HECT_and_RLD_domain_containing_E3_ubiquitin_protein_ligase_4	-2.56011	6.34988e-15	low-tolerance_sig
LOC118938477	uncharacterized_LOC118938477	-2.55785	8.52622e-12	low-tolerance_sig
LOC110516629	uncharacterized_protein_KIAA0895-like	-2.55781	0.00400446	low-tolerance_sig
LOC110486970	tRNA_N(3)-methylcytidine_methyltransferase_METTL6	-2.55188	1.99462e-16	low-tolerance_sig
dclk1a	doublecortin-like_kinase_1a	-2.54887	0.000138342	low-tolerance_sig
LOC118946768	ras-related_protein_Rab-33B-like	-2.5484	0.000479568	low-tolerance_sig
LOC110528166	uncharacterized_LOC110528166	-2.54056	0.0083228	low-tolerance_sig
LOC110508309	N-acetyllactosaminide_beta-1&3-N-acetylglucosaminyltransferase_2	-2.53933	2.51051e-15	low-tolerance_sig
LOC110490738	nascent_polypeptide-associated_complex_subunit_alpha&_muscle-specific_form	-2.53818	4.30304e-05	low-tolerance_sig
LOC110520206	homocysteine-responsive_endoplasmic_reticulum-resident_ubiquitin-like_domain_member_1_protein	-2.53079	1.27578e-17	low-tolerance_sig
LOC110503495	neutral_amino_acid_transporter_B(0)	-2.53059	0.000201432	low-tolerance_sig
LOC110491474	glucose-6-phosphatase	-2.52847	2.45276e-11	low-tolerance_sig
LOC110499209	FAM20A_golgi_associated_secretory_pathway_pseudokinase	-2.52637	4.03919e-07	low-tolerance_sig
pkz	protein_kinase_containing_Z-DNA_binding_domains	-2.52424	2.46211e-14	low-tolerance_sig
LOC110507909	glycerophosphodiester_phosphodiesterase_domain-containing_protein_5	-2.52251	3.99128e-16	low-tolerance_sig
mast3b	microtubule_associated_serine/threonine_kinase_3b	-2.5198	0.0069362	low-tolerance_sig
LOC110537478	uncharacterized_LOC110537478	-2.51925	0.000819932	low-tolerance_sig
LOC118944203	uncharacterized_LOC118944203	-2.51907	0.00206068	low-tolerance_sig
LOC110537179	autism_susceptibility_gene_2_protein	-2.51749	5.99489e-10	low-tolerance_sig
LOC110534062	uncharacterized_LOC110534062	-2.51659	2.68705e-12	low-tolerance_sig
LOC110532614	zinc_finger_protein_64	-2.51467	6.84587e-12	low-tolerance_sig
sdf2l	stromal_cell_derived_factor_2_like_homologue	-2.51356	2.90882e-11	low-tolerance_sig
LOC110534374	uncharacterized_LOC110534374	-2.51337	1.31218e-10	low-tolerance_sig
LOC110490613	ubiquitin-conjugating_enzyme_E2_H	-2.51233	6.20578e-06	low-tolerance_sig
LOC110493530	D-aminoacyl-tRNA_deacylase_1-like	-2.51178	0.00515151	low-tolerance_sig
LOC110512370	uncharacterized_LOC110512370	-2.50886	0.000643981	low-tolerance_sig
LOC110520383	apolipoprotein_A-I	-2.50857	0.000612082	low-tolerance_sig
LOC118941001	RNA-binding_protein_25-like	-2.50841	0.00553084	low-tolerance_sig
ogna	osteoglycin&_paralog_a	-2.50607	0.00246262	low-tolerance_sig
irak1bp1	interleukin-1_receptor-associated_kinase_1_binding_protein_1	-2.50488	0.00145168	low-tolerance_sig
LOC110489591	RAB11-binding_protein_RELCH_homolog	-2.50452	4.81346e-12	low-tolerance_sig
csrnp1b	cysteine-serine-rich_nuclear_protein_1b	-2.50388	8.6706e-11	low-tolerance_sig
LOC110497053	DDB1-_and_CUL4-associated_factor_6	-2.5032	0.00430895	low-tolerance_sig
LOC110490703	NUAK_family_SNF1-like_kinase_1	-2.50098	1.33816e-05	low-tolerance_sig
insrb	insulin_receptor_b	-2.5001	3.87144e-12	low-tolerance_sig
LOC110510208	mitogen-activated_protein_kinase_9	-2.49977	3.58109e-10	low-tolerance_sig
akap13	A-kinase_anchoring_protein_13	-2.49974	1.06859e-13	low-tolerance_sig
LOC118943581	uncharacterized_LOC118943581	-2.49926	0.00991171	low-tolerance_sig
LOC110495644	zinc_finger_protein_239-like	-2.49784	3.11318e-06	low-tolerance_sig
LOC110508993	transmembrane_protein_238	-2.49573	1.14318e-05	low-tolerance_sig
arg2	arginase_2	-2.49324	3.08426e-06	low-tolerance_sig
LOC110489684	high_affinity_cAMP-specific_3'&5'-cyclic_phosphodiesterase_7A	-2.49239	2.50432e-08	low-tolerance_sig
LOC110496334	uncharacterized_LOC110496334	-2.49059	0.00739743	low-tolerance_sig
bach1b	BTB_and_CNC_homology_1&_basic_leucine_zipper_transcription_factor_1_b	-2.49036	3.02321e-09	low-tolerance_sig
LOC110534152	cationic_amino_acid_transporter_3	-2.48913	3.28927e-15	low-tolerance_sig
LOC118936547	peptidyl-prolyl_cis-trans_isomerase_NIMA-interacting_1-like	-2.48773	0.000393621	low-tolerance_sig
LOC110485582	CREB3_regulatory_factor-like	-2.48763	5.52578e-07	low-tolerance_sig
LOC118964933	uncharacterized_LOC118964933	-2.48762	0.0068357	low-tolerance_sig
cttnbp2nlb	CTTNBP2_N-terminal_like_b	-2.48753	9.87916e-11	low-tolerance_sig
LOC110500668	uncharacterized_LOC110500668	-2.48746	0.00292353	low-tolerance_sig
LOC110509768	protein_capicua_homolog	-2.48578	2.02918e-15	low-tolerance_sig
LOC110494522	MAP_kinase-activated_protein_kinase_3	-2.48436	3.54207e-11	low-tolerance_sig
LOC110537676	adapter_molecule_crk	-2.48209	7.23925e-06	low-tolerance_sig
pus10	pseudouridine_synthase_10	-2.48096	4.54558e-16	low-tolerance_sig
slc39a9	solute_carrier_family_39_member_9	-2.48042	7.06851e-14	low-tolerance_sig
LOC110499144	chondroadherin	-2.48007	3.45133e-05	low-tolerance_sig
LOC110504674	transmembrane_protein_179	-2.47413	1.19975e-23	low-tolerance_sig
rhoub	ras_homolog_family_member_Ub	-2.47216	5.94006e-07	low-tolerance_sig
ssu72	SSU72_homolog&_RNA_polymerase_II_CTD_phosphatase	-2.47182	1.22531e-19	low-tolerance_sig
LOC118938723	uncharacterized_LOC118938723	-2.46944	0.000600106	low-tolerance_sig
LOC110506373	pleckstrin_homology_domain-containing_family_F_member_2-like	-2.46838	0.000475206	low-tolerance_sig
cisd2	CDGSH_iron_sulfur_domain_2	-2.46779	9.66127e-16	low-tolerance_sig
LOC110503631	ubiquitin_carboxyl-terminal_hydrolase_2	-2.46711	2.40605e-10	low-tolerance_sig
LOC110535235	flap_endonuclease_1	-2.4651	5.54836e-15	low-tolerance_sig
LOC110498505	zinc_finger_protein_with_KRAB_and_SCAN_domains_1-like	-2.46186	6.75178e-11	low-tolerance_sig
hsc70	heat_shock_cognate_70	-2.46079	4.34052e-05	low-tolerance_sig
LOC110537781	CREB3_regulatory_factor	-2.45846	9.68557e-18	low-tolerance_sig
LOC110532024	prostaglandin_E_synthase_3	-2.45765	9.41795e-14	low-tolerance_sig
LOC110525629	neurofilament_light_polypeptide	-2.45732	3.37812e-06	low-tolerance_sig
LOC110491816	uncharacterized_LOC110491816	-2.45571	0.000141109	low-tolerance_sig
rnf8	ring_finger_protein_8&_E3_ubiquitin_protein_ligase	-2.45513	2.97721e-20	low-tolerance_sig
LOC110487335	peptidyl-prolyl_cis-trans_isomerase_NIMA-interacting_1	-2.45495	1.57667e-14	low-tolerance_sig
LOC110510015	zinc_finger_protein_37	-2.45265	1.10048e-11	low-tolerance_sig
sdf2l1	stromal_cell-derived_factor_2-like_1	-2.45166	1.39456e-13	low-tolerance_sig
LOC110537583	proline-rich_protein_11-like	-2.45152	0.000381313	low-tolerance_sig
LOC118936445	uncharacterized_LOC118936445	-2.44925	0.00111996	low-tolerance_sig
LOC110501733	guanylate-binding_protein_1-like	-2.44901	7.19417e-08	low-tolerance_sig
LOC110539112	uncharacterized_LOC110539112	-2.4473	0.00110598	low-tolerance_sig
LOC110494196	timeless_circadian_clock	-2.44719	6.13722e-11	low-tolerance_sig
LOC110507523	NLR_family_CARD_domain-containing_protein_3	-2.44328	5.69706e-08	low-tolerance_sig
LOC110508345	ras-related_protein_Rap-2b	-2.44203	7.13678e-22	low-tolerance_sig
LOC110532410	regulation_of_nuclear_pre-mRNA_domain-containing_protein_1B	-2.44092	3.11427e-20	low-tolerance_sig
LOC110529378	protein_disulfide-isomerase_A6	-2.43983	1.64496e-10	low-tolerance_sig
map4k5	mitogen-activated_protein_kinase_kinase_kinase_kinase_5	-2.43912	1.31816e-07	low-tolerance_sig
LOC110486112	PH_domain-containing_protein_DDB_G0287875	-2.43736	9.90654e-17	low-tolerance_sig
il-8	cxc_chemokine-like	-2.43732	0.00364051	low-tolerance_sig
slc25a25b	solute_carrier_family_25_member_25b	-2.43532	7.05903e-06	low-tolerance_sig
LOC110524188	ceramide_synthase_1	-2.43256	0.00603628	low-tolerance_sig
LOC110525681	probable_E3_ubiquitin-protein_ligase_HECTD4	-2.43251	2.23975e-09	low-tolerance_sig
LOC118936532	nuclear_distribution_protein_nudE-like_1-B	-2.43245	2.49967e-11	low-tolerance_sig
LOC110487870	alpha-1&3-mannosyl-glycoprotein_2-beta-N-acetylglucosaminyltransferase	-2.43191	5.66966e-06	low-tolerance_sig
LOC110497562	cell_growth_regulator_with_EF_hand_domain_protein_1	-2.4295	5.60107e-11	low-tolerance_sig
LOC110523517	sarcoplasmic/endoplasmic_reticulum_calcium_ATPase_2	-2.42916	1.7049e-14	low-tolerance_sig
LOC110508157	proteasome_subunit_beta_type-5-like	-2.42484	0.000778953	low-tolerance_sig
smad5	SMAD_family_member_5	-2.42414	8.88039e-13	low-tolerance_sig
LOC110500222	dynamin-1-like_protein	-2.42319	2.88345e-08	low-tolerance_sig
LOC110488417	sphingosine_1-phosphate_receptor_1	-2.42284	1.63965e-07	low-tolerance_sig
LOC110507400	calpain-9-like	-2.42195	0.00349737	low-tolerance_sig
mindy3	MINDY_lysine_48_deubiquitinase_3	-2.42008	2.4808e-14	low-tolerance_sig
LOC110503934	tyrosine-protein_phosphatase_non-receptor_type_23	-2.4171	4.41052e-17	low-tolerance_sig
LOC118947862	uncharacterized_LOC118947862	-2.41653	0.00571849	low-tolerance_sig
LOC118964856	uncharacterized_LOC118964856	-2.41643	2.43794e-09	low-tolerance_sig
LOC110499731	dual_specificity_tyrosine-phosphorylation-regulated_kinase_2	-2.41369	0.0029188	low-tolerance_sig
LOC110506357	neuropilin_and_tolloid-like_protein_2	-2.41132	0.000182875	low-tolerance_sig
LOC110504764	LON_peptidase_N-terminal_domain_and_RING_finger_protein_3	-2.40984	1.1019e-07	low-tolerance_sig
LOC110520236	60_kDa_heat_shock_protein&_mitochondrial	-2.40682	8.58751e-11	low-tolerance_sig
LOC118944669	elongation_factor_G&_mitochondrial-like	-2.40474	0.0085775	low-tolerance_sig
LOC110532770	uncharacterized_LOC110532770	-2.39897	0.000358921	low-tolerance_sig
mat2aa	methionine_adenosyltransferase_II&_alpha_a	-2.39823	4.4671e-19	low-tolerance_sig
LOC110520448	chromatin_assembly_factor_1_subunit_B	-2.39686	0.000250437	low-tolerance_sig
LOC118944716	uncharacterized_LOC118944716	-2.39458	0.0063949	low-tolerance_sig
LOC110532401	cryptochrome-2-like	-2.3937	0.000576794	low-tolerance_sig
LOC110505647	uncharacterized_LOC110505647	-2.39286	7.64211e-08	low-tolerance_sig
zzef1	zinc_finger&_ZZ-type_with_EF_hand_domain_1	-2.39179	4.35583e-10	low-tolerance_sig
LOC110511702	ras-GEF_domain-containing_family_member_1B-A-like	-2.39153	2.55393e-05	low-tolerance_sig
LOC110510160	B-cell_lymphoma_3_protein_homolog	-2.39138	5.43786e-07	low-tolerance_sig
LOC110496507	cartilage_associated_protein	-2.39134	5.37215e-17	low-tolerance_sig
LOC110500224	dnaJ_homolog_subfamily_B_member_9	-2.39121	4.49e-12	low-tolerance_sig
LOC110529512	probable_G-protein_coupled_receptor_63	-2.39073	5.57946e-12	low-tolerance_sig
mfsd9	major_facilitator_superfamily_domain_containing_9	-2.3907	4.88661e-10	low-tolerance_sig
LOC118940478	uncharacterized_LOC118940478	-2.38869	1.13807e-05	low-tolerance_sig
LOC110534151	leucine-rich_repeat-containing_protein_15	-2.38718	5.45005e-06	low-tolerance_sig
LOC110490512	sodium-coupled_neutral_amino_acid_transporter_4	-2.38704	1.09743e-08	low-tolerance_sig
LOC110498850	uncharacterized_LOC110498850	-2.38534	2.35168e-06	low-tolerance_sig
LOC110497726	protein_FAM177A1	-2.38505	2.725e-12	low-tolerance_sig
LOC110502909	glucose-induced_degradation_protein_4_homolog	-2.38306	7.8705e-19	low-tolerance_sig
LOC110534138	GTP-binding_protein_GEM-like	-2.38133	0.00171311	low-tolerance_sig
LOC110496752	uncharacterized_protein_KIAA1522_homolog	-2.37993	0.00123742	low-tolerance_sig
LOC110509957	uncharacterized_LOC110509957	-2.37951	0.00223885	low-tolerance_sig
LOC110518749	G_protein-coupled_receptor_kinase_6	-2.37628	0.000251918	low-tolerance_sig
LOC110493876	uncharacterized_LOC110493876	-2.37627	0.00847994	low-tolerance_sig
LOC110492018	apoptosis-enhancing_nuclease	-2.37583	4.72239e-11	low-tolerance_sig
sugt1	SGT1_homolog&_MIS12_kinetochore_complex_assembly_cochaperone	-2.37542	2.8193e-12	low-tolerance_sig
LOC110493846	uncharacterized_LOC110493846	-2.3749	0.000934255	low-tolerance_sig
gmip	GEM_interacting_protein	-2.37483	6.3713e-10	low-tolerance_sig
LOC110496959	TSC22_domain_family_protein_1-like	-2.37459	0.000863849	low-tolerance_sig
LOC110504959	START_domain-containing_protein_10	-2.37431	8.08192e-06	low-tolerance_sig
laptm4b	lysosomal_protein_transmembrane_4_beta	-2.37286	0.000164134	low-tolerance_sig
LOC110521628	SUN_domain-containing_ossification_factor	-2.37051	0.00252471	low-tolerance_sig
LOC110513418	zinc_finger_protein_2_homolog	-2.36992	0.00279404	low-tolerance_sig
LOC110529846	WD_repeat-containing_protein_20	-2.36872	2.54363e-19	low-tolerance_sig
LOC118966120	uncharacterized_LOC118966120	-2.36632	1.17706e-11	low-tolerance_sig
LOC110487828	fibrinogen_silencer-binding_protein	-2.36503	0.000246216	low-tolerance_sig
LOC110527356	lipoyltransferase_1&_mitochondrial	-2.36356	6.88954e-10	low-tolerance_sig
LOC110507083	sortilin-related_receptor	-2.36351	0.000216008	low-tolerance_sig
LOC110490366	E3_ubiquitin-protein_ligase_TRIM39-like	-2.36268	9.54615e-08	low-tolerance_sig
LOC110535007	striatin	-2.36235	1.35125e-13	low-tolerance_sig
nocta	nocturnin_a	-2.35917	5.8359e-11	low-tolerance_sig
LOC110506725	Wilms_tumor_protein_1-interacting_protein_homolog	-2.35735	6.09486e-07	low-tolerance_sig
LOC110537406	brain_mitochondrial_carrier_protein_1	-2.35671	2.17609e-11	low-tolerance_sig
LOC110486421	phosphomannomutase_1	-2.35432	1.00318e-14	low-tolerance_sig
LOC110488259	myocyte-specific_enhancer_factor_2D_homolog	-2.35336	1.91766e-14	low-tolerance_sig
LOC110485205	SH3_and_multiple_ankyrin_repeat_domains_protein_1	-2.35023	0.00326143	low-tolerance_sig
deaf1	DEAF1_transcription_factor	-2.34993	1.31002e-12	low-tolerance_sig
mafk	v-maf_avian_musculoaponeurotic_fibrosarcoma_oncogene_homolog_K	-2.34831	0.000118511	low-tolerance_sig
LOC110536982	long-chain_fatty_acid_transport_protein_4-like	-2.34765	3.39513e-16	low-tolerance_sig
LOC110531863	ras-related_protein_Rab-1B	-2.3421	7.94635e-19	low-tolerance_sig
LOC110492101	uncharacterized_LOC110492101	-2.34189	0.00526739	low-tolerance_sig
LOC118946054	E3_ubiquitin-protein_ligase_SH3RF3-like	-2.33854	2.54297e-05	low-tolerance_sig
LOC100136219	vitamin_D3_receptor_A	-2.33677	6.81081e-12	low-tolerance_sig
LOC110504989	cationic_amino_acid_transporter_3	-2.3362	8.87248e-13	low-tolerance_sig
psip1a	PC4_and_SFRS1_interacting_protein_1a	-2.33575	4.1307e-20	low-tolerance_sig
LOC110504906	beta-klotho-like	-2.33574	0.00760284	low-tolerance_sig
LOC110521055	protein_enabled_homolog	-2.33259	0.000481287	low-tolerance_sig
stard13a	StAR-related_lipid_transfer_(START)_domain_containing_13a	-2.33257	0.000407368	low-tolerance_sig
LOC118936334	NACHT&_LRR_and_PYD_domains-containing_protein_3-like	-2.32912	0.00644699	low-tolerance_sig
LOC110493316	cAMP-specific_3'&5'-cyclic_phosphodiesterase_4C	-2.32856	8.35044e-10	low-tolerance_sig
LOC118942896	uncharacterized_LOC118942896	-2.32771	1.43652e-09	low-tolerance_sig
LOC110490124	transmembrane_gamma-carboxyglutamic_acid_protein_3	-2.32494	0.000216556	low-tolerance_sig
LOC110505226	protein_Smaug_homolog_1	-2.32442	1.3063e-06	low-tolerance_sig
LOC118944362	uncharacterized_LOC118944362	-2.32224	0.000352216	low-tolerance_sig
LOC110504672	CXXC-type_zinc_finger_protein_5	-2.31881	9.88113e-11	low-tolerance_sig
LOC110537694	uncharacterized_LOC110537694	-2.31673	0.00441303	low-tolerance_sig
LOC110531744	inactive_ubiquitin_carboxyl-terminal_hydrolase_53	-2.31267	1.68833e-08	low-tolerance_sig
LOC110537716	uncharacterized_LOC110537716	-2.3121	0.00248744	low-tolerance_sig
LOC110501602	filamin_A-interacting_protein_1-like	-2.31155	0.000792391	low-tolerance_sig
osgn1	oxidative_stress_induced_growth_inhibitor_1	-2.31152	7.88234e-12	low-tolerance_sig
LOC110496469	terminal_nucleotidyltransferase_4A	-2.31134	2.57816e-11	low-tolerance_sig
dnajc15	DnaJ_(Hsp40)_homolog&_subfamily_C&_member_15	-2.31109	1.09069e-12	low-tolerance_sig
LOC110501543	C-X-C_chemokine_receptor_type_4	-2.31072	3.61294e-07	low-tolerance_sig
LOC110529750	protein_sel-1_homolog_1	-2.30981	1.26354e-11	low-tolerance_sig
LOC110498900	uncharacterized_LOC110498900	-2.30979	0.0070283	low-tolerance_sig
LOC110489631	ribosomal_protein_S6_kinase_alpha-3	-2.30863	0.000968576	low-tolerance_sig
LOC110486175	uncharacterized_LOC110486175	-2.3079	0.00395355	low-tolerance_sig
LOC110497783	probable_phospholipid-transporting_ATPase_VD	-2.30719	3.70572e-15	low-tolerance_sig
LOC110486745	protein_YIPF1	-2.30465	3.01366e-13	low-tolerance_sig
LOC110499307	uncharacterized_LOC110499307	-2.30445	0.0063202	low-tolerance_sig
LOC110536034	glycerol-3-phosphate_acyltransferase_4	-2.30139	1.75769e-05	low-tolerance_sig
pks1	polyketide_synthase_1	-2.30074	3.85949e-06	low-tolerance_sig
LOC110530076	unconventional_myosin-VIIb	-2.29913	3.16972e-12	low-tolerance_sig
LOC110532058	mRNA_export_factor	-2.29707	4.85582e-09	low-tolerance_sig
LOC110497052	DDB1-_and_CUL4-associated_factor_6	-2.29706	0.00397603	low-tolerance_sig
LOC110491797	transient_receptor_potential_cation_channel_subfamily_M_member_4	-2.29501	0.00720138	low-tolerance_sig
LOC110509590	protein_phosphatase_1_regulatory_subunit_26	-2.2921	2.34066e-12	low-tolerance_sig
si:ch211-132b12.7	uncharacterized_LOC110503158	-2.2916	6.89843e-09	low-tolerance_sig
LOC110501285	C-X-C_chemokine_receptor_type_1	-2.29067	0.00103699	low-tolerance_sig
LOC110521303	dual_specificity_protein_phosphatase_8	-2.28892	6.73563e-12	low-tolerance_sig
LOC110536055	rab5_GDP/GTP_exchange_factor	-2.28889	1.16476e-18	low-tolerance_sig
LOC110536287	sorting_nexin-27	-2.28744	1.49054e-09	low-tolerance_sig
LOC110488796	histidine--tRNA_ligase&_cytoplasmic-like	-2.28447	5.30021e-06	low-tolerance_sig
LOC110509767	AN1-type_zinc_finger_protein_5	-2.28271	2.90448e-12	low-tolerance_sig
cdkn1ba	cyclin-dependent_kinase_inhibitor_1Ba	-2.28198	3.20525e-13	low-tolerance_sig
LOC110489570	pleckstrin_homology-like_domain_family_B_member_2	-2.28025	0.0095887	low-tolerance_sig
LOC110493485	protein_transport_protein_Sec23A	-2.27889	6.22996e-13	low-tolerance_sig
si:ch211-276f18.2	glucose-fructose_oxidoreductase_domain-containing_protein_1	-2.27869	1.13677e-05	low-tolerance_sig
LOC110535187	kelch_repeat_and_BTB_domain-containing_protein_2-like	-2.27774	2.75578e-06	low-tolerance_sig
LOC110490320	SIN3-HDAC_complex-associated_factor	-2.2774	0.00721617	low-tolerance_sig
setx	senataxin	-2.27707	9.6243e-16	low-tolerance_sig
LOC118938441	zinc_finger_protein_239-like	-2.27546	3.61294e-07	low-tolerance_sig
LOC110502002	serine/threonine-protein_kinase_SIK2	-2.27541	9.21307e-08	low-tolerance_sig
LOC110530021	tyrosine-protein_kinase_JAK1	-2.27476	1.41596e-17	low-tolerance_sig
LOC110505513	uncharacterized_LOC110505513	-2.27349	0.0051654	low-tolerance_sig
LOC118964919	uncharacterized_LOC118964919	-2.27167	0.000275419	low-tolerance_sig
LOC110488356	coiled-coil_domain-containing_protein_105-like	-2.26909	9.56972e-05	low-tolerance_sig
LOC110519120	zinc_finger_protein_710	-2.26542	1.01323e-06	low-tolerance_sig
LOC110498940	protein_quaking-B	-2.26323	4.607e-09	low-tolerance_sig
LOC110500534	uncharacterized_LOC110500534	-2.26018	2.22672e-07	low-tolerance_sig
LOC110535450	T-complex_protein_1_subunit_epsilon	-2.25938	1.69125e-11	low-tolerance_sig
arrdc3b	arrestin_domain_containing_3b	-2.25891	5.09545e-10	low-tolerance_sig
LOC118948154	zinc_finger_protein_501-like	-2.25804	1.04267e-10	low-tolerance_sig
LOC110535186	bucky_ball	-2.25788	0.000483922	low-tolerance_sig
LOC110527185	filamin_A-interacting_protein_1-like	-2.25687	1.31337e-15	low-tolerance_sig
LOC110486266	coenzyme_Q-binding_protein_COQ10_homolog&_mitochondrial-like	-2.25664	2.55393e-05	low-tolerance_sig
LOC118942940	uncharacterized_LOC118942940	-2.2561	0.000199675	low-tolerance_sig
LOC110488706	DAP3-binding_cell_death_enhancer_1	-2.25571	5.05528e-14	low-tolerance_sig
LOC118944727	uncharacterized_LOC118944727	-2.25412	0.00907844	low-tolerance_sig
LOC110521442	uncharacterized_LOC110521442	-2.25358	0.00164553	low-tolerance_sig
LOC110493270	ephrin_type-A_receptor_2	-2.25305	0.000153831	low-tolerance_sig
LOC110485238	brain-specific_angiogenesis_inhibitor_1-associated_protein_2-like_protein_1	-2.25296	1.84181e-14	low-tolerance_sig
LOC110502858	histone_acetyltransferase_p300	-2.25166	2.62066e-19	low-tolerance_sig
LOC110495398	rho-related_GTP-binding_protein_RhoE-like	-2.25101	5.31021e-12	low-tolerance_sig
eif2ak3	eukaryotic_translation_initiation_factor_2-alpha_kinase_3	-2.25045	1.54404e-14	low-tolerance_sig
LOC110503529	serine/threonine-protein_kinase_SIK2	-2.25021	8.03951e-11	low-tolerance_sig
LOC110530434	PH_domain_leucine-rich_repeat-containing_protein_phosphatase_1	-2.24652	5.37206e-15	low-tolerance_sig
LOC110503894	flotillin-2	-2.24438	8.37146e-19	low-tolerance_sig
LOC110494223	coatomer_subunit_zeta-1	-2.24402	2.99237e-12	low-tolerance_sig
LOC110530735	calcium/calmodulin-dependent_protein_kinase_II_inhibitor_2	-2.2439	0.000344027	low-tolerance_sig
LOC110504167	cytoplasmic_dynein_1_heavy_chain_1-like	-2.24292	0.00625388	low-tolerance_sig
ero1a	endoplasmic_reticulum_oxidoreductase_1_alpha	-2.24199	8.78215e-06	low-tolerance_sig
LOC110530777	ski-like_protein	-2.24167	1.35812e-16	low-tolerance_sig
LOC110500831	E3_ubiquitin-protein_ligase_TRIM47-like	-2.2412	0.00578731	low-tolerance_sig
LOC110522462	CLOCK-interacting_pacemaker	-2.24049	7.29009e-06	low-tolerance_sig
LOC110523909	spindlin-W	-2.23692	0.0004566	low-tolerance_sig
LOC118942876	fibroleukin-like	-2.23548	1.56779e-06	low-tolerance_sig
LOC110513953	serine/threonine-protein_kinase/endoribonuclease_IRE1	-2.23537	2.52877e-13	low-tolerance_sig
LOC110530492	5-beta-cholestane-3-alpha&7-alpha-diol_12-alpha-hydroxylase	-2.23503	9.12265e-09	low-tolerance_sig
LOC110487989	tubulointerstitial_nephritis_antigen-like	-2.23219	6.86313e-12	low-tolerance_sig
LOC118937447	uncharacterized_LOC118937447	-2.23211	0.00614577	low-tolerance_sig
nudcd2	NudC_domain_containing_2	-2.23024	3.73505e-14	low-tolerance_sig
LOC110531208	TELO2-interacting_protein_1_homolog	-2.22985	3.02544e-11	low-tolerance_sig
LOC110535171	divergent_protein_kinase_domain_2A	-2.22902	4.37872e-11	low-tolerance_sig
tiam1a	TIAM_Rac1_associated_GEF_1a	-2.2289	2.03149e-05	low-tolerance_sig
LOC110528957	2&4-dienoyl-CoA_reductase&_mitochondrial-like	-2.22786	0.00345223	low-tolerance_sig
LOC110532095	helicase_ARIP4	-2.22658	1.78793e-10	low-tolerance_sig
LOC118938430	immediate_early_response_gene_2_protein-like	-2.22387	0.00015612	low-tolerance_sig
LOC118936411	uncharacterized_LOC118936411	-2.22263	0.00074769	low-tolerance_sig
LOC110523064	A-kinase_anchor_protein_2	-2.22208	5.81919e-08	low-tolerance_sig
LOC110537725	protein_Jade-1	-2.22074	1.79866e-08	low-tolerance_sig
LOC110488911	sequestosome-1	-2.22012	8.08192e-06	low-tolerance_sig
LOC110535273	uncharacterized_protein_C9orf152	-2.21907	9.15169e-17	low-tolerance_sig
ier2b	immediate_early_response_2b	-2.21723	1.16995e-06	low-tolerance_sig
LOC118944247	uncharacterized_LOC118944247	-2.21642	8.94657e-12	low-tolerance_sig
LOC110499128	uncharacterized_LOC110499128	-2.21429	5.60107e-11	low-tolerance_sig
LOC110505783	class_I_SAM-dependent_methyltransferase	-2.21365	3.95563e-08	low-tolerance_sig
LOC110523069	sorting_nexin-30	-2.21332	1.19159e-06	low-tolerance_sig
LOC110497224	uncharacterized_LOC110497224	-2.2122	6.14347e-10	low-tolerance_sig
LOC118938189	transcription_factor_SPT20_homolog	-2.212	3.92875e-07	low-tolerance_sig
LOC110494057	uncharacterized_LOC110494057	-2.21186	5.34701e-09	low-tolerance_sig
ccsapb	centriole&_cilia_and_spindle-associated_protein_b	-2.20581	0.00680823	low-tolerance_sig
LOC110519016	c-Maf_inducing_protein	-2.20503	9.37111e-12	low-tolerance_sig
LOC110501819	ETS_translocation_variant_5	-2.20452	0.000882584	low-tolerance_sig
LOC110520258	UDP-GlcNAc:betaGal_beta-1&3-N-acetylglucosaminyltransferase_9-like	-2.20326	0.00221793	low-tolerance_sig
LOC110520325	secreted_frizzled-related_protein_3	-2.20172	2.7719e-06	low-tolerance_sig
LOC110500878	pre-mRNA-splicing_factor_ATP-dependent_RNA_helicase_DHX15-like	-2.20121	0.00945374	low-tolerance_sig
wbp2	WW_domain_binding_protein_2	-2.20112	1.9528e-08	low-tolerance_sig
LOC110529033	serine/threonine-protein_kinase_35	-2.19427	8.59703e-06	low-tolerance_sig
LOC118944878	uncharacterized_LOC118944878	-2.19414	0.00858994	low-tolerance_sig
tusc2b	tumor_suppressor_2&_mitochondrial_calcium_regulator_b	-2.19374	1.04393e-13	low-tolerance_sig
asns	asparagine_synthetase	-2.19241	1.04321e-10	low-tolerance_sig
LOC110503406	glyoxalase_domain-containing_protein_4-like	-2.19177	5.75864e-05	low-tolerance_sig
LOC110501732	guanylate-binding_protein_1	-2.18951	1.67336e-08	low-tolerance_sig
LOC110494047	protein_BTG2	-2.18947	2.87056e-08	low-tolerance_sig
LOC110528483	disks_large-associated_protein_4	-2.18642	0.00652774	low-tolerance_sig
LOC110527691	DNA_damage-inducible_transcript_3_protein	-2.18385	7.56794e-07	low-tolerance_sig
LOC110510214	uncharacterized_LOC110510214	-2.18241	9.15359e-08	low-tolerance_sig
LOC110533060	guanine_nucleotide-binding_protein_subunit_beta-4	-2.18184	3.8007e-10	low-tolerance_sig
LOC110505283	leucine_zipper_protein_1	-2.18154	1.43616e-05	low-tolerance_sig
LOC118936551	cdc42-interacting_protein_4_homolog	-2.18122	7.47491e-05	low-tolerance_sig
LOC110527805	high_mobility_group_protein_HMGI-C	-2.18002	0.00324464	low-tolerance_sig
LOC118938876	uncharacterized_LOC118938876	-2.17907	3.08338e-07	low-tolerance_sig
LOC110502554	pro-neuregulin-3&_membrane-bound_isoform	-2.179	1.43091e-05	low-tolerance_sig
LOC110497529	AH_receptor-interacting_protein-like	-2.17865	4.29157e-13	low-tolerance_sig
LOC110535009	collectin-12	-2.1783	0.000755784	low-tolerance_sig
rasgef1bb	RasGEF_domain_family&_member_1Bb	-2.17674	0.000105064	low-tolerance_sig
LOC110492528	pyroglutamyl-peptidase_1	-2.17671	1.30206e-10	low-tolerance_sig
LOC110520024	C-X-C_chemokine_receptor_type_4-like	-2.17657	2.07944e-06	low-tolerance_sig
LOC110518671	kelch-like_protein_36	-2.17605	2.75451e-09	low-tolerance_sig
LOC118936892	zinc_finger_protein_566-like	-2.1749	5.69761e-08	low-tolerance_sig
LOC110512494	mediator_of_DNA_damage_checkpoint_protein_1	-2.17447	3.32641e-11	low-tolerance_sig
LOC110532728	probable_E3_ubiquitin-protein_ligase_DTX3	-2.17325	1.97039e-10	low-tolerance_sig
slc25a43	solute_carrier_family_25_member_43	-2.17099	2.53191e-07	low-tolerance_sig
LOC110497325	bifunctional_3'-phosphoadenosine_5'-phosphosulfate_synthase_1	-2.16937	2.86666e-06	low-tolerance_sig
LOC110495778	multidrug_resistance-associated_protein_4	-2.16779	3.96803e-05	low-tolerance_sig
LOC110490984	forkhead_box_protein_O1-A	-2.16746	6.75259e-10	low-tolerance_sig
LOC110498210	odd-skipped_related_transcription_factor_1	-2.16696	0.000764309	low-tolerance_sig
LOC110529279	YLP_motif-containing_protein_1	-2.16527	1.13475e-12	low-tolerance_sig
LOC110531157	serine/threonine-protein_kinase_WNK2	-2.16463	0.00413395	low-tolerance_sig
si:dkey-76k16.6	uncharacterized_LOC110502824	-2.16426	0.00980651	low-tolerance_sig
LOC110521891	uncharacterized_LOC110521891	-2.16382	1.44987e-05	low-tolerance_sig
LOC118943921	N-acetyllactosaminide_beta-1&3-N-acetylglucosaminyltransferase_2-like	-2.16282	1.38286e-09	low-tolerance_sig
LOC118938831	receptor-type_tyrosine-protein_phosphatase_beta-like	-2.16164	8.36815e-05	low-tolerance_sig
LOC110501017	cytoskeleton-associated_protein_4	-2.16134	5.07441e-06	low-tolerance_sig
LOC110532256	bcl-2-like_protein_1	-2.15962	4.24752e-13	low-tolerance_sig
LOC110490564	cytoskeleton-associated_protein_4	-2.15949	6.39045e-07	low-tolerance_sig
si:ch73-141c7.1	coenzyme_Q-binding_protein_COQ10_homolog&_mitochondrial	-2.15788	0.000598319	low-tolerance_sig
gadd45ga	growth_arrest_and_DNA-damage-inducible&_gamma_a	-2.15782	9.31006e-10	low-tolerance_sig
LOC110530705	E3_ubiquitin-protein_ligase_RNF126	-2.15554	4.65522e-05	low-tolerance_sig
ehd2b	EH-domain_containing_2b	-2.15508	1.81928e-07	low-tolerance_sig
LOC118946059	uncharacterized_LOC118946059	-2.15231	0.000418778	low-tolerance_sig
ddhd2	DDHD_domain_containing_2	-2.15132	0.00116803	low-tolerance_sig
LOC110530313	serine/threonine-protein_kinase_PLK3	-2.15063	1.07814e-13	low-tolerance_sig
LOC110506939	reticulocalbin-1	-2.14654	4.20959e-09	low-tolerance_sig
LOC110528685	MAP_kinase-activated_protein_kinase_2	-2.14574	1.40018e-08	low-tolerance_sig
LOC110534426	zinc_finger_protein_RFP	-2.1457	0.000134553	low-tolerance_sig
LOC110499986	lysine-specific_demethylase_7B	-2.144	1.34042e-09	low-tolerance_sig
LOC110527015	mitogen-activated_protein_kinase_6	-2.14357	3.44131e-12	low-tolerance_sig
LOC110503090	serine/threonine-protein_kinase_VRK1-like	-2.14352	0.00565447	low-tolerance_sig
LOC110531760	zinc_finger_protein_501	-2.14351	8.15711e-05	low-tolerance_sig
LOC110489589	tumor_necrosis_factor_receptor_superfamily_member_11A	-2.14254	0.00119669	low-tolerance_sig
LOC110504236	ribosomal_protein_S6_kinase_alpha-5	-2.14051	6.832e-05	low-tolerance_sig
LOC110501573	sterol_26-hydroxylase&_mitochondrial	-2.13904	0.005574	low-tolerance_sig
LOC110505150	transmembrane_protein_33	-2.13556	2.10931e-13	low-tolerance_sig
LOC110522505	leucine-rich_repeat_transmembrane_protein_FLRT2	-2.13486	8.73773e-07	low-tolerance_sig
LOC110485736	protein_transport_protein_Sec23A	-2.13276	5.8676e-11	low-tolerance_sig
LOC110527503	anosmin-1	-2.13202	2.58993e-05	low-tolerance_sig
spc25	SPC25_component_of_NDC80_kinetochore_complex	-2.12944	0.00391544	low-tolerance_sig
LOC110492380	translocating_chain-associated_membrane_protein_1-like_1	-2.12917	3.8341e-06	low-tolerance_sig
LOC118938435	uncharacterized_LOC118938435	-2.12738	0.00016386	low-tolerance_sig
LOC118945821	uncharacterized_LOC118945821	-2.12697	0.00794567	low-tolerance_sig
LOC110528715	G-protein_coupled_receptor_183-like	-2.1264	8.55535e-05	low-tolerance_sig
LOC110522000	XK-related_protein_5	-2.12638	6.77878e-06	low-tolerance_sig
LOC110507312	cytochrome_P450_2F3-like	-2.1263	4.98101e-09	low-tolerance_sig
LOC110537564	protein_C-ets-2	-2.1239	4.39125e-09	low-tolerance_sig
LOC110502616	hypoxia-inducible_factor_1-alpha_inhibitor	-2.12284	1.25856e-13	low-tolerance_sig
neurl1b	neuralized_E3_ubiquitin_protein_ligase_1B	-2.12241	1.17615e-07	low-tolerance_sig
LOC110537679	ceramide_synthase-like	-2.12155	0.00135696	low-tolerance_sig
LOC110530248	cAMP-responsive_element_modulator	-2.12063	3.94749e-11	low-tolerance_sig
LOC118964418	uncharacterized_LOC118964418	-2.11733	0.00215562	low-tolerance_sig
wdr92	dynein_axonemal_assembly_factor_10	-2.11582	1.62994e-14	low-tolerance_sig
mknk1	MAPK_interacting_serine/threonine_kinase_1	-2.11543	1.0115e-09	low-tolerance_sig
LOC110526812	mitogen-activated_protein_kinase_6	-2.11527	5.33076e-10	low-tolerance_sig
LOC118944106	uncharacterized_LOC118944106	-2.11414	0.00113829	low-tolerance_sig
LOC110525637	mitoferrin-1	-2.11357	5.99522e-06	low-tolerance_sig
LOC110485147	interferon_omega-1-like	-2.11246	0.00199858	low-tolerance_sig
aox5	aldehyde_oxidase_5	-2.11182	3.78933e-05	low-tolerance_sig
rad23ab	RAD23_homolog_A&_nucleotide_excision_repair_protein_b	-2.11116	0.00892358	low-tolerance_sig
g3bp1	GTPase_activating_protein_(SH3_domain)_binding_protein_1	-2.10846	7.5585e-10	low-tolerance_sig
LOC110520778	alpha-1&3/1&6-mannosyltransferase_ALG2-like	-2.10759	9.86854e-07	low-tolerance_sig
mgat1b	alpha-1&3-mannosyl-glycoprotein_2-beta-N-acetylglucosaminyltransferase_b	-2.10531	1.0943e-09	low-tolerance_sig
LOC110498922	cytochrome_b-245_chaperone_1_homolog	-2.1042	0.0006434	low-tolerance_sig
rgs1	regulator_of_G-protein_signaling_1	-2.10414	1.86905e-10	low-tolerance_sig
LOC110520661	insulin-like_growth_factor_1_receptor	-2.10346	0.00231378	low-tolerance_sig
LOC110527780	guanine_nucleotide-binding_protein_G(s)_subunit_alpha-like	-2.1031	0.00738883	low-tolerance_sig
LOC110500011	dnaJ_homolog_subfamily_B_member_9	-2.10126	1.5006e-15	low-tolerance_sig
LOC110489551	F-box/SPRY_domain-containing_protein_1	-2.09986	7.61194e-06	low-tolerance_sig
si:dkey-38p12.3	Rho_guanine_nucleotide_exchange_factor_15b	-2.0998	6.95447e-05	low-tolerance_sig
cenpv	centromere_protein_V	-2.09952	3.61302e-07	low-tolerance_sig
LOC110487300	VPS10_domain-containing_receptor_SorCS3-like	-2.0995	0.000913956	low-tolerance_sig
LOC110497322	bifunctional_3'-phosphoadenosine_5'-phosphosulfate_synthase_1	-2.0991	7.4006e-07	low-tolerance_sig
LOC110494701	mitochondrial_glutamate_carrier_1	-2.09834	2.55764e-09	low-tolerance_sig
LOC110488062	roquin-1	-2.09824	6.80036e-10	low-tolerance_sig
LOC110536257	zinc_finger_protein_703-like	-2.09596	0.00326119	low-tolerance_sig
LOC110508478	zinc_fingers_and_homeoboxes_protein_1	-2.09532	1.3517e-16	low-tolerance_sig
LOC100136691	cyclin_B2	-2.09482	5.00817e-07	low-tolerance_sig
LOC110507310	cytochrome_P450_2F3	-2.09227	1.42664e-09	low-tolerance_sig
LOC110515532	uncharacterized_LOC110515532	-2.0914	0.0081552	low-tolerance_sig
LOC110505239	uncharacterized_LOC110505239	-2.09111	0.000831176	low-tolerance_sig
her9	hairy-related_9	-2.09032	1.16776e-08	low-tolerance_sig
LOC110502582	uncharacterized_LOC110502582	-2.08874	0.00423224	low-tolerance_sig
smpd5	sphingomyelin_phosphodiesterase_5	-2.08794	4.30837e-11	low-tolerance_sig
LOC110527741	neuron_navigator_1	-2.08624	0.00544159	low-tolerance_sig
LOC110502043	UDP-glucuronic_acid_decarboxylase_1-like	-2.08287	0.00693533	low-tolerance_sig
LOC110489602	protein_disulfide-isomerase_A4	-2.08248	7.86241e-09	low-tolerance_sig
LOC110536245	methylcytosine_dioxygenase_tet3	-2.08171	1.72427e-08	low-tolerance_sig
LOC110494766	PRELI_domain_containing_protein_3B	-2.08069	1.16537e-06	low-tolerance_sig
LOC110529227	synaptotagmin-14-like	-2.07646	0.00799699	low-tolerance_sig
LOC110485622	programmed_cell_death_protein_4	-2.07565	6.63184e-13	low-tolerance_sig
LOC110531046	ankyrin_repeat_domain-containing_protein_12	-2.07483	7.23663e-11	low-tolerance_sig
LOC110514189	uncharacterized_LOC110514189	-2.07388	6.84337e-05	low-tolerance_sig
LOC110525202	mesencephalic_astrocyte-derived_neurotrophic_factor	-2.07283	1.31731e-07	low-tolerance_sig
LOC110486026	U2_small_nuclear_ribonucleoprotein_B''	-2.0724	2.96761e-12	low-tolerance_sig
LOC118937360	uncharacterized_LOC118937360	-2.07231	0.000308643	low-tolerance_sig
LOC110520997	tetratricopeptide_repeat_protein_4-like	-2.0715	0.00636371	low-tolerance_sig
LOC110534728	uncharacterized_LOC110534728	-2.07076	0.00131449	low-tolerance_sig
LOC110520696	MDM2_binding_protein	-2.07019	9.68789e-07	low-tolerance_sig
LOC110532967	NADH_dehydrogenase_[ubiquinone]_iron-sulfur_protein_2&_mitochondrial-like	-2.06998	0.000868674	low-tolerance_sig
LOC118939468	vicilin-like_seed_storage_protein_At2g18540	-2.06862	8.02817e-05	low-tolerance_sig
LOC110503108	semaphorin-4G	-2.06644	6.67951e-10	low-tolerance_sig
LOC110524588	regulator_of_G-protein_signaling_21	-2.06241	1.26675e-05	low-tolerance_sig
LOC110492382	protein_kinase_C-binding_protein_1	-2.06186	3.73244e-09	low-tolerance_sig
LOC110524503	protein_PRRC2C	-2.05957	1.33503e-12	low-tolerance_sig
LOC110499957	sodium-coupled_neutral_amino_acid_transporter_4	-2.05817	5.36145e-07	low-tolerance_sig
LOC110505434	chloride_intracellular_channel_protein_4	-2.05757	6.43255e-06	low-tolerance_sig
LOC110486639	RUN_domain-containing_protein_1-like	-2.05633	8.34668e-15	low-tolerance_sig
LOC110521407	transcriptional_enhancer_factor_TEF-3	-2.05623	0.000352216	low-tolerance_sig
LOC110527470	DPH3_homolog	-2.05598	1.20135e-06	low-tolerance_sig
LOC110491673	BRCA1_DNA_repair_associated	-2.0557	9.04043e-07	low-tolerance_sig
LOC110491628	uncharacterized_LOC110491628	-2.05564	0.00924291	low-tolerance_sig
LOC110490956	ribonuclease_3-like	-2.05542	0.000586185	low-tolerance_sig
LOC110496561	endoplasmic_reticulum_membrane_sensor_NFE2L1	-2.05534	4.05838e-08	low-tolerance_sig
LOC110522908	argininosuccinate_synthase-like	-2.05428	0.000373016	low-tolerance_sig
LOC110494019	hyaluronidase_2	-2.05274	3.0648e-13	low-tolerance_sig
LOC110532629	rab_GDP_dissociation_inhibitor_alpha	-2.05273	2.13281e-05	low-tolerance_sig
LOC110524159	uncharacterized_LOC110524159	-2.05271	0.00301415	low-tolerance_sig
LOC110538617	uncharacterized_LOC110538617	-2.05016	0.00605787	low-tolerance_sig
LOC110488311	alpha-1&3-mannosyl-glycoprotein_2-beta-N-acetylglucosaminyltransferase	-2.0501	1.50056e-07	low-tolerance_sig
LOC110535274	activin_receptor_type-2B	-2.04924	3.79317e-10	low-tolerance_sig
LOC110494043	transmembrane_protein_263	-2.04821	4.63006e-11	low-tolerance_sig
LOC110505559	echinoderm_microtubule-associated_protein-like_5	-2.04799	1.23013e-07	low-tolerance_sig
zbtb26	zinc_finger_and_BTB_domain_containing_26	-2.04751	4.7492e-12	low-tolerance_sig
LOC110491111	voltage-dependent_L-type_calcium_channel_subunit_alpha-1D-like	-2.04602	0.00415226	low-tolerance_sig
LOC110496699	zinc_finger_protein_40	-2.04466	0.000769477	low-tolerance_sig
LOC110494457	6-phosphofructo-2-kinase/fructose-2&6-bisphosphatase_2	-2.04409	0.000724849	low-tolerance_sig
LOC118964841	uncharacterized_LOC118964841	-2.04399	0.00586525	low-tolerance_sig
LOC110505889	cell_growth_regulator_with_EF_hand_domain_protein_1	-2.04368	2.8423e-09	low-tolerance_sig
LOC110517176	mastermind-like_protein_3	-2.04325	6.86133e-05	low-tolerance_sig
LOC110486252	disintegrin_and_metalloproteinase_domain-containing_protein_15	-2.04322	4.43601e-07	low-tolerance_sig
LOC110510541	growth_hormone-regulated_TBC_protein_1-A-like	-2.0428	1.97105e-10	low-tolerance_sig
LOC110488787	protein_argonaute-3	-2.04229	1.85714e-08	low-tolerance_sig
LOC110504506	TSC22_domain_family_protein_3	-2.04225	3.08467e-08	low-tolerance_sig
LOC118966687	uncharacterized_LOC118966687	-2.0418	0.00547731	low-tolerance_sig
LOC110501605	insulin_receptor_substrate_2	-2.04023	2.92404e-07	low-tolerance_sig
LOC110486915	arf-GAP_with_dual_PH_domain-containing_protein_2	-2.03767	8.77531e-06	low-tolerance_sig
LOC110529711	ubiquitin-conjugating_enzyme_E2_D4	-2.0354	1.06859e-13	low-tolerance_sig
LOC110500670	phospholipid_scramblase_2	-2.03487	1.60514e-11	low-tolerance_sig
smad9	SMAD_family_member_9	-2.03486	1.46036e-07	low-tolerance_sig
LOC110502611	tRNA_(uracil(54)-C(5))-methyltransferase_homolog-B	-2.03425	0.00051474	low-tolerance_sig
LOC110499467	sphingomyelin_synthase-related_protein_1	-2.03362	4.35293e-11	low-tolerance_sig
LOC110538731	protein_Tob1	-2.03326	0.000283055	low-tolerance_sig
LOC110532975	rap1_GTPase-GDP_dissociation_stimulator_1	-2.03299	0.00935201	low-tolerance_sig
LOC118941341	uncharacterized_LOC118941341	-2.0318	1.71693e-05	low-tolerance_sig
LOC118964914	uncharacterized_LOC118964914	-2.03167	0.00873868	low-tolerance_sig
LOC118936555	heme_oxygenase-like	-2.03101	1.91046e-05	low-tolerance_sig
LOC110486253	dnaJ_homolog_subfamily_C_member_7	-2.02798	6.0057e-10	low-tolerance_sig
LOC110501300	probable_phospholipid-transporting_ATPase_IH	-2.02482	0.00334452	low-tolerance_sig
LOC110492087	uncharacterized_LOC110492087	-2.02286	1.40471e-05	low-tolerance_sig
LOC118939523	uncharacterized_LOC118939523	-2.02229	0.00752976	low-tolerance_sig
LOC110503508	probable_zinc_transporter_protein_DDB_G0282067	-2.02172	0.00182783	low-tolerance_sig
LOC110519381	methionine-R-sulfoxide_reductase_B3&_mitochondrial	-2.02083	1.63787e-09	low-tolerance_sig
LOC110538275	probable_G-protein_coupled_receptor_146	-2.02081	4.63006e-11	low-tolerance_sig
LOC110486080	serine/arginine-rich_splicing_factor_7	-2.02056	4.66454e-08	low-tolerance_sig
LOC110488783	forkhead_box_protein_N2	-2.01828	0.000231579	low-tolerance_sig
ugcg	UDP-glucose_ceramide_glucosyltransferase	-2.01748	3.03956e-06	low-tolerance_sig
LOC110503541	E3_ubiquitin-protein_ligase_CBL	-2.01706	7.99394e-06	low-tolerance_sig
zgc:153031	dihydrofolate_reductase	-2.0161	1.80249e-08	low-tolerance_sig
LOC110531415	H(+)/Cl(-)_exchange_transporter_5	-2.01155	0.00236341	low-tolerance_sig
LOC110485724	mpv17-like_protein	-2.01082	2.8483e-08	low-tolerance_sig
LOC110526771	cytoplasmic_polyadenylation_element-binding_protein_1	-2.01036	0.00611539	low-tolerance_sig
LOC110493330	zinc_finger_protein_271	-2.00995	0.00606412	low-tolerance_sig
LOC110490805	serine/threonine-protein_kinase_WNK1	-2.00971	5.26749e-06	low-tolerance_sig
LOC110534002	sororin	-2.00778	0.000140852	low-tolerance_sig
LOC110513250	guanine_nucleotide-binding_protein_subunit_alpha-12-like	-2.00771	0.00431557	low-tolerance_sig
LOC100499595	suppressor_of_cytokine_signaling_7	-2.0075	6.19538e-15	low-tolerance_sig
LOC110512633	vesicle_transport_protein_SFT2B-like	-2.00502	3.54812e-08	low-tolerance_sig
LOC110531313	phosphatidylcholine:ceramide_cholinephosphotransferase_2	-2.00499	3.15515e-08	low-tolerance_sig
LOC110500825	protein_Shroom4	-2.00496	6.17066e-07	low-tolerance_sig
LOC110497996	protein_L-Myc-1b	-2.00467	7.57239e-08	low-tolerance_sig
LOC110521703	regulator_of_G-protein_signaling_1	-2.00329	0.000405297	low-tolerance_sig
LOC118937679	uncharacterized_LOC118937679	-2.00245	7.77786e-07	low-tolerance_sig
mmp19	matrix_metallopeptidase_19	-1.99877	0.00535195	low-tolerance_sig
LOC110502383	C-Jun-amino-terminal_kinase-interacting_protein_1	-1.99804	0.000341946	low-tolerance_sig
LOC118943882	putative_protein_TPRXL	-1.9969	2.06353e-05	low-tolerance_sig
LOC110486030	ERO1-like_protein_beta	-1.99464	5.60365e-08	low-tolerance_sig
diabloa	diablo&_IAP-binding_mitochondrial_protein_a	-1.99291	6.99896e-10	low-tolerance_sig
LOC110536229	ankyrin_repeat_and_LEM_domain-containing_protein_2	-1.99248	9.72576e-14	low-tolerance_sig
LOC110535511	calcium/calmodulin-dependent_3'&5'-cyclic_nucleotide_phosphodiesterase_1C	-1.99188	0.00107615	low-tolerance_sig
LOC110489569	T-complex_protein_1_subunit_epsilon	-1.9914	6.51603e-09	low-tolerance_sig
LOC110500607	inactive_ubiquitin_carboxyl-terminal_hydrolase_53	-1.991	1.32798e-09	low-tolerance_sig
LOC110501413	glucose-6-phosphate_exchanger_SLC37A1	-1.98806	4.31711e-06	low-tolerance_sig
LOC110501845	dnaJ_homolog_subfamily_B_member_11	-1.98608	3.95563e-08	low-tolerance_sig
LOC110511225	zinc_finger_protein_501-like	-1.98115	9.86128e-10	low-tolerance_sig
LOC110514778	calnexin	-1.97756	2.31275e-06	low-tolerance_sig
hnrnph3	heterogeneous_nuclear_ribonucleoprotein_H3_(2H9)	-1.97662	4.76286e-13	low-tolerance_sig
bhlha15	basic_helix-loop-helix_family&_member_a15	-1.97574	5.1988e-12	low-tolerance_sig
ydjc	YdjC_chitooligosaccharide_deacetylase_homolog	-1.97566	7.11063e-12	low-tolerance_sig
pms2	PMS1_homolog_2&_mismatch_repair_system_component	-1.97534	9.51662e-09	low-tolerance_sig
LOC110526163	kinesin-like_protein_KIFC3	-1.97525	4.29269e-11	low-tolerance_sig
fam102aa	family_with_sequence_similarity_102_member_Aa	-1.97296	0.000115873	low-tolerance_sig
LOC110521233	AT-rich_interactive_domain-containing_protein_3B	-1.97237	2.29709e-05	low-tolerance_sig
LOC110523753	proline_dehydrogenase_1&_mitochondrial	-1.97175	2.40241e-07	low-tolerance_sig
fxn	frataxin	-1.97112	1.43358e-12	low-tolerance_sig
plek2	pleckstrin_2	-1.97068	0.0096325	low-tolerance_sig
kcnk5a	potassium_channel&_subfamily_K&_member_5a	-1.97062	1.04218e-05	low-tolerance_sig
nsd2	nuclear_receptor_binding_SET_domain_protein_2	-1.96889	0.000433153	low-tolerance_sig
LOC110499498	pantothenate_kinase_1-like	-1.96759	0.000646992	low-tolerance_sig
tert	telomerase_reverse_transcriptase	-1.96664	6.49222e-11	low-tolerance_sig
LOC110498917	39S_ribosomal_protein_L38&_mitochondrial	-1.96493	5.40167e-05	low-tolerance_sig
LOC118965010	zinc_finger_protein_710-like	-1.96465	4.31801e-10	low-tolerance_sig
LOC118938719	uncharacterized_LOC118938719	-1.95937	0.00104242	low-tolerance_sig
th2	tyrosine_hydroxylase_2	-1.95875	0.00161958	low-tolerance_sig
LOC110525815	tissue-type_plasminogen_activator	-1.95494	8.41265e-07	low-tolerance_sig
LOC110507058	egl-9_family_hypoxia-inducible_factor_2	-1.95453	4.25815e-14	low-tolerance_sig
LOC110537071	uncharacterized_LOC110537071	-1.95403	4.93089e-08	low-tolerance_sig
LOC110515105	uncharacterized_protein_KIAA0895-like	-1.95353	0.0051977	low-tolerance_sig
fih1	factor_inhibiting_hypoxia-inducible_factor_1_alpha	-1.9533	5.12462e-09	low-tolerance_sig
LOC110505545	transforming_growth_factor_beta-3_proprotein	-1.95265	0.000679517	low-tolerance_sig
LOC110536524	retinol_dehydrogenase_10-A	-1.95263	0.000422139	low-tolerance_sig
LOC110500338	insulin_receptor_substrate_2-B	-1.95171	3.48597e-09	low-tolerance_sig
LOC110519436	mucin-16	-1.95161	0.000215298	low-tolerance_sig
LOC110531930	uncharacterized_LOC110531930	-1.95088	2.22038e-11	low-tolerance_sig
LOC110503404	F-BAR_and_double_SH3_domains_protein_2	-1.95052	0.00031064	low-tolerance_sig
LOC110523588	exosome_complex_component_RRP4	-1.94973	1.62649e-11	low-tolerance_sig
LOC110497928	teashirt_homolog_3	-1.94494	0.00579198	low-tolerance_sig
LOC110507944	paired_mesoderm_homeobox_protein_2A	-1.9449	0.00401544	low-tolerance_sig
LOC110531675	uncharacterized_LOC110531675	-1.94374	5.28331e-12	low-tolerance_sig
LOC110496982	transmembrane_protein_39A	-1.94367	3.43879e-10	low-tolerance_sig
LOC110524653	uncharacterized_LOC110524653	-1.94109	0.0066475	low-tolerance_sig
LOC110509909	V-type_proton_ATPase_116_kDa_subunit_a2	-1.93832	9.89869e-05	low-tolerance_sig
LOC110506299	oxysterols_receptor_LXR-alpha	-1.93755	6.46681e-09	low-tolerance_sig
tube1	tubulin&_epsilon_1	-1.93705	1.30126e-08	low-tolerance_sig
LOC110499352	ligand-dependent_corepressor	-1.9366	0.0010619	low-tolerance_sig
si:dkey-19b23.8	uncharacterized_si:dkey-19b23.8	-1.93517	1.78498e-05	low-tolerance_sig
letm1	leucine_zipper-EF-hand_containing_transmembrane_protein_1	-1.93226	1.02442e-08	low-tolerance_sig
LOC110504527	cyclin-J	-1.93119	6.66839e-06	low-tolerance_sig
LOC110537636	sodium-_and_chloride-dependent_GABA_transporter_2	-1.93026	0.0012935	low-tolerance_sig
gpr180	G_protein-coupled_receptor_180	-1.9301	2.93953e-07	low-tolerance_sig
LOC110519238	transcription_cofactor_vestigial-like_protein_4	-1.92981	0.0095839	low-tolerance_sig
LOC110533183	protein_krueppel	-1.9292	0.000186551	low-tolerance_sig
dnajb5	DnaJ_heat_shock_protein_family_(Hsp40)_member_B5	-1.92906	0.00959463	low-tolerance_sig
purg	purine-rich_element_binding_protein_G	-1.9264	1.9505e-05	low-tolerance_sig
LOC110520445	carbonyl_reductase_[NADPH]_1	-1.92581	2.1454e-05	low-tolerance_sig
LOC110530077	angiomotin-like_2a	-1.92515	9.34603e-07	low-tolerance_sig
malt3	MALT_paracaspase_3	-1.92363	3.69602e-08	low-tolerance_sig
traf3ip2a	TRAF3_interacting_protein_2a	-1.92325	1.80734e-11	low-tolerance_sig
ubl4a	ubiquitin_like_4A	-1.92188	1.04661e-11	low-tolerance_sig
LOC110516132	dual_specificity_protein_phosphatase_5	-1.91983	0.0010966	low-tolerance_sig
LOC118964484	uncharacterized_LOC118964484	-1.91772	1.73472e-05	low-tolerance_sig
LOC110485220	GTP-binding_protein_1	-1.91707	0.000169147	low-tolerance_sig
LOC110497719	disheveled-associated_activator_of_morphogenesis_1	-1.91456	1.41687e-08	low-tolerance_sig
LOC110521275	wee1-like_protein_kinase_1-A	-1.91351	2.61679e-09	low-tolerance_sig
LOC110508088	protein_phosphatase_1D	-1.91302	0.000255254	low-tolerance_sig
si:ch211-278j3.3	E3_ubiquitin-protein_ligase_RNF19A	-1.91078	6.60492e-08	low-tolerance_sig
prdm1b	PR_domain_containing_1b&_with_ZNF_domain	-1.9081	0.0019313	low-tolerance_sig
LOC110537640	hypoxia_up-regulated_protein_1	-1.90665	1.23556e-08	low-tolerance_sig
calub	calumenin_b	-1.9062	3.37587e-06	low-tolerance_sig
LOC110524093	immediate_early_response_gene_5_protein	-1.90609	7.95435e-08	low-tolerance_sig
LOC110486019	homeobox_protein_Meis1	-1.90596	0.00198461	low-tolerance_sig
vamp5	vesicle-associated_membrane_protein_5	-1.90406	1.43862e-09	low-tolerance_sig
LOC110524344	signal-transducing_adaptor_protein_2	-1.90224	2.14001e-12	low-tolerance_sig
LOC118965241	atypical_chemokine_receptor_3-like	-1.90134	0.000212389	low-tolerance_sig
LOC110536895	one_cut_domain_family_member_2-like	-1.90131	2.25407e-08	low-tolerance_sig
LOC110524218	DNA_polymerase_epsilon_subunit_4	-1.90118	1.59101e-09	low-tolerance_sig
LOC110500225	cyclin-dependent_kinase_inhibitor_1B	-1.90066	1.39923e-09	low-tolerance_sig
rasef	RAS_and_EF-hand_domain_containing	-1.90019	1.43206e-08	low-tolerance_sig
ube2j1	ubiquitin-conjugating_enzyme_E2&_J1	-1.89881	6.5866e-07	low-tolerance_sig
LOC110520510	protein_TFG	-1.89634	5.35996e-09	low-tolerance_sig
LOC110495852	DPH3_homolog	-1.89584	7.41925e-08	low-tolerance_sig
LOC110525771	transitional_endoplasmic_reticulum_ATPase	-1.89543	6.92721e-07	low-tolerance_sig
LOC110527153	zinc_finger_protein_OZF	-1.89472	0.00156849	low-tolerance_sig
irak1	interleukin-1_receptor-associated_kinase_1	-1.89339	3.05327e-14	low-tolerance_sig
pnrc1	proline-rich_nuclear_receptor_coactivator_1	-1.89308	4.64378e-12	low-tolerance_sig
LOC110527502	ras-related_protein_M-Ras	-1.89215	2.76681e-05	low-tolerance_sig
col1a1	collagen_1a1	-1.8915	6.855e-07	low-tolerance_sig
acbd3	acyl-Coenzyme_A_binding_domain_containing_3	-1.8909	1.18316e-12	low-tolerance_sig
ncalda	neurocalcin_delta_a	-1.89058	7.95781e-06	low-tolerance_sig
LOC110499971	serine/threonine-protein_kinase_38-like	-1.88986	0.0018743	low-tolerance_sig
LOC110533253	transcription_regulator_protein_BACH1	-1.88908	5.74768e-05	low-tolerance_sig
LOC110536969	endoplasmic_reticulum_metallopeptidase_1	-1.8887	1.34168e-12	low-tolerance_sig
LOC110512506	patatin-like_phospholipase_domain-containing_protein_2	-1.88815	7.27493e-11	low-tolerance_sig
LOC110525942	BAG_family_molecular_chaperone_regulator_4	-1.88784	7.69103e-11	low-tolerance_sig
LOC110539043	brain-specific_angiogenesis_inhibitor_1-associated_protein_2-like_protein_1	-1.88419	8.50859e-09	low-tolerance_sig
LOC110486136	cell_division_cycle_protein_27_homolog	-1.88314	2.60685e-14	low-tolerance_sig
LOC110491526	zinc_metalloproteinase-disintegrin-like_4a	-1.88313	1.25914e-05	low-tolerance_sig
ruvbl2	RuvB-like_AAA_ATPase_2	-1.88151	5.13337e-07	low-tolerance_sig
LOC110507392	inositol-trisphosphate_3-kinase_C	-1.88102	2.70082e-08	low-tolerance_sig
LOC110514944	ras-related_protein_Rab-11A	-1.88027	2.58595e-09	low-tolerance_sig
LOC110532703	limb_region_1_homolog-like_protein	-1.8794	1.76483e-10	low-tolerance_sig
ero1b	endoplasmic_reticulum_oxidoreductase_1_beta	-1.87923	3.32426e-08	low-tolerance_sig
LOC110494348	RNA_binding_motif_protein_15	-1.87739	1.46197e-12	low-tolerance_sig
socs2	suppressor_of_cytokine_signaling_2	-1.87643	0.000341946	low-tolerance_sig
rab1ba	zRAB1B&_member_RAS_oncogene_family_a	-1.87474	1.97039e-10	low-tolerance_sig
pdxp	pyridoxal_(pyridoxine&_vitamin_B6)_phosphatase	-1.87416	6.34707e-12	low-tolerance_sig
LOC118966046	uncharacterized_LOC118966046	-1.87174	0.00119153	low-tolerance_sig
gs04	glutamine_synthetase	-1.87058	1.76127e-07	low-tolerance_sig
LOC110514351	highly_divergent_homeobox	-1.86967	7.2892e-08	low-tolerance_sig
LOC110523572	zinc_finger_MYND_domain-containing_protein_19	-1.86697	1.80049e-13	low-tolerance_sig
kiaa0513	KIAA0513_ortholog	-1.86683	4.20959e-09	low-tolerance_sig
LOC110495542	glycerol_kinase	-1.86679	3.35264e-05	low-tolerance_sig
LOC110523056	THUMP_domain-containing_protein_1	-1.86665	0.007153	low-tolerance_sig
btg3	B-cell_translocation_gene_3	-1.86657	1.50941e-06	low-tolerance_sig
tcim	transcriptional_and_immune_response_regulator	-1.8649	1.99712e-09	low-tolerance_sig
LOC110518175	KH_homology_domain-containing_protein_4	-1.86489	1.73511e-08	low-tolerance_sig
LOC110502372	oocyte_zinc_finger_protein_XlCOF6	-1.86349	1.86804e-05	low-tolerance_sig
LOC110491932	probable_E3_ubiquitin-protein_ligase_DTX3	-1.86204	3.80756e-15	low-tolerance_sig
LOC110502094	low-density_lipoprotein_receptor-related_protein_1B-like	-1.862	0.00118545	low-tolerance_sig
LOC110489712	riboflavin_transporter_2	-1.86165	0.00865322	low-tolerance_sig
rhof	ras_homolog_family_member_F	-1.8615	0.000470635	low-tolerance_sig
mfsd2ab	major_facilitator_superfamily_domain_containing_2ab	-1.86128	9.31325e-10	low-tolerance_sig
LOC110485157	rho_GTPase-activating_protein_23	-1.86123	0.00547753	low-tolerance_sig
LOC110509174	protein_THEM6	-1.85982	0.000498992	low-tolerance_sig
LOC110538662	homologous_recombination_OB-fold_protein	-1.85944	2.82256e-10	low-tolerance_sig
tdh	L-threonine_dehydrogenase	-1.85928	0.000473248	low-tolerance_sig
LOC110521437	zinc_finger_and_BTB_domain-containing_protein_7A	-1.85792	0.000403665	low-tolerance_sig
LOC118941414	microtubule-associated_tumor_suppressor_1_homolog	-1.8579	4.26617e-06	low-tolerance_sig
LOC118940026	phosphoglycerate_mutase_1	-1.85732	1.14351e-08	low-tolerance_sig
LOC110532261	partitioning_defective_6_homolog_beta	-1.85699	1.68923e-10	low-tolerance_sig
gramd4a	GRAM_domain_containing_4a	-1.85693	0.000968576	low-tolerance_sig
LOC110524002	run_domain_Beclin-1-interacting_and_cysteine-rich_domain-containing_protein	-1.85626	1.64858e-10	low-tolerance_sig
LOC110489230	synaptopodin	-1.85452	9.86854e-07	low-tolerance_sig
LOC110514977	protein_FAM111A	-1.85248	0.00438967	low-tolerance_sig
LOC110486292	mitogen-activated_protein_kinase_kinase_kinase_14	-1.85239	5.48674e-07	low-tolerance_sig
LOC118964310	E3_SUMO-protein_ligase_RanBP2-like	-1.85158	1.32299e-07	low-tolerance_sig
sik2b	salt-inducible_kinase_2b	-1.84918	2.06908e-08	low-tolerance_sig
LOC110498841	DCN1-like_protein_3	-1.84897	9.17321e-07	low-tolerance_sig
cacnb2a	calcium_channel&_voltage-dependent&_beta_2a	-1.84891	0.00194447	low-tolerance_sig
LOC110509781	uncharacterized_LOC110509781	-1.84834	0.000450992	low-tolerance_sig
lonrf1	LON_peptidase_N-terminal_domain_and_ring_finger_1	-1.84811	3.1218e-08	low-tolerance_sig
LOC110525703	bifunctional_methylenetetrahydrofolate_dehydrogenase/cyclohydrolase&_mitochondrial	-1.84769	0.00185297	low-tolerance_sig
foxj2	forkhead_box_J2	-1.84645	0.000623451	low-tolerance_sig
LOC110506948	zinc_finger_protein_609	-1.84589	2.6368e-08	low-tolerance_sig
mtmr12	myotubularin_related_protein_12	-1.84327	1.69125e-11	low-tolerance_sig
LOC110487053	tyrosine-protein_phosphatase_non-receptor_type_23	-1.84292	4.00181e-12	low-tolerance_sig
LOC110499153	PH_and_SEC7_domain-containing_protein_1	-1.84238	3.37753e-10	low-tolerance_sig
LOC110493719	exportin-1	-1.8417	9.1708e-10	low-tolerance_sig
mst1ra	macrophage_stimulating_1_receptor_a	-1.8413	2.18104e-05	low-tolerance_sig
LOC110532540	uncharacterized_LOC110532540	-1.83988	6.72633e-05	low-tolerance_sig
tmem245	transmembrane_protein_245	-1.83621	9.09667e-07	low-tolerance_sig
LOC110505749	apoptosis-stimulating_of_p53_protein_1	-1.83614	8.98811e-09	low-tolerance_sig
aars1	alanyl-tRNA_synthetase_1	-1.83555	2.15213e-06	low-tolerance_sig
LOC110535188	decaprenyl-diphosphate_synthase_subunit_1	-1.83529	1.45027e-05	low-tolerance_sig
LOC110512418	chitobiosyldiphosphodolichol_beta-mannosyltransferase-like	-1.83467	0.000527737	low-tolerance_sig
tubb2b	tubulin&_beta_2b	-1.83446	4.16739e-08	low-tolerance_sig
LOC110537199	rho-related_GTP-binding_protein_RhoF	-1.8344	1.04856e-06	low-tolerance_sig
LOC110499014	serine-rich_coiled-coil_domain-containing_protein_2	-1.83404	5.63286e-06	low-tolerance_sig
LOC118965269	patatin-like_phospholipase_domain-containing_protein_4	-1.83377	0.00028669	low-tolerance_sig
LOC110537399	Krueppel-like_factor_6	-1.83301	9.06727e-09	low-tolerance_sig
gem	GTP_binding_protein_overexpressed_in_skeletal_muscle	-1.8329	0.00145297	low-tolerance_sig
LOC110510153	phosphatidylinositol-binding_clathrin_assembly_protein	-1.83268	4.62849e-10	low-tolerance_sig
LOC110490374	neuroepithelial_cell-transforming_gene_1_protein	-1.83238	1.99712e-09	low-tolerance_sig
LOC110520375	E3_SUMO-protein_ligase_RanBP2	-1.83116	2.5793e-07	low-tolerance_sig
LOC110499056	RNA-binding_protein_with_serine-rich_domain_1	-1.83054	0.00116942	low-tolerance_sig
LOC110531484	tudor_domain-containing_protein_7B	-1.83005	0.00558479	low-tolerance_sig
LOC110536901	cyclin-G2	-1.82991	6.24323e-06	low-tolerance_sig
LOC110536774	asparagine--tRNA_ligase&_cytoplasmic	-1.82895	7.21411e-07	low-tolerance_sig
LOC110502684	ras-related_protein_Rab-23	-1.82842	3.93372e-07	low-tolerance_sig
LOC110522088	cytochrome_c_oxidase_subunit_7A2&_mitochondrial	-1.82803	5.3344e-05	low-tolerance_sig
mlec	malectin	-1.82735	6.31104e-10	low-tolerance_sig
LOC110489055	uncharacterized_LOC110489055	-1.8267	4.03832e-06	low-tolerance_sig
nfe2l1b	nuclear_factor&_erythroid_2-like_1b	-1.82501	5.28004e-11	low-tolerance_sig
LOC110520234	dnaJ_homolog_subfamily_B_member_11	-1.82285	3.99545e-07	low-tolerance_sig
LOC110496909	G-protein_coupled_receptor_183	-1.82168	0.00223689	low-tolerance_sig
LOC110489629	zinc_finger_protein_Xfin	-1.82147	6.0057e-10	low-tolerance_sig
LOC110530272	deubiquitinating_protein_VCIP135	-1.82055	1.16794e-08	low-tolerance_sig
LOC110539073	nuclear_distribution_protein_nudE-like_1-B	-1.82033	1.77827e-08	low-tolerance_sig
LOC110507903	serine/threonine-protein_kinase_NLK	-1.82013	1.0081e-12	low-tolerance_sig
LOC110504842	uncharacterized_LOC110504842	-1.82012	0.00922286	low-tolerance_sig
lonrf1l	LON_peptidase_N-terminal_domain_and_ring_finger_1&_like	-1.81948	4.90867e-09	low-tolerance_sig
LOC110530692	RNA-binding_protein_MEX3B	-1.81885	5.55274e-05	low-tolerance_sig
LOC110528377	transmembrane_protein_263	-1.81713	5.11761e-08	low-tolerance_sig
LOC110491482	thyroid_hormone_receptor_alpha-like	-1.81701	0.00477452	low-tolerance_sig
kmt2a	lysine_(K)-specific_methyltransferase_2A	-1.81662	3.48925e-09	low-tolerance_sig
LOC110494730	zinc_finger_protein_37	-1.81546	6.15626e-11	low-tolerance_sig
LOC110497292	microtubule-associated_tumor_suppressor_1_homolog_A	-1.81448	4.51836e-08	low-tolerance_sig
LOC110503019	endoplasmic_reticulum_lectin_1	-1.81437	1.7109e-08	low-tolerance_sig
LOC110536090	coiled-coil_domain-containing_protein_117	-1.81355	1.49054e-09	low-tolerance_sig
LOC110496591	butyrophilin_subfamily_3_member_A2	-1.81295	3.42605e-06	low-tolerance_sig
LOC110504078	glycerophosphodiester_phosphodiesterase_domain-containing_protein_5	-1.81206	0.00787756	low-tolerance_sig
LOC110500648	perilipin-2	-1.81187	2.56314e-06	low-tolerance_sig
LOC110524122	mitotic_spindle_positioning	-1.81177	2.81778e-08	low-tolerance_sig
LOC110523192	serine/threonine-protein_kinase_PLK2	-1.81125	1.37745e-06	low-tolerance_sig
LOC118948728	RNA-binding_protein_47-like	-1.81065	1.09867e-05	low-tolerance_sig
LOC110521505	protein_ENL	-1.80916	0.00322665	low-tolerance_sig
serpine1	serpin_peptidase_inhibitor&_clade_E_(nexin&_plasminogen_activator_inhibitor_type_1)&_member_1	-1.80907	0.00157639	low-tolerance_sig
LOC110500641	rap1_GTPase-GDP_dissociation_stimulator_1	-1.80846	5.36491e-11	low-tolerance_sig
LOC110538180	ATP-citrate_synthase	-1.80834	6.48471e-08	low-tolerance_sig
LOC110534281	storkhead-box_protein_2	-1.80712	3.61576e-09	low-tolerance_sig
LOC110495540	glycerol_kinase	-1.80544	0.000136864	low-tolerance_sig
rd3	retinal_degeneration_3&_GUCY2D_regulator	-1.80373	0.00114438	low-tolerance_sig
LOC110494470	protein-arginine_deiminase_type-2	-1.80159	7.25393e-06	low-tolerance_sig
ficd	FIC_domain_protein_adenylyltransferase	-1.80051	2.39645e-06	low-tolerance_sig
LOC110530825	crystallin_J1A	-1.79948	4.94052e-06	low-tolerance_sig
LOC110495597	oocyte_zinc_finger_protein_XlCOF6-like	-1.79856	3.44057e-06	low-tolerance_sig
homeza	homeobox_and_leucine_zipper_encoding_a	-1.79777	6.31104e-10	low-tolerance_sig
LOC110534861	ubiquitin_carboxyl-terminal_hydrolase_2	-1.79729	0.00356925	low-tolerance_sig
mfsd13a	major_facilitator_superfamily_domain_containing_13A	-1.79639	4.80744e-06	low-tolerance_sig
alpk1	alpha-kinase_1	-1.79358	1.1061e-05	low-tolerance_sig
LOC110537767	protein_sprouty_homolog_4	-1.79337	2.38313e-07	low-tolerance_sig
LOC118957146	uncharacterized_LOC118957146	-1.79237	0.00948244	low-tolerance_sig
LOC110521255	apoptosis_inhibitor_5	-1.79197	9.61025e-10	low-tolerance_sig
mief1	mitochondrial_elongation_factor_1	-1.79118	2.44229e-10	low-tolerance_sig
zmat1	zinc_finger_matrin-type_1	-1.78621	4.45255e-12	low-tolerance_sig
LOC110496608	protein_lifeguard_1	-1.78529	2.3635e-09	low-tolerance_sig
LOC110530122	angiopoietin-related_protein_4	-1.7835	9.354e-06	low-tolerance_sig
LOC110527316	zinc_finger_protein_239	-1.78343	0.000946013	low-tolerance_sig
LOC110528444	uncharacterized_LOC110528444	-1.78172	4.76667e-05	low-tolerance_sig
nucb2b	nucleobindin_2b	-1.78081	3.34064e-05	low-tolerance_sig
LOC110497898	calcium_permeable_stress-gated_cation_channel_1	-1.77828	0.00516128	low-tolerance_sig
LOC118940333	transcription_factor_SPT20_homolog	-1.77594	7.76814e-05	low-tolerance_sig
lrrc59	leucine_rich_repeat_containing_59	-1.7751	2.21764e-06	low-tolerance_sig
LOC110495566	indian_hedgehog_B_protein	-1.77505	1.04103e-06	low-tolerance_sig
LOC110530022	leptin_receptor_related_protein	-1.77367	0.00290896	low-tolerance_sig
LOC110531151	piggyBac_transposable_element-derived_protein_4-like	-1.77291	0.0075326	low-tolerance_sig
LOC110500895	stromal_interaction_molecule_2	-1.77187	5.46695e-06	low-tolerance_sig
LOC110505682	ornithine_decarboxylase_1	-1.77052	0.000849573	low-tolerance_sig
LOC110534666	zinc_finger_protein_652-A	-1.76887	0.000342967	low-tolerance_sig
LOC110518845	uncharacterized_LOC110518845	-1.76822	0.000509549	low-tolerance_sig
LOC110516620	FH1/FH2_domain-containing_protein_1	-1.76754	0.00202676	low-tolerance_sig
LOC110494822	putative_RNA-binding_protein_15B	-1.76728	0.00648701	low-tolerance_sig
LOC110528856	GTP-binding_protein_2	-1.76681	0.00172812	low-tolerance_sig
LOC110502251	HPS6_biogenesis_of_lysosomal_organelles_complex_2_subunit_3	-1.76641	2.26675e-11	low-tolerance_sig
prkrip1	PRKR_interacting_protein_1	-1.76613	2.62298e-10	low-tolerance_sig
si:ch211-112f3.4	EF-hand_and_coiled-coil_domain-containing_protein_1	-1.7661	0.00923953	low-tolerance_sig
scdb	stearoyl-CoA_desaturase_b	-1.7651	0.00384559	low-tolerance_sig
LOC110504592	uncharacterized_LOC110504592	-1.76444	0.0083228	low-tolerance_sig
LOC110489533	nuclear_receptor_coactivator_2	-1.76394	0.000665895	low-tolerance_sig
LOC110514693	selenoprotein_S	-1.76381	2.43027e-05	low-tolerance_sig
adm2a	adrenomedullin_2a	-1.76243	4.78912e-07	low-tolerance_sig
LOC110537032	zinc_finger_and_SCAN_domain-containing_protein_2	-1.76152	2.41198e-06	low-tolerance_sig
LOC110536390	uncharacterized_LOC110536390	-1.76053	3.73441e-08	low-tolerance_sig
LOC110485518	heme_oxygenase	-1.75895	0.000176666	low-tolerance_sig
LOC110538374	ran_GTPase-activating_protein_1	-1.75872	3.43165e-09	low-tolerance_sig
ncapd3	non-SMC_condensin_II_complex&_subunit_D3	-1.75864	0.0083322	low-tolerance_sig
LOC118942916	uncharacterized_LOC118942916	-1.75864	0.00913443	low-tolerance_sig
LOC118947748	UPF0472_protein_C16orf72_homolog	-1.75861	4.60526e-09	low-tolerance_sig
LOC110517613	metal_regulatory_transcription_factor_1	-1.7581	5.80483e-08	low-tolerance_sig
LOC110490810	ATP-binding_cassette_sub-family_C_member_9	-1.75719	0.00597963	low-tolerance_sig
LOC110530840	cysteine/serine-rich_nuclear_protein_1	-1.75664	3.2632e-06	low-tolerance_sig
akap12b	A_kinase_(PRKA)_anchor_protein_12b	-1.75656	1.47355e-06	low-tolerance_sig
LOC110498114	membrane-bound_O-acyltransferase_domain-containing_protein_2	-1.75547	6.5276e-05	low-tolerance_sig
lysmd3	LysM&_putative_peptidoglycan-binding&_domain_containing_3	-1.75367	3.742e-08	low-tolerance_sig
LOC110537200	transmembrane_protein_120B	-1.75259	3.03429e-09	low-tolerance_sig
LOC110509695	uncharacterized_protein_C11orf24	-1.75183	6.38904e-09	low-tolerance_sig
LOC110501044	uncharacterized_protein_C12orf45_homolog	-1.75163	0.000166381	low-tolerance_sig
LOC110487223	polycystin-1-like	-1.75157	3.21833e-05	low-tolerance_sig
LOC110498463	zinc_finger_and_BTB_domain-containing_protein_18	-1.75094	1.38468e-07	low-tolerance_sig
LOC110493501	mpv17-like_protein	-1.75013	1.33677e-09	low-tolerance_sig
gnpnat1	glucosamine-phosphate_N-acetyltransferase_1	-1.74982	9.73307e-07	low-tolerance_sig
slc25a55a	solute_carrier_family_25_member_55a	-1.74763	2.82772e-07	low-tolerance_sig
LOC110526987	stAR-related_lipid_transfer_protein_5	-1.74726	0.000182875	low-tolerance_sig
syde2	synapse_defective_1&_Rho_GTPase&_homolog_2_(C._elegans)	-1.74541	3.25106e-05	low-tolerance_sig
LOC110503814	PHD_finger_protein_13	-1.74535	0.00347983	low-tolerance_sig
[truncated: 2,729 more rows]

## Sheet: b) Alma - HvC
Gene_ID	Description	LOG2_FC	FDR	Treatment
LOC118938281	heat_shock_70_kDa_protein	-18.7166	1.19243e-20	high-tolerance_sig
LOC118964597	heat_shock_protein_30-like	-16.3473	7.55489e-15	high-tolerance_sig
LOC118964599	heat_shock_protein_30-like	-16.3329	1.02229e-14	high-tolerance_sig
LOC110523814	heat_shock_protein_30-like	-16.253	3.9732e-143	high-tolerance_sig
LOC118964524	heat_shock_protein_30-like	-16.2089	4.02855e-15	high-tolerance_sig
LOC118938284	heat_shock_70_kDa_protein-like	-16.2061	2.05022e-18	high-tolerance_sig
LOC118964590	heat_shock_protein_30-like	-15.7097	1.87105e-38	high-tolerance_sig
hspa1b	heat_shock_protein_family_A_(Hsp70)_member_1B	-15.1413	4.0442e-143	high-tolerance_sig
LOC110522488	heat_shock_protein_HSP_90-alpha_1	-15.0559	7.0769e-265	high-tolerance_sig
LOC118964523	heat_shock_protein_30-like	-14.9519	6.6185e-15	high-tolerance_sig
LOC110515957	heat_shock_protein_30-like	-14.9517	3.01518e-81	high-tolerance_sig
hsp70a	heat_shock_protein_70a	-14.873	4.6967e-192	high-tolerance_sig
LOC118964602	heat_shock_protein_30-like	-14.8118	3.01217e-77	high-tolerance_sig
LOC110525787	protein_unc-45_homolog_B	-14.5745	4.67105e-17	high-tolerance_sig
LOC118964600	heat_shock_protein_30-like	-14.4918	9.044e-21	high-tolerance_sig
LOC118964601	heat_shock_protein_30-like	-14.4873	3.74892e-21	high-tolerance_sig
LOC118964603	heat_shock_protein_30	-14.2419	4.38299e-29	high-tolerance_sig
LOC118964593	heat_shock_protein_30-like	-13.9613	1.83862e-62	high-tolerance_sig
LOC110497859	heat_shock_70_kDa_protein_4L	-13.7497	3.58791e-15	high-tolerance_sig
LOC110523813	heat_shock_protein_30	-13.6397	2.968e-34	high-tolerance_sig
LOC110529844	heat_shock_protein_HSP_90-alpha	-13.3735	0	high-tolerance_sig
LOC118964591	heat_shock_protein_30-like	-13.2339	3.41604e-51	high-tolerance_sig
LOC118964598	heat_shock_protein_30-like	-12.5626	2.93004e-16	high-tolerance_sig
LOC110537116	heat_shock_protein_beta-11	-12.2206	6.07201e-12	high-tolerance_sig
LOC118940515	protein_ATP6V1FNB	-12.1733	5.34924e-11	high-tolerance_sig
LOC118938279	heat_shock_70_kDa_protein	-12.1629	4.7367e-122	high-tolerance_sig
LOC118938278	heat_shock_70_kDa_protein-like	-12.0249	3.24244e-66	high-tolerance_sig
LOC118938283	heat_shock_70_kDa_protein-like	-12.0074	8.79889e-62	high-tolerance_sig
LOC118936524	heat_shock_70_kDa_protein-like	-12.0058	3.04705e-51	high-tolerance_sig
LOC110537915	heat_shock_70_kDa_protein-like	-11.9597	8.17783e-08	high-tolerance_sig
hsp70b	heat_shock_protein_70b	-11.6392	1.35e-278	high-tolerance_sig
LOC110523810	heat_shock_protein_30-like	-11.3191	1.04823e-10	high-tolerance_sig
LOC110512845	heat_shock_70_kDa_protein	-11.3157	1.1668e-288	high-tolerance_sig
LOC110486257	heat_shock_70_kDa_protein-like	-11.2046	1.34853e-30	high-tolerance_sig
LOC110521136	uncharacterized_LOC110521136	-11.1718	1.6114e-107	high-tolerance_sig
LOC110485160	heat_shock_70_kDa_protein	-11.1447	8.0718e-280	high-tolerance_sig
dnajb1b	DnaJ_heat_shock_protein_family_(Hsp40)_member_B1b	-11.1275	4.9034e-225	high-tolerance_sig
LOC110507746	mitochondrial_uncoupling_protein_2	-10.9539	2.37616e-20	high-tolerance_sig
LOC118966726	SERTA_domain-containing_protein_2-like	-10.9041	2.03348e-06	high-tolerance_sig
LOC110529845	heat_shock_protein_HSP_90-alpha_1	-10.9014	3.34434e-70	high-tolerance_sig
si:dkeyp-27e10.3	UPF0606_protein_KIAA1549	-10.7541	4.16836e-19	high-tolerance_sig
LOC118964592	heat_shock_protein_30-like	-10.7003	1.57525e-07	high-tolerance_sig
LOC118966639	SLAM_family_member_5-like	-10.5895	5.99091e-09	high-tolerance_sig
LOC110502265	BAG_family_molecular_chaperone_regulator_3	-10.3895	7.28369e-68	high-tolerance_sig
zgc:92429	CHORD_and_p23_melusin_like_domain-containing_protein	-10.1977	3.06481e-22	high-tolerance_sig
bag3	BCL2_associated_athanogene_3	-9.98974	5.2197e-125	high-tolerance_sig
LOC110488776	neuronal_PAS_domain-containing_protein_4A-like	-9.96849	8.6211e-21	high-tolerance_sig
LOC118938282	heat_shock_70_kDa_protein-like	-9.85455	1.69761e-07	high-tolerance_sig
LOC110515528	EF-hand_domain_family&_member_B	-9.80439	4.40699e-08	high-tolerance_sig
LOC110533156	natural_killer_cell_receptor_2B4-like	-9.75235	1.07308e-35	high-tolerance_sig
dnaja	DnaJ_heat_shock_protein_family_(Hsp40)_member_A	-9.69583	2.3359e-210	high-tolerance_sig
LOC110530472	suppression_of_tumorigenicity_18_protein	-9.49576	2.74127e-07	high-tolerance_sig
LOC118964809	uncharacterized_LOC118964809	-9.49035	6.55194e-07	high-tolerance_sig
LOC118944654	tripartite_motif-containing_protein_42-like	-9.47056	3.59313e-07	high-tolerance_sig
LOC110532681	protein_lifeguard_2-like	-9.41925	3.90586e-07	high-tolerance_sig
LOC110527730	SAM_pointed_domain-containing_Ets_transcription_factor	-9.41707	1.49548e-44	high-tolerance_sig
LOC110532630	CCN_family_member_2	-9.33639	7.75924e-20	high-tolerance_sig
fbxl22	F-box_and_leucine-rich_repeat_protein_22	-9.10714	1.86083e-06	high-tolerance_sig
LOC118943840	SERTA_domain-containing_protein_2-like	-9.03041	2.01234e-11	high-tolerance_sig
LOC110491487	uncharacterized_LOC110491487	-8.88912	1.80175e-06	high-tolerance_sig
LOC118964596	heat_shock_protein_30-like	-8.77018	1.28863e-11	high-tolerance_sig
LOC110504077	serpin_H1	-8.7262	1.04472e-76	high-tolerance_sig
LOC110502685	BAG_cochaperone_2	-8.69491	5.2809e-150	high-tolerance_sig
LOC110497532	uncharacterized_LOC110497532	-8.5762	1.23157e-05	high-tolerance_sig
LOC100136697	Hsp27beta	-8.50395	1.40788e-13	high-tolerance_sig
LOC110485275	exocyst_complex_component_7	-8.4777	3.24102e-10	high-tolerance_sig
LOC110522941	ras-specific_guanine_nucleotide-releasing_factor_2-like	-8.47448	9.15692e-37	high-tolerance_sig
mss51	MSS51_mitochondrial_translational_activator	-8.43919	5.04475e-06	high-tolerance_sig
appb	amyloid_beta_(A4)_precursor_protein_b	-8.40554	2.21274e-17	high-tolerance_sig
LOC110504980	fos-related_antigen_1	-8.39109	1.25729e-33	high-tolerance_sig
dusp2	dual_specificity_phosphatase_2	-8.38667	1.21774e-33	high-tolerance_sig
cplx4a	complexin_4a	-8.28267	2.59566e-15	high-tolerance_sig
LOC110486048	VIP_peptides	-8.26556	0.000304693	high-tolerance_sig
LOC110529637	prolyl_4-hydroxylase_subunit_alpha-1	-8.2613	3.22901e-75	high-tolerance_sig
LOC118938152	paternally-expressed_gene_3_protein-like	-8.14575	6.2247e-05	high-tolerance_sig
LOC110508895	mitochondrial_import_inner_membrane_translocase_subunit_TIM44	-8.1393	2.12032e-34	high-tolerance_sig
LOC110530126	inhibin_beta_C_chain	-8.11299	7.29915e-05	high-tolerance_sig
LOC110523350	dnaJ_homolog_subfamily_B_member_5	-8.11151	7.18987e-05	high-tolerance_sig
LOC118941144	uncharacterized_LOC118941144	-8.1087	0.000184798	high-tolerance_sig
LOC110525162	small_integral_protein_18	-8.05897	3.73266e-10	high-tolerance_sig
LOC110487440	exocyst_complex_component_7-like	-8.03816	8.93404e-14	high-tolerance_sig
LOC110518243	uncharacterized_LOC110518243	-8.03397	6.82241e-42	high-tolerance_sig
LOC110535540	cAMP-responsive_element_modulator	-8.02815	7.31075e-56	high-tolerance_sig
LOC110519576	tetraspanin-16-like	-8.01357	9.98961e-05	high-tolerance_sig
hsp47	heat_shock_protein_47	-8.0023	3.8471e-146	high-tolerance_sig
LOC110491989	protein_lifeguard_2	-7.94656	1.5379e-13	high-tolerance_sig
LOC110531454	mucin-19	-7.8988	0.000372899	high-tolerance_sig
LOC110509566	dnaJ_homolog_subfamily_B_member_5-like	-7.76715	7.97886e-05	high-tolerance_sig
LOC118948980	small_integral_membrane_protein_18-like	-7.76514	6.78528e-10	high-tolerance_sig
LOC110503182	cysteine_and_histidine-rich_domain-containing_protein_1	-7.74868	1.43426e-47	high-tolerance_sig
clu	clusterin	-7.68803	5.41106e-26	high-tolerance_sig
LOC110488779	fos-related_antigen_1	-7.67807	3.96658e-31	high-tolerance_sig
LOC110531293	short_transient_receptor_potential_channel_5	-7.6751	0.000156405	high-tolerance_sig
LOC118938070	tetratricopeptide_repeat_protein_25-like	-7.60867	0.000105881	high-tolerance_sig
LOC110521250	creatine_kinase_U-type&_mitochondrial	-7.56657	1.6822e-12	high-tolerance_sig
LOC110533353	heat_shock_70_kDa_protein_4	-7.55775	4.0442e-143	high-tolerance_sig
LOC118945264	uncharacterized_LOC118945264	-7.55173	0.000148429	high-tolerance_sig
LOC110498862	cerebellar_degeneration-related_protein_2	-7.49012	5.74693e-18	high-tolerance_sig
LOC118944482	sodium/hydrogen_exchanger_5-like	-7.48366	1.49668e-07	high-tolerance_sig
cysltr2b	cysteinyl_leukotriene_receptor_2b	-7.47172	0.000132982	high-tolerance_sig
LOC118938280	heat_shock_70_kDa_protein	-7.46151	2.93295e-22	high-tolerance_sig
LOC110486723	tripartite_motif-containing_protein_35	-7.4579	0.000158323	high-tolerance_sig
LOC118965577	uncharacterized_LOC118965577	-7.45343	8.74497e-05	high-tolerance_sig
LOC110496019	cugbp&_Elav-like_family_member_3a	-7.44043	9.84201e-05	high-tolerance_sig
si:ch73-335l21.4	E3_ubiquitin-protein_ligase-like	-7.43581	1.42457e-35	high-tolerance_sig
LOC110503972	heat_shock_cognate_70_kDa_protein-like	-7.42247	1.43014e-70	high-tolerance_sig
dnaaf6	dynein_axonemal_assembly_factor_6	-7.41927	0.000155131	high-tolerance_sig
LOC118965324	uncharacterized_LOC118965324	-7.40404	0.000402202	high-tolerance_sig
LOC110532548	probable_nuclear_hormone_receptor_HR38	-7.37421	0.000199551	high-tolerance_sig
fosb	FBJ_murine_osteosarcoma_viral_oncogene_homolog_B	-7.35295	7.71085e-19	high-tolerance_sig
tdgf1	teratocarcinoma-derived_growth_factor_1	-7.34564	0.000343015	high-tolerance_sig
LOC118937796	uncharacterized_LOC118937796	-7.28049	0.000559567	high-tolerance_sig
LOC110521555	glutamate--cysteine_ligase_regulatory_subunit	-7.27238	3.70177e-33	high-tolerance_sig
LOC110506486	synaptotagmin-5	-7.26977	0.000228407	high-tolerance_sig
LOC110525943	uncharacterized_LOC110525943	-7.24775	0.000175762	high-tolerance_sig
bicc2	bicaudal_C_homolog_2	-7.20423	0.000177523	high-tolerance_sig
LOC118964548	uncharacterized_LOC118964548	-7.19284	0.000678239	high-tolerance_sig
LOC110500952	uncharacterized_LOC110500952	-7.16849	2.09196e-19	high-tolerance_sig
pfkfb3	6-phosphofructo-2-kinase/fructose-2&6-biphosphatase_3	-7.15241	4.93998e-29	high-tolerance_sig
LOC110535196	patched_domain-containing_protein_3	-7.14501	0.00183978	high-tolerance_sig
LOC110520512	collagen_alpha-1(VIII)_chain	-7.11369	0.00127295	high-tolerance_sig
LOC110531466	transmembrane_4_L6_family_member_4-like	-7.11087	0.00221195	high-tolerance_sig
LOC110499399	myoneurin	-7.09517	0.00025386	high-tolerance_sig
LOC110533508	heat_shock_cognate_70_kDa_protein	-7.08961	4.89437e-60	high-tolerance_sig
lamc2	laminin&_gamma_2	-7.05517	0.00035939	high-tolerance_sig
usp21	ubiquitin_specific_peptidase_21	-7.03017	1.46083e-23	high-tolerance_sig
LOC110505309	5-hydroxytryptamine_receptor_1B-like	-7.02537	0.000475215	high-tolerance_sig
tdrd15	tudor_domain_containing_15	-7.00568	0.00196956	high-tolerance_sig
LOC110520443	sodium/myo-inositol_cotransporter	-6.99025	5.71395e-33	high-tolerance_sig
ch25h	cholesterol_25-hydroxylase	-6.96499	3.58852e-36	high-tolerance_sig
LOC110526500	intestinal_mucin-like_protein	-6.9386	1.36151e-05	high-tolerance_sig
LOC110485488	neuropeptide_B-like	-6.93597	0.00130543	high-tolerance_sig
LOC110506443	cartilage_intermediate_layer_protein_1	-6.92957	1.19577e-21	high-tolerance_sig
mypn	myopalladin	-6.89148	2.40701e-06	high-tolerance_sig
LOC118938729	uncharacterized_LOC118938729	-6.86405	0.00105783	high-tolerance_sig
LOC118943932	uncharacterized_LOC118943932	-6.84799	8.06408e-26	high-tolerance_sig
zgc:109965	M28_nicalin_like_domain-containing_protein	-6.84001	0.00064495	high-tolerance_sig
ahsa1a	AHA1&_activator_of_heat_shock_protein_ATPase_homolog_1a	-6.82407	1.0853e-102	high-tolerance_sig
hsd3b1	hydroxy-delta-5-steroid_dehydrogenase&_3_beta-_and_steroid_delta-isomerase_1	-6.82349	4.37764e-27	high-tolerance_sig
LOC110515568	complexin-3-like	-6.81626	8.53816e-16	high-tolerance_sig
LOC110528639	LIM_and_cysteine-rich_domains_protein_1	-6.81209	1.96979e-29	high-tolerance_sig
dnd1	DND_microRNA-mediated_repression_inhibitor_1	-6.80618	0.000553206	high-tolerance_sig
LOC110488707	amyloid-beta_A4_precursor_protein-binding_family_B_member_2	-6.78963	2.74975e-06	high-tolerance_sig
LOC110523808	heat_shock_protein_beta-11	-6.78472	2.58498e-18	high-tolerance_sig
LOC118938277	heat_shock_70_kDa_protein-like	-6.7826	1.36416e-18	high-tolerance_sig
LOC110531948	dedicator_of_cytokinesis_protein_3	-6.74997	9.97353e-36	high-tolerance_sig
LOC118964594	heat_shock_protein_30-like	-6.74072	0.0015612	high-tolerance_sig
LOC110509372	endonuclease_domain-containing_1_protein-like	-6.73606	6.1079e-09	high-tolerance_sig
LOC110538067	peptide_YY	-6.72558	0.00105623	high-tolerance_sig
LOC110522531	fos-related_antigen_2	-6.71834	0.000812824	high-tolerance_sig
rgs2	regulator_of_G_protein_signaling_2	-6.71734	4.64e-36	high-tolerance_sig
LOC110528357	acidic_mammalian_chitinase-like	-6.70411	1.35547e-05	high-tolerance_sig
LOC110526962	mucin-5AC	-6.70116	0.00398895	high-tolerance_sig
LOC110497795	leucine-rich_repeat_and_immunoglobulin-like_domain-containing_nogo_receptor-interacting_protein_2	-6.69067	0.00126779	high-tolerance_sig
LOC110529749	uncharacterized_LOC110529749	-6.67325	3.03343e-06	high-tolerance_sig
LOC110505019	neuronal_acetylcholine_receptor_subunit_alpha-7-like	-6.67033	0.00654585	high-tolerance_sig
LOC118966781	uncharacterized_LOC118966781	-6.6609	0.00266035	high-tolerance_sig
LOC110486200	sterile_alpha_motif_domain-containing_protein_14	-6.65134	2.72217e-27	high-tolerance_sig
LOC118964849	extensin-like	-6.64728	4.40192e-06	high-tolerance_sig
LOC110522425	adenosine_receptor_A2b-like	-6.63361	0.0012532	high-tolerance_sig
LOC110529274	proto-oncogene_c-Fos	-6.62827	3.87558e-57	high-tolerance_sig
LOC118947618	piggyBac_transposable_element-derived_protein_4-like	-6.62789	0.00138899	high-tolerance_sig
si:dkey-190g11.3	uncharacterized_LOC110536157	-6.61614	0.00157791	high-tolerance_sig
LOC110487093	monocarboxylate_transporter_4-like	-6.60642	1.99313e-25	high-tolerance_sig
LOC110538995	SH3_and_multiple_ankyrin_repeat_domains_protein_1-like	-6.58815	5.31231e-10	high-tolerance_sig
LOC118943890	cold_shock_domain-containing_protein_C2-like	-6.57824	3.31753e-06	high-tolerance_sig
LOC110527578	N-acetyllactosaminide_beta-1&3-N-acetylglucosaminyltransferase_4	-6.57717	0.00114042	high-tolerance_sig
LOC118965042	salivary_glue_protein_Sgs-3-like	-6.57661	0.00489082	high-tolerance_sig
LOC110537581	hemicentin-1	-6.57213	0.00157106	high-tolerance_sig
rasd1	RAS&_dexamethasone-induced_1	-6.56462	3.01679e-17	high-tolerance_sig
LOC110533369	prolyl_4-hydroxylase_subunit_alpha-2	-6.564	5.8109e-45	high-tolerance_sig
LOC110500099	endoplasmin	-6.56326	8.13143e-47	high-tolerance_sig
LOC110501429	kunitz-type_serine_protease_inhibitor_bitisilin-3	-6.55957	0.00451922	high-tolerance_sig
LOC110532807	G-protein_coupled_receptor_61	-6.53531	0.00155386	high-tolerance_sig
LOC110492175	protein_phosphatase_1_regulatory_subunit_15B	-6.51953	1.24546e-95	high-tolerance_sig
LOC110505605	heat_shock_70_kDa_protein_4L	-6.49821	1.16687e-65	high-tolerance_sig
zanl	zonadhesin&_like	-6.49498	0.00541066	high-tolerance_sig
LOC118966119	keratin-associated_protein_4-3-like	-6.42293	0.00573339	high-tolerance_sig
LOC110533772	pannexin-1	-6.41834	1.83805e-32	high-tolerance_sig
zfand2a	zinc_finger&_AN1-type_domain_2A	-6.41331	6.62582e-92	high-tolerance_sig
LOC110490350	6-phosphofructo-2-kinase/fructose-2&6-bisphosphatase_3	-6.39966	1.25122e-36	high-tolerance_sig
LOC110491395	monocarboxylate_transporter_12-B-like	-6.3728	0.003117	high-tolerance_sig
LOC118940145	histone_H2A-like	-6.36546	0.00203303	high-tolerance_sig
LOC118936401	5-hydroxytryptamine_receptor_6-like	-6.34568	0.00415428	high-tolerance_sig
LOC110520201	uncharacterized_LOC110520201	-6.33918	8.97268e-09	high-tolerance_sig
LOC118938389	zinc_finger_protein_271-like	-6.32428	0.00208418	high-tolerance_sig
LOC110510058	organic_solute_transporter_subunit_alpha	-6.32368	0.00175842	high-tolerance_sig
LOC110527533	protein_S100-B	-6.32192	0.00648089	high-tolerance_sig
LOC110493919	transcriptional_repressor_scratch_2-like	-6.32051	0.00328957	high-tolerance_sig
LOC110509422	ryanodine_receptor_1-like	-6.31896	0.00217087	high-tolerance_sig
LOC110494152	tribbles_homolog_2	-6.3177	3.01547e-35	high-tolerance_sig
LOC110532642	tubulin_alpha_chain	-6.31327	0.00195082	high-tolerance_sig
LOC110523115	transcription_factor_AP-1	-6.3129	1.21066e-06	high-tolerance_sig
LOC110523076	leucine-rich_repeat-containing_protein_19	-6.29774	0.00245857	high-tolerance_sig
LOC110493349	hsp90_co-chaperone_Cdc37	-6.28392	1.04994e-40	high-tolerance_sig
lep	leptin	-6.27861	3.59134e-38	high-tolerance_sig
LOC110514559	beta-1&3-galactosyl-O-glycosyl-glycoprotein_beta-1&6-N-acetylglucosaminyltransferase_3-like	-6.27363	0.00466108	high-tolerance_sig
LOC110533005	clarin-3	-6.25734	0.00546428	high-tolerance_sig
LOC110485460	lysosomal-associated_transmembrane_protein_4B	-6.25477	9.05382e-79	high-tolerance_sig
LOC110532192	BTB/POZ_domain-containing_protein_KCTD20	-6.25102	8.47571e-25	high-tolerance_sig
LOC110527535	SH3_domain-binding_protein_4-A	-6.25062	2.22209e-25	high-tolerance_sig
LOC110532240	multiple_epidermal_growth_factor-like_domains_protein_6	-6.25001	0.00640392	high-tolerance_sig
rsph4a	radial_spoke_head_component_4A	-6.2497	1.14367e-09	high-tolerance_sig
skor1b	SKI_family_transcriptional_corepressor_1b	-6.2481	0.00845001	high-tolerance_sig
LOC110518351	voltage-dependent_L-type_calcium_channel_subunit_alpha-1C	-6.2475	3.16936e-07	high-tolerance_sig
il11	interleukin_11	-6.24068	7.27958e-12	high-tolerance_sig
LOC110495998	cell_surface_glycoprotein_1	-6.22358	2.64227e-19	high-tolerance_sig
LOC118966146	uncharacterized_LOC118966146	-6.21067	0.00469888	high-tolerance_sig
LOC118944018	uncharacterized_LOC118944018	-6.19401	2.63782e-13	high-tolerance_sig
LOC110501731	guanylate-binding_protein_1	-6.19203	6.13717e-60	high-tolerance_sig
LOC118937345	uncharacterized_LOC118937345	-6.19001	0.00720632	high-tolerance_sig
LOC110503905	14-3-3_protein_gamma-2-like	-6.18377	2.55125e-06	high-tolerance_sig
LOC110491658	uncharacterized_LOC110491658	-6.17433	0.00258966	high-tolerance_sig
LOC110522778	transcription_factor_MafA-like	-6.16083	0.000150661	high-tolerance_sig
LOC110499043	uncharacterized_LOC110499043	-6.15061	0.00469804	high-tolerance_sig
LOC118964862	uncharacterized_LOC118964862	-6.14437	4.26959e-08	high-tolerance_sig
LOC110501838	60_kDa_heat_shock_protein&_mitochondrial	-6.14021	6.97348e-71	high-tolerance_sig
LOC118964931	serum_amyloid_A-5_protein-like	-6.13961	0.00620045	high-tolerance_sig
LOC110501535	protein_FEV	-6.13706	0.00781312	high-tolerance_sig
LOC110522641	proto-oncogene_c-Fos	-6.13052	5.14391e-41	high-tolerance_sig
LOC110491135	fibromodulin-like	-6.12718	0.00254524	high-tolerance_sig
LOC110508036	voltage-gated_potassium_channel_subunit_beta-1	-6.12605	0.00613068	high-tolerance_sig
LOC110521734	peptidyl-prolyl_cis-trans_isomerase_FKBP4	-6.11484	9.48999e-97	high-tolerance_sig
LOC110513421	zinc_finger_protein_2_homolog	-6.10641	1.92416e-07	high-tolerance_sig
LOC118944068	uncharacterized_LOC118944068	-6.10092	0.00472897	high-tolerance_sig
si:dkey-220k22.3	uncharacterized_LOC110523247	-6.09323	2.28081e-08	high-tolerance_sig
LOC110519573	GRAM_domain-containing_protein_2A	-6.07457	0.0020633	high-tolerance_sig
pnp4a	purine_nucleoside_phosphorylase_4a	-6.06434	1.14459e-05	high-tolerance_sig
them4	thioesterase_superfamily_member_4	-6.04703	8.32414e-70	high-tolerance_sig
LOC110523975	mitogen-activated_protein_kinase_10	-6.04694	4.05957e-15	high-tolerance_sig
LOC110500576	zinc_finger_protein_AEBP2-like	-6.04497	2.23091e-13	high-tolerance_sig
LOC110493382	afadin-_and_alpha-actinin-binding_protein_B-like	-6.02841	0.00377366	high-tolerance_sig
LOC110495656	small_integral_membrane_protein_11A	-6.01769	7.08422e-58	high-tolerance_sig
LOC118965616	collagen_alpha-2(VIII)_chain-like	-6.00186	0.00782453	high-tolerance_sig
LOC118936873	uncharacterized_LOC118936873	-5.99037	0.00299424	high-tolerance_sig
LOC118939549	acidic_mammalian_chitinase-like	-5.98848	1.39497e-05	high-tolerance_sig
dusp1	dual_specificity_phosphatase_1	-5.98413	4.3462e-54	high-tolerance_sig
LOC110495999	protein_S100-A2-like	-5.96482	3.02709e-18	high-tolerance_sig
LOC110504691	DNA_damage-inducible_transcript_4-like_protein	-5.95792	1.82261e-08	high-tolerance_sig
LOC110493297	keratin&_type_II_cytoskeletal_8-like	-5.9537	0.00564684	high-tolerance_sig
LOC110488136	glycoprotein-N-acetylgalactosamine_3-beta-galactosyltransferase_1-like	-5.94665	0.00672648	high-tolerance_sig
sesn2	sestrin_2	-5.94523	1.29312e-41	high-tolerance_sig
LOC110507403	protein_fosB	-5.93329	1.3277e-10	high-tolerance_sig
LOC110487736	endonuclease_domain-containing_1_protein-like	-5.9329	6.18699e-13	high-tolerance_sig
LOC110538255	mesothelin-like	-5.93078	0.00475411	high-tolerance_sig
LOC118948702	fascin-like	-5.90982	9.43831e-18	high-tolerance_sig
LOC110496277	protein_AF1q	-5.90334	0.00480973	high-tolerance_sig
LOC110488710	beta-klotho	-5.89546	1.31056e-15	high-tolerance_sig
LOC110492686	transcription_factor_jun-D	-5.88493	4.38786e-51	high-tolerance_sig
LOC110497782	ornithine_decarboxylase_1	-5.88432	3.92093e-36	high-tolerance_sig
LOC110503834	inverted_formin-2	-5.88235	7.6053e-11	high-tolerance_sig
LOC110511666	DAN_domain_family_member_5-like	-5.88095	2.05841e-07	high-tolerance_sig
LOC110498850	uncharacterized_LOC110498850	-5.87798	3.37325e-38	high-tolerance_sig
LOC110485276	5-hydroxytryptamine_receptor_3A	-5.87416	0.00614389	high-tolerance_sig
slc20a1a	solute_carrier_family_20_member_1a	-5.86631	2.08051e-23	high-tolerance_sig
LOC110511512	ADP-ribosylation_factor_4	-5.85742	5.24996e-31	high-tolerance_sig
ak9	adenylate_kinase_9	-5.85451	0.00934359	high-tolerance_sig
phlda2	pleckstrin_homology-like_domain&_family_A&_member_2	-5.854	6.84019e-29	high-tolerance_sig
LOC110488283	protein_disulfide-isomerase_A3	-5.85278	1.67364e-14	high-tolerance_sig
chrm4b	cholinergic_receptor&_muscarinic_4b	-5.84894	0.00733961	high-tolerance_sig
LOC110491471	putative_protein_PTGES3L	-5.83466	3.53673e-23	high-tolerance_sig
LOC110488137	collagen_alpha-1(XXVIII)_chain	-5.83028	1.85783e-05	high-tolerance_sig
LOC110520383	apolipoprotein_A-I	-5.82951	5.23261e-20	high-tolerance_sig
si:ch73-261i21.5	zona_pellucida-like_domain-containing_protein_1	-5.82623	8.88149e-45	high-tolerance_sig
LOC110522204	gap_junction_Cx32.2_protein-like	-5.82479	0.00649186	high-tolerance_sig
LOC110486451	zona_pellucida_sperm-binding_protein_4	-5.82447	0.00536915	high-tolerance_sig
LOC110486985	cytochrome_P450_2K1-like	-5.82091	7.4384e-05	high-tolerance_sig
LOC110532456	acidic_mammalian_chitinase	-5.80605	0.00632449	high-tolerance_sig
ptgs2b	prostaglandin-endoperoxide_synthase_2b	-5.8038	0.00841335	high-tolerance_sig
LOC110487092	monocarboxylate_transporter_4	-5.78946	5.38963e-20	high-tolerance_sig
LOC110499875	leucine-rich_repeat-containing_protein_4-like	-5.78629	3.72175e-11	high-tolerance_sig
LOC110519361	dnaJ_homolog_subfamily_B_member_6-like	-5.78373	2.02358e-68	high-tolerance_sig
LOC110502162	trace_amine-associated_receptor_13c-like	-5.78158	0.00710874	high-tolerance_sig
LOC110526288	GTP-binding_protein_RAD	-5.77775	1.34581e-09	high-tolerance_sig
LOC110532505	sodium/potassium-transporting_ATPase_subunit_beta-1-interacting_protein_3-like	-5.77607	0.000149993	high-tolerance_sig
LOC110531797	perilipin-2	-5.77506	6.57214e-26	high-tolerance_sig
LOC110493973	E3_ubiquitin-protein_ligase_TRIM39-like	-5.76161	0.00593428	high-tolerance_sig
LOC118966163	kynurenine/alpha-aminoadipate_aminotransferase&_mitochondrial-like	-5.75885	0.000430265	high-tolerance_sig
LOC110510049	uncharacterized_LOC110510049	-5.75817	0.00852471	high-tolerance_sig
LOC110486308	AN1-type_zinc_finger_protein_2B	-5.75808	5.5528e-63	high-tolerance_sig
LOC110494192	ly6/PLAUR_domain-containing_protein_1	-5.75611	5.66563e-06	high-tolerance_sig
LOC118937343	uncharacterized_LOC118937343	-5.74925	0.00860087	high-tolerance_sig
LOC110532644	uncharacterized_LOC110532644	-5.73814	0.00685613	high-tolerance_sig
LOC110531794	hepatocyte_growth_factor_activator	-5.737	6.12263e-10	high-tolerance_sig
LOC110512521	myeloid-associated_differentiation_marker-like	-5.73628	7.87899e-08	high-tolerance_sig
fosl2	FOS_like_2&_AP-1_transcription_factor_subunit	-5.71319	2.20904e-58	high-tolerance_sig
LOC110490518	uncharacterized_LOC110490518	-5.70782	0.00661193	high-tolerance_sig
LOC110489950	zinc_transporter_ZIP12	-5.70178	3.50372e-11	high-tolerance_sig
LOC110485735	tubulin_beta_chain-like	-5.70103	0.00972396	high-tolerance_sig
LOC110535063	hemicentin-1	-5.69801	0.000483594	high-tolerance_sig
LOC110494474	solute_carrier_family_2&_facilitated_glucose_transporter_member_1	-5.69203	8.30041e-39	high-tolerance_sig
LOC110533300	14-3-3_protein_gamma-1-like	-5.68897	3.06745e-22	high-tolerance_sig
LOC110487426	5-hydroxytryptamine_receptor_3A	-5.68013	1.03447e-07	high-tolerance_sig
LOC110530665	dynein&_cytoplasmic_1&_intermediate_chain_2a	-5.67913	2.47201e-50	high-tolerance_sig
LOC110518381	von_Willebrand_factor_A_domain-containing_protein_7-like	-5.67627	2.73435e-08	high-tolerance_sig
LOC110501389	NGFI-A-binding_protein_1	-5.66915	1.17652e-13	high-tolerance_sig
tmem151ba	transmembrane_protein_151Ba	-5.66748	0.00811499	high-tolerance_sig
bag2	BCL2_associated_athanogene_2	-5.66	4.78453e-54	high-tolerance_sig
LOC101268962	zinc_finger_and_BTB_domain-containing_protein_16-A	-5.65967	1.67937e-06	high-tolerance_sig
LOC110531876	actin-binding_LIM_protein_2	-5.65947	7.45346e-10	high-tolerance_sig
LOC110507910	heat_shock_70_kDa_protein_13	-5.65347	4.54127e-71	high-tolerance_sig
LOC110493361	hsp90_co-chaperone_Cdc37	-5.6517	1.07648e-66	high-tolerance_sig
LOC118941474	uncharacterized_LOC118941474	-5.63532	4.97467e-17	high-tolerance_sig
LOC110532365	transmembrane_protein_240	-5.63235	0.00583432	high-tolerance_sig
LOC110521832	prostaglandin_G/H_synthase_2-like	-5.63107	3.05472e-06	high-tolerance_sig
LOC110516629	uncharacterized_protein_KIAA0895-like	-5.61518	8.61227e-14	high-tolerance_sig
fkbp9	FKBP_prolyl_isomerase_9	-5.60824	9.98459e-64	high-tolerance_sig
LOC118940400	uncharacterized_LOC118940400	-5.59874	0.00010299	high-tolerance_sig
LOC110507352	uncharacterized_LOC110507352	-5.59575	1.5942e-14	high-tolerance_sig
LOC110496313	peptidyl-prolyl_cis-trans_isomerase_FKBP4	-5.58601	1.83155e-61	high-tolerance_sig
LOC110527881	arg8-vasotocin_receptor	-5.57996	0.00964754	high-tolerance_sig
LOC110485496	transcription_factor_MafG	-5.57816	3.40492e-20	high-tolerance_sig
LOC118946482	uncharacterized_LOC118946482	-5.557	0.0089437	high-tolerance_sig
LOC110537762	heat_shock_70_kDa_protein_4	-5.55566	8.54388e-75	high-tolerance_sig
LOC110510005	stress-induced-phosphoprotein_1	-5.5494	6.57936e-75	high-tolerance_sig
LOC110485394	mucin-5AC	-5.54893	1.31313e-06	high-tolerance_sig
LOC110488282	T-complex_protein_1_subunit_gamma	-5.53791	1.41221e-63	high-tolerance_sig
LOC110530757	G_protein-activated_inward_rectifier_potassium_channel_3	-5.52893	1.02062e-05	high-tolerance_sig
cox-2	cyclooxygenase-2	-5.52573	1.04745e-05	high-tolerance_sig
LOC110503475	sarcolipin	-5.52481	2.26848e-06	high-tolerance_sig
rnf207b	ring_finger_protein_207b	-5.52417	0.00676141	high-tolerance_sig
LOC110491205	guanine_nucleotide-binding_protein_G(I)/G(S)/G(O)_subunit_gamma-4	-5.52308	0.000125164	high-tolerance_sig
LOC110522968	leucine-rich_repeat-containing_protein_15	-5.51806	1.34649e-18	high-tolerance_sig
trim63b	tripartite_motif_containing_63b	-5.51754	6.67611e-08	high-tolerance_sig
LOC110486765	immediate_early_response_gene_2_protein	-5.4956	5.68471e-46	high-tolerance_sig
LOC110490734	mucin-2	-5.49338	2.16351e-06	high-tolerance_sig
LOC110488122	anterior_gradient_protein_2_homolog	-5.48272	3.82088e-05	high-tolerance_sig
LOC110494613	uncharacterized_LOC110494613	-5.4669	6.13794e-14	high-tolerance_sig
LOC110494136	beta-crystallin_B3	-5.46089	1.27648e-10	high-tolerance_sig
LOC110500262	calumenin-A	-5.45404	2.08041e-71	high-tolerance_sig
LOC110499397	chitin_synthase_chs-2	-5.44426	3.25813e-06	high-tolerance_sig
LOC110537463	zinc_finger_and_BTB_domain-containing_protein_21	-5.43681	6.99623e-57	high-tolerance_sig
LOC110507736	midnolin	-5.4324	6.09753e-56	high-tolerance_sig
LOC110526054	gastrula_zinc_finger_protein_XlCGF17.1	-5.43155	4.16822e-57	high-tolerance_sig
LOC110510160	B-cell_lymphoma_3_protein_homolog	-5.41421	1.43282e-35	high-tolerance_sig
LOC110527023	immunoglobulin_superfamily_containing_leucine-rich_repeat_protein_2	-5.40843	2.02705e-07	high-tolerance_sig
LOC110500591	RING_finger_protein_227	-5.39205	4.90334e-24	high-tolerance_sig
LOC118938132	zinc_finger_protein_239-like	-5.38862	3.02985e-10	high-tolerance_sig
cd109	CD109_molecule	-5.38645	0.000121367	high-tolerance_sig
LOC110535590	dnaJ_homolog_subfamily_B_member_6	-5.37783	5.39113e-42	high-tolerance_sig
LOC110488116	uncharacterized_LOC110488116	-5.37775	2.31923e-73	high-tolerance_sig
sgk3	serum/glucocorticoid_regulated_kinase_family_member_3	-5.37628	3.71554e-28	high-tolerance_sig
LOC110499587	putative_protein_PTGES3L	-5.37517	5.1807e-09	high-tolerance_sig
LOC110499335	MARVEL_domain-containing_protein_1	-5.37299	1.60725e-31	high-tolerance_sig
LOC110504537	heat_shock_70_kDa_protein_4	-5.37207	1.93362e-25	high-tolerance_sig
LOC110538378	chromobox_protein_homolog_8	-5.36884	1.43149e-18	high-tolerance_sig
tmem269	transmembrane_protein_269	-5.35386	2.34825e-41	high-tolerance_sig
LOC110500228	achaete-scute_homolog_3	-5.32802	2.37799e-12	high-tolerance_sig
LOC110495392	ly6/PLAUR_domain-containing_protein_6	-5.32397	0.00023195	high-tolerance_sig
LOC118964595	heat_shock_protein_30-like	-5.31851	0.000774168	high-tolerance_sig
LOC110521616	Jun_proto-oncogene&_AP-1_transcription_factor_subunit	-5.31467	1.51337e-45	high-tolerance_sig
LOC110521869	claudin-18	-5.30653	0.000348123	high-tolerance_sig
LOC118942048	uncharacterized_LOC118942048	-5.30169	1.26291e-12	high-tolerance_sig
LOC110537176	uncharacterized_LOC110537176	-5.2938	4.3623e-05	high-tolerance_sig
LOC118937769	sterile_alpha_motif_domain-containing_protein_9-like	-5.29256	1.52628e-09	high-tolerance_sig
LOC110501529	protein_OSCP1-like	-5.28577	1.48659e-10	high-tolerance_sig
mthfd2	methylenetetrahydrofolate_dehydrogenase_(NADP+_dependent)_2&_methenyltetrahydrofolate_cyclohydrolase	-5.28312	3.01308e-62	high-tolerance_sig
LOC110495511	arrestin_domain-containing_protein_4	-5.28305	1.56448e-11	high-tolerance_sig
LOC110520160	claudin-10	-5.27908	1.37969e-08	high-tolerance_sig
LOC110502836	ADP-ribosylation_factor_4-like	-5.27898	4.88388e-22	high-tolerance_sig
LOC110500534	uncharacterized_LOC110500534	-5.27376	8.0225e-40	high-tolerance_sig
LOC110487124	syntaxin-binding_protein_4	-5.26552	9.52149e-11	high-tolerance_sig
gjc2	gap_junction_protein_gamma_2	-5.24764	3.89921e-05	high-tolerance_sig
csdc2a	cold_shock_domain_containing_C2&_RNA_binding_a	-5.23613	4.02221e-18	high-tolerance_sig
LOC110528269	tribbles_homolog_2	-5.23548	3.28733e-45	high-tolerance_sig
LOC110500102	ankyrin_repeat_domain-containing_protein_16-like	-5.23205	8.76106e-07	high-tolerance_sig
LOC110536409	protein_C9orf135	-5.21597	5.77669e-09	high-tolerance_sig
LOC110495125	39S_ribosomal_protein_L45&_mitochondrial-like	-5.21314	1.12596e-38	high-tolerance_sig
LOC118966029	uncharacterized_LOC118966029	-5.21056	1.43541e-09	high-tolerance_sig
LOC110520035	protein_FEV-like	-5.20743	0.0036482	high-tolerance_sig
LOC118936520	GTPase_IMAP_family_member_4-like	-5.20419	7.17083e-05	high-tolerance_sig
LOC110488976	four_and_a_half_LIM_domains_protein_3	-5.2017	1.62933e-14	high-tolerance_sig
LOC118966697	uncharacterized_LOC118966697	-5.19637	3.8919e-06	high-tolerance_sig
LOC110523835	cytochrome_P450_2D15	-5.1811	9.54761e-10	high-tolerance_sig
creb3l1	cAMP_responsive_element_binding_protein_3-like_1	-5.17847	1.58597e-31	high-tolerance_sig
LOC110502466	dickkopf-related_protein_1	-5.17344	1.00745e-05	high-tolerance_sig
LOC118946050	uncharacterized_LOC118946050	-5.16418	1.03729e-06	high-tolerance_sig
LOC110538848	metalloproteinase_inhibitor_2	-5.15434	2.41807e-53	high-tolerance_sig
LOC110497398	DNA_repair_protein_complementing_XP-A_cells_homolog	-5.14522	0.000169195	high-tolerance_sig
LOC110516700	asc-type_amino_acid_transporter_1	-5.13996	8.71937e-06	high-tolerance_sig
LOC110514058	transmembrane_protein_65	-5.12824	2.13195e-06	high-tolerance_sig
opn6b	opsin_6&_group_member_b	-5.12716	4.2755e-05	high-tolerance_sig
LOC110527655	transmembrane_protein_74B	-5.11401	2.52684e-06	high-tolerance_sig
LOC110507968	protein_sel-1_homolog_3	-5.11388	0.000263122	high-tolerance_sig
LOC110490817	leucine-rich_repeat-containing_protein_4-like	-5.11081	9.45921e-10	high-tolerance_sig
LOC118941105	uncharacterized_LOC118941105	-5.10674	0.000787826	high-tolerance_sig
plod3	procollagen-lysine&_2-oxoglutarate_5-dioxygenase_3	-5.10652	1.50974e-54	high-tolerance_sig
LOC110531820	eukaryotic_translation_initiation_factor_5A-1	-5.10036	3.94266e-62	high-tolerance_sig
abcb11a	ATP-binding_cassette&_sub-family_B_(MDR/TAP)&_member_11a	-5.09916	0.00616714	high-tolerance_sig
atf3	activating_transcription_factor_3	-5.09681	1.15543e-38	high-tolerance_sig
cdhr5b	cadherin-related_family_member_5b	-5.09351	0.00230623	high-tolerance_sig
LOC110497480	fos-related_antigen_2	-5.09162	2.45143e-56	high-tolerance_sig
LOC110531160	protein_tyrosine_phosphatase_domain-containing_protein_1	-5.09141	9.53405e-05	high-tolerance_sig
hyou1	hypoxia_up-regulated_1	-5.08851	3.56987e-49	high-tolerance_sig
LOC110531459	plasminogen_activator_inhibitor_1	-5.0846	5.71728e-18	high-tolerance_sig
LOC100136335	DNA-damage-inducible_transcript_4-like	-5.07621	2.38679e-40	high-tolerance_sig
LOC110488197	CMP-N-acetylneuraminate-beta-galactosamide-alpha-2&3-sialyltransferase_1	-5.07499	1.61516e-12	high-tolerance_sig
LOC110537408	uncharacterized_LOC110537408	-5.07425	8.42274e-44	high-tolerance_sig
LOC110515373	fascin	-5.07424	2.06403e-21	high-tolerance_sig
LOC110514419	multidrug_and_toxin_extrusion_protein_1-like	-5.0734	0.00272385	high-tolerance_sig
LOC110538475	intraflagellar_transport_protein_56	-5.07276	3.33441e-05	high-tolerance_sig
LOC110508039	Fc_receptor-like_protein_2	-5.07003	6.69738e-06	high-tolerance_sig
LOC110504801	spondin-2	-5.06824	0.000192716	high-tolerance_sig
ddhd1a	DDHD_domain_containing_1a	-5.05614	4.76902e-66	high-tolerance_sig
LOC110515105	uncharacterized_protein_KIAA0895-like	-5.04853	4.19678e-18	high-tolerance_sig
LOC110538084	endoplasmic_reticulum_membrane_sensor_NFE2L1	-5.04565	5.20635e-46	high-tolerance_sig
LOC110500798	uncharacterized_LOC110500798	-5.04215	1.15701e-34	high-tolerance_sig
LOC110500407	E3_ubiquitin-protein_ligase_TRIM39	-5.0373	6.31552e-12	high-tolerance_sig
LOC110485452	uncharacterized_LOC110485452	-5.02905	3.76353e-25	high-tolerance_sig
LOC110514512	lysophosphatidylcholine_acyltransferase_1	-5.02508	2.6174e-10	high-tolerance_sig
LOC110491535	PDZ_domain-containing_protein_7	-5.02212	2.50636e-08	high-tolerance_sig
LOC118945998	putative_fibroblast_growth_factor_1	-5.01945	9.55725e-05	high-tolerance_sig
LOC110533509	zinc_finger_protein_ZPR1	-5.00806	4.85786e-51	high-tolerance_sig
tspearb	thrombospondin-type_laminin_G_domain_and_EAR_repeats_b	-5.00657	2.81671e-11	high-tolerance_sig
LOC110530866	transmembrane_protein_150A	-5.00119	2.16113e-05	high-tolerance_sig
LOC110504214	phospholipase_DDHD1-like	-4.99602	0.000111477	high-tolerance_sig
LOC110492082	transmembrane_protein_269	-4.99504	3.3135e-56	high-tolerance_sig
LOC118936665	potassium_voltage-gated_channel_subfamily_KQT_member_1-like	-4.99315	0.000345271	high-tolerance_sig
LOC110527022	immunoglobulin_superfamily_containing_leucine-rich_repeat_protein_2	-4.99305	1.80836e-07	high-tolerance_sig
LOC110532130	polyhomeotic-like_protein_2	-4.98714	1.30424e-58	high-tolerance_sig
LOC110508636	tubulin_beta-2A_chain	-4.96412	2.03766e-14	high-tolerance_sig
LOC118940385	uncharacterized_LOC118940385	-4.94306	0.000288759	high-tolerance_sig
LOC110535941	cationic_amino_acid_transporter_4	-4.92549	0.000136738	high-tolerance_sig
LOC110491797	transient_receptor_potential_cation_channel_subfamily_M_member_4	-4.91946	3.92387e-12	high-tolerance_sig
LOC118947745	uncharacterized_LOC118947745	-4.91873	0.000964506	high-tolerance_sig
LOC110500662	protein_Dok-7	-4.91682	4.68446e-05	high-tolerance_sig
LOC110505508	thrombospondin-1	-4.9151	8.70155e-33	high-tolerance_sig
LOC110508167	DOMON_domain-containing_protein_FRRS1L	-4.91226	0.000351659	high-tolerance_sig
LOC110489698	alanine_aminotransferase_2-like	-4.90637	2.24485e-05	high-tolerance_sig
LOC110495778	multidrug_resistance-associated_protein_4	-4.89765	1.4199e-25	high-tolerance_sig
LOC118940186	piggyBac_transposable_element-derived_protein_4-like	-4.88839	1.89705e-05	high-tolerance_sig
LOC110485205	SH3_and_multiple_ankyrin_repeat_domains_protein_1	-4.88111	3.13202e-13	high-tolerance_sig
LOC118938431	protein_Asterix	-4.87293	0.000152825	high-tolerance_sig
LOC110525265	protein_Largen	-4.86724	2.7114e-06	high-tolerance_sig
LOC110534665	zinc_finger_protein_34	-4.86398	2.13299e-40	high-tolerance_sig
LOC110528839	WD_repeat-containing_protein_47	-4.85982	0.00651626	high-tolerance_sig
LOC110537864	multiple_epidermal_growth_factor-like_domains_protein_8	-4.85425	8.14222e-07	high-tolerance_sig
LOC110494987	G0/G1_switch_protein_2	-4.84469	7.9933e-22	high-tolerance_sig
LOC110491062	coiled-coil_domain-containing_protein_42	-4.8404	6.46897e-07	high-tolerance_sig
hsc70	heat_shock_cognate_70	-4.83715	2.83241e-19	high-tolerance_sig
zgc:114041	MFS_MCT7_domain-containing_protein	-4.83513	6.05242e-14	high-tolerance_sig
LOC100136244	tissue_inhibitor_of_metalloproteinase_2	-4.83458	1.14278e-40	high-tolerance_sig
LOC110503884	phosphoserine_phosphatase	-4.82004	5.60716e-27	high-tolerance_sig
LOC110488624	homeobox_protein_CDX-1	-4.81879	0.000430265	high-tolerance_sig
LOC110531718	uncharacterized_LOC110531718	-4.81738	4.11162e-10	high-tolerance_sig
LOC110525030	uncharacterized_LOC110525030	-4.81667	1.14385e-06	high-tolerance_sig
LOC110491862	tumor_necrosis_factor_receptor_superfamily_member_6B	-4.81171	1.49044e-13	high-tolerance_sig
LOC118949073	uncharacterized_LOC118949073	-4.81131	0.00056491	high-tolerance_sig
LOC110518941	uncharacterized_LOC110518941	-4.80456	4.29832e-07	high-tolerance_sig
LOC118938188	uncharacterized_LOC118938188	-4.77972	1.45784e-08	high-tolerance_sig
LOC110538369	cold_shock_domain-containing_protein_C2	-4.77528	2.21345e-40	high-tolerance_sig
LOC110487415	uncharacterized_LOC110487415	-4.77198	0.00149088	high-tolerance_sig
LOC110485498	transcription_factor_MafG-like	-4.76873	4.46515e-10	high-tolerance_sig
LOC110528060	rootletin	-4.7631	1.55164e-10	high-tolerance_sig
LOC110519132	gastrula_zinc_finger_protein_XlCGF17.1-like	-4.76125	0.00181488	high-tolerance_sig
LOC110490194	calumenin-A	-4.75634	1.71372e-26	high-tolerance_sig
LOC118936547	peptidyl-prolyl_cis-trans_isomerase_NIMA-interacting_1-like	-4.7525	1.32669e-14	high-tolerance_sig
LOC110506218	potassium_voltage-gated_channel_subfamily_KQT_member_1	-4.75188	0.000779361	high-tolerance_sig
LOC110530754	uncharacterized_LOC110530754	-4.73465	0.000562952	high-tolerance_sig
LOC110493274	uncharacterized_LOC110493274	-4.73124	4.57205e-09	high-tolerance_sig
LOC110501934	uncharacterized_LOC110501934	-4.72708	0.00154396	high-tolerance_sig
LOC110497918	feline_leukemia_virus_subgroup_C_receptor-related_protein_2	-4.72684	0.00222236	high-tolerance_sig
LOC110538810	mpv17-like_protein	-4.72439	1.65035e-05	high-tolerance_sig
LOC118943905	uncharacterized_LOC118943905	-4.71818	3.81605e-09	high-tolerance_sig
LOC110495687	lipoyltransferase_1&_mitochondrial	-4.71796	4.89512e-48	high-tolerance_sig
LOC110520629	high_affinity_cGMP-specific_3'&5'-cyclic_phosphodiesterase_9A	-4.71349	1.39166e-07	high-tolerance_sig
LOC110492087	uncharacterized_LOC110492087	-4.71116	9.51157e-30	high-tolerance_sig
ccdc125	coiled-coil_domain_containing_125	-4.70466	1.24899e-05	high-tolerance_sig
LOC118940178	uncharacterized_LOC118940178	-4.7044	0.00147532	high-tolerance_sig
LOC118942981	uncharacterized_LOC118942981	-4.70338	0.000248296	high-tolerance_sig
LOC110496971	acetylcholine_receptor_subunit_alpha	-4.69535	0.000395316	high-tolerance_sig
LOC110492701	transcription_factor_E3	-4.68992	2.99161e-47	high-tolerance_sig
LOC110497949	thrombospondin-1	-4.68976	3.27567e-16	high-tolerance_sig
LOC110530023	cAMP-specific_3'&5'-cyclic_phosphodiesterase_4B	-4.68885	5.34449e-38	high-tolerance_sig
LOC110490321	caprin-2	-4.68698	0.00208254	high-tolerance_sig
LOC110533561	ATP-sensitive_inward_rectifier_potassium_channel_15	-4.68671	0.00231447	high-tolerance_sig
LOC110486627	apolipoprotein_L5-like	-4.68367	6.18555e-12	high-tolerance_sig
LOC110506370	V-set_and_transmembrane_domain-containing_protein_2B-like	-4.68294	9.22026e-06	high-tolerance_sig
LOC110485453	uncharacterized_LOC110485453	-4.68272	1.24671e-41	high-tolerance_sig
LOC110521598	CMRF35-like_molecule_5	-4.67963	3.7409e-09	high-tolerance_sig
ccdc149a	coiled-coil_domain_containing_149a	-4.67723	1.57998e-07	high-tolerance_sig
LOC110537564	protein_C-ets-2	-4.66366	5.6116e-44	high-tolerance_sig
LOC118944137	uncharacterized_protein_KIAA0754-like	-4.65986	0.00890016	high-tolerance_sig
LOC110504792	gastrotropin	-4.65402	1.99371e-09	high-tolerance_sig
LOC110536471	interferon-induced_GTP-binding_protein_MxB	-4.64635	0.000510722	high-tolerance_sig
LOC110497805	1-phosphatidylinositol_4&5-bisphosphate_phosphodiesterase_beta-1	-4.64603	1.08721e-10	high-tolerance_sig
mog	Myelin-oligodendrocyte_glycoprotein	-4.64514	0.00022485	high-tolerance_sig
LOC110486719	very-long-chain_enoyl-CoA_reductase	-4.64336	2.23024e-10	high-tolerance_sig
LOC110513561	collagen_alpha-1(IX)_chain-like	-4.6429	5.47639e-06	high-tolerance_sig
nr4a3	nuclear_receptor_subfamily_4&_group_A&_member_3	-4.64246	1.01971e-14	high-tolerance_sig
LOC110491122	bone_morphogenetic_protein_7	-4.63377	3.91964e-13	high-tolerance_sig
LOC110496422	uncharacterized_LOC110496422	-4.63333	4.51607e-06	high-tolerance_sig
LOC110502833	ADP-ribosylation_factor_4	-4.62206	7.86767e-27	high-tolerance_sig
senp3a	SUMO_specific_peptidase_3a	-4.62118	3.22104e-13	high-tolerance_sig
LOC110514511	protein_Dok-7	-4.62091	1.5433e-08	high-tolerance_sig
tex36	testis_expressed_36	-4.61162	3.08557e-08	high-tolerance_sig
LOC110532637	ganglioside-induced_differentiation-associated_protein_1-like_1	-4.6023	3.3135e-56	high-tolerance_sig
ormdl3	ORMDL_sphingolipid_biosynthesis_regulator_3	-4.60121	4.65866e-39	high-tolerance_sig
LOC110534851	teneurin-2	-4.59916	0.00500611	high-tolerance_sig
LOC110535601	disks_large-associated_protein_1	-4.59413	4.71008e-05	high-tolerance_sig
LOC110521753	leukocyte_elastase_inhibitor	-4.59073	1.71796e-05	high-tolerance_sig
LOC110497875	uncharacterized_LOC110497875	-4.58665	0.0017034	high-tolerance_sig
lipe1	hormone-sensitive_lipase_subtype_1	-4.58607	1.27484e-48	high-tolerance_sig
zgc:56231	KISc_KIF23_like_and_GBP_C_domain-containing_protein	-4.58232	1.615e-06	high-tolerance_sig
slc6a18	solute_carrier_family_6_member_18	-4.58154	0.00221835	high-tolerance_sig
LOC110486113	uncharacterized_LOC110486113	-4.58147	4.84618e-33	high-tolerance_sig
LOC110504406	peroxisome_proliferator-activated_receptor_gamma_coactivator_1-beta	-4.5809	5.52267e-18	high-tolerance_sig
LOC110491931	prostaglandin_E_synthase_3	-4.58088	6.13717e-60	high-tolerance_sig
LOC110489568	methionine_synthase_reductase	-4.58083	3.34005e-43	high-tolerance_sig
LOC110535859	tubulin_beta-1_chain	-4.56983	1.48234e-39	high-tolerance_sig
LOC110490124	transmembrane_gamma-carboxyglutamic_acid_protein_3	-4.5694	9.66353e-17	high-tolerance_sig
LOC110493295	podocalyxin-like_protein_2	-4.56886	0.00474538	high-tolerance_sig
LOC110538733	cell_wall_protein_DAN4-like	-4.56793	0.00021119	high-tolerance_sig
LOC110530894	MAP_kinase-interacting_serine/threonine-protein_kinase_2	-4.56384	3.08247e-26	high-tolerance_sig
LOC110500186	L-lactate_dehydrogenase_B-A_chain	-4.56332	1.17953e-08	high-tolerance_sig
LOC110539142	DNA_repair_protein_RAD51_homolog_3-like	-4.56045	3.16386e-06	high-tolerance_sig
LOC118937659	putative_uncharacterized_protein_DDB_G0282133	-4.55117	8.39785e-06	high-tolerance_sig
LOC110526055	uncharacterized_LOC110526055	-4.54809	1.10146e-44	high-tolerance_sig
LOC110520245	Bardet-Biedl_syndrome_2_protein_homolog	-4.54761	1.6506e-36	high-tolerance_sig
LOC110493449	transcription_factor_jun-B	-4.53889	1.42681e-31	high-tolerance_sig
LOC110532436	synaptotagmin-2	-4.53875	0.0011156	high-tolerance_sig
LOC118938116	zinc_finger_protein_135-like	-4.53385	7.19124e-10	high-tolerance_sig
slc6a4b	solute_carrier_family_6_member_4b	-4.5269	4.49893e-08	high-tolerance_sig
arg2	arginase_2	-4.52346	1.10028e-20	high-tolerance_sig
LOC110497044	interferon_regulatory_factor_8	-4.52141	3.50097e-45	high-tolerance_sig
LOC110502672	homeobox_protein_Nkx-2.5-like	-4.51567	1.52428e-06	high-tolerance_sig
LOC110504906	beta-klotho-like	-4.51484	9.13211e-10	high-tolerance_sig
LOC118937291	uncharacterized_LOC118937291	-4.51324	0.00555094	high-tolerance_sig
LOC110538929	ferritin&_middle_subunit-like	-4.5126	0.00926609	high-tolerance_sig
LOC110485220	GTP-binding_protein_1	-4.51195	6.99635e-24	high-tolerance_sig
ero1a	endoplasmic_reticulum_oxidoreductase_1_alpha	-4.50005	1.81146e-23	high-tolerance_sig
LOC110505151	uncharacterized_LOC110505151	-4.49716	5.1866e-10	high-tolerance_sig
atp2b2	ATPase_plasma_membrane_Ca2+_transporting_2	-4.49513	1.82998e-05	high-tolerance_sig
LOC110491045	serine/threonine-protein_kinase_mTOR-like	-4.49323	0.00923054	high-tolerance_sig
LOC110504795	early_growth_response_protein_1	-4.48548	6.23965e-25	high-tolerance_sig
LOC110529014	laminin_subunit_beta-3	-4.4852	1.75517e-08	high-tolerance_sig
LOC110498119	radical_S-adenosyl_methionine_domain-containing_protein_2-like	-4.48216	2.26496e-05	high-tolerance_sig
prr18	proline_rich_18	-4.47908	3.4172e-09	high-tolerance_sig
si:dkey-177p2.6	SERTA_domain-containing_protein	-4.47878	1.23022e-63	high-tolerance_sig
LOC110486721	dnaJ_homolog_subfamily_B_member_1	-4.47427	2.60166e-64	high-tolerance_sig
LOC110537338	transgelin-2	-4.46965	7.1469e-17	high-tolerance_sig
LOC110527805	high_mobility_group_protein_HMGI-C	-4.46822	1.20411e-12	high-tolerance_sig
LOC118965379	uncharacterized_LOC118965379	-4.46384	0.00827138	high-tolerance_sig
agr2	anterior_gradient_2	-4.45905	4.16652e-07	high-tolerance_sig
LOC110521628	SUN_domain-containing_ossification_factor	-4.45718	2.20998e-11	high-tolerance_sig
pck1	phosphoenolpyruvate_carboxykinase_1_(soluble)	-4.45543	1.90119e-11	high-tolerance_sig
LOC110503453	uncharacterized_LOC110503453	-4.45232	2.84492e-09	high-tolerance_sig
LOC110499096	thyrotroph_embryonic_factor	-4.44936	5.6116e-44	high-tolerance_sig
LOC118965234	OX-2_membrane_glycoprotein-like	-4.44761	0.00421456	high-tolerance_sig
LOC110528514	LHFPL_tetraspan_subfamily_member_4_protein-like	-4.44719	0.00179566	high-tolerance_sig
bcap29	B_cell_receptor_associated_protein_29	-4.44643	3.1693e-40	high-tolerance_sig
tf	tissue_factor	-4.44413	4.17247e-10	high-tolerance_sig
LOC118939468	vicilin-like_seed_storage_protein_At2g18540	-4.44381	4.92639e-22	high-tolerance_sig
LOC110501634	sodium/myo-inositol_cotransporter	-4.44376	4.05219e-56	high-tolerance_sig
LOC110490511	sodium-coupled_neutral_amino_acid_transporter_2	-4.44326	6.7592e-31	high-tolerance_sig
LOC110487960	dual_specificity_protein_phosphatase_1	-4.44252	5.96537e-39	high-tolerance_sig
mindy2	MINDY_lysine_48_deubiquitinase_2	-4.44243	3.50245e-54	high-tolerance_sig
LOC110532757	serine--tRNA_ligase&_cytoplasmic	-4.44112	1.17329e-22	high-tolerance_sig
LOC110501982	uncharacterized_LOC110501982	-4.43249	5.85732e-14	high-tolerance_sig
fgl1b	fibrinogen_like_1B	-4.43153	1.67119e-05	high-tolerance_sig
rhof	ras_homolog_family_member_F	-4.42691	1.26178e-21	high-tolerance_sig
stoml2	stomatin_(EPB72)-like_2	-4.42671	3.87338e-22	high-tolerance_sig
rgma	repulsive_guidance_molecule_BMP_co-receptor_a	-4.42344	3.99321e-12	high-tolerance_sig
hacd3	3-hydroxyacyl-CoA_dehydratase_3	-4.41802	1.77976e-34	high-tolerance_sig
LOC118937752	uncharacterized_LOC118937752	-4.4173	4.11548e-08	high-tolerance_sig
LOC110497996	protein_L-Myc-1b	-4.40125	8.04768e-38	high-tolerance_sig
LOC110501499	pro-glucagon	-4.40052	0.00328741	high-tolerance_sig
anpepa	alanyl_(membrane)_aminopeptidase_a	-4.40044	1.7895e-05	high-tolerance_sig
LOC110531545	putative_ferric-chelate_reductase_1	-4.3978	1.92087e-06	high-tolerance_sig
LOC110497998	interferon_alpha-inducible_protein_27-like_protein_2A	-4.38645	1.55472e-07	high-tolerance_sig
il-8	cxc_chemokine-like	-4.3799	9.9434e-10	high-tolerance_sig
LOC110494238	protein_lifeguard_2-like	-4.3775	3.32173e-10	high-tolerance_sig
LOC118937418	location_of_vulva_defective_1-like	-4.37198	0.00219991	high-tolerance_sig
LOC110490229	galactose-specific_lectin_nattectin	-4.36292	0.0028742	high-tolerance_sig
LOC110519951	thyrotropin-releasing_hormone_receptor	-4.36144	2.7548e-05	high-tolerance_sig
LOC110534002	sororin	-4.35932	7.13169e-21	high-tolerance_sig
LOC110496287	pleckstrin_homology_domain-containing_family_O_member_1-A	-4.35469	0.000406294	high-tolerance_sig
LOC110513868	ELKS/Rab6-interacting/CAST_family_member_1	-4.35432	0.0015299	high-tolerance_sig
LOC110538258	uncharacterized_LOC110538258	-4.34994	0.000118893	high-tolerance_sig
LOC118965074	uncharacterized_LOC118965074	-4.34766	0.00163546	high-tolerance_sig
atf5a	activating_transcription_factor_5a	-4.34682	4.50845e-20	high-tolerance_sig
LOC110486909	sterile_alpha_motif_domain-containing_protein_9-like	-4.34662	4.1522e-17	high-tolerance_sig
zgc:171566	zgc:171566	-4.34377	1.70726e-29	high-tolerance_sig
phldb2b	pleckstrin_homology-like_domain&_family_B&_member_2b	-4.34328	4.51291e-31	high-tolerance_sig
LOC118942049	uncharacterized_LOC118942049	-4.34244	9.77114e-05	high-tolerance_sig
LOC110496401	endothelin-2	-4.34089	2.03851e-07	high-tolerance_sig
LOC110494779	SKI_family_transcriptional_corepressor_2	-4.33983	1.06158e-55	high-tolerance_sig
LOC110501840	10_kDa_heat_shock_protein&_mitochondrial	-4.33838	1.46502e-28	high-tolerance_sig
LOC110527484	desmin	-4.33436	0.00180497	high-tolerance_sig
LOC110509048	interleukin-11	-4.33213	4.12754e-07	high-tolerance_sig
LOC110500098	gelsolin	-4.32493	3.84376e-05	high-tolerance_sig
LOC110535691	protein_fem-1_homolog_C	-4.31749	1.90695e-48	high-tolerance_sig
LOC110520286	inhibin_beta_B_chain	-4.31664	7.99788e-13	high-tolerance_sig
LOC118938495	gastrula_zinc_finger_protein_XlCGF17.1-like	-4.31523	0.000676499	high-tolerance_sig
LOC110510695	fibrous_sheath_CABYR-binding_protein-like	-4.31396	0.000339404	high-tolerance_sig
LOC100135840	endoplasmic_reticulum_chaperone_BiP	-4.31196	3.87125e-36	high-tolerance_sig
LOC110513418	zinc_finger_protein_2_homolog	-4.30933	2.3737e-10	high-tolerance_sig
LOC118944878	uncharacterized_LOC118944878	-4.30806	7.45367e-10	high-tolerance_sig
LOC118936510	cytochrome_P450_2K1-like	-4.30789	0.000219525	high-tolerance_sig
LOC110535951	frizzled-10-B-like	-4.30243	0.00156026	high-tolerance_sig
tbcb	tubulin_folding_cofactor_B	-4.29901	3.60273e-43	high-tolerance_sig
LOC118942978	uncharacterized_LOC118942978	-4.29826	0.000115573	high-tolerance_sig
LOC110529757	isthmin-2	-4.29707	8.28708e-06	high-tolerance_sig
LOC110520091	D-3-phosphoglycerate_dehydrogenase	-4.29659	1.25949e-22	high-tolerance_sig
LOC110510910	alpha-actinin-2	-4.29233	7.1512e-07	high-tolerance_sig
syt4	synaptotagmin_IV	-4.29199	4.09366e-05	high-tolerance_sig
cu051	CU051_protein	-4.29081	1.07169e-07	high-tolerance_sig
cldn15la	claudin_15-like_a	-4.28498	0.000954481	high-tolerance_sig
LOC110493620	39S_ribosomal_protein_L45&_mitochondrial-like	-4.28311	2.68324e-11	high-tolerance_sig
nanog	nanog_homeobox	-4.28111	2.55153e-12	high-tolerance_sig
LOC118944817	uncharacterized_LOC118944817	-4.27846	0.00183207	high-tolerance_sig
LOC118941459	uncharacterized_LOC118941459	-4.27614	4.91666e-09	high-tolerance_sig
sgk1	serum/glucocorticoid_regulated_kinase_1	-4.27439	3.46934e-05	high-tolerance_sig
LOC110507523	NLR_family_CARD_domain-containing_protein_3	-4.27266	6.28077e-25	high-tolerance_sig
eps8l3a	EPS8-like_3a	-4.27009	0.00842636	high-tolerance_sig
LOC110490074	matrix_metalloproteinase-23	-4.26821	3.03992e-11	high-tolerance_sig
LOC110492146	tumor_necrosis_factor_receptor_superfamily_member_9	-4.26668	1.7432e-21	high-tolerance_sig
LOC118940459	histone_H4-like	-4.26542	1.00222e-07	high-tolerance_sig
hspa8b	heat_shock_protein_family_A_(Hsp70)_member_8b	-4.2638	2.17755e-37	high-tolerance_sig
LOC110538672	very-long-chain_enoyl-CoA_reductase	-4.26273	0.000111154	high-tolerance_sig
LOC110533769	yrdC_domain-containing_protein&_mitochondrial-like	-4.25794	0.00159127	high-tolerance_sig
LOC110528856	GTP-binding_protein_2	-4.25412	1.38114e-18	high-tolerance_sig
LOC118965505	uncharacterized_LOC118965505	-4.24824	1.63774e-10	high-tolerance_sig
LOC110516497	short_transient_receptor_potential_channel_5-like	-4.24663	0.0030413	high-tolerance_sig
LOC110536087	nodal_homolog	-4.24613	1.24705e-15	high-tolerance_sig
LOC110507802	voltage-dependent_calcium_channel_beta_subunit-associated_regulatory_protein	-4.24425	4.64936e-05	high-tolerance_sig
polr2m	RNA_polymerase_II_subunit_M	-4.24002	3.61563e-41	high-tolerance_sig
LOC110494158	ammonium_transporter_Rh_type_B-like	-4.23942	2.17542e-06	high-tolerance_sig
LOC110535697	mitogen-activated_protein_kinase_4	-4.23496	8.08079e-05	high-tolerance_sig
LOC110507670	arfaptin-2	-4.23359	4.01114e-43	high-tolerance_sig
sowahab	sosondowah_ankyrin_repeat_domain_family_member_Ab	-4.23127	4.31495e-08	high-tolerance_sig
steap2	STEAP_family_member_2&_metalloreductase	-4.23126	2.3363e-05	high-tolerance_sig
LOC118940054	gastrula_zinc_finger_protein_XlCGF17.1-like	-4.22974	0.000986052	high-tolerance_sig
LOC110507848	protein_Aster-B	-4.22893	0.00660943	high-tolerance_sig
LOC110520321	protein_phosphatase_1_regulatory_subunit_1C	-4.22191	0.000204628	high-tolerance_sig
LOC110492713	alpha-1&3-mannosyl-glycoprotein_4-beta-N-acetylglucosaminyltransferase_C	-4.21934	0.00281042	high-tolerance_sig
lrrc71	leucine_rich_repeat_containing_71	-4.2178	0.00607239	high-tolerance_sig
LOC110501287	caveolae-associated_protein_2-like	-4.21696	0.00655401	high-tolerance_sig
cdhr2	cadherin_related_family_member_2	-4.21678	1.94716e-05	high-tolerance_sig
LOC110506536	ubiquitin_carboxyl-terminal_hydrolase_MINDY-2-like	-4.21627	4.58201e-48	high-tolerance_sig
LOC110536375	circadian-associated_transcriptional_repressor	-4.21033	1.3597e-58	high-tolerance_sig
LOC110494740	major_histocompatibility_complex_class_I-related_gene_protein	-4.20874	1.67217e-34	high-tolerance_sig
LOC110526722	smoothelin	-4.20748	8.8458e-19	high-tolerance_sig
LOC110492088	uncharacterized_LOC110492088	-4.20706	7.4403e-19	high-tolerance_sig
hspa13	heat_shock_protein_70_family&_member_13	-4.20142	1.61439e-37	high-tolerance_sig
LOC118938786	catenin_delta-2-like	-4.20095	4.68712e-09	high-tolerance_sig
LOC110488796	histidine--tRNA_ligase&_cytoplasmic-like	-4.19906	2.27491e-20	high-tolerance_sig
LOC110500707	RNA-binding_protein_4.1	-4.19882	3.63925e-35	high-tolerance_sig
slc20a1b	solute_carrier_family_20_member_1b	-4.19768	1.77976e-34	high-tolerance_sig
LOC110532552	zinc_transporter_ZIP10	-4.19744	0.00198428	high-tolerance_sig
islr2	immunoglobulin_superfamily_containing_leucine-rich_repeat_2	-4.19572	0.00682666	high-tolerance_sig
LOC101268947	interleukin-20_receptor_subunit_alpha	-4.1926	3.02157e-09	high-tolerance_sig
LOC110495832	proline-rich_extensin-like_protein_EPR1	-4.19087	0.00711348	high-tolerance_sig
LOC110521003	cilia-_and_flagella-associated_protein_57	-4.19023	0.00672596	high-tolerance_sig
LOC110494820	Bardet-Biedl_syndrome_2_protein_homolog	-4.18613	2.56109e-06	high-tolerance_sig
LOC110488319	tumor_necrosis_factor_receptor_superfamily_member_11B	-4.18505	2.62252e-05	high-tolerance_sig
LOC110488362	uncharacterized_LOC110488362	-4.18458	0.00730785	high-tolerance_sig
LOC118936537	NUAK_family_SNF1-like_kinase_1	-4.18285	7.95732e-19	high-tolerance_sig
LOC110516971	protein_argonaute-3	-4.18251	8.58018e-24	high-tolerance_sig
LOC110488655	protein_INSYN2B	-4.18094	2.40992e-05	high-tolerance_sig
vwa1	von_Willebrand_factor_A_domain_containing_1	-4.17707	3.13765e-33	high-tolerance_sig
LOC110532022	aquaporin-4	-4.17675	1.91867e-08	high-tolerance_sig
LOC110526931	low_choriolytic_enzyme-like	-4.17653	3.67072e-25	high-tolerance_sig
LOC110497322	bifunctional_3'-phosphoadenosine_5'-phosphosulfate_synthase_1	-4.17047	5.64046e-27	high-tolerance_sig
LOC118936841	uncharacterized_LOC118936841	-4.16674	4.69008e-06	high-tolerance_sig
LOC110504777	nucleotide_exchange_factor_SIL1	-4.15975	1.14426e-32	high-tolerance_sig
ga45b	Growth_arrest_and_DNA-damage-inducible_protein_GADD45_beta	-4.15902	5.05489e-21	high-tolerance_sig
LOC118944026	uncharacterized_LOC118944026	-4.15473	7.66765e-10	high-tolerance_sig
LOC118936840	uncharacterized_LOC118936840	-4.15464	4.82998e-25	high-tolerance_sig
LOC110502383	C-Jun-amino-terminal_kinase-interacting_protein_1	-4.1542	2.22085e-17	high-tolerance_sig
LOC110489712	riboflavin_transporter_2	-4.15151	3.04176e-12	high-tolerance_sig
si:ch211-286b5.4	afadin-_and_alpha-actinin-binding_protein	-4.14907	0.00637595	high-tolerance_sig
LOC110529185	max-interacting_protein_1	-4.14518	1.85147e-18	high-tolerance_sig
LOC110507169	uncharacterized_LOC110507169	-4.14475	2.70478e-32	high-tolerance_sig
LOC110530827	myosin_heavy_chain&_fast_skeletal_muscle	-4.14297	0.00653008	high-tolerance_sig
LOC110495569	cyclic_nucleotide-binding_domain-containing_protein_2	-4.13615	0.000131618	high-tolerance_sig
LOC110491585	uncharacterized_LOC110491585	-4.13242	1.1563e-28	high-tolerance_sig
LOC110502673	aspartate_aminotransferase&_cytoplasmic	-4.13155	4.05193e-33	high-tolerance_sig
LOC110509174	protein_THEM6	-4.11144	6.02573e-19	high-tolerance_sig
LOC118948174	zinc_finger_protein_OZF-like	-4.11052	1.2685e-26	high-tolerance_sig
LOC110509730	sarcoplasmic/endoplasmic_reticulum_calcium_ATPase_2	-4.11002	6.50161e-35	high-tolerance_sig
LOC110494057	uncharacterized_LOC110494057	-4.10581	4.71262e-31	high-tolerance_sig
LOC110494823	mesencephalic_astrocyte-derived_neurotrophic_factor	-4.10448	6.32018e-31	high-tolerance_sig
sh3bp4a	SH3-domain_binding_protein_4a	-4.10253	1.91239e-07	high-tolerance_sig
LOC110503551	inositol-trisphosphate_3-kinase_C	-4.10064	4.80396e-21	high-tolerance_sig
LOC110494816	ceramide_synthase_5	-4.09855	4.72233e-32	high-tolerance_sig
LOC110507909	glycerophosphodiester_phosphodiesterase_domain-containing_protein_5	-4.09735	4.73243e-43	high-tolerance_sig
LOC110510015	zinc_finger_protein_37	-4.09726	4.39261e-33	high-tolerance_sig
LOC110521891	uncharacterized_LOC110521891	-4.09497	8.19702e-20	high-tolerance_sig
LOC110514117	zinc_finger_protein_883	-4.09459	1.51478e-18	high-tolerance_sig
LOC110496246	synaptotagmin-1	-4.09288	0.00177167	high-tolerance_sig
LOC110527526	NGFI-A-binding_protein_1	-4.09072	1.09698e-17	high-tolerance_sig
LOC118938110	zinc_finger_protein_883-like	-4.08428	4.90091e-11	high-tolerance_sig
LOC110493656	protein_phosphatase_1_regulatory_subunit_27	-4.08252	6.35178e-39	high-tolerance_sig
LOC110495806	T-box_brain_protein_1-like	-4.075	0.00275368	high-tolerance_sig
LOC110532970	protein_Dok-7	-4.07342	0.00284395	high-tolerance_sig
ccna1	cyclin_A1	-4.07277	0.00305396	high-tolerance_sig
klf5l	Kruppel-like_factor_5_like	-4.07117	0.000632584	high-tolerance_sig
LOC110520513	filamin_A-interacting_protein_1-like	-4.07024	6.16093e-10	high-tolerance_sig
LOC110509859	uncharacterized_LOC110509859	-4.07003	1.77861e-16	high-tolerance_sig
LOC110534720	zinc_finger_protein_271	-4.06767	1.55543e-08	high-tolerance_sig
LOC110528685	MAP_kinase-activated_protein_kinase_2	-4.06702	6.06827e-31	high-tolerance_sig
LOC110491563	uncharacterized_protein_PB18E9.04c	-4.0639	3.67274e-33	high-tolerance_sig
plk4	polo-like_kinase_4_(Drosophila)	-4.06126	4.00275e-18	high-tolerance_sig
LOC100136615	differentially_regulated_trout_protein_1	-4.05991	1.33241e-08	high-tolerance_sig
LOC110490072	choline-phosphate_cytidylyltransferase_A-like	-4.05703	1.6227e-18	high-tolerance_sig
LOC110506698	wee1-like_protein_kinase_1-A	-4.05636	3.12559e-28	high-tolerance_sig
LOC110506389	coiled-coil_domain-containing_protein_102A	-4.04885	2.61697e-12	high-tolerance_sig
LOC118937419	interferon-induced_GTP-binding_protein_MxB-like	-4.04833	0.00028768	high-tolerance_sig
mafk	v-maf_avian_musculoaponeurotic_fibrosarcoma_oncogene_homolog_K	-4.04817	6.1237e-14	high-tolerance_sig
LOC110490581	uncharacterized_LOC110490581	-4.04781	0.00472445	high-tolerance_sig
LOC110506311	phosphatidylglycerophosphatase_and_protein-tyrosine_phosphatase_1-like	-4.04582	2.68319e-06	high-tolerance_sig
LOC110512516	zinc-binding_protein_A33	-4.04511	0.000642982	high-tolerance_sig
LOC110509576	CD27_antigen-like	-4.04094	3.64469e-06	high-tolerance_sig
LOC110521119	proto-oncogene_c-Fos	-4.03869	5.89994e-06	high-tolerance_sig
LOC110521024	transmembrane_protein_266	-4.03676	1.32748e-17	high-tolerance_sig
lmx1al	LIM_homeobox_transcription_factor_1&_alpha-like	-4.03488	0.00944559	high-tolerance_sig
LOC110508335	rho_GTPase-activating_protein_12	-4.03283	0.000127591	high-tolerance_sig
LOC118936268	polyubiquitin-like	-4.03054	2.36568e-06	high-tolerance_sig
LOC110487436	hsp70-binding_protein_1	-4.02991	2.35875e-34	high-tolerance_sig
LOC110492744	WD_repeat-containing_protein_on_Y_chromosome	-4.02936	1.96281e-14	high-tolerance_sig
LOC110537676	adapter_molecule_crk	-4.02872	7.73496e-16	high-tolerance_sig
LOC110528715	G-protein_coupled_receptor_183-like	-4.02573	3.05374e-17	high-tolerance_sig
LOC110490155	serine/threonine-protein_kinase_pim-3	-4.02274	6.08169e-38	high-tolerance_sig
LOC110538402	carbonic_anhydrase-related_protein_10	-4.01415	0.00539476	high-tolerance_sig
LOC110502256	uncharacterized_LOC110502256	-4.01237	4.86378e-06	high-tolerance_sig
tiam1a	TIAM_Rac1_associated_GEF_1a	-4.01133	1.18354e-17	high-tolerance_sig
ubb	ubiquitin_B	-4.01014	4.02357e-37	high-tolerance_sig
tph2	tryptophan_hydroxylase_2_(tryptophan_5-monooxygenase)	-4.00886	4.23292e-05	high-tolerance_sig
LOC110531814	clarin-3	-4.00653	0.00542759	high-tolerance_sig
LOC110498958	uncharacterized_LOC110498958	-4.00362	2.91133e-06	high-tolerance_sig
LOC118966656	von_Willebrand_factor_A_domain-containing_protein_7-like	-4.00216	7.58958e-05	high-tolerance_sig
LOC110529378	protein_disulfide-isomerase_A6	-4.00061	1.96113e-28	high-tolerance_sig
LOC110537406	brain_mitochondrial_carrier_protein_1	-3.99806	3.19742e-33	high-tolerance_sig
LOC110487784	heat_shock_70_kDa_protein_4	-3.99665	8.39503e-16	high-tolerance_sig
LOC110501729	guanylate-binding_protein_1-like	-3.99656	7.42599e-35	high-tolerance_sig
LOC110489591	RAB11-binding_protein_RELCH_homolog	-3.99501	3.8555e-31	high-tolerance_sig
LOC110529244	uncharacterized_LOC110529244	-3.99213	2.84943e-29	high-tolerance_sig
LOC110536384	V-set_and_immunoglobulin_domain-containing_protein_10	-3.9914	1.20214e-38	high-tolerance_sig
LOC110532805	heat_shock_70_kDa_protein-like	-3.9905	5.50221e-11	high-tolerance_sig
LOC110498432	G_protein-regulated_inducer_of_neurite_outgrowth_3	-3.99048	0.00668802	high-tolerance_sig
marveld2b	MARVEL_domain_containing_2b	-3.9895	1.25836e-15	high-tolerance_sig
LOC110531744	inactive_ubiquitin_carboxyl-terminal_hydrolase_53	-3.98874	1.83775e-25	high-tolerance_sig
LOC110532154	ERBB_receptor_feedback_inhibitor_1	-3.98756	2.98125e-27	high-tolerance_sig
LOC110491459	arf-GAP_with_dual_PH_domain-containing_protein_1	-3.98565	3.71941e-07	high-tolerance_sig
LOC110500245	apoptosis_facilitator_Bcl-2-like_protein_14	-3.9856	1.78648e-25	high-tolerance_sig
LOC110527969	A_disintegrin_and_metalloproteinase_with_thrombospondin_motifs_9	-3.9855	4.78891e-10	high-tolerance_sig
LOC110519863	receptor-type_tyrosine-protein_phosphatase_delta	-3.98161	0.0071472	high-tolerance_sig
LOC110534094	wiskott-Aldrich_syndrome_protein_family_member_3-like	-3.98027	2.87313e-05	high-tolerance_sig
LOC110534374	uncharacterized_LOC110534374	-3.97756	4.23805e-27	high-tolerance_sig
LOC118964471	uncharacterized_LOC118964471	-3.97542	0.000701749	high-tolerance_sig
LOC110498433	G_protein-regulated_inducer_of_neurite_outgrowth_3-like	-3.97324	1.41026e-05	high-tolerance_sig
LOC118965323	uncharacterized_LOC118965323	-3.97236	0.000754552	high-tolerance_sig
LOC118965377	uncharacterized_LOC118965377	-3.9682	4.09012e-05	high-tolerance_sig
LOC110504842	uncharacterized_LOC110504842	-3.96088	1.13478e-11	high-tolerance_sig
syde2	synapse_defective_1&_Rho_GTPase&_homolog_2_(C._elegans)	-3.9607	2.38437e-26	high-tolerance_sig
LOC110499337	phosphatidylinositol_4-kinase_type_2-alpha	-3.95844	1.03675e-26	high-tolerance_sig
gpr84	G_protein-coupled_receptor_84	-3.95804	4.02415e-18	high-tolerance_sig
LOC110512520	CD9_antigen-like	-3.95676	0.000161636	high-tolerance_sig
LOC110509335	histone_H1	-3.95458	0.000308405	high-tolerance_sig
LOC110512370	uncharacterized_LOC110512370	-3.9524	7.92082e-10	high-tolerance_sig
LOC110536386	serine/arginine_repetitive_matrix_protein_4	-3.95172	0.00747048	high-tolerance_sig
osgn1	oxidative_stress_induced_growth_inhibitor_1	-3.94975	8.85217e-35	high-tolerance_sig
LOC110534158	nuclear_receptor_subfamily_4_group_A_member_3	-3.94903	1.85335e-09	high-tolerance_sig
LOC110502928	neuronal_pentraxin-2	-3.94834	5.84076e-06	high-tolerance_sig
LOC118965280	uncharacterized_LOC118965280	-3.94783	8.7758e-07	high-tolerance_sig
LOC110523966	Krueppel-like_factor_4	-3.9452	1.40607e-10	high-tolerance_sig
LOC110506000	sodium/calcium_exchanger_3	-3.9437	1.47175e-05	high-tolerance_sig
LOC110530141	mitochondrial_import_inner_membrane_translocase_subunit_TIM44	-3.94103	3.54691e-18	high-tolerance_sig
LOC110529828	visinin-like_protein_1	-3.94058	5.48191e-15	high-tolerance_sig
LOC118940477	uncharacterized_LOC118940477	-3.94053	0.00421832	high-tolerance_sig
LOC110529842	mitochondrial_basic_amino_acids_transporter	-3.93668	0.000271373	high-tolerance_sig
LOC110530354	homeobox_protein_engrailed-2b-like	-3.93656	2.86165e-06	high-tolerance_sig
LOC118940350	beta-1&3-galactosyltransferase_2-like	-3.93457	0.000739142	high-tolerance_sig
tubb6	tubulin&_beta_6_class_V	-3.93399	1.38912e-07	high-tolerance_sig
LOC110522639	jun_dimerization_protein_2	-3.93305	7.65908e-44	high-tolerance_sig
LOC110516620	FH1/FH2_domain-containing_protein_1	-3.93206	1.07632e-15	high-tolerance_sig
rergla	RERG/RAS-like_a	-3.93178	1.10801e-05	high-tolerance_sig
LOC110535061	RIMS-binding_protein_2	-3.92959	0.00440077	high-tolerance_sig
LOC110522739	acyl-coenzyme_A_thioesterase_1-like	-3.92779	0.00725122	high-tolerance_sig
foxj1a	forkhead_box_J1a	-3.92101	0.000686504	high-tolerance_sig
LOC100136256	junB_protein	-3.9208	3.79449e-31	high-tolerance_sig
pkz	protein_kinase_containing_Z-DNA_binding_domains	-3.92018	6.25222e-35	high-tolerance_sig
LOC110521444	uncharacterized_LOC110521444	-3.91552	1.3042e-10	high-tolerance_sig
LOC110505682	ornithine_decarboxylase_1	-3.91542	1.11012e-17	high-tolerance_sig
LOC110491898	microtubule-associated_protein_1B	-3.91345	5.49006e-10	high-tolerance_sig
LOC110497063	integral_membrane_protein_GPR180-like	-3.91229	2.05272e-11	high-tolerance_sig
LOC110508354	serine_protease_56	-3.90576	1.18774e-10	high-tolerance_sig
LOC100379111	CCAAT/enhancer_binding_protein_alpha	-3.90277	1.42126e-31	high-tolerance_sig
LOC110527696	inhibin_beta_B_chain	-3.89761	5.52678e-33	high-tolerance_sig
LOC110507717	coiled-coil-helix-coiled-coil-helix_domain-containing_protein_2	-3.8976	9.17918e-27	high-tolerance_sig
LOC110499553	ribosome-binding_protein_1	-3.89568	7.41019e-27	high-tolerance_sig
LOC110503585	HHIP-like_protein_1	-3.89292	5.59153e-06	high-tolerance_sig
LOC110503835	arfaptin-2	-3.88449	2.67405e-39	high-tolerance_sig
LOC118938138	uncharacterized_LOC118938138	-3.88369	0.00101961	high-tolerance_sig
LOC110508955	volume-regulated_anion_channel_subunit_LRRC8D	-3.88232	1.49883e-27	high-tolerance_sig
LOC110508339	uncharacterized_protein_C1orf189	-3.87922	9.62625e-05	high-tolerance_sig
LOC110520236	60_kDa_heat_shock_protein&_mitochondrial	-3.87577	3.50468e-28	high-tolerance_sig
LOC110488874	polycomb_group_RING_finger_protein_3	-3.87546	1.09951e-53	high-tolerance_sig
LOC110488911	sequestosome-1	-3.87476	1.18123e-17	high-tolerance_sig
LOC118936334	NACHT&_LRR_and_PYD_domains-containing_protein_3-like	-3.87105	1.33913e-07	high-tolerance_sig
chka	choline_kinase_alpha	-3.87057	2.95044e-18	high-tolerance_sig
LOC110508334	supervillin	-3.86622	0.0040604	high-tolerance_sig
LOC110527240	vesicle_transport_protein_SFT2B-like	-3.86569	1.03453e-06	high-tolerance_sig
LOC110524110	small_glutamine-rich_tetratricopeptide_repeat-containing_protein_alpha	-3.86505	2.92002e-33	high-tolerance_sig
LOC118940068	piggyBac_transposable_element-derived_protein_4-like	-3.86502	0.0039243	high-tolerance_sig
LOC110498114	membrane-bound_O-acyltransferase_domain-containing_protein_2	-3.85761	4.1859e-23	high-tolerance_sig
LOC110492055	creatine_kinase_U-type&_mitochondrial	-3.85668	0.00542216	high-tolerance_sig
LOC110495744	uncharacterized_LOC110495744	-3.85264	9.24082e-22	high-tolerance_sig
LOC110521893	lysophospholipase_D_GDPD3	-3.85229	1.71221e-09	high-tolerance_sig
LOC110492016	E3_ubiquitin-protein_ligase_MARCHF9	-3.85168	0.000876802	high-tolerance_sig
LOC110517548	ras-related_protein_Rab-11A	-3.84993	0.000314361	high-tolerance_sig
LOC110499416	dynein_heavy_chain_17&_axonemal	-3.84977	4.00493e-07	high-tolerance_sig
LOC110512490	N-acyl-phosphatidylethanolamine-hydrolyzing_phospholipase_D-like	-3.84902	1.78255e-18	high-tolerance_sig
upk3b	uroplakin_3b	-3.84762	1.4367e-05	high-tolerance_sig
LOC110499862	protein-lysine_6-oxidase	-3.84724	0.00356526	high-tolerance_sig
zgc:162144	RD3_domain-containing_protein	-3.84379	0.000163824	high-tolerance_sig
LOC110500309	uncharacterized_LOC110500309	-3.8435	2.13599e-06	high-tolerance_sig
LOC110531584	purine_nucleoside_phosphorylase	-3.84134	4.56516e-16	high-tolerance_sig
LOC110497513	CDGSH_iron-sulfur_domain-containing_protein_2B	-3.84005	6.26086e-27	high-tolerance_sig
LOC110502203	embryonic_protein_UVS.2-like	-3.83862	0.000453552	high-tolerance_sig
LOC110502611	tRNA_(uracil(54)-C(5))-methyltransferase_homolog-B	-3.8376	5.88443e-14	high-tolerance_sig
LOC110507919	dehydrogenase/reductase_SDR_family_member_12	-3.8358	0.000541348	high-tolerance_sig
LOC110497962	ribitol-5-phosphate_xylosyltransferase_1-like	-3.83383	9.67167e-07	high-tolerance_sig
LOC110505692	growth/differentiation_factor_6-A-like	-3.83286	0.00459444	high-tolerance_sig
sqstm1	sequestosome_1	-3.83283	3.19742e-33	high-tolerance_sig
hsp90bb	heat_shock_90kDa_protein_1_beta_isoform_b	-3.83256	2.82024e-35	high-tolerance_sig
LOC110520364	transcription_cofactor_vestigial-like_protein_3	-3.83031	2.96596e-21	high-tolerance_sig
LOC110490613	ubiquitin-conjugating_enzyme_E2_H	-3.82837	6.05242e-14	high-tolerance_sig
chmp4c	charged_multivesicular_body_protein_4C	-3.82821	0.00114811	high-tolerance_sig
LOC110522174	lethal(3)malignant_brain_tumor-like_protein_3	-3.82337	5.29975e-06	high-tolerance_sig
midn	midnolin	-3.82286	4.69109e-22	high-tolerance_sig
LOC110530707	midnolin	-3.81819	1.04032e-06	high-tolerance_sig
LOC110511284	forkhead_box_protein_I2-A-like	-3.81742	0.00243078	high-tolerance_sig
LOC118965374	T-box_transcription_factor_TBX19-like	-3.81467	0.00660633	high-tolerance_sig
LOC110520402	gap_junction_alpha-3_protein	-3.81243	1.03104e-05	high-tolerance_sig
LOC118938352	zinc_finger_protein_345-like	-3.80803	3.15847e-05	high-tolerance_sig
LOC110493525	uncharacterized_LOC110493525	-3.8054	5.30065e-11	high-tolerance_sig
LOC110523056	THUMP_domain-containing_protein_1	-3.79991	7.42184e-11	high-tolerance_sig
LOC110489921	POU_domain&_class_6&_transcription_factor_2	-3.79868	0.00392272	high-tolerance_sig
LOC110534007	stress-induced-phosphoprotein_1	-3.79673	3.00201e-34	high-tolerance_sig
dnajc3a	DnaJ_(Hsp40)_homolog&_subfamily_C&_member_3a	-3.79519	3.24212e-29	high-tolerance_sig
LOC110535828	complexin-4	-3.79349	0.000341623	high-tolerance_sig
LOC110496909	G-protein_coupled_receptor_183	-3.79097	1.22768e-13	high-tolerance_sig
LOC110532819	solute_carrier_family_25_member_33	-3.79004	1.97309e-28	high-tolerance_sig
LOC110491362	NACHT&_LRR_and_PYD_domains-containing_protein_12	-3.7894	0.000627059	high-tolerance_sig
chchd10	coiled-coil-helix-coiled-coil-helix_domain_containing_10	-3.78784	2.59173e-26	high-tolerance_sig
LOC110536799	alpha-mannosidase_2	-3.78332	1.44774e-11	high-tolerance_sig
LOC110499885	uncharacterized_LOC110499885	-3.78294	1.97413e-09	high-tolerance_sig
LOC110526578	la-related_protein_6	-3.78215	3.65218e-31	high-tolerance_sig
LOC110494170	diacylglycerol_kinase_alpha	-3.78086	1.95514e-06	high-tolerance_sig
mfsd9	major_facilitator_superfamily_domain_containing_9	-3.78044	2.34208e-25	high-tolerance_sig
slc25a25a	solute_carrier_family_25_member_25a	-3.78	2.54252e-21	high-tolerance_sig
LOC110532058	mRNA_export_factor	-3.77968	1.13732e-24	high-tolerance_sig
plod1a	procollagen-lysine&_2-oxoglutarate_5-dioxygenase_1a	-3.77872	1.60189e-48	high-tolerance_sig
LOC110504203	olfactomedin-4-like	-3.77814	0.0010976	high-tolerance_sig
LOC110524034	prolyl_3-hydroxylase_2	-3.77651	1.3729e-27	high-tolerance_sig
vill	villin-like	-3.7751	0.00902192	high-tolerance_sig
ruvbl2	RuvB-like_AAA_ATPase_2	-3.77493	3.9939e-28	high-tolerance_sig
LOC110491609	adhesion_G_protein-coupled_receptor_E2	-3.77327	4.21516e-10	high-tolerance_sig
LOC110508993	transmembrane_protein_238	-3.76976	2.95958e-13	high-tolerance_sig
LOC110490885	XK-related_protein_9-like	-3.76957	4.3007e-05	high-tolerance_sig
actc1a	actin_alpha_cardiac_muscle_1a	-3.76877	0.00685549	high-tolerance_sig
LOC100136187	cathelicidin_antimicrobial_peptide	-3.76548	0.00403315	high-tolerance_sig
fkbp5	FKBP_prolyl_isomerase_5	-3.76017	1.235e-15	high-tolerance_sig
sdf2l1	stromal_cell-derived_factor_2-like_1	-3.75937	3.35401e-32	high-tolerance_sig
pus10	pseudouridine_synthase_10	-3.75488	3.52579e-37	high-tolerance_sig
sdf2l	stromal_cell_derived_factor_2_like_homologue	-3.75112	2.30811e-25	high-tolerance_sig
LOC110508926	anoctamin-8	-3.74686	0.00061427	high-tolerance_sig
LOC110485234	matrilin-2	-3.74522	0.00348859	high-tolerance_sig
hcrtr2	hypocretin_(orexin)_receptor_2	-3.7444	0.0089571	high-tolerance_sig
LOC110504991	sestrin-3	-3.74299	4.87891e-31	high-tolerance_sig
LOC110520570	synaptotagmin_1	-3.74293	0.00290148	high-tolerance_sig
tmprss2	transmembrane_serine_protease_2	-3.74031	0.00152692	high-tolerance_sig
LOC110491599	uncharacterized_LOC110491599	-3.73755	1.57464e-31	high-tolerance_sig
sdc4	syndecan_4	-3.73709	2.82781e-20	high-tolerance_sig
LOC110524896	vesicle_transport_protein_GOT1B	-3.73526	1.69429e-20	high-tolerance_sig
LOC110525706	selenoprotein_M	-3.73439	0.000252574	high-tolerance_sig
LOC110525249	SWI/SNF-related_matrix-associated_actin-dependent_regulator_of_chromatin_subfamily_A_containing_DEAD/H_box_1A	-3.73211	1.05146e-14	high-tolerance_sig
LOC118938477	uncharacterized_LOC118938477	-3.7313	1.96467e-25	high-tolerance_sig
LOC110536403	metal_transporter_CNNM4	-3.73046	2.88286e-12	high-tolerance_sig
LOC110528940	dickkopf-related_protein_1	-3.72684	1.16061e-07	high-tolerance_sig
LOC118936855	NACHT&_LRR_and_PYD_domains-containing_protein_3-like	-3.72291	0.00228263	high-tolerance_sig
LOC110519363	alpha-actinin-2	-3.72173	3.01515e-05	high-tolerance_sig
LOC110532638	fat_storage-inducing_transmembrane_protein_2	-3.72165	7.15836e-34	high-tolerance_sig
ccn5	cellular_communication_network_factor_5	-3.71954	2.09338e-21	high-tolerance_sig
LOC110536389	heat_shock_protein_beta-8	-3.71784	3.13765e-33	high-tolerance_sig
LOC118938374	UPF0764_protein_C16orf89_homolog	-3.71603	0.00706077	high-tolerance_sig
LOC110506822	monoacylglycerol_lipase_ABHD2	-3.71594	9.97377e-10	high-tolerance_sig
LOC110527877	2-epi-5-epi-valiolone_synthase	-3.71493	2.03049e-23	high-tolerance_sig
si:dkey-76k16.6	uncharacterized_LOC110502824	-3.71174	1.49963e-07	high-tolerance_sig
LOC110485476	uromodulin	-3.71138	0.00083523	high-tolerance_sig
LOC118944401	FH1/FH2_domain-containing_protein_1-like	-3.71098	6.41424e-22	high-tolerance_sig
LOC110488311	alpha-1&3-mannosyl-glycoprotein_2-beta-N-acetylglucosaminyltransferase	-3.71043	6.48177e-25	high-tolerance_sig
LOC110537608	zinc_finger_and_BTB_domain-containing_protein_16-A	-3.7098	3.86156e-17	high-tolerance_sig
LOC110505783	class_I_SAM-dependent_methyltransferase	-3.7087	5.35983e-23	high-tolerance_sig
kcnk7	potassium_channel&_subfamily_K&_member_7	-3.70864	0.000246179	high-tolerance_sig
aox5	aldehyde_oxidase_5	-3.70749	7.17574e-16	high-tolerance_sig
LOC110529254	serine/threonine-protein_kinase_Sgk1	-3.7039	1.67152e-15	high-tolerance_sig
LOC110530931	uncharacterized_LOC110530931	-3.70092	3.50273e-05	high-tolerance_sig
LOC110488100	growth_factor_receptor-bound_protein_10	-3.70049	0.000189653	high-tolerance_sig
LOC110536327	phospholipid_phosphatase_1	-3.69992	1.45933e-07	high-tolerance_sig
ublp	ubiquitin-like_protein	-3.69795	5.20491e-06	high-tolerance_sig
LOC110500171	SIN3-HDAC_complex-associated_factor-like	-3.69522	4.10669e-14	high-tolerance_sig
cisd2	CDGSH_iron_sulfur_domain_2	-3.69507	1.07308e-35	high-tolerance_sig
LOC110528957	2&4-dienoyl-CoA_reductase&_mitochondrial-like	-3.6944	1.53482e-08	high-tolerance_sig
LOC118938128	zinc_finger_protein_664-like	-3.6944	4.04597e-07	high-tolerance_sig
LOC110520778	alpha-1&3/1&6-mannosyltransferase_ALG2-like	-3.69324	1.20328e-20	high-tolerance_sig
LOC110507436	neutral_amino_acid_transporter_B(0)	-3.69265	1.80796e-27	high-tolerance_sig
LOC110527200	coagulation_factor_X	-3.69133	8.32543e-06	high-tolerance_sig
LOC110486250	ATP-citrate_synthase	-3.68872	7.57891e-16	high-tolerance_sig
LOC110534187	uncharacterized_LOC110534187	-3.68485	0.00153296	high-tolerance_sig
fam131a	family_with_sequence_similarity_131_member_A	-3.68221	0.000633274	high-tolerance_sig
LOC110496970	kelch-like_protein_23	-3.68189	0.0042574	high-tolerance_sig
LOC110489555	procollagen_C-endopeptidase_enhancer_2	-3.68151	0.000510046	high-tolerance_sig
LOC118944457	uncharacterized_LOC118944457	-3.68114	7.05447e-05	high-tolerance_sig
uri1	URI1_prefoldin_like_chaperone	-3.68029	1.26457e-33	high-tolerance_sig
LOC110492824	E3_ubiquitin-protein_ligase_TRIM39-like	-3.67719	0.000226794	high-tolerance_sig
tcte1	t-complex-associated-testis-expressed_1	-3.67669	7.58303e-06	high-tolerance_sig
LOC110512654	adhesion_G_protein-coupled_receptor_E5	-3.67627	0.000164894	high-tolerance_sig
LOC110523600	endoplasmic_reticulum_chaperone_BiP	-3.67529	1.23353e-25	high-tolerance_sig
LOC110486047	CSC1-like_protein_2	-3.67416	0.00628211	high-tolerance_sig
LOC110508646	uncharacterized_LOC110508646	-3.67304	5.57062e-05	high-tolerance_sig
LOC110488106	RNA_cytosine_C(5)-methyltransferase_NSUN2	-3.67216	0.00180229	high-tolerance_sig
zgc:162879	ras_and_EF-hand_domain-containing_protein	-3.6691	2.81085e-10	high-tolerance_sig
LOC110538970	collagen&_type_V&_alpha_3a	-3.66829	1.26144e-06	high-tolerance_sig
LOC110491077	voltage-dependent_L-type_calcium_channel_subunit_alpha-1D	-3.66825	6.13147e-05	high-tolerance_sig
LOC118936532	nuclear_distribution_protein_nudE-like_1-B	-3.66597	4.69197e-26	high-tolerance_sig
LOC118937786	uncharacterized_LOC118937786	-3.66396	1.37011e-15	high-tolerance_sig
LOC118945323	uncharacterized_LOC118945323	-3.66336	0.00136676	high-tolerance_sig
zzef1	zinc_finger&_ZZ-type_with_EF_hand_domain_1	-3.66297	5.41641e-24	high-tolerance_sig
LOC110490703	NUAK_family_SNF1-like_kinase_1	-3.66217	2.39183e-12	high-tolerance_sig
LOC110530840	cysteine/serine-rich_nuclear_protein_1	-3.66183	1.07868e-26	high-tolerance_sig
LOC118940240	zinc_finger_protein_271-like	-3.66098	1.98924e-07	high-tolerance_sig
pigo	phosphatidylinositol_glycan_anchor_biosynthesis&_class_O	-3.66092	1.59029e-26	high-tolerance_sig
LOC110536401	interleukin-1_beta-like	-3.66029	0.0081114	high-tolerance_sig
LOC110524588	regulator_of_G-protein_signaling_21	-3.65848	9.65488e-18	high-tolerance_sig
LOC110522638	basic_leucine_zipper_transcription_factor&_ATF-like	-3.65455	1.23276e-06	high-tolerance_sig
LOC110520283	sterile_alpha_motif_domain-containing_protein_9	-3.64706	4.91487e-27	high-tolerance_sig
LOC110537920	nuclear_factor_of_activated_T_cells_2_interacting_protein	-3.64544	3.44999e-15	high-tolerance_sig
LOC110521945	zinc_finger_protein_239-like	-3.64246	1.02257e-33	high-tolerance_sig
bach1b	BTB_and_CNC_homology_1&_basic_leucine_zipper_transcription_factor_1_b	-3.64175	4.37622e-20	high-tolerance_sig
LOC110514382	fucolectin-3-like	-3.64171	1.63195e-05	high-tolerance_sig
LOC110534269	dnaJ_homolog_subfamily_A_member_1	-3.64053	1.07258e-33	high-tolerance_sig
LOC118941193	uncharacterized_LOC118941193	-3.6376	0.000242452	high-tolerance_sig
tmem53	transmembrane_protein_53	-3.63726	2.67699e-30	high-tolerance_sig
LOC110511428	fibrous_sheath_CABYR-binding_protein	-3.63417	0.000619428	high-tolerance_sig
sft2d2a	SFT2_domain_containing_2a	-3.63342	0.00842129	high-tolerance_sig
slc39a9	solute_carrier_family_39_member_9	-3.63288	3.62939e-30	high-tolerance_sig
mst1ra	macrophage_stimulating_1_receptor_a	-3.62675	8.29056e-21	high-tolerance_sig
eef1e1	eukaryotic_translation_elongation_factor_1_epsilon_1	-3.62485	1.90989e-37	high-tolerance_sig
LOC110527334	prostaglandin_F2_receptor_negative_regulator	-3.62305	5.20904e-20	high-tolerance_sig
LOC110494223	coatomer_subunit_zeta-1	-3.6226	2.83906e-32	high-tolerance_sig
LOC110527329	calcipressin-1	-3.6225	2.26534e-21	high-tolerance_sig
LOC110521713	bromodomain_testis-specific_protein	-3.62235	1.91682e-35	high-tolerance_sig
LOC110514610	asc-type_amino_acid_transporter_1	-3.62218	9.43937e-09	high-tolerance_sig
LOC110500221	vesicle_transport_protein_GOT1B	-3.62195	7.21274e-13	high-tolerance_sig
LOC118938430	immediate_early_response_gene_2_protein-like	-3.61967	6.11608e-12	high-tolerance_sig
dr1	down-regulator_of_transcription_1	-3.61962	1.8602e-15	high-tolerance_sig
LOC110504559	unconventional_myosin-XVI	-3.61856	0.00174657	high-tolerance_sig
LOC110537177	serine/threonine-protein_kinase_TAO3	-3.61783	7.26005e-05	high-tolerance_sig
LOC118944074	uncharacterized_LOC118944074	-3.61575	0.00239236	high-tolerance_sig
sv2ca	synaptic_vesicle_glycoprotein_2Ca	-3.61319	0.00857196	high-tolerance_sig
LOC110535689	cysteine_dioxygenase_type_1	-3.60959	8.41863e-18	high-tolerance_sig
elmo2	engulfment_and_cell_motility_2	-3.60444	3.49112e-14	high-tolerance_sig
LOC110499128	uncharacterized_LOC110499128	-3.6025	2.1257e-29	high-tolerance_sig
LOC110498510	zinc_finger_protein_768	-3.60231	5.6291e-35	high-tolerance_sig
LOC118936839	uncharacterized_LOC118936839	-3.60162	0.000271794	high-tolerance_sig
phex	phosphate_regulating_endopeptidase_homolog&_X-linked	-3.60076	2.50466e-10	high-tolerance_sig
LOC110503301	prostacyclin_receptor-like	-3.59924	6.04866e-06	high-tolerance_sig
LOC110523069	sorting_nexin-30	-3.59918	6.06789e-18	high-tolerance_sig
LOC110511569	zinc_finger_protein_239	-3.59721	0.000351743	high-tolerance_sig
LOC110505889	cell_growth_regulator_with_EF_hand_domain_protein_1	-3.59625	7.84965e-29	high-tolerance_sig
LOC110511372	N-acyl-phosphatidylethanolamine-hydrolyzing_phospholipase_D	-3.59623	7.39442e-24	high-tolerance_sig
LOC110538306	maternal_B9.15_protein	-3.59409	2.46583e-17	high-tolerance_sig
brdt	bromodomain&_testis-specific	-3.59243	2.00149e-42	high-tolerance_sig
LOC110529792	B2_bradykinin_receptor	-3.58941	0.000874721	high-tolerance_sig
LOC118943931	uncharacterized_LOC118943931	-3.58907	0.000616525	high-tolerance_sig
LOC110498372	AT-rich_interactive_domain-containing_protein_1B	-3.58689	2.62913e-05	high-tolerance_sig
LOC110521443	uncharacterized_LOC110521443	-3.58355	5.01715e-06	high-tolerance_sig
asns	asparagine_synthetase	-3.58218	7.67028e-29	high-tolerance_sig
fermt1	FERM_domain_containing_kindlin_1	-3.57905	9.02633e-08	high-tolerance_sig
LOC110496514	zinc_and_ring_finger_2a	-3.577	3.65876e-28	high-tolerance_sig
LOC110506373	pleckstrin_homology_domain-containing_family_F_member_2-like	-3.57498	1.09825e-08	high-tolerance_sig
herc4	HECT_and_RLD_domain_containing_E3_ubiquitin_protein_ligase_4	-3.57414	2.05196e-29	high-tolerance_sig
LOC110531313	phosphatidylcholine:ceramide_cholinephosphotransferase_2	-3.57137	1.75034e-26	high-tolerance_sig
LOC110494836	dual_specificity_protein_phosphatase_7	-3.57042	2.85951e-29	high-tolerance_sig
tdh	L-threonine_dehydrogenase	-3.56952	1.94297e-14	high-tolerance_sig
LOC110533253	transcription_regulator_protein_BACH1	-3.56941	1.70054e-17	high-tolerance_sig
LOC110531991	coatomer_subunit_epsilon-like	-3.56862	0.000707963	high-tolerance_sig
LOC110486425	uncharacterized_LOC110486425	-3.56819	1.45474e-05	high-tolerance_sig
LOC110527153	zinc_finger_protein_OZF	-3.56796	4.50304e-12	high-tolerance_sig
cfap53	cilia_and_flagella_associated_protein_53	-3.56787	0.00735846	high-tolerance_sig
LOC110494525	netrin-4	-3.56721	0.00294543	high-tolerance_sig
LOC110498680	LON_peptidase_N-terminal_domain_and_RING_finger_protein_1	-3.56698	1.906e-35	high-tolerance_sig
LOC110522249	cyclic_AMP-dependent_transcription_factor_ATF-3	-3.56681	9.19605e-30	high-tolerance_sig
LOC110488107	ubiquitin-conjugating_enzyme_E2Q_family-like_1	-3.56651	2.4921e-05	high-tolerance_sig
LOC110527502	ras-related_protein_M-Ras	-3.56633	1.22107e-18	high-tolerance_sig
LOC110492018	apoptosis-enhancing_nuclease	-3.56546	3.71455e-25	high-tolerance_sig
LOC110528089	potassium_voltage-gated_channel_subfamily_C_member_2	-3.56484	1.11803e-11	high-tolerance_sig
LOC110494097	peptidyl-prolyl_cis-trans_isomerase_FKBP5	-3.56445	5.38201e-24	high-tolerance_sig
LOC118966037	uncharacterized_LOC118966037	-3.56336	8.02117e-07	high-tolerance_sig
LOC110521807	uncharacterized_LOC110521807	-3.56213	0.00100702	high-tolerance_sig
LOC110529513	NADH_dehydrogenase_[ubiquinone]_1_alpha_subcomplex_assembly_factor_4	-3.55929	6.66555e-38	high-tolerance_sig
LOC110507612	chromatin_target_of_PRMT1_protein	-3.55464	3.55847e-18	high-tolerance_sig
LOC110508846	cytochrome_c-type_heme_lyase	-3.55441	3.95242e-34	high-tolerance_sig
LOC110487335	peptidyl-prolyl_cis-trans_isomerase_NIMA-interacting_1	-3.55209	8.6683e-31	high-tolerance_sig
LOC110509188	ski-like_protein	-3.55174	3.98415e-37	high-tolerance_sig
tp53bp2a	tumor_protein_p53_binding_protein&_2a	-3.55095	5.25231e-29	high-tolerance_sig
LOC110530705	E3_ubiquitin-protein_ligase_RNF126	-3.55066	8.61227e-14	high-tolerance_sig
LOC100136024	interleukin-1-beta	-3.54564	0.000392267	high-tolerance_sig
LOC110525815	tissue-type_plasminogen_activator	-3.54393	1.96136e-22	high-tolerance_sig
LOC110489602	protein_disulfide-isomerase_A4	-3.54303	1.15337e-25	high-tolerance_sig
LOC110503881	T-complex_protein_1_subunit_zeta	-3.5397	6.58908e-28	high-tolerance_sig
LOC110510300	dixin	-3.5394	0.00239798	high-tolerance_sig
LOC110486255	NF-kappa-B_inhibitor-interacting_Ras-like_protein_2	-3.53738	6.99635e-24	high-tolerance_sig
LOC110537909	uncharacterized_LOC110537909	-3.53654	5.39252e-18	high-tolerance_sig
LOC110531415	H(+)/Cl(-)_exchange_transporter_5	-3.53524	5.85954e-10	high-tolerance_sig
LOC110532829	dnaJ_homolog_subfamily_C_member_5	-3.53503	3.64215e-14	high-tolerance_sig
LOC110519887	zinc_finger_protein_2_homolog	-3.53357	6.77968e-07	high-tolerance_sig
LOC110490251	dnaJ_homolog_subfamily_B_member_9	-3.53351	6.20709e-26	high-tolerance_sig
LOC110502655	tubulin_beta_chain-like	-3.53333	1.67052e-07	high-tolerance_sig
LOC110535558	kinesin-1_heavy_chain	-3.53235	1.43087e-23	high-tolerance_sig
LOC118966673	uncharacterized_LOC118966673	-3.53065	0.00201645	high-tolerance_sig
mxra5a	matrix-remodelling_associated_5a	-3.53029	1.17818e-05	high-tolerance_sig
LOC110534151	leucine-rich_repeat-containing_protein_15	-3.52814	1.83118e-13	high-tolerance_sig
cttnbp2nlb	CTTNBP2_N-terminal_like_b	-3.52798	4.86095e-22	high-tolerance_sig
LOC110486112	PH_domain-containing_protein_DDB_G0287875	-3.52704	1.54241e-35	high-tolerance_sig
LOC110497325	bifunctional_3'-phosphoadenosine_5'-phosphosulfate_synthase_1	-3.52537	1.07495e-16	high-tolerance_sig
LOC110487275	DAN_domain_family_member_5-like	-3.52349	0.0026385	high-tolerance_sig
th2	tyrosine_hydroxylase_2	-3.52332	4.80744e-11	high-tolerance_sig
LOC110514534	alpha-2C_adrenergic_receptor-like	-3.52294	0.00436625	high-tolerance_sig
LOC110486217	ADP-ribosylation_factor-like_protein_5B	-3.52002	2.85951e-29	high-tolerance_sig
LOC110520510	protein_TFG	-3.51893	3.8555e-31	high-tolerance_sig
LOC110518394	voltage-dependent_L-type_calcium_channel_subunit_alpha-1C	-3.51804	0.000199509	high-tolerance_sig
LOC110521048	electron_transfer_flavoprotein_subunit_alpha&_mitochondrial-like	-3.51687	2.23084e-29	high-tolerance_sig
LOC110538850	inositol_1&4&5-trisphosphate_receptor-interacting_protein-like_2	-3.50985	3.02362e-05	high-tolerance_sig
im:7151449	complement_decay-accelerating_factor&_GPI-anchored	-3.50965	0.00426221	high-tolerance_sig
LOC110527647	protein_MTSS_2	-3.50495	4.84786e-17	high-tolerance_sig
LOC110490247	sugar_phosphate_exchanger_3	-3.49935	3.80563e-30	high-tolerance_sig
fam161a	FAM161_centrosomal_protein_A	-3.49878	0.00554373	high-tolerance_sig
LOC118936789	uncharacterized_LOC118936789	-3.49874	0.000191671	high-tolerance_sig
LOC110520139	cytochrome_c	-3.49755	5.64393e-25	high-tolerance_sig
LOC110493470	alpha-internexin	-3.49707	0.00309816	high-tolerance_sig
LOC110509075	acyl-CoA-binding_domain-containing_protein_5	-3.49549	1.91914e-10	high-tolerance_sig
LOC110491534	peroxiredoxin-like_2A	-3.49384	0.000200575	high-tolerance_sig
LOC110503418	vomeronasal_type-2_receptor_1	-3.49092	0.00270041	high-tolerance_sig
LOC110525703	bifunctional_methylenetetrahydrofolate_dehydrogenase/cyclohydrolase&_mitochondrial	-3.48823	6.89662e-12	high-tolerance_sig
c1ql3a	complement_component_1&_q_subcomponent-like_3a	-3.4882	4.07043e-05	high-tolerance_sig
trim3b	tripartite_motif_containing_3b	-3.48814	0.000507494	high-tolerance_sig
LOC110534220	CTD_nuclear_envelope_phosphatase_1A	-3.4858	0.00432461	high-tolerance_sig
LOC110486482	calponin-1	-3.48402	4.35213e-06	high-tolerance_sig
LOC110513174	sodium/hydrogen_exchanger_5	-3.48402	2.72463e-13	high-tolerance_sig
LOC110486559	annexin_A2	-3.48388	0.00050714	high-tolerance_sig
LOC110527930	uncharacterized_LOC110527930	-3.48249	4.87844e-05	high-tolerance_sig
mfsd13a	major_facilitator_superfamily_domain_containing_13A	-3.48199	1.64368e-22	high-tolerance_sig
LOC110509767	AN1-type_zinc_finger_protein_5	-3.48176	7.93682e-29	high-tolerance_sig
LOC110514778	calnexin	-3.48087	6.21361e-20	high-tolerance_sig
gnav1	guanine_nucleotide_binding_protein_(G_protein)_alpha_v1	-3.47913	2.64773e-16	high-tolerance_sig
LOC110498158	cathepsin_K	-3.47845	1.42535e-08	high-tolerance_sig
LOC110525202	mesencephalic_astrocyte-derived_neurotrophic_factor	-3.47825	1.73503e-21	high-tolerance_sig
LOC110490812	plexin-B2	-3.47751	6.91395e-20	high-tolerance_sig
LOC110496396	uncharacterized_LOC110496396	-3.47595	0.000111154	high-tolerance_sig
LOC110522350	N-lysine_methyltransferase_SMYD2-A	-3.47403	2.64456e-14	high-tolerance_sig
LOC110486970	tRNA_N(3)-methylcytidine_methyltransferase_METTL6	-3.47197	6.13439e-31	high-tolerance_sig
LOC110533389	early_growth_response_protein_1	-3.47114	3.70671e-20	high-tolerance_sig
LOC110527217	carboxypeptidase_O	-3.46876	0.00879937	high-tolerance_sig
LOC110496997	acetylcholine_receptor_subunit_alpha	-3.46783	0.00487955	high-tolerance_sig
LOC110533656	zinc_finger_and_BTB_domain-containing_protein_21	-3.46764	9.37311e-37	high-tolerance_sig
LOC110506357	neuropilin_and_tolloid-like_protein_2	-3.46595	1.64074e-09	high-tolerance_sig
LOC110495644	zinc_finger_protein_239-like	-3.46546	2.00801e-12	high-tolerance_sig
nocta	nocturnin_a	-3.46329	6.78609e-24	high-tolerance_sig
LOC110537679	ceramide_synthase-like	-3.46161	1.96342e-09	high-tolerance_sig
calub	calumenin_b	-3.45984	2.57795e-20	high-tolerance_sig
LOC110521512	MAP_kinase-interacting_serine/threonine-protein_kinase_2	-3.4594	5.15295e-21	high-tolerance_sig
myd88	MYD88_innate_immune_signal_transduction_adaptor	-3.45813	1.36855e-40	high-tolerance_sig
LOC118966696	vitamin_K_epoxide_reductase_complex_subunit_1-like_protein_1	-3.4563	8.10664e-36	high-tolerance_sig
LOC110536280	tumor_necrosis_factor_receptor_superfamily_member_10B	-3.4552	2.96129e-15	high-tolerance_sig
LOC110507886	WD_repeat_and_SOCS_box-containing_protein_1	-3.45469	3.08622e-24	high-tolerance_sig
LOC110510923	protocadherin_Fat_3	-3.45037	0.00964048	high-tolerance_sig
LOC110504345	tandem_C2_domains_nuclear_protein	-3.44975	9.59669e-08	high-tolerance_sig
snorc	secondary_ossification_center_associated_regulator_of_chondrocyte_maturation	-3.44957	0.000701393	high-tolerance_sig
LOC110538719	immediate_early_response_gene_2_protein	-3.44902	5.92049e-16	high-tolerance_sig
LOC110504959	START_domain-containing_protein_10	-3.44804	1.10049e-12	high-tolerance_sig
si:dkey-238d18.4	GTPase-activating_protein_GYP7	-3.44691	2.20281e-13	high-tolerance_sig
pdcl	phosducin-like	-3.4468	2.20097e-16	high-tolerance_sig
LOC110535800	AN1-type_zinc_finger_protein_5	-3.44643	1.04316e-20	high-tolerance_sig
gpr180	G_protein-coupled_receptor_180	-3.44356	3.36875e-23	high-tolerance_sig
LOC110494522	MAP_kinase-activated_protein_kinase_3	-3.44245	6.67464e-22	high-tolerance_sig
abca4b	ATP-binding_cassette&_sub-family_A_(ABC1)&_member_4b	-3.4362	0.00372056	high-tolerance_sig
LOC110494438	chromodomain-helicase-DNA-binding_protein_5	-3.43211	0.000157273	high-tolerance_sig
LOC110488389	palmitoyltransferase_ZDHHC3	-3.43156	4.89808e-46	high-tolerance_sig
LOC110538052	interferon_a3-like	-3.43015	0.000183897	high-tolerance_sig
LOC110492748	pancreatic_progenitor_cell_differentiation_and_proliferation_factor	-3.42955	5.21274e-05	high-tolerance_sig
LOC110512418	chitobiosyldiphosphodolichol_beta-mannosyltransferase-like	-3.42833	1.64527e-13	high-tolerance_sig
LOC118964675	uncharacterized_LOC118964675	-3.42803	1.94133e-05	high-tolerance_sig
LOC110523753	proline_dehydrogenase_1&_mitochondrial	-3.42794	2.7343e-22	high-tolerance_sig
LOC110536774	asparagine--tRNA_ligase&_cytoplasmic	-3.42705	5.02398e-24	high-tolerance_sig
LOC118936662	ubiquitin-associated_protein_1-like	-3.42632	0.00905636	high-tolerance_sig
mcmdc2	minichromosome_maintenance_domain_containing_2	-3.42392	4.64052e-05	high-tolerance_sig
LOC110505887	XK-related_protein_5	-3.42277	0.00496552	high-tolerance_sig
LOC110504779	serine_protease_inhibitor_Kazal-type_1	-3.42267	2.77169e-27	high-tolerance_sig
LOC110505158	glutathione_S-transferase_P	-3.42051	0.00494312	high-tolerance_sig
LOC110522836	methyl-CpG-binding_domain_protein_2	-3.41944	1.02785e-19	high-tolerance_sig
LOC110517633	large_neutral_amino_acids_transporter_small_subunit_4-like	-3.41884	8.0561e-06	high-tolerance_sig
LOC110520206	homocysteine-responsive_endoplasmic_reticulum-resident_ubiquitin-like_domain_member_1_protein	-3.41825	1.6075e-32	high-tolerance_sig
LOC110522491	thyroxine_5-deiodinase-like	-3.41772	1.06627e-05	high-tolerance_sig
crebrf	creb3_regulatory_factor	-3.41395	6.75717e-31	high-tolerance_sig
LOC110515701	NACHT&_LRR_and_PYD_domains-containing_protein_3	-3.41354	1.86509e-05	high-tolerance_sig
LOC118938362	uncharacterized_LOC118938362	-3.41305	7.95665e-05	high-tolerance_sig
LOC110503783	uncharacterized_LOC110503783	-3.4121	6.82284e-18	high-tolerance_sig
LOC110506481	semaphorin-7A	-3.40956	6.93637e-13	high-tolerance_sig
csrnp1b	cysteine-serine-rich_nuclear_protein_1b	-3.40919	1.70607e-20	high-tolerance_sig
LOC110534110	UDP-glucose_6-dehydrogenase	-3.4057	0.000334036	high-tolerance_sig
LOC110501285	C-X-C_chemokine_receptor_type_1	-3.40508	2.72428e-08	high-tolerance_sig
LOC110488883	hyaluronan_mediated_motility_receptor	-3.40154	0.000241747	high-tolerance_sig
LOC110488326	class_I_histocompatibility_antigen&_F10_alpha_chain	-3.40118	0.00025402	high-tolerance_sig
LOC118965025	gamma-glutamyl_hydrolase-like	-3.40087	0.000287945	high-tolerance_sig
LOC110495688	CRACD-like_protein	-3.40061	1.09211e-06	high-tolerance_sig
LOC110503511	transcription_factor_RelB	-3.39895	1.81366e-19	high-tolerance_sig
LOC110491926	sodium_channel_protein_type_8_subunit_alpha	-3.39882	0.00465255	high-tolerance_sig
colgalt1a	collagen_beta(1-O)galactosyltransferase_1a	-3.39683	8.16777e-29	high-tolerance_sig
LOC110508256	microtubule_cross-linking_factor_1-like	-3.39656	0.000129567	high-tolerance_sig
LOC110534540	claudin-1	-3.3964	6.73778e-16	high-tolerance_sig
tagln3b	transgelin_3b	-3.39546	0.001924	high-tolerance_sig
LOC110487969	oxysterol-binding_protein-related_protein_3	-3.3937	1.27371e-26	high-tolerance_sig
LOC110527959	EGF_domain-specific_O-linked_N-acetylglucosamine_transferase-like	-3.39324	8.54017e-05	high-tolerance_sig
LOC118944274	ropporin-1-like_protein	-3.39231	0.0076282	high-tolerance_sig
dnajc15	DnaJ_(Hsp40)_homolog&_subfamily_C&_member_15	-3.38972	1.25403e-27	high-tolerance_sig
LOC118938064	zinc_finger_CCHC_domain-containing_protein_3-like	-3.38793	0.00364003	high-tolerance_sig
LOC110490195	putative_violet-sensitive_opsin	-3.38569	0.000105301	high-tolerance_sig
kiaa0513	KIAA0513_ortholog	-3.38395	3.94088e-30	high-tolerance_sig
kcnk1b	potassium_channel&_subfamily_K&_member_1b	-3.38244	4.27395e-13	high-tolerance_sig
LOC110486258	tetratricopeptide_repeat_protein_25-like	-3.38004	0.0092863	high-tolerance_sig
LOC110536303	elongation_of_very_long_chain_fatty_acids_protein_7	-3.37917	2.14395e-14	high-tolerance_sig
cmas	cytidine_monophosphate_N-acetylneuraminic_acid_synthetase	-3.37798	2.85728e-10	high-tolerance_sig
LOC110496543	protein_FAM8A1	-3.37695	2.36561e-21	high-tolerance_sig
LOC110504902	DAP3-binding_cell_death_enhancer_1	-3.37519	6.3101e-32	high-tolerance_sig
akap12b	A_kinase_(PRKA)_anchor_protein_12b	-3.37459	4.54858e-24	high-tolerance_sig
egr1	early_growth_response_1	-3.37058	1.19824e-20	high-tolerance_sig
LOC110487381	gastrula_zinc_finger_protein_XlCGF17.1-like	-3.37047	2.01254e-07	high-tolerance_sig
LOC110486030	ERO1-like_protein_beta	-3.37041	7.36977e-23	high-tolerance_sig
LOC110490325	lipase_maturation_factor_2	-3.3653	6.15652e-13	high-tolerance_sig
LOC110508782	uncharacterized_LOC110508782	-3.36396	2.60741e-34	high-tolerance_sig
tebp	progesterone_receptor-related_protein_p23	-3.36336	5.4263e-32	high-tolerance_sig
LOC110504839	carnosine_synthase_1	-3.36165	0.00162741	high-tolerance_sig
zbtb8a	zinc_finger_and_BTB_domain_containing_8A	-3.35995	3.73899e-18	high-tolerance_sig
serpinf1	serpin_peptidase_inhibitor&_clade_F_(alpha-2_antiplasmin&_pigment_epithelium_derived_factor)&_member_1	-3.35905	8.10402e-15	high-tolerance_sig
LOC110489774	microtubule-actin_cross-linking_factor_1&_isoforms_1/2/3/5-like	-3.35881	0.00303073	high-tolerance_sig
LOC110527503	anosmin-1	-3.35779	2.92823e-13	high-tolerance_sig
LOC110530869	dnaJ_homolog_subfamily_B_member_4	-3.35463	5.58981e-12	high-tolerance_sig
LOC118937381	uncharacterized_LOC118937381	-3.3531	3.82973e-05	high-tolerance_sig
LOC110503258	galectin-6	-3.35277	0.000306125	high-tolerance_sig
LOC110502438	FYVE&_RhoGEF_and_PH_domain-containing_protein_6	-3.35252	3.39746e-06	high-tolerance_sig
LOC110538657	migration_and_invasion_enhancer_1-like	-3.35244	0.000264117	high-tolerance_sig
LOC110537261	nuclear_fragile_X_mental_retardation-interacting_protein_2	-3.35225	2.62923e-42	high-tolerance_sig
igfbp1a	insulin-like_growth_factor_binding_protein_1a	-3.35151	4.99287e-19	high-tolerance_sig
LOC110487483	zinc_finger_protein_OZF-like	-3.34829	0.000299405	high-tolerance_sig
LOC110486776	GTP-binding_protein_1	-3.34445	1.27253e-21	high-tolerance_sig
LOC110486292	mitogen-activated_protein_kinase_kinase_kinase_14	-3.34381	8.82148e-23	high-tolerance_sig
LOC110512494	mediator_of_DNA_damage_checkpoint_protein_1	-3.34361	8.59024e-27	high-tolerance_sig
LOC110503777	uncharacterized_LOC110503777	-3.34301	8.5745e-24	high-tolerance_sig
tube1	tubulin&_epsilon_1	-3.34082	8.41749e-26	high-tolerance_sig
LOC118940333	transcription_factor_SPT20_homolog	-3.33983	7.17257e-17	high-tolerance_sig
gnpnat1	glucosamine-phosphate_N-acetyltransferase_1	-3.33968	2.16993e-24	high-tolerance_sig
LOC110531834	transcription_factor_p65	-3.33963	4.51157e-19	high-tolerance_sig
LOC118952241	uncharacterized_LOC118952241	-3.33859	0.0019523	high-tolerance_sig
zgc:153115	uncharacterized_LOC110530064	-3.33856	2.54179e-16	high-tolerance_sig
LOC110509328	complement_C1q-like_protein_3	-3.33767	0.000330095	high-tolerance_sig
si:ch211-107m4.1	heterogeneous_nuclear_ribonucleoprotein_U-like_protein_2	-3.33728	3.50062e-33	high-tolerance_sig
LOC118940257	uncharacterized_LOC118940257	-3.33625	6.61968e-06	high-tolerance_sig
LOC110535690	transmembrane_emp24_domain-containing_protein_7	-3.33549	2.84501e-19	high-tolerance_sig
lrrc59	leucine_rich_repeat_containing_59	-3.33425	2.27788e-22	high-tolerance_sig
stk40	serine/threonine_kinase_40	-3.3341	7.63092e-23	high-tolerance_sig
LOC118944533	uncharacterized_LOC118944533	-3.33392	0.00656349	high-tolerance_sig
zgc:194221	uncharacterized_LOC110535953	-3.33259	0.000947428	high-tolerance_sig
LOC110537117	heat_shock_protein_30-like	-3.33242	1.36103e-06	high-tolerance_sig
LOC110538673	dnaJ_homolog_subfamily_B_member_1	-3.33116	2.04274e-38	high-tolerance_sig
LOC110504945	probable_G-protein_coupled_receptor_101	-3.33014	5.12023e-06	high-tolerance_sig
LOC110509040	adaptin_ear-binding_coat-associated_protein_1	-3.33003	7.27493e-11	high-tolerance_sig
LOC110487438	hsp70-binding_protein_1	-3.32885	3.31444e-05	high-tolerance_sig
mindy3	MINDY_lysine_48_deubiquitinase_3	-3.32844	1.39491e-27	high-tolerance_sig
btg3	B-cell_translocation_gene_3	-3.32665	6.20371e-21	high-tolerance_sig
LOC110507786	suppressor_of_cytokine_signaling_5	-3.32555	5.8951e-16	high-tolerance_sig
LOC110530076	unconventional_myosin-VIIb	-3.32553	4.82738e-26	high-tolerance_sig
plek2	pleckstrin_2	-3.32134	3.34046e-07	high-tolerance_sig
LOC110486512	uncharacterized_LOC110486512	-3.31775	0.00844985	high-tolerance_sig
LOC110516919	uncharacterized_LOC110516919	-3.31425	5.57325e-07	high-tolerance_sig
ergic3	ERGIC_and_golgi_3	-3.31357	3.035e-17	high-tolerance_sig
LOC110497529	AH_receptor-interacting_protein-like	-3.3128	1.3374e-30	high-tolerance_sig
snrkb	SNF_related_kinase_b	-3.3111	3.63103e-15	high-tolerance_sig
LOC110532614	zinc_finger_protein_64	-3.30919	4.79315e-21	high-tolerance_sig
cenpv	centromere_protein_V	-3.30545	6.00903e-18	high-tolerance_sig
rps6kal	ribosomal_protein_S6_kinase_a&_like	-3.30455	2.7701e-06	high-tolerance_sig
LOC110526027	heat_shock_protein_beta-8	-3.30428	0.00431051	high-tolerance_sig
LOC118965634	golgin_subfamily_A_member_6-like_protein_22	-3.30176	6.75365e-09	high-tolerance_sig
LOC110497091	multidrug_resistance-associated_protein_4-like	-3.29677	8.13241e-06	high-tolerance_sig
LOC110494701	mitochondrial_glutamate_carrier_1	-3.29668	2.98251e-23	high-tolerance_sig
LOC110535857	solute_carrier_family_25_member_40	-3.29626	3.69438e-14	high-tolerance_sig
ptpmt1	protein_tyrosine_phosphatase_mitochondrial_1	-3.29614	3.53839e-09	high-tolerance_sig
kaznb	kazrin&_periplakin_interacting_protein_b	-3.29545	0.000347652	high-tolerance_sig
deaf1	DEAF1_transcription_factor	-3.29452	3.07847e-25	high-tolerance_sig
LOC110520859	protein_phosphatase_1_regulatory_subunit_35	-3.29329	3.08585e-09	high-tolerance_sig
LOC110520375	E3_SUMO-protein_ligase_RanBP2	-3.29204	9.68592e-24	high-tolerance_sig
ift22	intraflagellar_transport_22_homolog_(Chlamydomonas)	-3.2891	8.5846e-14	high-tolerance_sig
slc25a25b	solute_carrier_family_25_member_25b	-3.28743	3.7066e-11	high-tolerance_sig
LOC110536166	lens_epithelial_cell_protein_LEP503-like	-3.28548	0.00378051	high-tolerance_sig
LOC110495013	zinc_finger_protein_501-like	-3.28103	0.000397094	high-tolerance_sig
LOC110495890	anosmin-1	-3.27955	6.29404e-22	high-tolerance_sig
LOC110530172	cyclic_AMP-dependent_transcription_factor_ATF-6_alpha	-3.27932	4.17665e-17	high-tolerance_sig
pign	phosphatidylinositol_glycan_anchor_biosynthesis&_class_N	-3.27886	8.62171e-14	high-tolerance_sig
LOC110538576	myosin-3-like	-3.2774	0.000182438	high-tolerance_sig
LOC110487595	collagen_alpha-2(XI)_chain	-3.27716	0.000873874	high-tolerance_sig
LOC110510214	uncharacterized_LOC110510214	-3.27635	9.8593e-18	high-tolerance_sig
LOC110491407	solute_carrier_family_35_member_G1	-3.27457	4.02221e-18	high-tolerance_sig
LOC110498289	arginase-2&_mitochondrial	-3.27348	4.89781e-15	high-tolerance_sig
LOC110494045	cryptochrome-1	-3.27191	1.12533e-27	high-tolerance_sig
LOC110489631	ribosomal_protein_S6_kinase_alpha-3	-3.27187	1.14054e-07	high-tolerance_sig
LOC110534127	equilibrative_nucleoside_transporter_2	-3.26949	2.6218e-08	high-tolerance_sig
LOC118948154	zinc_finger_protein_501-like	-3.26936	7.49438e-23	high-tolerance_sig
LOC110492085	tyrosine-protein_phosphatase_non-receptor_type_12	-3.26857	2.8501e-11	high-tolerance_sig
col9a1b	collagen&_type_IX&_alpha_1b	-3.26653	0.00110541	high-tolerance_sig
trib2	tribbles_pseudokinase_2	-3.26625	2.39682e-12	high-tolerance_sig
cebp1	CCAAT/enhancer_binding_protein_(C/EBP)_1	-3.26281	0.000607706	high-tolerance_sig
LOC110499392	myomesin-2	-3.26015	1.45414e-06	high-tolerance_sig
ier2b	immediate_early_response_2b	-3.25984	1.31633e-14	high-tolerance_sig
ahcy	adenosylhomocysteinase	-3.25715	0.000260856	high-tolerance_sig
LOC110499454	retinal_rod_rhodopsin-sensitive_cGMP_3'&5'-cyclic_phosphodiesterase_subunit_gamma	-3.25527	0.00337543	high-tolerance_sig
LOC110497562	cell_growth_regulator_with_EF_hand_domain_protein_1	-3.2543	4.63365e-20	high-tolerance_sig
mfsd4b	major_facilitator_superfamily_domain_containing_4B	-3.25404	8.18057e-13	high-tolerance_sig
psat1	phosphoserine_aminotransferase_1	-3.25073	8.42007e-08	high-tolerance_sig
sugt1	SGT1_homolog&_MIS12_kinetochore_complex_assembly_cochaperone	-3.25014	2.52938e-23	high-tolerance_sig
si:ch211-13f8.1	uncharacterized_si:ch211-13f8.1	-3.24965	0.000866718	high-tolerance_sig
LOC110520142	caspase-8	-3.24953	3.06456e-08	high-tolerance_sig
ddhd2	DDHD_domain_containing_2	-3.248	2.81521e-08	high-tolerance_sig
LOC110487180	induced_myeloid_leukemia_cell_differentiation_protein_Mcl-1_homolog	-3.24666	1.82066e-27	high-tolerance_sig
LOC110490122	prolactin_regulatory_element-binding_protein	-3.24268	1.90925e-19	high-tolerance_sig
LOC110527798	ephrin_type-A_receptor_2	-3.24266	4.73057e-30	high-tolerance_sig
LOC110490366	E3_ubiquitin-protein_ligase_TRIM39-like	-3.23945	4.76674e-15	high-tolerance_sig
fam117bb	family_with_sequence_similarity_117_member_Bb	-3.23923	5.87531e-17	high-tolerance_sig
LOC110493245	A_disintegrin_and_metalloproteinase_with_thrombospondin_motifs_9	-3.23841	3.00041e-06	high-tolerance_sig
LOC110490081	ATP-binding_cassette_sub-family_F_member_3	-3.23735	4.83347e-21	high-tolerance_sig
dusp8a	dual_specificity_phosphatase_8a	-3.23494	2.42286e-22	high-tolerance_sig
LOC118937361	uncharacterized_LOC118937361	-3.23425	0.000187448	high-tolerance_sig
LOC110535187	kelch_repeat_and_BTB_domain-containing_protein_2-like	-3.23317	4.68033e-13	high-tolerance_sig
LOC110531318	tetratricopeptide_repeat_protein_39B	-3.23297	1.13636e-24	high-tolerance_sig
LOC110485901	keratin&_type_I_cytoskeletal_18	-3.23297	1.7044e-05	high-tolerance_sig
jun	Jun_proto-oncogene&_AP-1_transcription_factor_subunit	-3.23248	7.62684e-23	high-tolerance_sig
LOC110508798	uncharacterized_LOC110508798	-3.2317	5.10082e-18	high-tolerance_sig
LOC110519016	c-Maf_inducing_protein	-3.2314	1.21775e-25	high-tolerance_sig
LOC110536150	repulsive_guidance_molecule_BMP_co-receptor_b	-3.2298	2.3203e-11	high-tolerance_sig
LOC110531195	short_transient_receptor_potential_channel_4-associated_protein	-3.22918	0.000198498	high-tolerance_sig
ifm3	Interferon-induced_transmembrane_protein_3	-3.22804	1.90399e-14	high-tolerance_sig
LOC110537636	sodium-_and_chloride-dependent_GABA_transporter_2	-3.22798	8.17044e-10	high-tolerance_sig
ficd	FIC_domain_protein_adenylyltransferase	-3.22619	2.6248e-20	high-tolerance_sig
zgc:153031	dihydrofolate_reductase	-3.22588	7.11138e-22	high-tolerance_sig
asb14b	ankyrin_repeat_and_SOCS_box_containing_14b	-3.22519	0.000155728	high-tolerance_sig
LOC110487989	tubulointerstitial_nephritis_antigen-like	-3.22427	4.30417e-25	high-tolerance_sig
LOC110496387	membrane_progestin_receptor_alpha-B	-3.22274	8.4514e-20	high-tolerance_sig
LOC118938113	gastrula_zinc_finger_protein_XlCGF17.1-like	-3.22016	5.96038e-13	high-tolerance_sig
myh6	myosin&_heavy_chain_6&_cardiac_muscle&_alpha	-3.21636	1.20928e-05	high-tolerance_sig
LOC110536034	glycerol-3-phosphate_acyltransferase_4	-3.2142	4.78363e-11	high-tolerance_sig
ncalda	neurocalcin_delta_a	-3.21401	5.65393e-17	high-tolerance_sig
LOC110501875	rho-related_GTP-binding_protein_RhoE	-3.21373	1.1532e-13	high-tolerance_sig
LOC110524508	SUN_domain-containing_ossification_factor	-3.21273	1.77256e-18	high-tolerance_sig
pms2	PMS1_homolog_2&_mismatch_repair_system_component	-3.21265	2.127e-23	high-tolerance_sig
ids	iduronate_2-sulfatase	-3.21179	8.46514e-21	high-tolerance_sig
LOC110529751	uncharacterized_LOC110529751	-3.21141	2.32918e-17	high-tolerance_sig
LOC110531707	dnaJ_homolog_subfamily_C_member_3	-3.20903	1.86235e-34	high-tolerance_sig
LOC110494400	chitobiosyldiphosphodolichol_beta-mannosyltransferase	-3.2073	9.70544e-15	high-tolerance_sig
uck1	uridine-cytidine_kinase_1	-3.20723	1.07309e-26	high-tolerance_sig
LOC110533411	protein_transport_protein_Sec24A	-3.20367	1.64756e-26	high-tolerance_sig
LOC110539073	nuclear_distribution_protein_nudE-like_1-B	-3.20348	1.53439e-26	high-tolerance_sig
LOC110485485	guanine_nucleotide-binding_protein_G(o)_subunit_alpha	-3.20245	4.02822e-24	high-tolerance_sig
LOC118942896	uncharacterized_LOC118942896	-3.20235	1.65328e-18	high-tolerance_sig
lonrf1	LON_peptidase_N-terminal_domain_and_ring_finger_1	-3.20232	6.23965e-25	high-tolerance_sig
LOC110535409	protein_disulfide_isomerase_family_A&_member_4	-3.19907	3.79633e-20	high-tolerance_sig
LOC110530482	DNA_damage-inducible_transcript_4_protein	-3.19722	1.54299e-07	high-tolerance_sig
atpv0e2	ATPase_H+_transporting_V0_subunit_e2	-3.19573	0.00374424	high-tolerance_sig
LOC110534103	uncharacterized_LOC110534103	-3.19564	8.18906e-09	high-tolerance_sig
nmnat2	nicotinamide_nucleotide_adenylyltransferase_2	-3.19525	0.00420696	high-tolerance_sig
LOC118938189	transcription_factor_SPT20_homolog	-3.19505	3.12182e-15	high-tolerance_sig
LOC110507976	T-lymphocyte_activation_antigen_CD80	-3.19432	7.47366e-07	high-tolerance_sig
LOC110490073	stress-associated_endoplasmic_reticulum_protein_1	-3.19331	7.16635e-16	high-tolerance_sig
LOC110500880	excitatory_amino_acid_transporter_3	-3.19323	0.00979178	high-tolerance_sig
LOC118936634	C-type_lectin_domain_family_4_member_F-like	-3.193	1.91251e-09	high-tolerance_sig
LOC110529930	uncharacterized_LOC110529930	-3.1914	0.00142275	high-tolerance_sig
LOC110532131	alanine--tRNA_ligase&_cytoplasmic-like	-3.19119	0.00526162	high-tolerance_sig
rflna	refilin_A	-3.19115	1.53394e-20	high-tolerance_sig
LOC110510421	oocyte_zinc_finger_protein_XlCOF6-like	-3.18593	3.15069e-11	high-tolerance_sig
LOC110485128	zinc_finger_protein_239-like	-3.1841	0.000142725	high-tolerance_sig
LOC110499567	calpain-1_catalytic_subunit	-3.18344	1.67202e-10	high-tolerance_sig
gadd45ga	growth_arrest_and_DNA-damage-inducible&_gamma_a	-3.1824	1.73861e-21	high-tolerance_sig
LOC118962325	cerebellin-1-like	-3.17704	0.00833189	high-tolerance_sig
LOC110500895	stromal_interaction_molecule_2	-3.17683	2.84333e-19	high-tolerance_sig
LOC110486103	manganese-transporting_ATPase_13A1	-3.17656	1.51359e-17	high-tolerance_sig
LOC110525887	zinc_metalloproteinase-disintegrin-like_brevilysin_H2a	-3.17352	1.9752e-14	high-tolerance_sig
LOC118938441	zinc_finger_protein_239-like	-3.17327	2.13647e-14	high-tolerance_sig
slc43a1a	solute_carrier_family_43_member_1a	-3.17288	1.52089e-14	high-tolerance_sig
LOC110497783	probable_phospholipid-transporting_ATPase_VD	-3.17268	4.30779e-29	high-tolerance_sig
LOC110497043	zinc_finger_protein_585A	-3.16917	0.000470782	high-tolerance_sig
ube2j1	ubiquitin-conjugating_enzyme_E2&_J1	-3.16699	2.83708e-19	high-tolerance_sig
g3bp1	GTPase_activating_protein_(SH3_domain)_binding_protein_1	-3.16419	2.01911e-22	high-tolerance_sig
alpk1	alpha-kinase_1	-3.16373	1.21372e-17	high-tolerance_sig
LOC110493993	receptor-type_tyrosine-protein_phosphatase_alpha	-3.16215	6.84021e-11	high-tolerance_sig
LOC110486253	dnaJ_homolog_subfamily_C_member_7	-3.16151	2.09779e-24	high-tolerance_sig
gmip	GEM_interacting_protein	-3.1614	5.80072e-18	high-tolerance_sig
LOC110506939	reticulocalbin-1	-3.15958	4.4001e-20	high-tolerance_sig
LOC110530464	microtubule-associated_protein_RP/EB_family_member_2	-3.15864	1.82377e-19	high-tolerance_sig
LOC110502372	oocyte_zinc_finger_protein_XlCOF6	-3.15744	1.02102e-15	high-tolerance_sig
creld2	cysteine-rich_with_EGF-like_domains_2	-3.15661	8.38729e-18	high-tolerance_sig
LOC110525629	neurofilament_light_polypeptide	-3.15587	1.10468e-10	high-tolerance_sig
LOC110486002	tRNA_pseudouridine_synthase_Pus10	-3.15585	0.00141866	high-tolerance_sig
LOC118936490	uncharacterized_LOC118936490	-3.1508	0.000359865	high-tolerance_sig
proser1	proline_and_serine_rich_1	-3.14714	2.23279e-08	high-tolerance_sig
LOC110499144	chondroadherin	-3.1465	1.02851e-08	high-tolerance_sig
LOC110521712	transforming_growth_factor_beta_receptor_type_3	-3.14587	1.23371e-25	high-tolerance_sig
LOC110538512	envoplakin	-3.14542	0.000500484	high-tolerance_sig
LOC110498922	cytochrome_b-245_chaperone_1_homolog	-3.14415	8.52611e-09	high-tolerance_sig
rhoub	ras_homolog_family_member_Ub	-3.14395	1.23893e-11	high-tolerance_sig
zgc:154058	Frag1/DRAM/Sfk1_family_protein	-3.14262	2.64441e-16	high-tolerance_sig
LOC110529632	diphthine_methyl_ester_synthase-like	-3.1418	3.59782e-10	high-tolerance_sig
LOC110538482	microtubule-associated_serine/threonine-protein_kinase_1	-3.14045	0.000435267	high-tolerance_sig
LOC110528260	NGFI-A-binding_protein_2	-3.14032	1.77941e-14	high-tolerance_sig
LOC110520234	dnaJ_homolog_subfamily_B_member_11	-3.13807	3.93822e-21	high-tolerance_sig
LOC110528339	uncharacterized_LOC110528339	-3.13651	0.0033992	high-tolerance_sig
LOC110538737	ER_lumen_protein-retaining_receptor_2	-3.13637	5.32716e-16	high-tolerance_sig
LOC110487913	cell_division_cycle-associated_7-like_protein	-3.13601	1.23088e-05	high-tolerance_sig
LOC110508510	rho_GTPase-activating_protein_30	-3.13601	4.77839e-16	high-tolerance_sig
LOC110486774	small_G_protein_signaling_modulator_3	-3.13584	1.68527e-15	high-tolerance_sig
ntrk2a	neurotrophic_tyrosine_kinase&_receptor&_type_2a	-3.13583	2.40116e-05	high-tolerance_sig
LOC110535274	activin_receptor_type-2B	-3.13395	3.67993e-24	high-tolerance_sig
LOC110489529	somatomedin-B_and_thrombospondin_type-1_domain-containing_protein	-3.13276	1.5225e-06	high-tolerance_sig
LOC110504672	CXXC-type_zinc_finger_protein_5	-3.13076	4.70143e-20	high-tolerance_sig
LOC110538692	mitochondrial_import_inner_membrane_translocase_subunit_Tim29	-3.13049	2.02294e-16	high-tolerance_sig
LOC110486304	transcription_factor_MafK	-3.13002	1.00446e-14	high-tolerance_sig
LOC110494750	zinc_finger_and_SCAN_domain-containing_protein_22	-3.12987	2.6318e-21	high-tolerance_sig
nars1	asparaginyl-tRNA_synthetase_1	-3.12823	8.16988e-21	high-tolerance_sig
LOC110496993	ras_association_domain-containing_protein_7	-3.12803	4.35059e-19	high-tolerance_sig
LOC118964444	laminin_subunit_beta-1-like	-3.1277	0.00140071	high-tolerance_sig
LOC110531527	nuclear_factor_7&_ovary	-3.12755	1.7537e-06	high-tolerance_sig
LOC110505647	uncharacterized_LOC110505647	-3.1262	6.48145e-14	high-tolerance_sig
LOC110496760	cell_wall_adhesin_EAP1	-3.12587	0.00247623	high-tolerance_sig
LOC110524335	hepatoma-derived_growth_factor-related_protein_2	-3.12513	1.92161e-35	high-tolerance_sig
LOC110496469	terminal_nucleotidyltransferase_4A	-3.12444	3.62101e-21	high-tolerance_sig
LOC110488558	stress-70_protein&_mitochondrial	-3.12381	1.022e-17	high-tolerance_sig
wars1	tryptophanyl-tRNA_synthetase_1	-3.12184	1.6346e-15	high-tolerance_sig
gem	GTP_binding_protein_overexpressed_in_skeletal_muscle	-3.12125	4.56522e-10	high-tolerance_sig
LOC110490515	normal_mucosa_of_esophagus-specific_gene_1_protein	-3.12075	1.55277e-05	high-tolerance_sig
gmppb	GDP-mannose_pyrophosphorylase_B	-3.11746	2.92653e-19	high-tolerance_sig
LOC118938115	zinc_finger_protein_883-like	-3.1167	2.72565e-05	high-tolerance_sig
tmem101	transmembrane_protein_101	-3.11511	4.45721e-23	high-tolerance_sig
LOC110491406	leucine-rich_glioma-inactivated_protein_1	-3.11444	2.87756e-08	high-tolerance_sig
LOC118940247	zinc_finger_protein_239-like	-3.11277	0.00131597	high-tolerance_sig
LOC110494047	protein_BTG2	-3.11028	5.23287e-17	high-tolerance_sig
LOC110496561	endoplasmic_reticulum_membrane_sensor_NFE2L1	-3.10924	6.44838e-19	high-tolerance_sig
LOC110503660	protein_phosphatase_Slingshot_homolog_2	-3.10883	1.01944e-12	high-tolerance_sig
LOC110520278	ELL-associated_factor_2	-3.10877	8.07186e-18	high-tolerance_sig
LOC118944716	uncharacterized_LOC118944716	-3.10877	4.67582e-05	high-tolerance_sig
LOC110537767	protein_sprouty_homolog_4	-3.10824	2.78007e-22	high-tolerance_sig
alox5ap	arachidonate_5-lipoxygenase-activating_protein	-3.10657	2.18829e-10	high-tolerance_sig
LOC110534001	zinc_finger_protein-like_1	-3.10641	1.38683e-24	high-tolerance_sig
lypc	ly6_domain_containing&_pigment_cell	-3.10491	3.98665e-09	high-tolerance_sig
gs04	glutamine_synthetase	-3.10304	9.77647e-21	high-tolerance_sig
LOC110495086	gastrula_zinc_finger_protein_XlCGF26.1	-3.10241	0.00113286	high-tolerance_sig
LOC110516170	zinc_finger_protein_OZF	-3.10111	2.77656e-12	high-tolerance_sig
LOC118938124	zinc_finger_protein_501-like	-3.10105	0.00125073	high-tolerance_sig
LOC110494169	nuclear_receptor_subfamily_4_group_A_member_1	-3.1007	5.80038e-07	high-tolerance_sig
LOC110529750	protein_sel-1_homolog_1	-3.10041	2.77912e-21	high-tolerance_sig
LOC110527156	growth_hormone-regulated_TBC_protein_1-A	-3.09991	1.67319e-20	high-tolerance_sig
mgat1b	alpha-1&3-mannosyl-glycoprotein_2-beta-N-acetylglucosaminyltransferase_b	-3.09899	2.97585e-21	high-tolerance_sig
LOC110491747	protein_FAM117A	-3.09876	3.13113e-05	high-tolerance_sig
LOC100136120	clusterin-1	-3.09654	1.37373e-10	high-tolerance_sig
LOC118944879	GTP-binding_protein_GEM-like	-3.09621	0.0072512	high-tolerance_sig
LOC110490503	serine/threonine-protein_kinase_38-like	-3.09344	8.9558e-31	high-tolerance_sig
LOC110508445	Golgi_reassembly-stacking_protein_2	-3.09093	3.7428e-21	high-tolerance_sig
LOC118945263	uncharacterized_LOC118945263	-3.08954	0.00704647	high-tolerance_sig
nfatc1	nuclear_factor_of_activated_T_cells_1	-3.08707	0.00544864	high-tolerance_sig
LOC110514944	ras-related_protein_Rab-11A	-3.08663	2.78768e-25	high-tolerance_sig
LOC110513305	high_affinity_choline_transporter_1	-3.08623	0.00327967	high-tolerance_sig
LOC110486628	uncharacterized_LOC110486628	-3.08589	0.00380445	high-tolerance_sig
pabir2	PABIR_family_member_2	-3.08502	5.28419e-23	high-tolerance_sig
LOC110495938	B-cell_CLL/lymphoma_9_protein	-3.08334	2.07624e-19	high-tolerance_sig
LOC110486370	intercellular_adhesion_molecule_1	-3.08193	5.49391e-18	high-tolerance_sig
LOC110502884	transcription_factor_MafF	-3.08036	3.05409e-23	high-tolerance_sig
egr3	early_growth_response_3	-3.08028	1.50198e-06	high-tolerance_sig
LOC118936576	ras-related_and_estrogen-regulated_growth_inhibitor-like_protein	-3.07906	0.00639167	high-tolerance_sig
LOC110505150	transmembrane_protein_33	-3.07849	3.65115e-28	high-tolerance_sig
LOC110525771	transitional_endoplasmic_reticulum_ATPase	-3.07792	3.01585e-18	high-tolerance_sig
LOC118964641	uncharacterized_LOC118964641	-3.07752	0.000382621	high-tolerance_sig
LOC110495911	NGFI-A-binding_protein_1	-3.07605	7.36035e-16	high-tolerance_sig
cdc42ep5	CDC42_effector_protein_(Rho_GTPase_binding)_5	-3.07568	2.04172e-28	high-tolerance_sig
LOC110526547	proteasome_subunit_alpha_type-1	-3.07383	6.7328e-08	high-tolerance_sig
LOC110537871	GDNF_family_receptor_alpha-4-like	-3.07363	7.04511e-10	high-tolerance_sig
LOC110521303	dual_specificity_protein_phosphatase_8	-3.07184	8.22937e-22	high-tolerance_sig
LOC110521780	uridine-cytidine_kinase_2-A	-3.07122	1.91118e-21	high-tolerance_sig
LOC110515700	NLR_family_CARD_domain-containing_protein_3	-3.07034	0.00476358	high-tolerance_sig
LOC118964310	E3_SUMO-protein_ligase_RanBP2-like	-3.06853	4.15491e-21	high-tolerance_sig
LOC110508498	lens_epithelial_cell_protein_LEP503-like	-3.0664	0.00263502	high-tolerance_sig
mknk1	MAPK_interacting_serine/threonine_kinase_1	-3.06413	1.10426e-20	high-tolerance_sig
LOC110525640	rho-related_BTB_domain-containing_protein_2	-3.06329	1.06874e-08	high-tolerance_sig
gna11	guanine_nucleotide_binding_protein_(G_protein)&_alpha_11_(Gq_class)	-3.06308	0.000359326	high-tolerance_sig
LOC110532024	prostaglandin_E_synthase_3	-3.0628	9.59936e-22	high-tolerance_sig
LOC110497226	uncharacterized_LOC110497226	-3.06263	8.59347e-26	high-tolerance_sig
LOC110491816	uncharacterized_LOC110491816	-3.06205	1.66003e-07	high-tolerance_sig
LOC110528254	protein_canopy_homolog_2	-3.06075	1.1532e-20	high-tolerance_sig
LOC110536506	uncharacterized_LOC110536506	-3.06061	5.47348e-06	high-tolerance_sig
LOC110495540	glycerol_kinase	-3.06053	4.12871e-13	high-tolerance_sig
LOC110532460	F-box_only_protein_6	-3.05984	0.000258003	high-tolerance_sig
LOC110496507	cartilage_associated_protein	-3.05943	3.32077e-28	high-tolerance_sig
LOC110526987	stAR-related_lipid_transfer_protein_5	-3.05667	1.80214e-13	high-tolerance_sig
serpine1	serpin_peptidase_inhibitor&_clade_E_(nexin&_plasminogen_activator_inhibitor_type_1)&_member_1	-3.0552	8.69175e-10	high-tolerance_sig
LOC110512280	uncharacterized_LOC110512280	-3.05465	0.00112328	high-tolerance_sig
LOC118944084	transcobalamin-1-like	-3.05259	0.00899707	high-tolerance_sig
LOC110504369	proteoglycan_4	-3.05201	1.39965e-06	high-tolerance_sig
LOC110497435	pre-mRNA-processing_factor_19	-3.052	1.09801e-07	high-tolerance_sig
LOC110536982	long-chain_fatty_acid_transport_protein_4-like	-3.05112	7.5646e-28	high-tolerance_sig
LOC118946054	E3_ubiquitin-protein_ligase_SH3RF3-like	-3.05024	1.94095e-09	high-tolerance_sig
ddx5	DEAD_(Asp-Glu-Ala-Asp)_box_helicase_5	-3.05002	8.47345e-19	high-tolerance_sig
adprm	ADP-ribose/CDP-alcohol_diphosphatase&_manganese-dependent	-3.04951	1.38138e-06	high-tolerance_sig
zgc:63863	TBC_domain-containing_protein	-3.04885	1.17222e-13	high-tolerance_sig
med20	mediator_complex_subunit_20	-3.04852	8.87147e-12	high-tolerance_sig
LOC110530825	crystallin_J1A	-3.0485	2.21005e-17	high-tolerance_sig
LOC110487775	proheparin-binding_EGF-like_growth_factor	-3.04772	1.21886e-09	high-tolerance_sig
LOC110538930	coiled-coil-helix-coiled-coil-helix_domain-containing_protein_5	-3.04629	1.73976e-05	high-tolerance_sig
gclc	glutamate-cysteine_ligase&_catalytic_subunit	-3.04627	7.76049e-14	high-tolerance_sig
LOC110486706	homologous_recombination_OB-fold_protein	-3.04593	2.29821e-32	high-tolerance_sig
LOC110536645	uncharacterized_LOC110536645	-3.0447	0.00150647	high-tolerance_sig
LOC110503138	class_A_basic_helix-loop-helix_protein_15-like	-3.04304	3.70977e-17	high-tolerance_sig
LOC110521437	zinc_finger_and_BTB_domain-containing_protein_7A	-3.04294	4.20156e-11	high-tolerance_sig
rcor2	REST_corepressor_2	-3.04279	0.00278361	high-tolerance_sig
grp94	94_kD_glucose-regulated_protein	-3.04221	1.89866e-19	high-tolerance_sig
LOC110495812	ras-related_protein_Rab-9A	-3.04108	2.17027e-07	high-tolerance_sig
LOC110524201	calreticulin	-3.0409	2.36016e-19	high-tolerance_sig
trip11	thyroid_hormone_receptor_interactor_11	-3.0396	2.14e-22	high-tolerance_sig
LOC110486745	protein_YIPF1	-3.03934	2.127e-23	high-tolerance_sig
LOC110521690	UDP-N-acetylhexosamine_pyrophosphorylase	-3.03698	3.4612e-25	high-tolerance_sig
LOC118938155	atherin-like	-3.0368	3.12756e-05	high-tolerance_sig
LOC110520873	sorting_nexin-27	-3.03556	2.55137e-17	high-tolerance_sig
LOC110486615	myosin_phosphatase_Rho-interacting_protein	-3.03526	0.00241461	high-tolerance_sig
LOC110535450	T-complex_protein_1_subunit_epsilon	-3.03419	4.48592e-21	high-tolerance_sig
LOC110514654	uncharacterized_LOC110514654	-3.03312	0.000233137	high-tolerance_sig
LOC118964730	basic_salivary_proline-rich_protein_3-like	-3.03244	4.83918e-16	high-tolerance_sig
plk2b	polo-like_kinase_2b_(Drosophila)	-3.03135	1.38717e-14	high-tolerance_sig
LOC110490501	aryl_hydrocarbon_receptor_nuclear_translocator-like_protein_2	-3.02805	9.00978e-13	high-tolerance_sig
LOC110534837	carbonic_anhydrase_4	-3.02775	3.07195e-06	high-tolerance_sig
aars1	alanyl-tRNA_synthetase_1	-3.02729	1.8304e-17	high-tolerance_sig
LOC110527649	transcriptional_regulator_Myc-2	-3.02687	4.5113e-19	high-tolerance_sig
ppm1ab	protein_phosphatase&_Mg2+/Mn2+_dependent&_1Ab	-3.02459	1.68279e-07	high-tolerance_sig
myorg	myogenesis_regulating_glycosidase_(putative)	-3.02456	7.39314e-19	high-tolerance_sig
LOC110534034	zinc_finger_protein_541	-3.02456	0.00137147	high-tolerance_sig
LOC110494667	protein_DDI1_homolog_2	-3.02352	1.75356e-25	high-tolerance_sig
LOC110498917	39S_ribosomal_protein_L38&_mitochondrial	-3.02225	5.77762e-12	high-tolerance_sig
LOC110532728	probable_E3_ubiquitin-protein_ligase_DTX3	-3.02104	1.2116e-20	high-tolerance_sig
LOC110487959	endoplasmic_reticulum-Golgi_intermediate_compartment_protein_1	-3.0205	9.94071e-23	high-tolerance_sig
LOC110527470	DPH3_homolog	-3.01944	1.14122e-14	high-tolerance_sig
ier3	immediate_early_response_3	-3.01917	3.8111e-18	high-tolerance_sig
irak1bp1	interleukin-1_receptor-associated_kinase_1_binding_protein_1	-3.01691	1.70452e-05	high-tolerance_sig
LOC110537077	cyclin-dependent_kinase_2-associated_protein_1	-3.01388	1.63408e-16	high-tolerance_sig
LOC110516867	exportin-T-like	-3.01338	2.67841e-19	high-tolerance_sig
LOC118938184	sialoadhesin-like	-3.01105	3.34192e-06	high-tolerance_sig
LOC110527637	zinc_finger_protein_239-like	-3.00938	0.000349603	high-tolerance_sig
LOC110500797	4F2_cell-surface_antigen_heavy_chain	-3.00846	2.89505e-19	high-tolerance_sig
LOC110492594	src-like-adapter_2	-3.00569	0.00429925	high-tolerance_sig
LOC110510208	mitogen-activated_protein_kinase_9	-3.00472	3.224e-15	high-tolerance_sig
LOC110505960	ninein	-3.00421	2.19156e-09	high-tolerance_sig
ccser2b	coiled-coil_serine-rich_protein_2b	-3.00336	1.07833e-12	high-tolerance_sig
LOC118937323	uncharacterized_LOC118937323	-3.00323	0.000216964	high-tolerance_sig
pold3	polymerase_(DNA-directed)&_delta_3&_accessory_subunit	-3.00312	1.99922e-19	high-tolerance_sig
LOC110509725	small_nuclear_ribonucleoprotein_Sm_D3	-3.00303	1.65595e-09	high-tolerance_sig
LOC110509166	uncharacterized_LOC110509166	-3.00239	8.70493e-05	high-tolerance_sig
LOC110517635	yrdC_domain-containing_protein&_mitochondrial-like	-3.00133	4.37459e-13	high-tolerance_sig
LOC118944777	uncharacterized_LOC118944777	-3.00097	7.99974e-08	high-tolerance_sig
LOC110536955	Krueppel-like_factor_4	-3.00065	3.12102e-13	high-tolerance_sig
LOC110497726	protein_FAM177A1	-2.9996	6.10332e-20	high-tolerance_sig
LOC110506727	HEAT_repeat-containing_protein_3	-2.99868	1.62263e-11	high-tolerance_sig
LOC110537088	translation_initiation_factor_eIF-2B_subunit_alpha	-2.99744	1.86896e-14	high-tolerance_sig
LOC110503968	uncharacterized_LOC110503968	-2.9967	0.00250148	high-tolerance_sig
LOC110513643	arf-GAP_with_dual_PH_domain-containing_protein_1-like	-2.99458	0.00976125	high-tolerance_sig
LOC110525406	AN1-type_zinc_finger_protein_5	-2.99317	6.01305e-17	high-tolerance_sig
LOC110495507	tetraspanin-7	-2.99293	0.00827359	high-tolerance_sig
nudcd2	NudC_domain_containing_2	-2.99218	7.88195e-26	high-tolerance_sig
LOC118936324	cdc42_effector_protein_4-like	-2.99065	1.14083e-19	high-tolerance_sig
LOC110514693	selenoprotein_S	-2.99038	2.79764e-15	high-tolerance_sig
LOC110525987	ATP-binding_cassette_sub-family_A_member_2-like	-2.99037	0.00170135	high-tolerance_sig
LOC110493175	fibulin-7	-2.99002	0.00167215	high-tolerance_sig
micall1a	MICAL-like_1a	-2.98908	3.87562e-10	high-tolerance_sig
dnajc3b	DnaJ_(Hsp40)_homolog&_subfamily_C&_member_3b	-2.98884	2.37238e-18	high-tolerance_sig
mideasb	mitotic_deacetylase_associated_SANT_domain_protein_b	-2.98824	6.02351e-15	high-tolerance_sig
LOC110489088	serine/threonine-protein_kinase_40	-2.9876	1.38401e-17	high-tolerance_sig
LOC118936266	twist-related_protein_2-like	-2.98695	0.0075964	high-tolerance_sig
LOC110488787	protein_argonaute-3	-2.98648	1.68637e-18	high-tolerance_sig
LOC110506374	protein_C19orf12_homolog	-2.97979	3.9084e-22	high-tolerance_sig
LOC110498684	probable_G-protein_coupled_receptor_83	-2.97904	0.00507695	high-tolerance_sig
atp13a1	ATPase_13A1	-2.97696	5.39509e-21	high-tolerance_sig
LOC110507932	potassium_voltage-gated_channel_subfamily_E_member_4	-2.97674	6.82312e-11	high-tolerance_sig
LOC110526326	eukaryotic_translation_initiation_factor_3_subunit_J-A	-2.9765	1.87718e-19	high-tolerance_sig
LOC118944410	KH_homology_domain-containing_protein_4-like	-2.97589	7.86645e-29	high-tolerance_sig
LOC118964401	uncharacterized_LOC118964401	-2.97496	0.000176148	high-tolerance_sig
mars2	methionyl-tRNA_synthetase_2&_mitochondrial	-2.97409	7.27606e-17	high-tolerance_sig
dtd1	D-aminoacyl-tRNA_deacylase_1	-2.97146	4.70935e-07	high-tolerance_sig
LOC110505825	spectrin_beta_chain&_erythrocytic	-2.97024	0.0066751	high-tolerance_sig
LOC110507414	transcription_factor_RelB	-2.96883	6.30456e-09	high-tolerance_sig
LOC110502392	ras-related_protein_ORAB-1-like	-2.96813	2.04948e-17	high-tolerance_sig
txndc5	thioredoxin_domain_containing_5	-2.96696	1.53864e-15	high-tolerance_sig
ddx11	DEAD/H_(Asp-Glu-Ala-Asp/His)_box_helicase_11	-2.95851	1.49159e-26	high-tolerance_sig
LOC110525314	transmembrane_protein_161B	-2.95772	2.08357e-05	high-tolerance_sig
phf20b	PHD_finger_protein_20&_b	-2.95734	8.9042e-27	high-tolerance_sig
LOC110523588	exosome_complex_component_RRP4	-2.95732	8.59024e-27	high-tolerance_sig
pip5k1ba	phosphatidylinositol-4-phosphate_5-kinase&_type_I&_beta_a	-2.95275	0.00658248	high-tolerance_sig
LOC110523064	A-kinase_anchor_protein_2	-2.95195	1.57287e-14	high-tolerance_sig
LOC110530152	forkhead_box_protein_G1-like	-2.95166	0.00853377	high-tolerance_sig
nsd2	nuclear_receptor_binding_SET_domain_protein_2	-2.9491	2.54967e-09	high-tolerance_sig
si:ch211-132b12.7	uncharacterized_LOC110503158	-2.94854	3.70622e-15	high-tolerance_sig
fndc3a	fibronectin_type_III_domain_containing_3A	-2.94823	2.59658e-16	high-tolerance_sig
LOC110531675	uncharacterized_LOC110531675	-2.94794	4.94601e-28	high-tolerance_sig
LOC118941043	uncharacterized_LOC118941043	-2.94718	1.50589e-08	high-tolerance_sig
LOC110527356	lipoyltransferase_1&_mitochondrial	-2.94531	7.31113e-16	high-tolerance_sig
smpd5	sphingomyelin_phosphodiesterase_5	-2.94466	1.82508e-22	high-tolerance_sig
LOC110535235	flap_endonuclease_1	-2.9446	8.34692e-22	high-tolerance_sig
fam83c	family_with_sequence_similarity_83_member_C	-2.94429	2.20079e-11	high-tolerance_sig
LOC110486040	dispanin_subfamily_A_member_2b	-2.94192	7.71512e-11	high-tolerance_sig
LOC110515822	cdc42_effector_protein_4	-2.94114	1.47537e-19	high-tolerance_sig
LOC110521902	histone_acetyltransferase_KAT8	-2.94104	3.05564e-31	high-tolerance_sig
LOC110517080	transmembrane_protein_42	-2.94068	0.00655774	high-tolerance_sig
slc41a2b	solute_carrier_family_41_member_2b	-2.94026	5.03697e-21	high-tolerance_sig
LOC110488062	roquin-1	-2.94012	6.61537e-20	high-tolerance_sig
LOC110501845	dnaJ_homolog_subfamily_B_member_11	-2.94003	4.5611e-18	high-tolerance_sig
LOC110508195	chloride_channel_protein_2	-2.93837	3.31676e-12	high-tolerance_sig
rad23ab	RAD23_homolog_A&_nucleotide_excision_repair_protein_b	-2.93761	2.39403e-05	high-tolerance_sig
LOC110500681	secretory_carrier-associated_membrane_protein_5	-2.93586	0.00349252	high-tolerance_sig
LOC110527813	twinfilin-2	-2.93429	5.55706e-07	high-tolerance_sig
LOC118936398	zinc_finger_protein_2_homolog	-2.93422	0.0005719	high-tolerance_sig
qars1	glutaminyl-tRNA_synthetase_1	-2.93403	8.94228e-18	high-tolerance_sig
LOC110495597	oocyte_zinc_finger_protein_XlCOF6-like	-2.93348	1.06256e-16	high-tolerance_sig
iip	interferon_inducible_protein	-2.93317	4.51972e-15	high-tolerance_sig
LOC110505812	uncharacterized_LOC110505812	-2.93304	0.0050388	high-tolerance_sig
hivep2a	HIVEP_zinc_finger_2a	-2.93263	1.00904e-15	high-tolerance_sig
LOC110530963	E3_ubiquitin-protein_ligase_HECW1	-2.93051	0.000192266	high-tolerance_sig
LOC110529279	YLP_motif-containing_protein_1	-2.93048	1.26492e-23	high-tolerance_sig
abcf2a	ATP-binding_cassette&_sub-family_F_(GCN20)&_member_2a	-2.92971	2.20716e-14	high-tolerance_sig
LOC110487413	uncharacterized_LOC110487413	-2.92932	9.0381e-06	high-tolerance_sig
celf3a	cugbp&_Elav-like_family_member_3a	-2.92879	2.19083e-06	high-tolerance_sig
mbd3a	methyl-CpG_binding_domain_protein_3a	-2.92807	0.00198036	high-tolerance_sig
pgam1b	phosphoglycerate_mutase_1b	-2.92775	2.74631e-17	high-tolerance_sig
LOC110494457	6-phosphofructo-2-kinase/fructose-2&6-bisphosphatase_2	-2.92432	4.71644e-08	high-tolerance_sig
LOC110504351	uncharacterized_LOC110504351	-2.92257	7.41481e-09	high-tolerance_sig
lysmd3	LysM&_putative_peptidoglycan-binding&_domain_containing_3	-2.92241	8.82148e-23	high-tolerance_sig
enpp2	ectonucleotide_pyrophosphatase/phosphodiesterase_2	-2.92099	0.00103789	high-tolerance_sig
LOC110515018	jun_dimerization_protein_2	-2.92013	0.00109515	high-tolerance_sig
glut1a	glucose_transporter_1A	-2.91876	1.18883e-21	high-tolerance_sig
LOC110535262	rho_GTPase-activating_protein_18	-2.91821	0.00024927	high-tolerance_sig
slc12a8	solute_carrier_family_12_member_8	-2.91791	5.7665e-07	high-tolerance_sig
vgll4b	vestigial-like_family_member_4b	-2.9125	0.00052807	high-tolerance_sig
LOC110497065	testis-specific_gene_10_protein	-2.91018	0.000387866	high-tolerance_sig
dhdds	dehydrodolichyl_diphosphate_synthase	-2.90981	8.24864e-22	high-tolerance_sig
LOC110509955	4F2_cell-surface_antigen_heavy_chain	-2.90925	9.52266e-20	high-tolerance_sig
LOC110523517	sarcoplasmic/endoplasmic_reticulum_calcium_ATPase_2	-2.90786	3.49859e-21	high-tolerance_sig
LOC110498782	solute_carrier_family_2&_facilitated_glucose_transporter_member_11-like	-2.90713	2.53763e-06	high-tolerance_sig
LOC110521407	transcriptional_enhancer_factor_TEF-3	-2.90665	1.53725e-08	high-tolerance_sig
LOC110505056	transcription_factor_COE1	-2.90461	0.0055638	high-tolerance_sig
LOC110538398	von_Willebrand_factor_C_domain-containing_protein_2-like	-2.90403	7.16635e-16	high-tolerance_sig
LOC110502909	glucose-induced_degradation_protein_4_homolog	-2.90287	2.15537e-28	high-tolerance_sig
slc7a5	solute_carrier_family_7_member_5	-2.9027	0.000207288	high-tolerance_sig
letm1	leucine_zipper-EF-hand_containing_transmembrane_protein_1	-2.90182	5.15967e-20	high-tolerance_sig
LOC110533863	nuclear_fragile_X_mental_retardation-interacting_protein_2	-2.90156	4.12641e-29	high-tolerance_sig
hnrnph3	heterogeneous_nuclear_ribonucleoprotein_H3_(2H9)	-2.90138	1.86668e-28	high-tolerance_sig
LOC118940025	zinc_finger_protein_239-like	-2.90031	2.34156e-06	high-tolerance_sig
LOC110500165	lipase_maturation_factor_2	-2.89951	1.08443e-17	high-tolerance_sig
LOC110492635	bcl-2-like_protein_1	-2.89941	1.90618e-16	high-tolerance_sig
ino80e	INO80_complex_subunit_E	-2.89917	3.54607e-08	high-tolerance_sig
plk3	polo-like_kinase_3_(Drosophila)	-2.89773	8.4383e-09	high-tolerance_sig
LOC110520128	plasmolipin	-2.89683	0.00312929	high-tolerance_sig
LOC110495487	filamin_A-interacting_protein_1-like	-2.89635	1.22377e-16	high-tolerance_sig
yap1	Yes1_associated_transcriptional_regulator	-2.89377	1.37969e-08	high-tolerance_sig
LOC110512945	NACHT&_LRR_and_PYD_domains-containing_protein_1_homolog	-2.89124	5.73999e-09	high-tolerance_sig
LOC110537179	autism_susceptibility_gene_2_protein	-2.88851	1.17409e-13	high-tolerance_sig
LOC110485238	brain-specific_angiogenesis_inhibitor_1-associated_protein_2-like_protein_1	-2.88609	4.15558e-24	high-tolerance_sig
LOC110534635	zinc_finger_protein_271-like	-2.88402	3.66585e-18	high-tolerance_sig
LOC110515252	MICAL-like_protein_2	-2.87991	1.07508e-09	high-tolerance_sig
LOC110493632	keratin&_type_I_cytoskeletal_18-A-like	-2.87904	2.11052e-11	high-tolerance_sig
LOC110533990	EH_domain-containing_protein_1	-2.87902	8.81358e-10	high-tolerance_sig
LOC110538745	ER_lumen_protein-retaining_receptor_2	-2.87828	1.70931e-15	high-tolerance_sig
LOC110513417	zinc_finger_protein_2_homolog	-2.87762	3.74869e-06	high-tolerance_sig
LOC110520026	protein_lifeguard_3	-2.87737	2.14671e-07	high-tolerance_sig
ebf3a	EBF_transcription_factor_3a	-2.877	0.0046789	high-tolerance_sig
scdb	stearoyl-CoA_desaturase_b	-2.87493	5.87026e-08	high-tolerance_sig
LOC118937803	uncharacterized_LOC118937803	-2.87234	1.00069e-05	high-tolerance_sig
smad3	Mothers_against_decapentaplegic_homolog_3	-2.87225	8.54165e-05	high-tolerance_sig
LOC110533060	guanine_nucleotide-binding_protein_subunit_beta-4	-2.87	4.63368e-18	high-tolerance_sig
foxo1a	forkhead_box_O1_a	-2.86988	0.000205368	high-tolerance_sig
LOC110530492	5-beta-cholestane-3-alpha&7-alpha-diol_12-alpha-hydroxylase	-2.86879	7.68672e-15	high-tolerance_sig
LOC110493374	zinc_finger_protein_271-like	-2.86857	5.03179e-09	high-tolerance_sig
LOC100136714	Dermo-1	-2.868	7.61377e-05	high-tolerance_sig
LOC118938496	zinc_finger_protein_135-like	-2.86798	0.00660805	high-tolerance_sig
LOC110496959	TSC22_domain_family_protein_1-like	-2.86709	7.65357e-06	high-tolerance_sig
LOC110489569	T-complex_protein_1_subunit_epsilon	-2.86647	9.33005e-19	high-tolerance_sig
smap1	small_ArfGAP_1	-2.86638	3.12939e-11	high-tolerance_sig
LOC110491945	translocon-associated_protein_subunit_delta	-2.86485	3.94859e-14	high-tolerance_sig
LOC110535646	transcriptional_repressor_NF-X1	-2.86421	3.02634e-22	high-tolerance_sig
LOC110537071	uncharacterized_LOC110537071	-2.86378	1.4315e-17	high-tolerance_sig
LOC110492316	inosine-5'-monophosphate_dehydrogenase_2	-2.86365	2.03875e-12	high-tolerance_sig
LOC110520495	cystathionine_beta-synthase	-2.86306	5.36793e-10	high-tolerance_sig
LOC118964484	uncharacterized_LOC118964484	-2.86211	1.97096e-12	high-tolerance_sig
LOC118938122	zinc_finger_protein_883-like	-2.86153	1.04134e-06	high-tolerance_sig
LOC118937866	uncharacterized_LOC118937866	-2.85935	2.23885e-14	high-tolerance_sig
LOC110504538	ras_GTPase-activating_protein-binding_protein_1	-2.85679	7.62437e-20	high-tolerance_sig
LOC118936846	uncharacterized_LOC118936846	-2.85651	1.69815e-05	high-tolerance_sig
si:dkey-174n20.1	uncharacterized_LOC110526034	-2.85649	2.69051e-16	high-tolerance_sig
aknad1	AKNA_domain_containing_1	-2.85609	0.00166488	high-tolerance_sig
abhd17b	abhydrolase_domain_containing_17B&_depalmitoylase	-2.85385	1.77854e-13	high-tolerance_sig
LOC110494599	RING1_and_YY1-binding_protein	-2.85271	6.13015e-15	high-tolerance_sig
eif2b3	eukaryotic_translation_initiation_factor_2B&_subunit_3_gamma	-2.85262	1.53208e-13	high-tolerance_sig
vars1	valyl-tRNA_synthetase_1	-2.85243	8.89708e-15	high-tolerance_sig
LOC110496473	triple_functional_domain_protein	-2.8515	2.03778e-12	high-tolerance_sig
LOC110504660	probable_phospholipid-transporting_ATPase_IH	-2.8489	7.01103e-05	high-tolerance_sig
LOC110507083	sortilin-related_receptor	-2.84515	1.00672e-06	high-tolerance_sig
erlec1	endoplasmic_reticulum_lectin_1	-2.84255	3.2412e-17	high-tolerance_sig
LOC118936715	uncharacterized_LOC118936715	-2.84212	0.00597784	high-tolerance_sig
dclk1a	doublecortin-like_kinase_1a	-2.84171	3.57123e-06	high-tolerance_sig
LOC110531634	LIM_domain-containing_protein_ajuba	-2.83933	1.01082e-32	high-tolerance_sig
tmem214	transmembrane_protein_214	-2.83896	9.61241e-15	high-tolerance_sig
LOC110520775	lethal(3)malignant_brain_tumor-like_protein_3	-2.83776	3.00017e-05	high-tolerance_sig
LOC110508260	ubiquitin_carboxyl-terminal_hydrolase_33	-2.83725	1.86711e-05	high-tolerance_sig
LOC110494735	dynein_heavy_chain_12&_axonemal	-2.83712	0.000659771	high-tolerance_sig
LOC110502619	potassium_voltage-gated_channel_subfamily_H_member_1	-2.83611	0.000386839	high-tolerance_sig
LOC110493150	voltage-dependent_calcium_channel_subunit_alpha-2/delta-4	-2.83397	6.12486e-06	high-tolerance_sig
LOC110495542	glycerol_kinase	-2.83338	3.5922e-12	high-tolerance_sig
LOC110520111	CMP-N-acetylneuraminate-beta-galactosamide-alpha-2&3-sialyltransferase_2	-2.83321	6.72794e-07	high-tolerance_sig
LOC110486915	arf-GAP_with_dual_PH_domain-containing_protein_2	-2.83245	1.89467e-11	high-tolerance_sig
LOC110538649	solute_carrier_family_35_member_B1	-2.83223	5.93041e-19	high-tolerance_sig
rasef	RAS_and_EF-hand_domain_containing	-2.83163	2.52641e-19	high-tolerance_sig
LOC118965519	uncharacterized_LOC118965519	-2.83007	0.00747048	high-tolerance_sig
LOC110490731	septin-5-like	-2.82961	6.45677e-05	high-tolerance_sig
LOC110534107	zinc_finger_and_BTB_domain-containing_protein_20	-2.82824	1.03354e-23	high-tolerance_sig
LOC110487114	WD_repeat_domain_phosphoinositide-interacting_protein_1	-2.82803	3.224e-15	high-tolerance_sig
LOC110508822	probable_serine/threonine-protein_kinase_kinX	-2.82793	1.8304e-17	high-tolerance_sig
rab1ba	zRAB1B&_member_RAS_oncogene_family_a	-2.82784	5.09631e-24	high-tolerance_sig
spdya	speedy/RINGO_cell_cycle_regulator_family_member_A	-2.82779	0.000265558	high-tolerance_sig
LOC110516493	ribosomal_protein_S6_kinase_alpha-3	-2.82642	5.25536e-06	high-tolerance_sig
LOC110527953	store-operated_calcium_entry_regulator_STIMATE	-2.82564	1.19059e-10	high-tolerance_sig
LOC110524574	UDP-N-acetylhexosamine_pyrophosphorylase	-2.82415	8.51255e-19	high-tolerance_sig
LOC110489129	ephrin-B1	-2.82405	0.00943425	high-tolerance_sig
LOC110506712	la-related_protein_6	-2.82334	4.0293e-13	high-tolerance_sig
LOC110533803	signal-induced_proliferation-associated_1-like_protein_3	-2.82305	6.19657e-07	high-tolerance_sig
akap13	A-kinase_anchoring_protein_13	-2.82297	6.15775e-18	high-tolerance_sig
LOC110500224	dnaJ_homolog_subfamily_B_member_9	-2.82192	2.8411e-17	high-tolerance_sig
tjap1	tight_junction_associated_protein_1_(peripheral)	-2.81993	1.39917e-20	high-tolerance_sig
LOC110502674	metal_transporter_CNNM4	-2.81981	0.00625166	high-tolerance_sig
glsb	glutaminase_b	-2.81844	3.73899e-18	high-tolerance_sig
LOC118947862	uncharacterized_LOC118947862	-2.81754	0.000270884	high-tolerance_sig
LOC110508783	cAMP-responsive_element_modulator	-2.81747	1.34832e-17	high-tolerance_sig
c10h11orf1	chromosome_10_C11orf1_homolog	-2.81619	0.00506683	high-tolerance_sig
fxr1	fragile_X_mental_retardation&_autosomal_homolog_1	-2.81574	1.95635e-30	high-tolerance_sig
LOC110502554	pro-neuregulin-3&_membrane-bound_isoform	-2.81547	1.18381e-09	high-tolerance_sig
LOC110534062	uncharacterized_LOC110534062	-2.81537	6.15728e-16	high-tolerance_sig
eif2ak3	eukaryotic_translation_initiation_factor_2-alpha_kinase_3	-2.81492	3.89398e-23	high-tolerance_sig
dennd11	DENN_domain_containing_11	-2.81212	1.39246e-16	high-tolerance_sig
arv1	ARV1_homolog&_fatty_acid_homeostasis_modulator	-2.81212	5.08288e-09	high-tolerance_sig
LOC110537781	CREB3_regulatory_factor	-2.8118	1.24266e-23	high-tolerance_sig
LOC110495852	DPH3_homolog	-2.80568	1.38198e-17	high-tolerance_sig
LOC110523762	ankyrin_repeat_and_LEM_domain-containing_protein_2	-2.80495	1.98919e-19	high-tolerance_sig
LOC118938117	zinc_finger_protein_271-like	-2.80473	1.56622e-05	high-tolerance_sig
LOC110504078	glycerophosphodiester_phosphodiesterase_domain-containing_protein_5	-2.80469	1.38662e-06	high-tolerance_sig
slc2a9l1	solute_carrier_family_2_member_9&_like_1	-2.80367	0.000110489	high-tolerance_sig
LOC118945278	uncharacterized_LOC118945278	-2.80308	1.184e-06	high-tolerance_sig
LOC110513953	serine/threonine-protein_kinase/endoribonuclease_IRE1	-2.8021	2.31095e-21	high-tolerance_sig
slco1c1	solute_carrier_organic_anion_transporter_family&_member_1C1	-2.80179	9.59404e-05	high-tolerance_sig
tifa	TRAF_interacting_protein_with_forkhead_associated_domain	-2.79994	1.8304e-17	high-tolerance_sig
LOC110491526	zinc_metalloproteinase-disintegrin-like_4a	-2.7998	1.16735e-12	high-tolerance_sig
hook3	hook_microtubule-tethering_protein_3	-2.79848	1.30004e-09	high-tolerance_sig
LOC110534049	zinc_finger_BED_domain-containing_protein_4	-2.79845	2.21584e-06	high-tolerance_sig
LOC110493270	ephrin_type-A_receptor_2	-2.79819	2.1311e-07	high-tolerance_sig
LOC110530149	choline-phosphate_cytidylyltransferase_A	-2.79803	4.91305e-21	high-tolerance_sig
foxj2	forkhead_box_J2	-2.79664	4.51519e-09	high-tolerance_sig
LOC110505424	UDP-glucose_4-epimerase	-2.79555	1.97185e-18	high-tolerance_sig
LOC118937830	filaggrin-2-like	-2.79518	1.32674e-10	high-tolerance_sig
alg5	ALG5_dolichyl-phosphate_beta-glucosyltransferase	-2.7947	8.54297e-14	high-tolerance_sig
LOC110538849	inositol_1&4&5-trisphosphate_receptor-interacting_protein-like_2	-2.79386	0.000319272	high-tolerance_sig
LOC110503019	endoplasmic_reticulum_lectin_1	-2.79114	2.35697e-20	high-tolerance_sig
prmt6	protein_arginine_methyltransferase_6	-2.79094	5.13827e-16	high-tolerance_sig
LOC110494517	uncharacterized_LOC110494517	-2.79036	2.04268e-05	high-tolerance_sig
LOC110526422	uncharacterized_LOC110526422	-2.78873	0.00496552	high-tolerance_sig
LOC118966026	uncharacterized_LOC118966026	-2.78755	7.78509e-10	high-tolerance_sig
LOC110528686	uncharacterized_LOC110528686	-2.78652	0.00154129	high-tolerance_sig
LOC110502450	ras_and_Rab_interactor_2	-2.7861	6.75465e-09	high-tolerance_sig
prrc1	proline-rich_coiled-coil_1	-2.78344	1.8243e-17	high-tolerance_sig
LOC110537199	rho-related_GTP-binding_protein_RhoF	-2.78305	1.10994e-15	high-tolerance_sig
LOC110487089	elongator_complex_protein_6-like	-2.78228	0.0017942	high-tolerance_sig
LOC118965279	zinc_finger_protein_239-like	-2.78182	9.47838e-05	high-tolerance_sig
timm29	translocase_of_inner_mitochondrial_membrane_29	-2.78104	4.85722e-10	high-tolerance_sig
LOC110506139	solute_carrier_family_12_member_1	-2.7795	0.00893072	high-tolerance_sig
LOC110501537	chondroitin_sulfate_glucuronyltransferase	-2.77853	2.5856e-14	high-tolerance_sig
LOC110503628	protein_phosphatase_1_regulatory_subunit_14A	-2.77706	4.68033e-13	high-tolerance_sig
snrpa	small_nuclear_ribonucleoprotein_polypeptide_A	-2.77656	3.57232e-09	high-tolerance_sig
LOC110488805	dehydrodolichyl_diphosphate_synthase_complex_subunit_DHDDS	-2.77589	3.04888e-17	high-tolerance_sig
LOC110505559	echinoderm_microtubule-associated_protein-like_5	-2.77582	1.85937e-14	high-tolerance_sig
creb3l3l	cAMP_responsive_element_binding_protein_3-like_3_like	-2.77465	4.76198e-16	high-tolerance_sig
LOC110503251	signal_recognition_particle_receptor_subunit_beta	-2.77411	4.56758e-15	high-tolerance_sig
LOC110536969	endoplasmic_reticulum_metallopeptidase_1	-2.77172	1.68384e-27	high-tolerance_sig
tert	telomerase_reverse_transcriptase	-2.77155	5.34452e-22	high-tolerance_sig
cidec	cell_death_inducing_DFFA_like_effector_c	-2.77097	7.60291e-20	high-tolerance_sig
LOC110529308	KATNB1-like_protein_1	-2.77036	1.04454e-19	high-tolerance_sig
LOC110494157	ADP-ribosylation_factor_GTPase-activating_protein_1	-2.77028	3.27129e-21	high-tolerance_sig
LOC110486019	homeobox_protein_Meis1	-2.7697	2.98081e-07	high-tolerance_sig
LOC110513419	zinc_finger_protein_OZF-like	-2.76903	1.54627e-07	high-tolerance_sig
rsrc2	arginine/serine-rich_coiled-coil_2	-2.76902	1.20426e-18	high-tolerance_sig
LOC110491948	dihydropyridine-sensitive_L-type_skeletal_muscle_calcium_channel_subunit_alpha-1	-2.76765	3.15277e-05	high-tolerance_sig
LOC110520995	podocan	-2.76628	0.0039067	high-tolerance_sig
LOC110526791	mothers_against_decapentaplegic_homolog_3	-2.76375	1.85197e-09	high-tolerance_sig
LOC110492317	transcription_factor_SOX-6	-2.76368	3.26047e-08	high-tolerance_sig
LOC110534009	fermitin_family_homolog_3	-2.76197	0.00819254	high-tolerance_sig
LOC110487870	alpha-1&3-mannosyl-glycoprotein_2-beta-N-acetylglucosaminyltransferase	-2.76151	3.1287e-08	high-tolerance_sig
cnpy1	canopy_FGF_signaling_regulator_1	-2.76043	1.84228e-11	high-tolerance_sig
ascc2	activating_signal_cointegrator_1_complex_subunit_2	-2.75982	2.69728e-19	high-tolerance_sig
nucb2b	nucleobindin_2b	-2.75745	1.44804e-12	high-tolerance_sig
eif1b	eukaryotic_translation_initiation_factor_1B	-2.75687	5.09072e-17	high-tolerance_sig
LOC110521504	long-chain-fatty-acid--CoA_ligase_ACSBG2	-2.75585	3.22152e-20	high-tolerance_sig
LOC110537640	hypoxia_up-regulated_protein_1	-2.75534	2.54834e-18	high-tolerance_sig
LOC110509590	protein_phosphatase_1_regulatory_subunit_26	-2.75505	2.17665e-18	high-tolerance_sig
LOC118966790	protein_shisa-3-like	-2.7549	0.00749114	high-tolerance_sig
LOC110519120	zinc_finger_protein_710	-2.75438	2.21052e-10	high-tolerance_sig
zgc:77880	zf-DHHC_domain-containing_protein	-2.75223	1.03539e-05	high-tolerance_sig
LOC110496608	protein_lifeguard_1	-2.75165	1.75597e-22	high-tolerance_sig
LOC110503252	collagen_alpha-1(XXVI)_chain	-2.75104	2.69394e-05	high-tolerance_sig
LOC110518947	dachshund_homolog_1	-2.75053	0.00339994	high-tolerance_sig
LOC110506452	CD276_antigen	-2.75008	1.19247e-10	high-tolerance_sig
LOC110508914	calponin-2	-2.7489	1.20354e-12	high-tolerance_sig
LOC110521754	uncharacterized_LOC110521754	-2.74831	0.000899959	high-tolerance_sig
LOC110508233	uncharacterized_LOC110508233	-2.74572	1.38861e-05	high-tolerance_sig
LOC110496591	butyrophilin_subfamily_3_member_A2	-2.74572	1.82658e-14	high-tolerance_sig
LOC110519300	selenoprotein_S-like	-2.74436	8.99166e-13	high-tolerance_sig
LOC110490805	serine/threonine-protein_kinase_WNK1	-2.74394	1.33806e-11	high-tolerance_sig
LOC110499014	serine-rich_coiled-coil_domain-containing_protein_2	-2.74322	1.3973e-13	high-tolerance_sig
LOC118936597	histidine_decarboxylase-like	-2.74285	0.000265353	high-tolerance_sig
nfe2l1b	nuclear_factor&_erythroid_2-like_1b	-2.74118	4.15853e-25	high-tolerance_sig
LOC110497781	uncharacterized_LOC110497781	-2.74111	0.000589825	high-tolerance_sig
LOC118944731	uncharacterized_LOC118944731	-2.73989	6.32719e-13	high-tolerance_sig
zgc:171967	glucosidase_II_alpha_subunit_a	-2.73837	2.3833e-17	high-tolerance_sig
LOC110509494	calcium-binding_mitochondrial_carrier_protein_SCaMC-2	-2.73781	7.9811e-05	high-tolerance_sig
LOC110499107	uncharacterized_LOC110499107	-2.7371	2.26792e-05	high-tolerance_sig
LOC118938158	GTPase_IMAP_family_member_7-like	-2.73481	2.83614e-16	high-tolerance_sig
LOC110503726	gastrula_zinc_finger_protein_XlCGF26.1	-2.73466	7.06077e-23	high-tolerance_sig
abcb7	ATP-binding_cassette&_sub-family_B_(MDR/TAP)&_member_7	-2.73318	5.57867e-18	high-tolerance_sig
LOC110506648	zinc_transporter_ZIP13	-2.73185	1.76914e-16	high-tolerance_sig
LOC110497468	beta-galactosidase-like	-2.73112	0.00335357	high-tolerance_sig
LOC118964797	proline-rich_protein_36-like	-2.73016	0.00403329	high-tolerance_sig
pkmyt1	protein_kinase&_membrane_associated_tyrosine/threonine_1	-2.72893	1.69259e-22	high-tolerance_sig
LOC118936459	zinc_finger_protein_436-like	-2.72787	0.000123951	high-tolerance_sig
LOC110530803	AP-1_complex_subunit_sigma-3	-2.72738	3.80615e-12	high-tolerance_sig
LOC110494288	mitochondrial_intermembrane_space_import_and_assembly_protein_40-A	-2.72671	1.1507e-13	high-tolerance_sig
LOC110529541	CCN_family_member_2	-2.72656	1.93386e-16	high-tolerance_sig
si:dkeyp-66d1.7	myeloid_associated_differentiation_marker_b	-2.72453	6.18709e-07	high-tolerance_sig
LOC110524002	run_domain_Beclin-1-interacting_and_cysteine-rich_domain-containing_protein	-2.72451	6.36582e-23	high-tolerance_sig
gla	galactosidase&_alpha	-2.72331	3.42221e-11	high-tolerance_sig
wdr92	dynein_axonemal_assembly_factor_10	-2.72244	2.04333e-24	high-tolerance_sig
LOC110504100	eukaryotic_translation_initiation_factor_4_gamma_1	-2.72239	3.79443e-20	high-tolerance_sig
LOC110521368	AFG3-like_protein_1	-2.72229	3.97902e-16	high-tolerance_sig
LOC110499060	delta-1-pyrroline-5-carboxylate_synthase	-2.72218	6.82014e-15	high-tolerance_sig
LOC110530313	serine/threonine-protein_kinase_PLK3	-2.71745	2.90329e-22	high-tolerance_sig
fga	fibrinogen_alpha_chain	-2.71571	1.40009e-11	high-tolerance_sig
LOC110534733	uncharacterized_LOC110534733	-2.71412	0.000213445	high-tolerance_sig
LOC110510606	trichohyalin	-2.71358	1.3877e-17	high-tolerance_sig
wdr55	WD_repeat_domain_55	-2.71342	2.60608e-12	high-tolerance_sig
insrb	insulin_receptor_b	-2.71312	7.69805e-15	high-tolerance_sig
LOC110529823	glutaredoxin-related_protein_5&_mitochondrial	-2.71294	1.32043e-19	high-tolerance_sig
LOC110506375	tumor_protein_p53-inducible_nuclear_protein_2	-2.71244	2.33168e-13	high-tolerance_sig
LOC110534426	zinc_finger_protein_RFP	-2.70944	1.1569e-07	high-tolerance_sig
LOC110486696	solute_carrier_family_35_member_B1	-2.70824	2.39917e-14	high-tolerance_sig
LOC110486080	serine/arginine-rich_splicing_factor_7	-2.70728	7.78873e-15	high-tolerance_sig
rnf8	ring_finger_protein_8&_E3_ubiquitin_protein_ligase	-2.70679	4.60855e-25	high-tolerance_sig
LOC110538145	ADP-ribosylation_factor-like_protein_5B	-2.70654	8.99088e-18	high-tolerance_sig
acbd3	acyl-Coenzyme_A_binding_domain_containing_3	-2.70637	2.7183e-26	high-tolerance_sig
LOC118964329	uncharacterized_LOC118964329	-2.70584	0.000511732	high-tolerance_sig
LOC110497224	uncharacterized_LOC110497224	-2.70531	2.21656e-15	high-tolerance_sig
LOC110487397	zinc_finger_and_SCAN_domain-containing_protein_9	-2.70336	2.70051e-05	high-tolerance_sig
LOC110485935	growth_factor_receptor-bound_protein_10	-2.70291	5.64385e-11	high-tolerance_sig
nabp1a	nucleic_acid_binding_protein_1a	-2.70263	2.65051e-21	high-tolerance_sig
LOC110515713	exportin-T	-2.70199	3.50663e-19	high-tolerance_sig
LOC110529977	ATP-binding_cassette_sub-family_F_member_2	-2.70155	4.51115e-13	high-tolerance_sig
LOC110507010	CCAAT/enhancer-binding_protein_alpha-like	-2.70121	3.70622e-15	high-tolerance_sig
LOC110523461	3-hydroxy-3-methylglutaryl-coenzyme_A_reductase	-2.70115	7.14835e-22	high-tolerance_sig
LOC110502013	protein_TFG	-2.70058	3.60419e-15	high-tolerance_sig
LOC110494981	cytochrome_b561_domain-containing_protein_1	-2.70056	6.50299e-14	high-tolerance_sig
ezra	ezrin_a	-2.70038	7.44835e-14	high-tolerance_sig
LOC110491492	26S_proteasome_non-ATPase_regulatory_subunit_11B	-2.70028	1.11538e-13	high-tolerance_sig
LOC118939540	uncharacterized_LOC118939540	-2.69864	9.06613e-06	high-tolerance_sig
LOC110535135	ras-GEF_domain-containing_family_member_1B-A	-2.69814	2.00453e-15	high-tolerance_sig
LOC110489968	ubiquitin-like_modifier-activating_enzyme_5	-2.69731	8.90984e-17	high-tolerance_sig
LOC110522824	cGMP-dependent_protein_kinase_1-like	-2.69679	2.59623e-09	high-tolerance_sig
LOC110522011	protein_disulfide-isomerase_A6	-2.6965	1.39122e-15	high-tolerance_sig
prmt2	protein_arginine_methyltransferase_2	-2.69632	8.82148e-23	high-tolerance_sig
LOC110506678	coatomer_subunit_beta	-2.69626	2.32032e-15	high-tolerance_sig
ugcg	UDP-glucose_ceramide_glucosyltransferase	-2.69614	1.41432e-11	high-tolerance_sig
LOC110494470	protein-arginine_deiminase_type-2	-2.6955	2.61179e-13	high-tolerance_sig
LOC110499073	rab11_family-interacting_protein_3	-2.69467	1.10801e-05	high-tolerance_sig
LOC110500803	uncharacterized_LOC110500803	-2.69332	0.00318536	high-tolerance_sig
LOC110534674	zinc_finger_protein_69_homolog	-2.69242	2.83781e-19	high-tolerance_sig
june	JunE_proto-oncogene&_AP-1_transcription_factor_subunit	-2.69197	0.00816321	high-tolerance_sig
LOC110511702	ras-GEF_domain-containing_family_member_1B-A-like	-2.69156	3.05908e-07	high-tolerance_sig
LOC110512784	transmembrane_9_superfamily_member_2-like	-2.68923	3.01301e-12	high-tolerance_sig
LOC110537032	zinc_finger_and_SCAN_domain-containing_protein_2	-2.68885	4.97956e-15	high-tolerance_sig
LOC118964615	uncharacterized_LOC118964615	-2.68853	3.97873e-08	high-tolerance_sig
ptch1	patched_1	-2.68807	1.38621e-08	high-tolerance_sig
LOC110523995	protein_ERGIC-53	-2.68804	1.80507e-16	high-tolerance_sig
LOC110532330	nicotinamide/nicotinic_acid_mononucleotide_adenylyltransferase_1	-2.68804	5.89349e-22	high-tolerance_sig
glipr2l	GLI_pathogenesis-related_2&_like	-2.68665	2.81383e-09	high-tolerance_sig
ehd1a	EH-domain_containing_1a	-2.68639	1.26762e-14	high-tolerance_sig
LOC110511878	zinc_finger_protein_2_homolog	-2.68574	0.00214451	high-tolerance_sig
LOC110498505	zinc_finger_protein_with_KRAB_and_SCAN_domains_1-like	-2.68536	1.54903e-13	high-tolerance_sig
LOC110537857	arf-GAP_with_dual_PH_domain-containing_protein_2	-2.68483	1.76793e-09	high-tolerance_sig
LOC118964187	uncharacterized_LOC118964187	-2.68334	0.00640924	high-tolerance_sig
klhl18	kelch-like_family_member_18	-2.68264	1.58442e-18	high-tolerance_sig
LOC110538180	ATP-citrate_synthase	-2.68165	9.87784e-18	high-tolerance_sig
LOC110528554	uncharacterized_LOC110528554	-2.67979	0.00949312	high-tolerance_sig
LOC118945292	uncharacterized_LOC118945292	-2.67784	0.000377633	high-tolerance_sig
LOC110531978	uncharacterized_LOC110531978	-2.67715	0.000539383	high-tolerance_sig
LOC110492833	protein_transport_protein_Sec24C	-2.67641	9.35342e-18	high-tolerance_sig
tram1	translocation_associated_membrane_protein_1	-2.67524	7.22363e-19	high-tolerance_sig
LOC110503934	tyrosine-protein_phosphatase_non-receptor_type_23	-2.67519	2.23612e-21	high-tolerance_sig
LOC110488356	coiled-coil_domain-containing_protein_105-like	-2.6743	4.77635e-07	high-tolerance_sig
LOC110526440	rab11_family-interacting_protein_2	-2.67342	3.50372e-11	high-tolerance_sig
LOC110537200	transmembrane_protein_120B	-2.67259	9.54733e-22	high-tolerance_sig
LOC110530850	eukaryotic_translation_initiation_factor_4E	-2.67246	4.26505e-15	high-tolerance_sig
lonp1	lon_peptidase_1&_mitochondrial	-2.67148	6.1388e-17	high-tolerance_sig
si:dkey-208k4.2	C2H2-type_zinc_finger_protein	-2.67131	0.00222086	high-tolerance_sig
LOC118936724	uncharacterized_LOC118936724	-2.67033	0.000233412	high-tolerance_sig
LOC118938259	zinc_finger_protein_664-like	-2.67019	0.0012532	high-tolerance_sig
LOC110494217	insulin-like_growth_factor-binding_protein_3	-2.66903	0.000297626	high-tolerance_sig
LOC118940026	phosphoglycerate_mutase_1	-2.66831	3.31228e-18	high-tolerance_sig
LOC110485287	zinc_finger_protein_431-like	-2.66783	3.19361e-15	high-tolerance_sig
copb2	COPI_coat_complex_subunit_beta_2	-2.6661	3.08588e-14	high-tolerance_sig
LOC110509071	ATP-dependent_zinc_metalloprotease_YME1L1-like	-2.66594	4.76293e-19	high-tolerance_sig
LOC118936288	uncharacterized_LOC118936288	-2.6648	1.49453e-07	high-tolerance_sig
LOC110495887	ras-related_protein_M-Ras	-2.66364	1.7904e-09	high-tolerance_sig
LOC110501605	insulin_receptor_substrate_2	-2.663	8.9371e-13	high-tolerance_sig
LOC110494514	GATA-binding_factor_2	-2.66271	1.34936e-10	high-tolerance_sig
LOC118947147	uncharacterized_LOC118947147	-2.66257	0.000664899	high-tolerance_sig
LOC110536055	rab5_GDP/GTP_exchange_factor	-2.66197	1.13144e-25	high-tolerance_sig
LOC110501413	glucose-6-phosphate_exchanger_SLC37A1	-2.66136	2.69409e-11	high-tolerance_sig
LOC110485582	CREB3_regulatory_factor-like	-2.66102	1.52274e-08	high-tolerance_sig
LOC110532943	lysine-specific_demethylase_6B	-2.66063	1.24175e-11	high-tolerance_sig
LOC110492192	zinc-alpha-2-glycoprotein	-2.66048	1.12628e-09	high-tolerance_sig
LOC110516132	dual_specificity_protein_phosphatase_5	-2.65976	3.59794e-07	high-tolerance_sig
LOC110487604	microtubule-actin_cross-linking_factor_1	-2.65973	4.60223e-11	high-tolerance_sig
als2a	alsin_Rho_guanine_nucleotide_exchange_factor_ALS2_a	-2.65895	0.000549513	high-tolerance_sig
LOC110512397	adhesion_G_protein-coupled_receptor_E1	-2.65794	3.1771e-05	high-tolerance_sig
LOC110524218	DNA_polymerase_epsilon_subunit_4	-2.6579	5.78073e-19	high-tolerance_sig
LOC110493417	pyrroline-5-carboxylate_reductase_1&_mitochondrial	-2.65718	1.81498e-16	high-tolerance_sig
LOC110527189	protein_jagunal_homolog_1-B	-2.65705	2.96297e-12	high-tolerance_sig
LOC110531863	ras-related_protein_Rab-1B	-2.65617	1.16136e-24	high-tolerance_sig
LOC110506304	fin_bud_initiation_factor	-2.65581	1.55386e-07	high-tolerance_sig
LOC110522513	SAYSvFN_domain-containing_protein_1	-2.6554	5.72661e-14	high-tolerance_sig
LOC110524696	uncharacterized_LOC110524696	-2.65459	0.000639643	high-tolerance_sig
LOC110521346	gastrula_zinc_finger_protein_XlCGF57.1	-2.65283	3.65138e-14	high-tolerance_sig
trim65	tripartite_motif_containing_65	-2.65065	1.88291e-06	high-tolerance_sig
LOC110506143	monoacylglycerol_lipase_ABHD2	-2.64992	1.68699e-17	high-tolerance_sig
LOC110504674	transmembrane_protein_179	-2.64687	1.73644e-27	high-tolerance_sig
LOC110535186	bucky_ball	-2.6467	5.99838e-06	high-tolerance_sig
dnajc10	DnaJ_(Hsp40)_homolog&_subfamily_C&_member_10	-2.64643	2.8411e-17	high-tolerance_sig
LOC118938125	zinc_finger_protein_391-like	-2.64567	1.47977e-06	high-tolerance_sig
LOC118938338	zinc_finger_protein_GLIS2-like	-2.64514	0.00013098	high-tolerance_sig
LOC100313950	ATP-binding_cassette&_sub-family_C_(CFTR/MRP)&_member_3	-2.6436	9.29688e-17	high-tolerance_sig
LOC110532396	UDP-GlcNAc:betaGal_beta-1&3-N-acetylglucosaminyltransferase_7-like	-2.64351	0.0040439	high-tolerance_sig
setx	senataxin	-2.64104	1.28444e-21	high-tolerance_sig
LOC118938501	zinc_finger_protein_271-like	-2.63895	0.000339887	high-tolerance_sig
gdpgp1	GDP-D-glucose_phosphorylase_1	-2.63875	1.36476e-14	high-tolerance_sig
soga3a	SOGA_family_member_3a	-2.6387	1.47632e-05	high-tolerance_sig
LOC110506215	tetratricopeptide_repeat_protein_17	-2.63863	6.01915e-17	high-tolerance_sig
LOC100136301	potassium-transporting_ATPase_alpha_chain_1	-2.63723	1.08612e-05	high-tolerance_sig
LOC118936356	zinc_finger_protein_572-like	-2.63687	2.5827e-06	high-tolerance_sig
LOC110523451	AP-3_complex_subunit_beta-1	-2.63515	1.81259e-19	high-tolerance_sig
tusc2b	tumor_suppressor_2&_mitochondrial_calcium_regulator_b	-2.63491	3.37522e-20	high-tolerance_sig
LOC110536313	synaptobrevin_homolog_YKT6	-2.63363	1.53279e-20	high-tolerance_sig
LOC110512993	F-box/LRR-repeat_protein_18	-2.63279	5.78038e-09	high-tolerance_sig
LOC110491380	actin&_aortic_smooth_muscle	-2.63244	6.39332e-05	high-tolerance_sig
LOC118938251	glutamic_acid-rich_protein-like	-2.63152	9.36558e-07	high-tolerance_sig
LOC110537598	frizzled-9-like	-2.63136	0.00113012	high-tolerance_sig
LOC110501874	rho-related_GTP-binding_protein_RhoE	-2.62965	6.48629e-07	high-tolerance_sig
LOC110527457	uncharacterized_LOC110527457	-2.62937	0.00133475	high-tolerance_sig
LOC110509906	solute_carrier_family_35_member_E4	-2.6292	4.4944e-18	high-tolerance_sig
LOC110504648	monocarboxylate_transporter_8	-2.62889	1.6499e-14	high-tolerance_sig
LOC110499451	G-protein_coupled_receptor_family_C_group_5_member_C	-2.62879	8.35771e-13	high-tolerance_sig
LOC110524171	N-acetyllactosaminide_beta-1&3-N-acetylglucosaminyltransferase_3	-2.62843	0.00153943	high-tolerance_sig
stt3b	STT3_oligosaccharyltransferase_complex_catalytic_subunit_B	-2.62793	2.56234e-11	high-tolerance_sig
LOC110503541	E3_ubiquitin-protein_ligase_CBL	-2.62668	2.70508e-10	high-tolerance_sig
mlec	malectin	-2.62611	8.1511e-21	high-tolerance_sig
LOC110500648	perilipin-2	-2.62549	1.66661e-13	high-tolerance_sig
LOC110528429	protein_bicaudal_D_homolog_2	-2.62513	9.00398e-21	high-tolerance_sig
LOC110534154	phosphatidylinositol-binding_clathrin_assembly_protein	-2.62506	7.84242e-10	high-tolerance_sig
LOC110487385	protein_FAM174C	-2.62447	9.29177e-16	high-tolerance_sig
LOC110535665	C-C_chemokine_receptor_type_9	-2.62379	0.00325557	high-tolerance_sig
LOC110521255	apoptosis_inhibitor_5	-2.62305	3.65677e-21	high-tolerance_sig
LOC118938186	B-cell_receptor_CD22-like	-2.62297	0.00268743	high-tolerance_sig
LOC110490738	nascent_polypeptide-associated_complex_subunit_alpha&_muscle-specific_form	-2.62199	5.57858e-06	high-tolerance_sig
LOC110505109	MRN_complex_interacting_protein	-2.62169	1.91521e-06	high-tolerance_sig
arsh	arylsulfatase_H	-2.62161	1.00825e-13	high-tolerance_sig
LOC110520668	protein_FAM126B-like	-2.62028	8.45363e-05	high-tolerance_sig
LOC118936455	zinc_finger_protein_771-like	-2.62018	0.00226	high-tolerance_sig
LOC118944854	uncharacterized_LOC118944854	-2.62016	0.00591381	high-tolerance_sig
cldn10b	claudin_10b	-2.62014	0.00356776	high-tolerance_sig
LOC110487885	AT-hook_DNA-binding_motif-containing_protein_1	-2.6178	0.00486627	high-tolerance_sig
LOC110528377	transmembrane_protein_263	-2.61682	6.49842e-17	high-tolerance_sig
appl2	adaptor_protein&_phosphotyrosine_interaction&_PH_domain_and_leucine_zipper_containing_2	-2.61555	0.000463514	high-tolerance_sig
LOC110496293	T-complex_protein_1_subunit_gamma	-2.61496	6.57975e-17	high-tolerance_sig
znfx1	zinc_finger&_NFX1-type_containing_1	-2.61352	3.80226e-11	high-tolerance_sig
LOC110507570	golgin_subfamily_A_member_6-like_protein_22	-2.61334	0.00803919	high-tolerance_sig
LOC110492282	zinc_finger_protein_PLAGL2	-2.61178	4.86899e-11	high-tolerance_sig
LOC110515042	zinc_finger_protein_239-like	-2.61114	0.000681974	high-tolerance_sig
map7d2b	MAP7_domain_containing_2b	-2.61105	0.00344146	high-tolerance_sig
alg2	ALG2_alpha-1&3/1&6-mannosyltransferase	-2.60995	9.78533e-11	high-tolerance_sig
ankar	ankyrin_and_armadillo_repeat_containing	-2.60985	6.47086e-05	high-tolerance_sig
sgsm3	small_G_protein_signaling_modulator_3	-2.60964	2.63273e-11	high-tolerance_sig
LOC110495053	pyrroline-5-carboxylate_reductase_1&_mitochondrial	-2.60823	3.3344e-13	high-tolerance_sig
LOC110496124	uncharacterized_LOC110496124	-2.6069	9.63696e-18	high-tolerance_sig
LOC110502849	ER_lumen_protein-retaining_receptor_2	-2.60503	6.28382e-14	high-tolerance_sig
LOC110509997	zinc_finger_protein-like_1	-2.60407	4.18778e-20	high-tolerance_sig
LOC110493344	zinc_finger_protein_2	-2.60348	7.20089e-13	high-tolerance_sig
LOC110506983	TNF_receptor-associated_factor_6	-2.60282	3.41561e-06	high-tolerance_sig
LOC110501733	guanylate-binding_protein_1-like	-2.60159	1.86296e-09	high-tolerance_sig
LOC110531688	alpha-2-macroglobulin_receptor-associated_protein	-2.60147	8.67902e-09	high-tolerance_sig
LOC110515463	MHC_class_II_regulatory_factor_RFX1	-2.60142	4.45477e-09	high-tolerance_sig
LOC110488909	calnexin	-2.60141	7.38746e-16	high-tolerance_sig
LOC110505194	mitochondrial_import_inner_membrane_translocase_subunit_Tim8_A	-2.59968	2.06508e-10	high-tolerance_sig
canx	calnexin	-2.59919	3.7668e-15	high-tolerance_sig
LOC118938120	zinc_finger_protein_420-like	-2.59879	0.00929383	high-tolerance_sig
vatf	Vacuolar_ATP_synthase_subunit_F	-2.59843	3.66417e-13	high-tolerance_sig
LOC110526033	peroxisome_proliferator-activated_receptor_gamma_coactivator-related_protein_1	-2.59806	1.01512e-17	high-tolerance_sig
adgrv1	adhesion_G_protein-coupled_receptor_V1	-2.59453	1.30966e-08	high-tolerance_sig
LOC118942825	fibroblast_growth_factor_receptor_substrate_2-like	-2.59373	3.93843e-07	high-tolerance_sig
igfbp3	insulin-like_growth_factor_binding_protein_3	-2.59332	0.00302295	high-tolerance_sig
LOC110508770	receptor-type_tyrosine-protein_phosphatase_N2	-2.59271	5.43791e-11	high-tolerance_sig
LOC110506196	reticulocalbin-1	-2.59229	3.95478e-12	high-tolerance_sig
LOC110507520	adapter_molecule_crk	-2.59155	4.05426e-22	high-tolerance_sig
LOC110487356	zinc_finger_protein_501-like	-2.59105	0.000399514	high-tolerance_sig
LOC118938406	THUMP_domain-containing_protein_1-like	-2.59031	1.88004e-06	high-tolerance_sig
LOC110493846	uncharacterized_LOC110493846	-2.58879	6.86061e-05	high-tolerance_sig
rasgef1bb	RasGEF_domain_family&_member_1Bb	-2.58807	4.38468e-07	high-tolerance_sig
LOC110508985	vesicle-trafficking_protein_SEC22b-B	-2.58717	6.01855e-11	high-tolerance_sig
LOC118965387	uncharacterized_LOC118965387	-2.58661	0.00489497	high-tolerance_sig
kbtbd4	kelch_repeat_and_BTB_(POZ)_domain_containing_4	-2.58533	1.62049e-14	high-tolerance_sig
mark3a	MAP/microtubule_affinity-regulating_kinase_3a	-2.58486	4.01183e-17	high-tolerance_sig
LOC110507328	ATP-binding_cassette_sub-family_F_member_3	-2.5848	5.39832e-15	high-tolerance_sig
fih1	factor_inhibiting_hypoxia-inducible_factor_1_alpha	-2.58469	3.32907e-16	high-tolerance_sig
LOC110491990	uncharacterized_LOC110491990	-2.58426	4.60179e-11	high-tolerance_sig
LOC110530750	ras-related_protein_Rap-2b	-2.58412	3.37484e-19	high-tolerance_sig
LOC110530266	DEAH_(Asp-Glu-Ala-Asp/His)_box_polypeptide_57	-2.58395	2.58375e-11	high-tolerance_sig
LOC118965010	zinc_finger_protein_710-like	-2.58378	7.06329e-18	high-tolerance_sig
LOC118936548	uncharacterized_LOC118936548	-2.58377	0.00621456	high-tolerance_sig
samd1b	sterile_alpha_motif_domain_containing_1b	-2.58298	0.00177237	high-tolerance_sig
LOC110519305	NEDD4-binding_protein_2	-2.58232	2.86225e-08	high-tolerance_sig
pnck	pregnancy_up-regulated_nonubiquitous_CaM_kinase	-2.58129	0.000224207	high-tolerance_sig
golgb1	golgin_B1	-2.57814	8.09592e-20	high-tolerance_sig
LOC110531046	ankyrin_repeat_domain-containing_protein_12	-2.57715	3.0949e-17	high-tolerance_sig
ttyh1	tweety_family_member_1	-2.57582	2.12937e-09	high-tolerance_sig
LOC110485495	zinc_finger_protein_239-like	-2.57457	0.000141914	high-tolerance_sig
LOC110501602	filamin_A-interacting_protein_1-like	-2.57415	3.63195e-05	high-tolerance_sig
LOC110489557	suppressor_of_cytokine_signaling_6	-2.57406	6.91339e-15	high-tolerance_sig
eif2s1a	eukaryotic_translation_initiation_factor_2&_subunit_1_alpha_a	-2.57393	2.26103e-11	high-tolerance_sig
cnpy3	canopy_FGF_signaling_regulator_3	-2.57366	3.49237e-20	high-tolerance_sig
mntb	MAX_network_transcriptional_repressor_b	-2.57319	5.66071e-07	high-tolerance_sig
LOC110536767	sorting_nexin-30-like	-2.57148	3.63664e-11	high-tolerance_sig
LOC110485289	zinc_finger_protein_850-like	-2.5714	5.63621e-09	high-tolerance_sig
LOC110495404	transmembrane_protein_39A	-2.57124	2.88487e-21	high-tolerance_sig
lonrf1l	LON_peptidase_N-terminal_domain_and_ring_finger_1&_like	-2.57048	2.36685e-18	high-tolerance_sig
LOC110499971	serine/threonine-protein_kinase_38-like	-2.56872	1.61819e-06	high-tolerance_sig
LOC110521055	protein_enabled_homolog	-2.5687	2.43521e-05	high-tolerance_sig
LOC110504989	cationic_amino_acid_transporter_3	-2.56761	6.13675e-16	high-tolerance_sig
LOC110487432	tripartite_motif-containing_protein_16	-2.56637	0.00964048	high-tolerance_sig
LOC110510452	low_affinity_immunoglobulin_gamma_Fc_region_receptor_II-b	-2.56633	0.00682348	high-tolerance_sig
jag1b	jagged_canonical_Notch_ligand_1b	-2.56602	1.27227e-08	high-tolerance_sig
il15	interleukin_15	-2.56502	1.0388e-05	high-tolerance_sig
LOC110498921	nuclear_prelamin_A_recognition_factor	-2.56279	3.15392e-15	high-tolerance_sig
LOC110497724	melanoma_inhibitory_activity_protein_2	-2.56261	7.71906e-18	high-tolerance_sig
LOC110499994	golgin_subfamily_B_member_1	-2.56257	1.21372e-17	high-tolerance_sig
LOC110531823	Y-box-binding_protein_2-A	-2.56087	2.43198e-13	high-tolerance_sig
LOC110516274	gastrula_zinc_finger_protein_XlCGF26.1	-2.56079	1.01848e-13	high-tolerance_sig
LOC110530146	coatomer_subunit_beta'	-2.55767	1.39531e-15	high-tolerance_sig
LOC110494344	guanine_nucleotide-binding_protein_G(t)_subunit_alpha-2	-2.55687	0.00143186	high-tolerance_sig
LOC110521745	beta-1&4-galactosyltransferase_6	-2.5564	2.13246e-21	high-tolerance_sig
LOC110495604	uncharacterized_LOC110495604	-2.55573	5.88842e-15	high-tolerance_sig
LOC110532629	rab_GDP_dissociation_inhibitor_alpha	-2.55503	8.45314e-09	high-tolerance_sig
LOC110487339	ubiquitin-like_protein_5	-2.55368	4.44677e-16	high-tolerance_sig
LOC110504588	X-linked_inhibitor_of_apoptosis	-2.55366	1.23264e-19	high-tolerance_sig
LOC118940332	uncharacterized_LOC118940332	-2.55357	0.000247779	high-tolerance_sig
n6amt1	N-6_adenine-specific_DNA_methyltransferase_1	-2.55278	1.93184e-15	high-tolerance_sig
LOC118942788	uncharacterized_LOC118942788	-2.55191	0.00514265	high-tolerance_sig
LOC110535902	sarcoplasmic/endoplasmic_reticulum_calcium_ATPase_2	-2.55142	9.9637e-13	high-tolerance_sig
golga4	golgin_A4	-2.55061	5.80543e-18	high-tolerance_sig
LOC110526981	programmed_cell_death_protein_7-like	-2.54831	8.02606e-12	high-tolerance_sig
LOC110501019	probable_tubulin_polyglutamylase_TTLL1	-2.54748	3.45123e-08	high-tolerance_sig
LOC110487357	zinc_finger_protein_501-like	-2.54651	8.0455e-05	high-tolerance_sig
LOC110517676	C-type_lectin_domain_family_4_member_A	-2.54559	0.000132845	high-tolerance_sig
LOC110494730	zinc_finger_protein_37	-2.54555	7.05977e-22	high-tolerance_sig
LOC118937360	uncharacterized_LOC118937360	-2.54487	9.85052e-07	high-tolerance_sig
LOC110499352	ligand-dependent_corepressor	-2.54228	1.26158e-06	high-tolerance_sig
LOC110494043	transmembrane_protein_263	-2.54217	1.82319e-17	high-tolerance_sig
endou2	endonuclease&_polyU-specific_2	-2.54138	7.28356e-05	high-tolerance_sig
LOC110504236	ribosomal_protein_S6_kinase_alpha-5	-2.53998	2.47783e-07	high-tolerance_sig
[truncated: 11,042 more rows]

## Sheet: c) Alma - HvL
Gene_ID	Description	LOG2_FC	FDR	Treatment
LOC110495832	proline-rich_extensin-like_protein_EPR1	-11.9645	1.93364e-06	high-tolerance_sig
LOC118938281	heat_shock_70_kDa_protein	-8.16175	3.52009e-12	high-tolerance_sig
LOC118948980	small_integral_membrane_protein_18-like	-8.11176	6.55322e-09	high-tolerance_sig
LOC110531794	hepatocyte_growth_factor_activator	-7.77543	2.75756e-09	high-tolerance_sig
LOC118940401	uncharacterized_LOC118940401	-7.37133	0.00429619	high-tolerance_sig
timm10	translocase_of_inner_mitochondrial_membrane_10_homolog_(yeast)	-7.13913	0.000106124	high-tolerance_sig
LOC118959021	tuberin-like	-7.06791	0.00487892	high-tolerance_sig
LOC110514419	multidrug_and_toxin_extrusion_protein_1-like	-6.98617	0.00615854	high-tolerance_sig
LOC110526962	mucin-5AC	-6.94782	0.00791491	high-tolerance_sig
LOC118965042	salivary_glue_protein_Sgs-3-like	-6.82328	0.00939861	high-tolerance_sig
LOC110533170	E3_ISG15--protein_ligase_HERC5-like	-6.7845	0.00473135	high-tolerance_sig
LOC118940287	uncharacterized_LOC118940287	-6.60795	0.008748	high-tolerance_sig
LOC110485234	matrilin-2	-6.55926	0.00565042	high-tolerance_sig
LOC110514559	beta-1&3-galactosyl-O-glycosyl-glycoprotein_beta-1&6-N-acetylglucosaminyltransferase_3-like	-6.52057	0.00917646	high-tolerance_sig
LOC110525162	small_integral_protein_18	-6.10665	1.3497e-08	high-tolerance_sig
LOC110537745	serine/threonine-protein_kinase_32A-like	-5.66012	0.00464569	high-tolerance_sig
tdgf1	teratocarcinoma-derived_growth_factor_1	-5.59453	0.000147031	high-tolerance_sig
LOC118940477	uncharacterized_LOC118940477	-5.57885	0.000430694	high-tolerance_sig
LOC110488776	neuronal_PAS_domain-containing_protein_4A-like	-5.52594	1.93248e-10	high-tolerance_sig
LOC110491395	monocarboxylate_transporter_12-B-like	-5.38276	0.00330913	high-tolerance_sig
LOC110509566	dnaJ_homolog_subfamily_B_member_5-like	-5.36288	8.79804e-06	high-tolerance_sig
LOC110530204	cytochrome_P450_7A1	-5.30008	0.000128071	high-tolerance_sig
LOC110532240	multiple_epidermal_growth_factor-like_domains_protein_6	-5.26998	0.00912213	high-tolerance_sig
LOC110491362	NACHT&_LRR_and_PYD_domains-containing_protein_12	-5.25661	6.11525e-06	high-tolerance_sig
otogl	otogelin-like	-5.18813	0.00386019	high-tolerance_sig
LOC110508214	growth/differentiation_factor_3-like	-5.01621	0.000372577	high-tolerance_sig
LOC110522425	adenosine_receptor_A2b-like	-4.98435	0.000834055	high-tolerance_sig
LOC118964862	uncharacterized_LOC118964862	-4.90877	3.78481e-06	high-tolerance_sig
dusp2	dual_specificity_phosphatase_2	-4.84604	2.78971e-11	high-tolerance_sig
LOC110527023	immunoglobulin_superfamily_containing_leucine-rich_repeat_protein_2	-4.76192	1.13179e-05	high-tolerance_sig
LOC118941141	serine/arginine-rich_splicing_factor_SR45-like	-4.76128	0.00382859	high-tolerance_sig
LOC100136187	cathelicidin_antimicrobial_peptide	-4.72814	0.0026661	high-tolerance_sig
LOC110522739	acyl-coenzyme_A_thioesterase_1-like	-4.66819	0.00855244	high-tolerance_sig
LOC110504559	unconventional_myosin-XVI	-4.613	0.000433745	high-tolerance_sig
LOC118944533	uncharacterized_LOC118944533	-4.53011	0.000817039	high-tolerance_sig
LOC110489950	zinc_transporter_ZIP12	-4.43831	6.50683e-07	high-tolerance_sig
LOC110533869	galectin-9	-4.37247	3.11711e-08	high-tolerance_sig
LOC110535828	complexin-4	-4.32105	0.000257879	high-tolerance_sig
LOC118938132	zinc_finger_protein_239-like	-4.29588	3.24884e-07	high-tolerance_sig
LOC110536792	molybdopterin_synthase_catalytic_subunit-like	-4.28516	0.00398168	high-tolerance_sig
LOC110498684	probable_G-protein_coupled_receptor_83	-4.27365	0.000334954	high-tolerance_sig
LOC110529749	uncharacterized_LOC110529749	-4.27336	0.0016132	high-tolerance_sig
LOC110486512	uncharacterized_LOC110486512	-4.27147	0.00362934	high-tolerance_sig
LOC110529546	trace_amine-associated_receptor_1	-4.23395	2.15674e-08	high-tolerance_sig
LOC110501529	protein_OSCP1-like	-4.22019	1.89622e-07	high-tolerance_sig
LOC110518994	N-acetylaspartate_synthetase	-4.2065	0.00635776	high-tolerance_sig
LOC110488976	four_and_a_half_LIM_domains_protein_3	-4.18463	6.82031e-09	high-tolerance_sig
LOC110507403	protein_fosB	-4.13924	1.72872e-05	high-tolerance_sig
LOC110527200	coagulation_factor_X	-4.08913	3.39732e-06	high-tolerance_sig
LOC110518941	uncharacterized_LOC110518941	-4.08412	3.30117e-05	high-tolerance_sig
LOC110500591	RING_finger_protein_227	-4.06155	1.36868e-13	high-tolerance_sig
si:ch73-335l21.4	E3_ubiquitin-protein_ligase-like	-4.00654	5.72877e-10	high-tolerance_sig
LOC110501389	NGFI-A-binding_protein_1	-3.97807	2.8003e-08	high-tolerance_sig
LOC110532131	alanine--tRNA_ligase&_cytoplasmic-like	-3.96819	0.00157796	high-tolerance_sig
LOC110504980	fos-related_antigen_1	-3.96752	1.18129e-11	high-tolerance_sig
fam131a	family_with_sequence_similarity_131_member_A	-3.95072	0.000761267	high-tolerance_sig
LOC110524265	voltage-dependent_calcium_channel_beta_subunit-associated_regulatory_protein	-3.9276	0.00848757	high-tolerance_sig
LOC110521555	glutamate--cysteine_ligase_regulatory_subunit	-3.9099	3.23739e-09	high-tolerance_sig
LOC110520629	high_affinity_cGMP-specific_3'&5'-cyclic_phosphodiesterase_9A	-3.89971	4.86105e-05	high-tolerance_sig
LOC110496401	endothelin-2	-3.85965	1.44971e-05	high-tolerance_sig
rasd1	RAS&_dexamethasone-induced_1	-3.78272	2.27345e-07	high-tolerance_sig
LOC110496246	synaptotagmin-1	-3.71939	0.00637858	high-tolerance_sig
LOC110491658	uncharacterized_LOC110491658	-3.71807	0.00454769	high-tolerance_sig
LOC110502203	embryonic_protein_UVS.2-like	-3.69912	0.00137746	high-tolerance_sig
LOC118938064	zinc_finger_CCHC_domain-containing_protein_3-like	-3.68962	0.00341539	high-tolerance_sig
LOC118940068	piggyBac_transposable_element-derived_protein_4-like	-3.68012	0.00897039	high-tolerance_sig
fermt1	FERM_domain_containing_kindlin_1	-3.67894	2.55289e-07	high-tolerance_sig
LOC110491534	peroxiredoxin-like_2A	-3.67586	0.000297981	high-tolerance_sig
LOC110488779	fos-related_antigen_1	-3.67462	7.04311e-08	high-tolerance_sig
LOC110528554	uncharacterized_LOC110528554	-3.67039	0.00134627	high-tolerance_sig
LOC118944298	uncharacterized_LOC118944298	-3.66136	0.00142812	high-tolerance_sig
LOC118936665	potassium_voltage-gated_channel_subfamily_KQT_member_1-like	-3.64415	0.00932339	high-tolerance_sig
LOC118948167	zinc_finger_protein_2-like	-3.64413	0.00947406	high-tolerance_sig
LOC118940405	equilibrative_nucleoside_transporter_1-like	-3.63695	0.00521063	high-tolerance_sig
LOC110503192	StAR-related_lipid_transfer_(START)_domain_containing_10	-3.63181	8.03103e-06	high-tolerance_sig
LOC118944482	sodium/hydrogen_exchanger_5-like	-3.58577	0.000140616	high-tolerance_sig
LOC118938138	uncharacterized_LOC118938138	-3.57675	0.0040688	high-tolerance_sig
LOC110532154	ERBB_receptor_feedback_inhibitor_1	-3.56161	4.3077e-20	high-tolerance_sig
LOC118940459	histone_H4-like	-3.55301	3.20011e-05	high-tolerance_sig
LOC110536327	phospholipid_phosphatase_1	-3.50957	3.13173e-06	high-tolerance_sig
LOC110527022	immunoglobulin_superfamily_containing_leucine-rich_repeat_protein_2	-3.50619	0.000670244	high-tolerance_sig
LOC110498850	uncharacterized_LOC110498850	-3.49264	2.79817e-13	high-tolerance_sig
LOC110487736	endonuclease_domain-containing_1_protein-like	-3.45953	1.54971e-05	high-tolerance_sig
LOC110508636	tubulin_beta-2A_chain	-3.42729	3.17801e-07	high-tolerance_sig
LOC110507919	dehydrogenase/reductase_SDR_family_member_12	-3.40328	0.00324407	high-tolerance_sig
LOC110528639	LIM_and_cysteine-rich_domains_protein_1	-3.39041	4.6914e-10	high-tolerance_sig
LOC110492824	E3_ubiquitin-protein_ligase_TRIM39-like	-3.37583	0.00134032	high-tolerance_sig
LOC100136615	differentially_regulated_trout_protein_1	-3.37415	1.43322e-05	high-tolerance_sig
LOC110491609	adhesion_G_protein-coupled_receptor_E2	-3.36466	1.64181e-07	high-tolerance_sig
LOC110488197	CMP-N-acetylneuraminate-beta-galactosamide-alpha-2&3-sialyltransferase_1	-3.35143	9.77907e-06	high-tolerance_sig
LOC110491862	tumor_necrosis_factor_receptor_superfamily_member_6B	-3.32896	3.0472e-06	high-tolerance_sig
LOC110520383	apolipoprotein_A-I	-3.32094	2.30676e-06	high-tolerance_sig
LOC110504691	DNA_damage-inducible_transcript_4-like_protein	-3.30717	0.00033287	high-tolerance_sig
LOC110506486	synaptotagmin-5	-3.30145	0.00146195	high-tolerance_sig
LOC110506389	coiled-coil_domain-containing_protein_102A	-3.29677	1.0309e-07	high-tolerance_sig
LOC110501879	ly6/PLAUR_domain-containing_protein_6B	-3.28832	0.00391224	high-tolerance_sig
LOC110520048	polypeptide_N-acetylgalactosaminyltransferase_5	-3.28628	3.28978e-08	high-tolerance_sig
LOC110491585	uncharacterized_LOC110491585	-3.28505	8.20747e-17	high-tolerance_sig
LOC110532177	intelectin	-3.27515	2.28411e-06	high-tolerance_sig
LOC118936520	GTPase_IMAP_family_member_4-like	-3.2691	0.00383697	high-tolerance_sig
LOC110529014	laminin_subunit_beta-3	-3.26827	0.000135241	high-tolerance_sig
LOC110523115	transcription_factor_AP-1	-3.24403	0.00235035	high-tolerance_sig
chka	choline_kinase_alpha	-3.21892	1.00235e-11	high-tolerance_sig
LOC100136301	potassium-transporting_ATPase_alpha_chain_1	-3.21059	5.37451e-07	high-tolerance_sig
LOC110538067	peptide_YY	-3.19985	0.00906007	high-tolerance_sig
LOC110519363	alpha-actinin-2	-3.19203	0.000934922	high-tolerance_sig
stoml2	stomatin_(EPB72)-like_2	-3.16227	1.04383e-10	high-tolerance_sig
LOC110495938	B-cell_CLL/lymphoma_9_protein	-3.15576	1.86253e-18	high-tolerance_sig
LOC118936597	histidine_decarboxylase-like	-3.13634	9.54169e-05	high-tolerance_sig
lep	leptin	-3.12724	3.18389e-09	high-tolerance_sig
LOC110494217	insulin-like_growth_factor-binding_protein_3	-3.12012	6.98499e-05	high-tolerance_sig
LOC110515105	uncharacterized_protein_KIAA0895-like	-3.09499	4.4142e-07	high-tolerance_sig
fosb	FBJ_murine_osteosarcoma_viral_oncogene_homolog_B	-3.0702	0.00016648	high-tolerance_sig
LOC110516629	uncharacterized_protein_KIAA0895-like	-3.05736	0.00016358	high-tolerance_sig
psat1	phosphoserine_aminotransferase_1	-3.05412	2.73823e-06	high-tolerance_sig
LOC110492686	transcription_factor_jun-D	-3.04763	5.81165e-14	high-tolerance_sig
LOC110527907	transcription_factor_MafB	-3.04426	2.77967e-10	high-tolerance_sig
LOC110502672	homeobox_protein_Nkx-2.5-like	-3.04076	0.000803352	high-tolerance_sig
LOC110510160	B-cell_lymphoma_3_protein_homolog	-3.02283	8.39361e-11	high-tolerance_sig
LOC110500534	uncharacterized_LOC110500534	-3.01358	2.54468e-12	high-tolerance_sig
LOC110522974	FRAS1-related_extracellular_matrix_protein_1	-3.01247	0.00456877	high-tolerance_sig
LOC110505198	uncharacterized_LOC110505198	-3.00389	0.00820807	high-tolerance_sig
ch25h	cholesterol_25-hydroxylase	-2.99866	2.57563e-08	high-tolerance_sig
slc7a5	solute_carrier_family_7_member_5	-2.99302	0.000371465	high-tolerance_sig
zgc:162879	ras_and_EF-hand_domain-containing_protein	-2.97695	1.47875e-06	high-tolerance_sig
LOC110522638	basic_leucine_zipper_transcription_factor&_ATF-like	-2.97225	0.000228559	high-tolerance_sig
LOC110527526	NGFI-A-binding_protein_1	-2.9691	5.27832e-09	high-tolerance_sig
LOC118938137	zinc_finger_protein_189-like	-2.9686	0.000470435	high-tolerance_sig
LOC110492179	high_mobility_group_protein_HMG-I/HMG-Y	-2.94769	7.77413e-08	high-tolerance_sig
LOC118938116	zinc_finger_protein_135-like	-2.9449	0.000139804	high-tolerance_sig
LOC110538995	SH3_and_multiple_ankyrin_repeat_domains_protein_1-like	-2.94484	0.000928877	high-tolerance_sig
LOC110531160	protein_tyrosine_phosphatase_domain-containing_protein_1	-2.9374	0.00804639	high-tolerance_sig
LOC110497782	ornithine_decarboxylase_1	-2.91936	1.30866e-08	high-tolerance_sig
LOC110538306	maternal_B9.15_protein	-2.91883	1.2971e-10	high-tolerance_sig
LOC110492146	tumor_necrosis_factor_receptor_superfamily_member_9	-2.90697	1.79257e-09	high-tolerance_sig
LOC110501905	claudin-10	-2.90226	0.00246031	high-tolerance_sig
LOC118938184	sialoadhesin-like	-2.89303	3.4699e-05	high-tolerance_sig
LOC110489018	complement_C3-like	-2.89026	2.16157e-06	high-tolerance_sig
LOC110531718	uncharacterized_LOC110531718	-2.88106	0.000225412	high-tolerance_sig
LOC118964675	uncharacterized_LOC118964675	-2.87877	0.000892529	high-tolerance_sig
LOC110508895	mitochondrial_import_inner_membrane_translocase_subunit_TIM44	-2.87788	2.81936e-09	high-tolerance_sig
batf	basic_leucine_zipper_transcription_factor_ATF-like	-2.87716	0.00209968	high-tolerance_sig
LOC110489529	somatomedin-B_and_thrombospondin_type-1_domain-containing_protein	-2.86046	3.98119e-05	high-tolerance_sig
LOC118964809	uncharacterized_LOC118964809	-2.85858	0.00140193	high-tolerance_sig
LOC110487440	exocyst_complex_component_7-like	-2.85309	1.72872e-05	high-tolerance_sig
LOC118964591	heat_shock_protein_30-like	-2.85234	0.0022097	high-tolerance_sig
LOC110509328	complement_C1q-like_protein_3	-2.84842	0.00486966	high-tolerance_sig
LOC110491122	bone_morphogenetic_protein_7	-2.848	2.95087e-05	high-tolerance_sig
LOC110497916	proto-oncogene_c-Fos	-2.84612	0.000982732	high-tolerance_sig
LOC110537802	early_growth_response_protein_1	-2.84219	5.73739e-09	high-tolerance_sig
LOC110520402	gap_junction_alpha-3_protein	-2.83652	0.00181132	high-tolerance_sig
LOC110512520	CD9_antigen-like	-2.83511	0.00664273	high-tolerance_sig
LOC110490515	normal_mucosa_of_esophagus-specific_gene_1_protein	-2.83306	0.000252766	high-tolerance_sig
LOC110535262	rho_GTPase-activating_protein_18	-2.82836	0.000994252	high-tolerance_sig
slc20a1b	solute_carrier_family_20_member_1b	-2.81033	9.74512e-15	high-tolerance_sig
LOC110486627	apolipoprotein_L5-like	-2.79926	0.000230718	high-tolerance_sig
LOC110536013	uncharacterized_LOC110536013	-2.79395	4.90443e-09	high-tolerance_sig
LOC118944401	FH1/FH2_domain-containing_protein_1-like	-2.79013	1.03695e-11	high-tolerance_sig
LOC110490817	leucine-rich_repeat-containing_protein_4-like	-2.782	0.00157757	high-tolerance_sig
LOC110495998	cell_surface_glycoprotein_1	-2.77251	0.00041473	high-tolerance_sig
LOC110485275	exocyst_complex_component_7	-2.77249	0.000434391	high-tolerance_sig
tf	tissue_factor	-2.77088	0.000339064	high-tolerance_sig
LOC110535355	transmembrane_protein_116	-2.76978	0.00313414	high-tolerance_sig
LOC110500661	hepatocyte_growth_factor_activator	-2.76062	0.000728001	high-tolerance_sig
LOC110499107	uncharacterized_LOC110499107	-2.75694	7.07118e-05	high-tolerance_sig
LOC110490350	6-phosphofructo-2-kinase/fructose-2&6-bisphosphatase_3	-2.75405	2.47684e-07	high-tolerance_sig
LOC110530141	mitochondrial_import_inner_membrane_translocase_subunit_TIM44	-2.75396	1.1186e-08	high-tolerance_sig
fam83c	family_with_sequence_similarity_83_member_C	-2.75037	4.13947e-09	high-tolerance_sig
LOC110506304	fin_bud_initiation_factor	-2.74093	3.77795e-07	high-tolerance_sig
LOC110527969	A_disintegrin_and_metalloproteinase_with_thrombospondin_motifs_9	-2.73526	3.48905e-05	high-tolerance_sig
LOC110531948	dedicator_of_cytokinesis_protein_3	-2.73162	2.63148e-07	high-tolerance_sig
LOC110495778	multidrug_resistance-associated_protein_4	-2.72986	6.82278e-08	high-tolerance_sig
LOC118936490	uncharacterized_LOC118936490	-2.72728	0.00500634	high-tolerance_sig
LOC110506698	wee1-like_protein_kinase_1-A	-2.72087	3.37855e-12	high-tolerance_sig
LOC110500102	ankyrin_repeat_domain-containing_protein_16-like	-2.71327	0.00896582	high-tolerance_sig
LOC110530144	calsyntenin-2	-2.71292	0.000489783	high-tolerance_sig
iip	interferon_inducible_protein	-2.71078	9.15861e-12	high-tolerance_sig
LOC118941140	serine/arginine-rich_splicing_factor_SR45-like	-2.6927	2.69851e-05	high-tolerance_sig
il11	interleukin_11	-2.68916	0.00386642	high-tolerance_sig
LOC110492087	uncharacterized_LOC110492087	-2.68829	1.53448e-09	high-tolerance_sig
LOC110520995	podocan	-2.68271	0.0096066	high-tolerance_sig
LOC110527655	transmembrane_protein_74B	-2.67445	0.00753304	high-tolerance_sig
LOC110535800	AN1-type_zinc_finger_protein_5	-2.67426	1.29976e-11	high-tolerance_sig
LOC110487784	heat_shock_70_kDa_protein_4	-2.67173	6.83255e-07	high-tolerance_sig
LOC110506481	semaphorin-7A	-2.66465	2.04066e-07	high-tolerance_sig
LOC110538152	probable_phosphatase_phospho1	-2.66428	1.49559e-06	high-tolerance_sig
LOC110491459	arf-GAP_with_dual_PH_domain-containing_protein_1	-2.66131	0.00131743	high-tolerance_sig
LOC110537004	integrin_alpha-2	-2.65891	0.000494543	high-tolerance_sig
LOC110498175	heme-binding_protein_1	-2.64778	6.62129e-09	high-tolerance_sig
midn	midnolin	-2.64546	5.66714e-10	high-tolerance_sig
LOC110534540	claudin-1	-2.64061	4.54638e-09	high-tolerance_sig
ifm3	Interferon-induced_transmembrane_protein_3	-2.63757	5.80056e-09	high-tolerance_sig
LOC110489088	serine/threonine-protein_kinase_40	-2.63535	1.33639e-12	high-tolerance_sig
LOC110508770	receptor-type_tyrosine-protein_phosphatase_N2	-2.63486	3.03147e-10	high-tolerance_sig
LOC110532630	CCN_family_member_2	-2.63224	6.76984e-06	high-tolerance_sig
LOC110509706	rhotekin	-2.62626	1.25836e-08	high-tolerance_sig
LOC110510017	leucine-rich_repeat_neuronal_protein_4	-2.62588	1.61766e-07	high-tolerance_sig
LOC110491797	transient_receptor_potential_cation_channel_subfamily_M_member_4	-2.62445	0.000274784	high-tolerance_sig
LOC110534110	UDP-glucose_6-dehydrogenase	-2.62095	0.00939222	high-tolerance_sig
LOC110487092	monocarboxylate_transporter_4	-2.61806	0.000100786	high-tolerance_sig
sdc4	syndecan_4	-2.6176	2.15571e-09	high-tolerance_sig
LOC110504956	P2Y_purinoceptor_4	-2.60871	0.00383279	high-tolerance_sig
LOC110485220	GTP-binding_protein_1	-2.59487	1.09806e-07	high-tolerance_sig
LOC110533369	prolyl_4-hydroxylase_subunit_alpha-2	-2.58902	4.77008e-07	high-tolerance_sig
LOC110515568	complexin-3-like	-2.58557	0.00271688	high-tolerance_sig
trib2	tribbles_pseudokinase_2	-2.57823	3.1743e-07	high-tolerance_sig
dio2	iodothyronine_deiodinase_2	-2.57775	1.00136e-05	high-tolerance_sig
LOC110516971	protein_argonaute-3	-2.57671	8.47111e-09	high-tolerance_sig
LOC110493632	keratin&_type_I_cytoskeletal_18-A-like	-2.57571	2.16942e-08	high-tolerance_sig
rhof	ras_homolog_family_member_F	-2.56541	4.52917e-07	high-tolerance_sig
LOC110496993	ras_association_domain-containing_protein_7	-2.56133	6.67263e-12	high-tolerance_sig
LOC110504537	heat_shock_70_kDa_protein_4	-2.55871	3.92552e-06	high-tolerance_sig
LOC110520736	G-protein_coupled_receptor_20-like	-2.55503	0.00208011	high-tolerance_sig
LOC110533389	early_growth_response_protein_1	-2.55016	3.35581e-10	high-tolerance_sig
tex36	testis_expressed_36	-2.54675	0.00394239	high-tolerance_sig
LOC110515701	NACHT&_LRR_and_PYD_domains-containing_protein_3	-2.54332	0.00392171	high-tolerance_sig
LOC110537564	protein_C-ets-2	-2.53976	1.17047e-12	high-tolerance_sig
LOC110513174	sodium/hydrogen_exchanger_5	-2.53958	7.8457e-07	high-tolerance_sig
LOC110485205	SH3_and_multiple_ankyrin_repeat_domains_protein_1	-2.53089	0.0001189	high-tolerance_sig
appb	amyloid_beta_(A4)_precursor_protein_b	-2.5245	0.00532573	high-tolerance_sig
sgk3	serum/glucocorticoid_regulated_kinase_family_member_3	-2.52431	2.91014e-06	high-tolerance_sig
LOC110509494	calcium-binding_mitochondrial_carrier_protein_SCaMC-2	-2.51528	0.00081173	high-tolerance_sig
LOC110497435	pre-mRNA-processing_factor_19	-2.51408	4.92566e-05	high-tolerance_sig
LOC118966029	uncharacterized_LOC118966029	-2.50898	0.00207323	high-tolerance_sig
LOC110491471	putative_protein_PTGES3L	-2.50421	0.000118631	high-tolerance_sig
LOC110528856	GTP-binding_protein_2	-2.48732	3.02419e-06	high-tolerance_sig
elmo2	engulfment_and_cell_motility_2	-2.47535	1.24024e-06	high-tolerance_sig
LOC110486040	dispanin_subfamily_A_member_2b	-2.47298	4.13257e-07	high-tolerance_sig
ehd1a	EH-domain_containing_1a	-2.47043	2.42311e-11	high-tolerance_sig
LOC110496387	membrane_progestin_receptor_alpha-B	-2.46369	7.47102e-11	high-tolerance_sig
LOC110508914	calponin-2	-2.46132	2.568e-09	high-tolerance_sig
LOC110492085	tyrosine-protein_phosphatase_non-receptor_type_12	-2.44952	4.54808e-06	high-tolerance_sig
phex	phosphate_regulating_endopeptidase_homolog&_X-linked	-2.43913	5.95888e-05	high-tolerance_sig
LOC110507414	transcription_factor_RelB	-2.43238	1.23823e-05	high-tolerance_sig
LOC110499885	uncharacterized_LOC110499885	-2.42103	0.000377714	high-tolerance_sig
LOC110509725	small_nuclear_ribonucleoprotein_Sm_D3	-2.41924	5.36751e-06	high-tolerance_sig
LOC110495812	ras-related_protein_Rab-9A	-2.41877	0.000154689	high-tolerance_sig
LOC110528845	insulin-like_growth_factor-binding_protein_5	-2.41817	0.00240022	high-tolerance_sig
LOC110503453	uncharacterized_LOC110503453	-2.41791	0.00290167	high-tolerance_sig
LOC101268947	interleukin-20_receptor_subunit_alpha	-2.41242	0.00118419	high-tolerance_sig
LOC100136120	clusterin-1	-2.4096	4.55234e-06	high-tolerance_sig
LOC110493993	receptor-type_tyrosine-protein_phosphatase_alpha	-2.40058	3.95797e-06	high-tolerance_sig
LOC110508778	Krueppel-like_factor_6	-2.3986	5.47891e-07	high-tolerance_sig
LOC110497996	protein_L-Myc-1b	-2.39658	5.78195e-11	high-tolerance_sig
LOC110495999	protein_S100-A2-like	-2.39473	0.00245924	high-tolerance_sig
pigo	phosphatidylinositol_glycan_anchor_biosynthesis&_class_O	-2.3939	7.79432e-11	high-tolerance_sig
LOC110534127	equilibrative_nucleoside_transporter_2	-2.39248	0.000158431	high-tolerance_sig
LOC110487093	monocarboxylate_transporter_4-like	-2.39204	0.000417537	high-tolerance_sig
myh6	myosin&_heavy_chain_6&_cardiac_muscle&_alpha	-2.38354	0.00311911	high-tolerance_sig
wdr55	WD_repeat_domain_55	-2.38191	8.83431e-09	high-tolerance_sig
LOC118940192	zinc_finger_protein_391-like	-2.38041	0.00212481	high-tolerance_sig
smad3	Mothers_against_decapentaplegic_homolog_3	-2.37997	0.00251957	high-tolerance_sig
LOC110513699	prostaglandin_reductase_1	-2.37665	0.00464742	high-tolerance_sig
hsc70	heat_shock_cognate_70	-2.37636	8.61824e-05	high-tolerance_sig
LOC118939468	vicilin-like_seed_storage_protein_At2g18540	-2.3752	8.93688e-07	high-tolerance_sig
LOC110534837	carbonic_anhydrase_4	-2.36082	0.000901658	high-tolerance_sig
LOC110503783	uncharacterized_LOC110503783	-2.3601	3.00936e-08	high-tolerance_sig
LOC110507786	suppressor_of_cytokine_signaling_5	-2.35432	9.11537e-08	high-tolerance_sig
creb3l1	cAMP_responsive_element_binding_protein_3-like_1	-2.35193	2.94452e-07	high-tolerance_sig
LOC110534002	sororin	-2.35154	4.26174e-06	high-tolerance_sig
LOC110494337	methylosome_protein_50	-2.35138	1.60243e-07	high-tolerance_sig
LOC110531797	perilipin-2	-2.35123	0.000164309	high-tolerance_sig
LOC110500245	apoptosis_facilitator_Bcl-2-like_protein_14	-2.34383	1.38206e-08	high-tolerance_sig
LOC110502598	ATP-dependent_Clp_protease_ATP-binding_subunit_clpX-like&_mitochondrial	-2.34322	1.51309e-09	high-tolerance_sig
LOC110537791	ubiquitin-like_domain-containing_CTD_phosphatase_1	-2.3334	0.00403394	high-tolerance_sig
LOC100136153	beta2-adrenergic_receptor	-2.3312	2.04066e-07	high-tolerance_sig
LOC118944654	tripartite_motif-containing_protein_42-like	-2.33013	0.00244836	high-tolerance_sig
LOC110488710	beta-klotho	-2.32831	0.00208011	high-tolerance_sig
LOC118941459	uncharacterized_LOC118941459	-2.31023	0.00229368	high-tolerance_sig
LOC110490812	plexin-B2	-2.30989	2.31853e-08	high-tolerance_sig
LOC110515076	SH3_and_multiple_ankyrin_repeat_domains_protein_3	-2.30253	0.000552201	high-tolerance_sig
LOC110502450	ras_and_Rab_interactor_2	-2.29965	1.01275e-05	high-tolerance_sig
LOC118966639	SLAM_family_member_5-like	-2.2968	0.000638166	high-tolerance_sig
LOC110489712	riboflavin_transporter_2	-2.28986	0.000584049	high-tolerance_sig
LOC110527805	high_mobility_group_protein_HMGI-C	-2.2882	0.000734904	high-tolerance_sig
LOC110503834	inverted_formin-2	-2.28671	0.00492344	high-tolerance_sig
LOC110525249	SWI/SNF-related_matrix-associated_actin-dependent_regulator_of_chromatin_subfamily_A_containing_DEAD/H_box_1A	-2.28584	1.4075e-05	high-tolerance_sig
LOC110524896	vesicle_transport_protein_GOT1B	-2.27764	1.57279e-07	high-tolerance_sig
birc2	gene_baculoviral_IAP_repeat_containing_2	-2.27716	2.60962e-08	high-tolerance_sig
LOC110505960	ninein	-2.27548	3.0273e-05	high-tolerance_sig
LOC118938125	zinc_finger_protein_391-like	-2.26803	0.000133907	high-tolerance_sig
LOC110504799	receptor_expression-enhancing_protein_2	-2.26749	8.70812e-10	high-tolerance_sig
LOC110532636	peptidase_inhibitor_R3HDML	-2.2663	1.05854e-05	high-tolerance_sig
LOC118936547	peptidyl-prolyl_cis-trans_isomerase_NIMA-interacting_1-like	-2.26477	0.0010588	high-tolerance_sig
LOC110530472	suppression_of_tumorigenicity_18_protein	-2.25968	0.00193191	high-tolerance_sig
LOC110536799	alpha-mannosidase_2	-2.25849	0.000137526	high-tolerance_sig
ero1a	endoplasmic_reticulum_oxidoreductase_1_alpha	-2.25806	1.37551e-06	high-tolerance_sig
ino80e	INO80_complex_subunit_E	-2.25771	8.59308e-05	high-tolerance_sig
LOC110528776	zinc_finger_protein_OZF-like	-2.25524	0.000717032	high-tolerance_sig
anxa11a	annexin_A11a	-2.25477	4.75053e-08	high-tolerance_sig
pfkfb3	6-phosphofructo-2-kinase/fructose-2&6-biphosphatase_3	-2.25465	0.0021699	high-tolerance_sig
tlr5	toll-like_receptor_5	-2.25293	0.004108	high-tolerance_sig
LOC110509174	protein_THEM6	-2.25162	5.81324e-06	high-tolerance_sig
cebpb	CCAAT_enhancer_binding_protein_beta	-2.24842	2.07295e-08	high-tolerance_sig
LOC110538692	mitochondrial_import_inner_membrane_translocase_subunit_Tim29	-2.24691	3.28499e-08	high-tolerance_sig
LOC110499567	calpain-1_catalytic_subunit	-2.24645	3.97189e-05	high-tolerance_sig
LOC110490124	transmembrane_gamma-carboxyglutamic_acid_protein_3	-2.24446	0.000117024	high-tolerance_sig
LOC110502155	26S_proteasome_non-ATPase_regulatory_subunit_12-like	-2.24176	0.00110649	high-tolerance_sig
LOC110497259	zinc_finger_protein_239-like	-2.24001	0.00616509	high-tolerance_sig
LOC110497020	periodic_tryptophan_protein_2_homolog	-2.2373	7.46425e-06	high-tolerance_sig
LOC110537909	uncharacterized_LOC110537909	-2.23684	5.25944e-07	high-tolerance_sig
LOC110524944	A_disintegrin_and_metalloproteinase_with_thrombospondin_motifs_19	-2.22645	0.000124438	high-tolerance_sig
LOC110502271	sphingosine-1-phosphate_lyase_1	-2.22364	2.152e-10	high-tolerance_sig
mideasb	mitotic_deacetylase_associated_SANT_domain_protein_b	-2.22318	7.61257e-08	high-tolerance_sig
LOC110490514	normal_mucosa_of_esophagus-specific_gene_1_protein	-2.22251	0.00892373	high-tolerance_sig
LOC110495911	NGFI-A-binding_protein_1	-2.22227	6.86492e-08	high-tolerance_sig
LOC110533508	heat_shock_cognate_70_kDa_protein	-2.21675	4.87747e-07	high-tolerance_sig
syde2	synapse_defective_1&_Rho_GTPase&_homolog_2_(C._elegans)	-2.21529	3.35352e-08	high-tolerance_sig
fbln5	fibulin_5	-2.21151	0.00144057	high-tolerance_sig
LOC110495005	BRCA1-associated_ATM_activator_1	-2.20898	0.00638118	high-tolerance_sig
dhx30	DEAH_(Asp-Glu-Ala-His)_box_helicase_30	-2.20894	1.8333e-05	high-tolerance_sig
LOC118938128	zinc_finger_protein_664-like	-2.20573	0.00452779	high-tolerance_sig
cmas	cytidine_monophosphate_N-acetylneuraminic_acid_synthetase	-2.20459	0.000174869	high-tolerance_sig
LOC110523975	mitogen-activated_protein_kinase_10	-2.19807	0.0032563	high-tolerance_sig
pign	phosphatidylinositol_glycan_anchor_biosynthesis&_class_N	-2.19197	3.91745e-06	high-tolerance_sig
LOC110537920	nuclear_factor_of_activated_T_cells_2_interacting_protein	-2.19158	1.96648e-05	high-tolerance_sig
LOC110494474	solute_carrier_family_2&_facilitated_glucose_transporter_member_1	-2.18748	1.24421e-06	high-tolerance_sig
appl2	adaptor_protein&_phosphotyrosine_interaction&_PH_domain_and_leucine_zipper_containing_2	-2.18189	0.00736974	high-tolerance_sig
LOC110504906	beta-klotho-like	-2.1791	0.00712972	high-tolerance_sig
arv1	ARV1_homolog&_fatty_acid_homeostasis_modulator	-2.17792	2.97166e-05	high-tolerance_sig
LOC110486370	intercellular_adhesion_molecule_1	-2.17551	1.47326e-08	high-tolerance_sig
hgfa	hepatocyte_growth_factor_a	-2.17456	3.26488e-05	high-tolerance_sig
trim65	tripartite_motif_containing_65	-2.1706	0.000318839	high-tolerance_sig
LOC110503182	cysteine_and_histidine-rich_domain-containing_protein_1	-2.16609	1.47875e-06	high-tolerance_sig
LOC110509040	adaptin_ear-binding_coat-associated_protein_1	-2.16593	0.000113049	high-tolerance_sig
LOC110516620	FH1/FH2_domain-containing_protein_1	-2.16452	6.49672e-05	high-tolerance_sig
LOC110509962	peptidyl-prolyl_cis-trans_isomerase_FKBP2	-2.16212	2.18329e-06	high-tolerance_sig
LOC110502383	C-Jun-amino-terminal_kinase-interacting_protein_1	-2.15616	8.37511e-05	high-tolerance_sig
znfx1	zinc_finger&_NFX1-type_containing_1	-2.14894	4.69834e-07	high-tolerance_sig
LOC110527813	twinfilin-2	-2.14544	0.000867285	high-tolerance_sig
LOC110505682	ornithine_decarboxylase_1	-2.1449	1.57401e-05	high-tolerance_sig
LOC110509461	SUMO-specific_isopeptidase_USPL1	-2.1432	3.71739e-05	high-tolerance_sig
LOC110504842	uncharacterized_LOC110504842	-2.14077	0.000826282	high-tolerance_sig
LOC110485989	26S_proteasome_non-ATPase_regulatory_subunit_12	-2.13899	3.41131e-06	high-tolerance_sig
ccser2b	coiled-coil_serine-rich_protein_2b	-2.13889	2.42921e-06	high-tolerance_sig
il-1r1	interleukin-1_receptor_type_1	-2.1371	0.0067612	high-tolerance_sig
ptpmt1	protein_tyrosine_phosphatase_mitochondrial_1	-2.13692	0.000500638	high-tolerance_sig
LOC110498158	cathepsin_K	-2.13485	0.00197874	high-tolerance_sig
hspa14	heat_shock_protein_14	-2.13044	0.00179857	high-tolerance_sig
LOC110527730	SAM_pointed_domain-containing_Ets_transcription_factor	-2.12816	0.000221325	high-tolerance_sig
LOC110492369	glucose-6-phosphate_1-dehydrogenase	-2.12553	2.53984e-08	high-tolerance_sig
LOC110505109	MRN_complex_interacting_protein	-2.12545	0.000412304	high-tolerance_sig
LOC110486250	ATP-citrate_synthase	-2.12425	3.0273e-05	high-tolerance_sig
pim2	Pim-2_proto-oncogene&_serine/threonine_kinase	-2.12422	8.83948e-09	high-tolerance_sig
lratb.1	lecithin_retinol_acyltransferase_b&_tandem_duplicate_1	-2.11986	6.94486e-05	high-tolerance_sig
LOC118944878	uncharacterized_LOC118944878	-2.11392	0.00547164	high-tolerance_sig
LOC110537088	translation_initiation_factor_eIF-2B_subunit_alpha	-2.11251	6.80826e-07	high-tolerance_sig
med20	mediator_complex_subunit_20	-2.11046	1.58471e-05	high-tolerance_sig
dr1	down-regulator_of_transcription_1	-2.10847	1.74199e-05	high-tolerance_sig
LOC110494152	tribbles_homolog_2	-2.10273	0.00028172	high-tolerance_sig
LOC110498114	membrane-bound_O-acyltransferase_domain-containing_protein_2	-2.10214	8.01465e-07	high-tolerance_sig
LOC110521594	probable_phospholipid-transporting_ATPase_IF	-2.10078	0.00299906	high-tolerance_sig
LOC110533873	unconventional_myosin-XVIIIa	-2.09858	8.79695e-11	high-tolerance_sig
stk40	serine/threonine_kinase_40	-2.09768	1.14708e-08	high-tolerance_sig
LOC110491449	tumor_necrosis_factor_receptor_superfamily_member_13B	-2.09151	0.00735679	high-tolerance_sig
znf346	zinc_finger_protein_346	-2.09075	0.000938522	high-tolerance_sig
tubb6	tubulin&_beta_6_class_V	-2.08705	0.00876882	high-tolerance_sig
LOC110529321	cyclin-K	-2.08678	7.12805e-08	high-tolerance_sig
LOC110521628	SUN_domain-containing_ossification_factor	-2.08667	0.00195597	high-tolerance_sig
LOC110491492	26S_proteasome_non-ATPase_regulatory_subunit_11B	-2.0861	1.1165e-07	high-tolerance_sig
tp53bp2a	tumor_protein_p53_binding_protein&_2a	-2.0815	1.51657e-09	high-tolerance_sig
iip2	interferon_inducible_protein_2	-2.08039	0.000257879	high-tolerance_sig
clu	clusterin	-2.07812	0.00878511	high-tolerance_sig
LOC110519887	zinc_finger_protein_2_homolog	-2.07632	0.00667189	high-tolerance_sig
adgrv1	adhesion_G_protein-coupled_receptor_V1	-2.07412	2.75404e-05	high-tolerance_sig
LOC110497322	bifunctional_3'-phosphoadenosine_5'-phosphosulfate_synthase_1	-2.07137	1.04838e-06	high-tolerance_sig
slc20a1a	solute_carrier_family_20_member_1a	-2.06781	0.00147641	high-tolerance_sig
glipr2l	GLI_pathogenesis-related_2&_like	-2.06746	2.005e-05	high-tolerance_sig
LOC110538012	cytokine_receptor_common_subunit_beta	-2.06675	0.000893178	high-tolerance_sig
LOC110500952	uncharacterized_LOC110500952	-2.06631	0.00421607	high-tolerance_sig
LOC110486776	GTP-binding_protein_1	-2.066	5.88942e-08	high-tolerance_sig
LOC118938786	catenin_delta-2-like	-2.06227	0.00736904	high-tolerance_sig
txndc5	thioredoxin_domain_containing_5	-2.06206	3.31963e-07	high-tolerance_sig
nrg1	neuregulin_1	-2.0579	8.23672e-06	high-tolerance_sig
LOC110487969	oxysterol-binding_protein-related_protein_3	-2.05507	1.91749e-09	high-tolerance_sig
LOC110522137	histone_deacetylase_2	-2.05447	1.20776e-05	high-tolerance_sig
adck2	aarF_domain_containing_kinase_2	-2.05443	8.96851e-05	high-tolerance_sig
espnla	espin_like_a	-2.04979	0.000259869	high-tolerance_sig
LOC110522836	methyl-CpG-binding_domain_protein_2	-2.04965	3.62695e-07	high-tolerance_sig
LOC110489269	nuclear_inhibitor_of_protein_phosphatase_1	-2.04871	4.00102e-05	high-tolerance_sig
LOC110500221	vesicle_transport_protein_GOT1B	-2.04519	0.000269369	high-tolerance_sig
LOC110491569	epidermal_growth_factor_receptor_kinase_substrate_8-like_protein_1	-2.04088	0.00690002	high-tolerance_sig
LOC110506452	CD276_antigen	-2.03839	1.15294e-05	high-tolerance_sig
eif2b4	eukaryotic_translation_initiation_factor_2B&_subunit_4_delta	-2.03575	3.31758e-08	high-tolerance_sig
LOC110498491	zinc_finger_protein_473_homolog	-2.03043	0.000909535	high-tolerance_sig
arg2	arginase_2	-2.03021	0.000104164	high-tolerance_sig
LOC110496473	triple_functional_domain_protein	-2.02665	4.74007e-06	high-tolerance_sig
LOC110527329	calcipressin-1	-2.02618	1.32816e-06	high-tolerance_sig
LOC110534038	chordin-like_protein_2	-2.02503	2.2785e-05	high-tolerance_sig
LOC110486765	immediate_early_response_gene_2_protein	-2.02349	2.21912e-06	high-tolerance_sig
LOC110517405	MICAL-like_protein_2	-2.02016	0.00547639	high-tolerance_sig
LOC110487381	gastrula_zinc_finger_protein_XlCGF17.1-like	-2.01873	0.00380923	high-tolerance_sig
LOC110485935	growth_factor_receptor-bound_protein_10	-2.01451	6.34151e-06	high-tolerance_sig
egr1	early_growth_response_1	-2.01216	3.8409e-07	high-tolerance_sig
LOC110530665	dynein&_cytoplasmic_1&_intermediate_chain_2a	-2.01208	2.96415e-07	high-tolerance_sig
LOC110492701	transcription_factor_E3	-2.00761	6.07139e-09	high-tolerance_sig
LOC110507886	WD_repeat_and_SOCS_box-containing_protein_1	-2.00371	6.52209e-08	high-tolerance_sig
LOC110510755	protein_BTG3	-2.00357	2.60592e-07	high-tolerance_sig
LOC118938406	THUMP_domain-containing_protein_1-like	-1.99997	0.000685647	high-tolerance_sig
LOC110504406	peroxisome_proliferator-activated_receptor_gamma_coactivator_1-beta	-1.99863	0.000378877	high-tolerance_sig
LOC110521666	sec1_family_domain-containing_protein_2-like	-1.997	0.00512048	high-tolerance_sig
ezra	ezrin_a	-1.99369	3.67709e-07	high-tolerance_sig
LOC118941400	gastrula_zinc_finger_protein_XlCGF49.1-like	-1.99154	0.00501453	high-tolerance_sig
LOC110495217	AT-rich_interactive_domain-containing_protein_3A-like	-1.98898	4.54808e-06	high-tolerance_sig
LOC118945278	uncharacterized_LOC118945278	-1.98625	0.00158616	high-tolerance_sig
LOC118944018	uncharacterized_LOC118944018	-1.98149	0.00577655	high-tolerance_sig
LOC110485388	uncharacterized_LOC110485388	-1.98112	0.00106042	high-tolerance_sig
LOC110485435	receptor-interacting_serine/threonine-protein_kinase_3	-1.9784	0.00017562	high-tolerance_sig
LOC110529767	calmodulin-1	-1.97626	7.08447e-08	high-tolerance_sig
ercc1	excision_repair_cross-complementation_group_1	-1.96996	1.06095e-05	high-tolerance_sig
LOC110496909	G-protein_coupled_receptor_183	-1.9693	0.000554029	high-tolerance_sig
LOC110506727	HEAT_repeat-containing_protein_3	-1.96804	6.28873e-05	high-tolerance_sig
LOC118940240	zinc_finger_protein_271-like	-1.96241	0.00783376	high-tolerance_sig
LOC110513600	39S_ribosomal_protein_L46&_mitochondrial	-1.96199	0.000152207	high-tolerance_sig
LOC110514610	asc-type_amino_acid_transporter_1	-1.96126	0.00452104	high-tolerance_sig
LOC110508771	extended_synaptotagmin-2-B	-1.95827	1.26818e-08	high-tolerance_sig
LOC110520278	ELL-associated_factor_2	-1.95806	6.97974e-07	high-tolerance_sig
LOC110487114	WD_repeat_domain_phosphoinositide-interacting_protein_1	-1.95347	4.9273e-07	high-tolerance_sig
LOC110526547	proteasome_subunit_alpha_type-1	-1.95021	0.00233366	high-tolerance_sig
LOC110526846	26S_proteasome_non-ATPase_regulatory_subunit_13	-1.94556	8.59213e-10	high-tolerance_sig
LOC110503628	protein_phosphatase_1_regulatory_subunit_14A	-1.94312	3.80317e-06	high-tolerance_sig
sgsm3	small_G_protein_signaling_modulator_3	-1.94056	4.8904e-06	high-tolerance_sig
LOC110535902	sarcoplasmic/endoplasmic_reticulum_calcium_ATPase_2	-1.93941	5.8509e-07	high-tolerance_sig
LOC110513418	zinc_finger_protein_2_homolog	-1.93941	0.00995023	high-tolerance_sig
LOC118937830	filaggrin-2-like	-1.93764	3.8974e-05	high-tolerance_sig
LOC110499106	RING_finger_protein_141	-1.93669	1.4075e-05	high-tolerance_sig
LOC110490081	ATP-binding_cassette_sub-family_F_member_3	-1.93554	2.50446e-07	high-tolerance_sig
LOC110530125	CREB-regulated_transcription_coactivator_1	-1.93438	2.28272e-07	high-tolerance_sig
LOC110523056	THUMP_domain-containing_protein_1	-1.93325	0.00272491	high-tolerance_sig
LOC110534335	F-box_only_protein_41	-1.93216	0.000209848	high-tolerance_sig
wdr6	WD_repeat_domain_6	-1.93127	1.136e-07	high-tolerance_sig
LOC110521891	uncharacterized_LOC110521891	-1.93115	0.000102396	high-tolerance_sig
LOC110508798	uncharacterized_LOC110508798	-1.93082	2.25911e-06	high-tolerance_sig
LOC110529977	ATP-binding_cassette_sub-family_F_member_2	-1.93065	2.16157e-06	high-tolerance_sig
LOC110496433	asparagine_synthetase_[glutamine-hydrolyzing]	-1.92689	0.000225303	high-tolerance_sig
LOC110497312	integrator_complex_subunit_12	-1.92489	5.79385e-05	high-tolerance_sig
f2r	coagulation_factor_II_(thrombin)_receptor	-1.9214	0.000383951	high-tolerance_sig
LOC110528685	MAP_kinase-activated_protein_kinase_2	-1.92128	6.3168e-07	high-tolerance_sig
nnt	nicotinamide_nucleotide_transhydrogenase	-1.9196	7.58993e-08	high-tolerance_sig
zgc:172302	ATP-binding_cassette&_sub-family_A_(ABC1)&_member_7	-1.91602	0.00599956	high-tolerance_sig
ergic3	ERGIC_and_golgi_3	-1.91555	9.56817e-06	high-tolerance_sig
LOC110488796	histidine--tRNA_ligase&_cytoplasmic-like	-1.91458	0.000107875	high-tolerance_sig
smn1	survival_of_motor_neuron_1&_telomeric	-1.91322	7.13307e-07	high-tolerance_sig
tefm	transcription_elongation_factor&_mitochondrial	-1.91319	0.000635376	high-tolerance_sig
LOC110530850	eukaryotic_translation_initiation_factor_4E	-1.91034	2.38148e-07	high-tolerance_sig
adprm	ADP-ribose/CDP-alcohol_diphosphatase&_manganese-dependent	-1.90994	0.00626003	high-tolerance_sig
LOC110535558	kinesin-1_heavy_chain	-1.90895	8.18631e-07	high-tolerance_sig
dtd1	D-aminoacyl-tRNA_deacylase_1	-1.90784	0.00378842	high-tolerance_sig
LOC110494517	uncharacterized_LOC110494517	-1.90771	0.00840258	high-tolerance_sig
LOC118946071	uncharacterized_LOC118946071	-1.90584	0.00544063	high-tolerance_sig
LOC110538472	myosin-9	-1.9054	0.000108124	high-tolerance_sig
LOC110530840	cysteine/serine-rich_nuclear_protein_1	-1.90518	4.15364e-07	high-tolerance_sig
LOC110528715	G-protein_coupled_receptor_183-like	-1.89934	0.000164754	high-tolerance_sig
LOC110494057	uncharacterized_LOC110494057	-1.89394	1.46256e-06	high-tolerance_sig
LOC110499407	hexokinase-1	-1.89358	1.46739e-06	high-tolerance_sig
ruvbl2	RuvB-like_AAA_ATPase_2	-1.89342	5.13616e-07	high-tolerance_sig
LOC110486103	manganese-transporting_ATPase_13A1	-1.89003	3.64373e-06	high-tolerance_sig
wars1	tryptophanyl-tRNA_synthetase_1	-1.88886	1.32264e-05	high-tolerance_sig
LOC110490073	stress-associated_endoplasmic_reticulum_protein_1	-1.88747	1.72602e-05	high-tolerance_sig
LOC110530227	integral_membrane_protein_2C	-1.8871	2.33499e-05	high-tolerance_sig
LOC110493150	voltage-dependent_calcium_channel_subunit_alpha-2/delta-4	-1.88579	0.00749502	high-tolerance_sig
LOC110522350	N-lysine_methyltransferase_SMYD2-A	-1.88302	0.000200925	high-tolerance_sig
LOC118947145	zinc_finger_protein_2_homolog	-1.88292	8.60811e-05	high-tolerance_sig
LOC110499096	thyrotroph_embryonic_factor	-1.88217	3.06574e-08	high-tolerance_sig
LOC110527647	protein_MTSS_2	-1.8813	5.02152e-05	high-tolerance_sig
LOC110535857	solute_carrier_family_25_member_40	-1.8809	0.000104765	high-tolerance_sig
LOC110531834	transcription_factor_p65	-1.88028	5.17919e-06	high-tolerance_sig
LOC110497564	large_subunit_GTPase_1_homolog	-1.88026	0.00850063	high-tolerance_sig
LOC118938122	zinc_finger_protein_883-like	-1.87634	0.00276508	high-tolerance_sig
LOC110486774	small_G_protein_signaling_modulator_3	-1.87433	1.49468e-05	high-tolerance_sig
LOC110503813	uncharacterized_LOC110503813	-1.87249	3.62695e-07	high-tolerance_sig
LOC110512945	NACHT&_LRR_and_PYD_domains-containing_protein_1_homolog	-1.87241	0.000682485	high-tolerance_sig
LOC110532757	serine--tRNA_ligase&_cytoplasmic	-1.87047	0.000281719	high-tolerance_sig
LOC110520495	cystathionine_beta-synthase	-1.8701	0.00026659	high-tolerance_sig
LOC110504345	tandem_C2_domains_nuclear_protein	-1.86987	0.00954333	high-tolerance_sig
LOC110491694	V-type_proton_ATPase_116_kDa_subunit_a1	-1.86767	0.00593776	high-tolerance_sig
prrc1	proline-rich_coiled-coil_1	-1.86654	1.67082e-07	high-tolerance_sig
LOC110508985	vesicle-trafficking_protein_SEC22b-B	-1.86622	1.62781e-05	high-tolerance_sig
LOC110527429	26S_proteasome_non-ATPase_regulatory_subunit_14	-1.86283	3.43915e-05	high-tolerance_sig
LOC110520139	cytochrome_c	-1.86191	5.9305e-07	high-tolerance_sig
LOC110492453	dnaJ_homolog_subfamily_C_member_5	-1.86163	9.15914e-05	high-tolerance_sig
LOC110505605	heat_shock_70_kDa_protein_4L	-1.85989	1.80998e-06	high-tolerance_sig
LOC110501019	probable_tubulin_polyglutamylase_TTLL1	-1.85767	0.000235574	high-tolerance_sig
proser1	proline_and_serine_rich_1	-1.85705	0.00235285	high-tolerance_sig
LOC110506375	tumor_protein_p53-inducible_nuclear_protein_2	-1.85671	4.53792e-06	high-tolerance_sig
LOC110520142	caspase-8	-1.85616	0.00345936	high-tolerance_sig
LOC110508510	rho_GTPase-activating_protein_30	-1.85586	8.77724e-06	high-tolerance_sig
LOC110522941	ras-specific_guanine_nucleotide-releasing_factor_2-like	-1.85537	0.00665465	high-tolerance_sig
LOC110533772	pannexin-1	-1.85395	0.00174749	high-tolerance_sig
LOC110496124	uncharacterized_LOC110496124	-1.85348	1.64568e-08	high-tolerance_sig
LOC110534444	pre-mRNA-processing_factor_19	-1.85325	0.0020523	high-tolerance_sig
LOC110521574	centrosome-associated_protein_350	-1.85251	1.71279e-08	high-tolerance_sig
snrpa	small_nuclear_ribonucleoprotein_polypeptide_A	-1.85249	0.000313922	high-tolerance_sig
LOC110493374	zinc_finger_protein_271-like	-1.84416	0.000576037	high-tolerance_sig
LOC110520245	Bardet-Biedl_syndrome_2_protein_homolog	-1.84365	4.57399e-06	high-tolerance_sig
LOC110500099	endoplasmin	-1.84315	0.000493019	high-tolerance_sig
si:dkey-238d18.4	GTPase-activating_protein_GYP7	-1.84284	0.000434198	high-tolerance_sig
LOC110536591	neuropilin-1a	-1.83607	1.23754e-05	high-tolerance_sig
LOC110506737	sal-like_protein_1	-1.8341	4.88536e-07	high-tolerance_sig
LOC110538294	choline_transporter-like_protein_2	-1.83305	3.31758e-08	high-tolerance_sig
LOC118938247	zinc_finger_protein_883-like	-1.83304	0.00889459	high-tolerance_sig
eif2s1a	eukaryotic_translation_initiation_factor_2&_subunit_1_alpha_a	-1.83122	1.36021e-05	high-tolerance_sig
LOC110499073	rab11_family-interacting_protein_3	-1.83094	0.00712724	high-tolerance_sig
gmppb	GDP-mannose_pyrophosphorylase_B	-1.83091	1.70248e-06	high-tolerance_sig
LOC110507523	NLR_family_CARD_domain-containing_protein_3	-1.82939	2.3043e-05	high-tolerance_sig
LOC110503972	heat_shock_cognate_70_kDa_protein-like	-1.82787	0.000143756	high-tolerance_sig
irak3	interleukin-1_receptor-associated_kinase_3	-1.82762	0.000365032	high-tolerance_sig
LOC118936352	gastrula_zinc_finger_protein_XlCGF57.1-like	-1.82628	0.00432662	high-tolerance_sig
LOC110507423	uncharacterized_LOC110507423	-1.82385	0.000211868	high-tolerance_sig
LOC110508768	centrosome_and_spindle_pole-associated_protein_1	-1.81995	4.11666e-05	high-tolerance_sig
LOC110518266	zinc_finger_protein_407	-1.81884	0.000541014	high-tolerance_sig
vars1	valyl-tRNA_synthetase_1	-1.81757	7.28167e-06	high-tolerance_sig
LOC110538719	immediate_early_response_gene_2_protein	-1.81492	0.000135748	high-tolerance_sig
LOC110510189	steroid_receptor_RNA_activator_1	-1.81442	3.66856e-07	high-tolerance_sig
LOC110530894	MAP_kinase-interacting_serine/threonine-protein_kinase_2	-1.81341	0.000219171	high-tolerance_sig
serinc5	serine_incorporator_5	-1.81284	1.14039e-05	high-tolerance_sig
fam98a	family_with_sequence_similarity_98_member_A	-1.81256	4.1326e-06	high-tolerance_sig
LOC110533990	EH_domain-containing_protein_1	-1.81017	0.000464912	high-tolerance_sig
LOC110533780	RING_finger_protein_214	-1.80888	7.59281e-09	high-tolerance_sig
LOC110513273	zinc_finger_protein_501	-1.8069	3.0472e-06	high-tolerance_sig
LOC110503511	transcription_factor_RelB	-1.80655	1.60072e-05	high-tolerance_sig
cish	cytokine_inducible_SH2-containing_protein	-1.80653	0.00768446	high-tolerance_sig
LOC110491406	leucine-rich_glioma-inactivated_protein_1	-1.8063	0.00385355	high-tolerance_sig
abhd17b	abhydrolase_domain_containing_17B&_depalmitoylase	-1.80564	2.40522e-05	high-tolerance_sig
LOC110530266	DEAH_(Asp-Glu-Ala-Asp/His)_box_polypeptide_57	-1.80412	2.03638e-05	high-tolerance_sig
cxcf1a	chemokine_CXCF1a	-1.80363	0.00103023	high-tolerance_sig
LOC110495077	zinc_finger_protein_883	-1.8036	0.00923599	high-tolerance_sig
LOC110502611	tRNA_(uracil(54)-C(5))-methyltransferase_homolog-B	-1.80335	0.0013176	high-tolerance_sig
LOC110521368	AFG3-like_protein_1	-1.79715	8.95366e-07	high-tolerance_sig
LOC110532571	actin-like_protein_6A	-1.79656	1.10519e-05	high-tolerance_sig
fga	fibrinogen_alpha_chain	-1.79635	5.46123e-05	high-tolerance_sig
LOC110492603	emerin	-1.795	7.33882e-07	high-tolerance_sig
LOC110500365	AP-1_complex_subunit_sigma-1A	-1.79449	2.66433e-06	high-tolerance_sig
LOC110525640	rho-related_BTB_domain-containing_protein_2	-1.79369	0.00247576	high-tolerance_sig
LOC110506215	tetratricopeptide_repeat_protein_17	-1.79322	1.46667e-07	high-tolerance_sig
eif2b3	eukaryotic_translation_initiation_factor_2B&_subunit_3_gamma	-1.78965	2.7863e-05	high-tolerance_sig
LOC110538206	coiled-coil_domain-containing_protein_43	-1.78707	4.80771e-05	high-tolerance_sig
mst1ra	macrophage_stimulating_1_receptor_a	-1.78546	2.32553e-05	high-tolerance_sig
LOC110537408	uncharacterized_LOC110537408	-1.78481	5.26062e-06	high-tolerance_sig
LOC110506427	dihydroorotate_dehydrogenase_(quinone)&_mitochondrial	-1.7835	4.74906e-05	high-tolerance_sig
tiam1a	TIAM_Rac1_associated_GEF_1a	-1.78243	0.000453899	high-tolerance_sig
LOC110499024	SUN_domain-containing_protein_1	-1.77781	6.65785e-05	high-tolerance_sig
mmachc	metabolism_of_cobalamin_associated_C	-1.77594	1.3515e-05	high-tolerance_sig
LOC110494300	ruvB-like_1	-1.7747	1.24705e-06	high-tolerance_sig
LOC110526791	mothers_against_decapentaplegic_homolog_3	-1.77467	0.000468448	high-tolerance_sig
LOC110535211	amiloride-sensitive_amine_oxidase_[copper-containing]	-1.77353	0.00122798	high-tolerance_sig
LOC110488558	stress-70_protein&_mitochondrial	-1.77275	1.18532e-05	high-tolerance_sig
LOC118936485	ferritin&_middle_subunit-like	-1.77274	0.00213064	high-tolerance_sig
LOC110496963	transmembrane_9_superfamily_member_2-like	-1.77238	4.31677e-06	high-tolerance_sig
LOC110504673	SH2_domain-containing_protein_4A	-1.77074	1.777e-05	high-tolerance_sig
LOC118943830	activating_signal_cointegrator_1_complex_subunit_1-like	-1.76754	0.00365536	high-tolerance_sig
LOC110537871	GDNF_family_receptor_alpha-4-like	-1.76671	0.00156692	high-tolerance_sig
zbtb8os	zinc_finger_and_BTB_domain_containing_8_opposite_strand	-1.76549	1.63259e-05	high-tolerance_sig
si:dkey-193c22.1	alpha/beta_hydrolase	-1.76209	0.000180122	high-tolerance_sig
abraxas1	abraxas_1&_BRCA1_A_complex_subunit	-1.76109	5.77888e-07	high-tolerance_sig
LOC110521095	cyclin-K	-1.7591	0.000746509	high-tolerance_sig
gla	galactosidase&_alpha	-1.7587	0.000101295	high-tolerance_sig
abcf2a	ATP-binding_cassette&_sub-family_F_(GCN20)&_member_2a	-1.7586	3.70655e-05	high-tolerance_sig
si:ch73-261i21.5	zona_pellucida-like_domain-containing_protein_1	-1.75805	6.84681e-05	high-tolerance_sig
il17rc	interleukin_17_receptor_C	-1.75747	1.62812e-06	high-tolerance_sig
LOC110538737	ER_lumen_protein-retaining_receptor_2	-1.75723	4.61176e-05	high-tolerance_sig
LOC110530172	cyclic_AMP-dependent_transcription_factor_ATF-6_alpha	-1.75442	5.81528e-05	high-tolerance_sig
LOC110500484	zinc_fingers_and_homeoboxes_protein_1	-1.75294	4.54561e-06	high-tolerance_sig
lrrc4bb	leucine_rich_repeat_containing_4Bb	-1.75213	8.25246e-05	high-tolerance_sig
trmt2a	tRNA_methyltransferase_2_homolog_A	-1.75115	5.34725e-07	high-tolerance_sig
LOC110525887	zinc_metalloproteinase-disintegrin-like_brevilysin_H2a	-1.75086	0.000152594	high-tolerance_sig
LOC110510168	high_mobility_group_protein_B3	-1.7498	0.00204108	high-tolerance_sig
LOC110495907	CCR4-NOT_transcription_complex_subunit_9	-1.74918	3.40014e-06	high-tolerance_sig
LOC110534538	SWI/SNF-related_matrix-associated_actin-dependent_regulator_of_chromatin_subfamily_A_member_5	-1.74632	2.40522e-05	high-tolerance_sig
LOC110536333	28S_ribosomal_protein_S27&_mitochondrial	-1.74603	0.000608336	high-tolerance_sig
psmd10	proteasome_26S_subunit&_non-ATPase_10	-1.7439	1.43483e-07	high-tolerance_sig
mfsd4b	major_facilitator_superfamily_domain_containing_4B	-1.74319	0.000381186	high-tolerance_sig
LOC110529637	prolyl_4-hydroxylase_subunit_alpha-1	-1.73568	0.000156398	high-tolerance_sig
LOC110485436	receptor-interacting_serine/threonine-protein_kinase_3	-1.7329	0.000345146	high-tolerance_sig
LOC110501874	rho-related_GTP-binding_protein_RhoE	-1.73241	0.00334873	high-tolerance_sig
lonp1	lon_peptidase_1&_mitochondrial	-1.73162	6.85444e-07	high-tolerance_sig
nars1	asparaginyl-tRNA_synthetase_1	-1.73077	2.7537e-06	high-tolerance_sig
LOC110486869	ADP-ribosylation_factor-binding_protein_GGA3-like	-1.73075	0.00927434	high-tolerance_sig
LOC110493707	26S_proteasome_non-ATPase_regulatory_subunit_12	-1.73031	4.1326e-06	high-tolerance_sig
LOC110522151	S-adenosylmethionine_decarboxylase_proenzyme	-1.73001	6.41895e-06	high-tolerance_sig
trpt1	tRNA_phosphotransferase_1	-1.72744	0.000703105	high-tolerance_sig
prep	prolyl_endopeptidase	-1.72696	1.50232e-05	high-tolerance_sig
LOC110508195	chloride_channel_protein_2	-1.72678	0.000238231	high-tolerance_sig
LOC110487112	WD_repeat_domain_phosphoinositide-interacting_protein_1	-1.72594	7.69246e-06	high-tolerance_sig
LOC110527709	cytidine_deaminase	-1.72404	0.000411761	high-tolerance_sig
stt3b	STT3_oligosaccharyltransferase_complex_catalytic_subunit_B	-1.72345	6.52516e-05	high-tolerance_sig
LOC118936278	interleukin-1_receptor-associated_kinase_3-like	-1.72285	3.88766e-06	high-tolerance_sig
ift22	intraflagellar_transport_22_homolog_(Chlamydomonas)	-1.72284	0.000466114	high-tolerance_sig
LOC110496543	protein_FAM8A1	-1.72099	1.32741e-05	high-tolerance_sig
c16h16orf91	chromosome_16_C16orf91_homolog	-1.7205	3.41995e-05	high-tolerance_sig
LOC110532201	FERM_domain-containing_protein_4A	-1.71958	0.000301296	high-tolerance_sig
si:dkeyp-27e10.3	UPF0606_protein_KIAA1549	-1.71879	0.000485477	high-tolerance_sig
gclc	glutamate-cysteine_ligase&_catalytic_subunit	-1.71723	0.00016755	high-tolerance_sig
LOC110493447	ATPase_GET3	-1.7154	8.70313e-07	high-tolerance_sig
LOC110490325	lipase_maturation_factor_2	-1.71506	0.00124015	high-tolerance_sig
LOC110488748	RNA-binding_motif_protein&_X_chromosome	-1.71443	4.88669e-06	high-tolerance_sig
LOC118938460	uncharacterized_LOC118938460	-1.71385	0.00586778	high-tolerance_sig
LOC110535690	transmembrane_emp24_domain-containing_protein_7	-1.71343	3.72618e-05	high-tolerance_sig
phldb2b	pleckstrin_homology-like_domain&_family_B&_member_2b	-1.71327	4.91467e-05	high-tolerance_sig
LOC110507921	26S_proteasome_non-ATPase_regulatory_subunit_2	-1.71297	7.86826e-07	high-tolerance_sig
eif2ak2	eukaryotic_translation_initiation_factor_2-alpha_kinase_2	-1.71149	0.000377231	high-tolerance_sig
tdh	L-threonine_dehydrogenase	-1.71025	0.00112685	high-tolerance_sig
LOC110525519	breakpoint_cluster_region_protein	-1.71007	0.000141117	high-tolerance_sig
LOC110531982	protein_bicaudal_D_homolog_2	-1.70909	2.51151e-06	high-tolerance_sig
slc43a1a	solute_carrier_family_43_member_1a	-1.70904	0.000199485	high-tolerance_sig
LOC110486304	transcription_factor_MafK	-1.70859	0.000142403	high-tolerance_sig
LOC118942481	18S_ribosomal_RNA	-1.70856	0.0097731	high-tolerance_sig
LOC110522561	calmodulin-1	-1.70683	3.0304e-06	high-tolerance_sig
LOC110536303	elongation_of_very_long_chain_fatty_acids_protein_7	-1.70657	0.000474732	high-tolerance_sig
LOC110490122	prolactin_regulatory_element-binding_protein	-1.70349	2.15671e-05	high-tolerance_sig
LOC110485695	ATPase_GET3	-1.70199	5.99145e-07	high-tolerance_sig
LOC110506350	uncharacterized_LOC110506350	-1.70195	2.23119e-05	high-tolerance_sig
lrif1	ligand_dependent_nuclear_receptor_interacting_factor_1	-1.70184	2.15671e-05	high-tolerance_sig
LOC110486658	uncharacterized_LOC110486658	-1.7003	0.000535885	high-tolerance_sig
mafk	v-maf_avian_musculoaponeurotic_fibrosarcoma_oncogene_homolog_K	-1.69985	0.00322629	high-tolerance_sig
LOC110528464	WD_repeat-containing_protein_1	-1.69882	1.2507e-06	high-tolerance_sig
hsp70a	heat_shock_protein_70a	-1.698	0.00203146	high-tolerance_sig
hspb11	heat_shock_protein_family_B_(small)_member_11	-1.69507	0.00117741	high-tolerance_sig
LOC110512298	RNA-binding_protein_NOB1	-1.69364	0.000386977	high-tolerance_sig
LOC110495890	anosmin-1	-1.69269	7.79603e-06	high-tolerance_sig
LOC110494708	uncharacterized_LOC110494708	-1.68727	0.00394239	high-tolerance_sig
LOC110511521	protein_FAM83G	-1.68719	0.0027669	high-tolerance_sig
mfsd13a	major_facilitator_superfamily_domain_containing_13A	-1.6856	2.25519e-05	high-tolerance_sig
LOC118942849	rho_GTPase-activating_protein_8-like	-1.68414	0.00087378	high-tolerance_sig
LOC110498045	dimethyladenosine_transferase_1&_mitochondrial	-1.68335	0.00348618	high-tolerance_sig
gsr	glutathione_reductase	-1.68333	9.57711e-06	high-tolerance_sig
si:ch211-235m3.5	BICD_family-like_cargo_adapter_1	-1.68327	0.0060644	high-tolerance_sig
LOC110522225	protein_FAM89A	-1.68205	1.46665e-07	high-tolerance_sig
il13ra1	interleukin_13_receptor&_alpha_1	-1.68101	4.10243e-06	high-tolerance_sig
LOC110526366	pro-adrenomedullin	-1.68073	0.000511772	high-tolerance_sig
LOC110533253	transcription_regulator_protein_BACH1	-1.68032	0.000361185	high-tolerance_sig
alox5ap	arachidonate_5-lipoxygenase-activating_protein	-1.67992	0.00223086	high-tolerance_sig
LOC110531849	RNA-binding_protein_4.1	-1.67967	5.68797e-05	high-tolerance_sig
abcb7	ATP-binding_cassette&_sub-family_B_(MDR/TAP)&_member_7	-1.67961	1.24421e-06	high-tolerance_sig
LOC110506687	tripartite_motif-containing_protein_66	-1.67938	0.000605881	high-tolerance_sig
LOC110493838	sulfotransferase_6B1	-1.67776	0.00346642	high-tolerance_sig
LOC110531744	inactive_ubiquitin_carboxyl-terminal_hydrolase_53	-1.67606	9.03257e-05	high-tolerance_sig
[truncated: 5,254 more rows]

## Sheet: d) Alma-HGNC-IDs_LvC
Expr_Log_Ratio	Expr_p-value	eggNOG+BlastP-assigns	Duplicate	HGNC_Symbol	RT_GeneID
[truncated: 1,400 more rows]

[truncated: 2 more sheets: e) Alma-HGNC-IDs_HvC, f) Alma-HGNC-IDs_HvL]
