# Supplementary material for: Differences in gene expression between high and low tolerance rainbow trout (Oncorhynchus mykiss) to acute thermal stress
Source: PLoS One. 2025 Jan 8;20(1):e0312694. doi: 10.1371/journal.pone.0312694 (PMC11709236; doi:10.1371/journal.pone.0312694)
Supplement: S3 File — For a more detailed description of all the worksheets in the supplementary files the reader is directed to the DRYAD repository: doi.org/10.5061/dryad.6wwpzgn74. (XLSX) [file pone.0312694.s003.xlsx]

## Sheet: NOTES
Worksheets a-c are arranged as follows:
Sheet a: Comparisons between low tolerance ( L ) and control ( C ) fish treatments.
Sheet b: Comparisons between high tolerance ( H ) and control ( C ) fish treatments.
Sheet c: Comparisons between high tolerance ( H ) and low tolerance ( L ) fish treatments.
For comparisons between LvC and HvC treatments, the H or L treatment is depicted prior to the C treatment.
For comparisons between the HvsL treatments, the H treatment is depicted prior to the L treatment.
Worksheets (a - c) are arranged as follows:
1. Gene ID.
2. Gene name.
3. Log2 fold change for the 1st treatment being compared.
4. False discovery rate.
5. Treatment for which the fold change is significant.
Only genes with a FDR P < 0.01 (CLC Genomics Workbench Analysis) are shown.
NOTE: The LOG2_FC column in worksheets a) - b) show the raw values reported by CLC Genomics Workbench. For the LvC and HvC analysis Control values have a +ve log2-fold change and the treatment fish have a -ve log2-fold change. These values were reversed for the IPA analysis such that treatment fish are represented with +ve log2-fold change values.
Worksheets d - f incdicates tha assigned Homo sapiens orthologous ID (column e) corresponding to the RT gene ID listed in column f. The protein accession ID that each assignment is based upon is given in column C. The assignments were made using protein accession ID searches within the eggNOG database and NCBI BlastP database.

## Sheet: a) Lyndon - LvC
Gene_ID	Description	LOG2_FC	FDR	Treatment
LOC110515957	heat_shock_protein_30-like	-12.0814	6.48259e-22	low-tolerance_sig
LOC118964523	heat_shock_protein_30-like	-12.0546	1.46416e-07	low-tolerance_sig
LOC110523814	heat_shock_protein_30-like	-11.9194	1.46246e-23	low-tolerance_sig
LOC118938279	heat_shock_70_kDa_protein	-11.611	7.08283e-71	low-tolerance_sig
LOC110523813	heat_shock_protein_30	-11.4563	6.91231e-13	low-tolerance_sig
LOC118938282	heat_shock_70_kDa_protein-like	-11.2331	7.85491e-06	low-tolerance_sig
LOC110525787	protein_unc-45_homolog_B	-11.222	4.63429e-07	low-tolerance_sig
LOC118964598	heat_shock_protein_30-like	-10.8629	1.80351e-13	low-tolerance_sig
LOC118964591	heat_shock_protein_30-like	-10.8343	1.45325e-19	low-tolerance_sig
LOC118964524	heat_shock_protein_30-like	-10.671	1.64642e-13	low-tolerance_sig
hsp70b	heat_shock_protein_70b	-10.5361	3.25215e-67	low-tolerance_sig
LOC118938283	heat_shock_70_kDa_protein-like	-10.5247	1.11622e-36	low-tolerance_sig
LOC110512845	heat_shock_70_kDa_protein	-10.4638	6.94314e-68	low-tolerance_sig
LOC118936524	heat_shock_70_kDa_protein-like	-10.3901	2.93419e-24	low-tolerance_sig
LOC110485160	heat_shock_70_kDa_protein	-10.3258	4.07065e-84	low-tolerance_sig
LOC118938278	heat_shock_70_kDa_protein-like	-10.2954	1.92844e-40	low-tolerance_sig
LOC110497859	heat_shock_70_kDa_protein_4L	-10.1842	1.22612e-06	low-tolerance_sig
LOC118964590	heat_shock_protein_30-like	-10.1217	3.18946e-18	low-tolerance_sig
LOC118938281	heat_shock_70_kDa_protein	-10.0536	2.41008e-12	low-tolerance_sig
bag3	BCL2_associated_athanogene_3	-9.93044	9.83719e-45	low-tolerance_sig
LOC110533156	natural_killer_cell_receptor_2B4-like	-9.91735	2.2595e-06	low-tolerance_sig
LOC118938277	heat_shock_70_kDa_protein-like	-9.61339	7.59927e-28	low-tolerance_sig
LOC110486257	heat_shock_70_kDa_protein-like	-9.43034	4.74806e-18	low-tolerance_sig
LOC118964593	heat_shock_protein_30-like	-9.42186	8.94137e-18	low-tolerance_sig
LOC110521136	uncharacterized_LOC110521136	-9.37188	2.60081e-28	low-tolerance_sig
LOC118964601	heat_shock_protein_30-like	-9.35759	1.19931e-12	low-tolerance_sig
LOC118964602	heat_shock_protein_30-like	-9.34951	1.29042e-14	low-tolerance_sig
hsp70a	heat_shock_protein_70a	-9.31261	7.23387e-29	low-tolerance_sig
dnajb1b	DnaJ_heat_shock_protein_family_(Hsp40)_member_B1b	-9.29359	1.59562e-67	low-tolerance_sig
LOC118938284	heat_shock_70_kDa_protein-like	-9.20638	4.72667e-17	low-tolerance_sig
LOC110522488	heat_shock_protein_HSP_90-alpha_1	-9.19254	6.14144e-22	low-tolerance_sig
LOC118964597	heat_shock_protein_30-like	-9.17287	3.55777e-11	low-tolerance_sig
hspa1b	heat_shock_protein_family_A_(Hsp70)_member_1B	-9.16673	3.18946e-18	low-tolerance_sig
LOC110529844	heat_shock_protein_HSP_90-alpha	-9.14385	7.08548e-33	low-tolerance_sig
LOC118964600	heat_shock_protein_30-like	-9.02493	8.01881e-11	low-tolerance_sig
LOC118964603	heat_shock_protein_30	-8.79371	2.1494e-09	low-tolerance_sig
LOC118964599	heat_shock_protein_30-like	-8.34479	1.25177e-09	low-tolerance_sig
LOC110517569	chitinase-like_protein_PB1E7.04c	-8.31266	1.96471e-05	low-tolerance_sig
LOC118966726	SERTA_domain-containing_protein_2-like	-8.29283	3.33457e-05	low-tolerance_sig
si:ch211-106h4.4	MAM_and_LDL-receptor_class_A_domain-containing_protein_1	-8.21377	0.00170978	low-tolerance_sig
dnaja	DnaJ_heat_shock_protein_family_(Hsp40)_member_A	-8.0991	4.74563e-35	low-tolerance_sig
LOC118965577	uncharacterized_LOC118965577	-7.96903	0.000246368	low-tolerance_sig
LOC110529845	heat_shock_protein_HSP_90-alpha_1	-7.92409	2.61153e-20	low-tolerance_sig
LOC110520220	uncharacterized_LOC110520220	-7.90772	0.000628553	low-tolerance_sig
LOC118940515	protein_ATP6V1FNB	-7.5755	0.00102392	low-tolerance_sig
LOC110532630	CCN_family_member_2	-7.49019	0.000867483	low-tolerance_sig
LOC118937837	monocarboxylate_transporter_7-like	-7.4746	3.12889e-07	low-tolerance_sig
LOC110535540	cAMP-responsive_element_modulator	-7.16696	1.56261e-12	low-tolerance_sig
odad2	outer_dynein_arm_docking_complex_subunit_2	-7.15569	0.00682476	low-tolerance_sig
LOC118940381	uncharacterized_LOC118940381	-7.13452	0.00600094	low-tolerance_sig
LOC118964592	heat_shock_protein_30-like	-7.13127	1.23017e-07	low-tolerance_sig
LOC110529998	pro-neuregulin-3&_membrane-bound_isoform-like	-7.11065	0.00596822	low-tolerance_sig
LOC110520443	sodium/myo-inositol_cotransporter	-7.06052	4.53705e-09	low-tolerance_sig
LOC110492175	protein_phosphatase_1_regulatory_subunit_15B	-7.02192	4.76467e-59	low-tolerance_sig
LOC100136335	DNA-damage-inducible_transcript_4-like	-6.97705	6.38377e-20	low-tolerance_sig
LOC110504214	phospholipase_DDHD1-like	-6.93448	0.00544184	low-tolerance_sig
LOC110522641	proto-oncogene_c-Fos	-6.8966	3.96492e-38	low-tolerance_sig
LOC118966639	SLAM_family_member_5-like	-6.89607	0.000150041	low-tolerance_sig
LOC110486719	very-long-chain_enoyl-CoA_reductase	-6.8848	0.00224354	low-tolerance_sig
LOC110504077	serpin_H1	-6.82255	1.80069e-36	low-tolerance_sig
prr18	proline_rich_18	-6.7241	2.09679e-06	low-tolerance_sig
rgs2	regulator_of_G_protein_signaling_2	-6.67792	4.63189e-18	low-tolerance_sig
ch25h	cholesterol_25-hydroxylase	-6.67133	1.60104e-12	low-tolerance_sig
LOC118938280	heat_shock_70_kDa_protein	-6.59345	6.4717e-14	low-tolerance_sig
LOC110529274	proto-oncogene_c-Fos	-6.57086	9.72974e-26	low-tolerance_sig
si:ch211-180a12.2	uncharacterized_si:ch211-180a12.2	-6.55938	2.8585e-11	low-tolerance_sig
si:dkey-71d15.2	SH3_domain-containing_kinase-binding_protein_1	-6.54772	0.000335308	low-tolerance_sig
LOC110515528	EF-hand_domain_family&_member_B	-6.53032	0.00422534	low-tolerance_sig
hsp47	heat_shock_protein_47	-6.43419	2.7516e-49	low-tolerance_sig
LOC110502685	BAG_cochaperone_2	-6.38724	5.10159e-26	low-tolerance_sig
LOC110523808	heat_shock_protein_beta-11	-6.36655	0.00573217	low-tolerance_sig
crocc2	ciliary_rootlet_coiled-coil&_rootletin_family_member_2	-6.35537	5.83242e-06	low-tolerance_sig
LOC110487440	exocyst_complex_component_7-like	-6.34938	0.00668577	low-tolerance_sig
LOC118966029	uncharacterized_LOC118966029	-6.31083	0.00663345	low-tolerance_sig
LOC110529342	uncharacterized_LOC110529342	-6.26796	0.00345111	low-tolerance_sig
LOC118943840	SERTA_domain-containing_protein_2-like	-6.12051	0.000586193	low-tolerance_sig
LOC110513421	zinc_finger_protein_2_homolog	-5.9876	6.0113e-05	low-tolerance_sig
LOC110490083	protocadherin_Fat_4	-5.9382	0.000112919	low-tolerance_sig
LOC110501815	nebulin-like	-5.88392	7.68591e-06	low-tolerance_sig
LOC110533353	heat_shock_70_kDa_protein_4	-5.84643	1.64253e-25	low-tolerance_sig
LOC110538733	cell_wall_protein_DAN4-like	-5.84415	0.000119602	low-tolerance_sig
LOC110507746	mitochondrial_uncoupling_protein_2	-5.80784	2.13698e-05	low-tolerance_sig
LOC110502265	BAG_family_molecular_chaperone_regulator_3	-5.76941	2.98065e-13	low-tolerance_sig
LOC110523810	heat_shock_protein_30-like	-5.73767	5.83373e-05	low-tolerance_sig
LOC110503150	forkhead_box_protein_L2	-5.70808	4.84067e-06	low-tolerance_sig
pck1	phosphoenolpyruvate_carboxykinase_1_(soluble)	-5.60537	1.08037e-16	low-tolerance_sig
si:dkeyp-27e10.3	UPF0606_protein_KIAA1549	-5.5687	2.89012e-09	low-tolerance_sig
LOC110518414	NACHT&_LRR_and_PYD_domains-containing_protein_1b_allele_3	-5.56671	9.61268e-07	low-tolerance_sig
ublp	ubiquitin-like_protein	-5.55969	2.27676e-07	low-tolerance_sig
LOC110500952	uncharacterized_LOC110500952	-5.55923	4.13984e-08	low-tolerance_sig
LOC110491487	uncharacterized_LOC110491487	-5.54005	2.54972e-08	low-tolerance_sig
LOC110502162	trace_amine-associated_receptor_13c-like	-5.53526	5.74246e-06	low-tolerance_sig
LOC110511235	interferon_a3	-5.47523	0.000553022	low-tolerance_sig
LOC118942872	ninjurin-2-like	-5.40493	2.34989e-05	low-tolerance_sig
dusp1	dual_specificity_phosphatase_1	-5.34966	1.92899e-27	low-tolerance_sig
LOC110537116	heat_shock_protein_beta-11	-5.33565	1.9879e-05	low-tolerance_sig
LOC110532130	polyhomeotic-like_protein_2	-5.29944	7.13582e-24	low-tolerance_sig
LOC110523562	atrial_natriuretic_peptide_receptor_2	-5.2686	5.06015e-07	low-tolerance_sig
LOC118946991	uncharacterized_LOC118946991	-5.2224	0.00149771	low-tolerance_sig
LOC118937769	sterile_alpha_motif_domain-containing_protein_9-like	-5.2204	3.02328e-08	low-tolerance_sig
LOC118937408	perforin-1-like	-5.20283	2.18007e-05	low-tolerance_sig
LOC110518243	uncharacterized_LOC110518243	-5.14889	3.32382e-12	low-tolerance_sig
LOC110535665	C-C_chemokine_receptor_type_9	-5.10367	1.97854e-05	low-tolerance_sig
zgc:92429	CHORD_and_p23_melusin_like_domain-containing_protein	-5.09714	6.38724e-07	low-tolerance_sig
zbtb8a	zinc_finger_and_BTB_domain_containing_8A	-5.08873	1.20178e-28	low-tolerance_sig
sesn2	sestrin_2	-5.08243	1.7849e-14	low-tolerance_sig
ga45b	Growth_arrest_and_DNA-damage-inducible_protein_GADD45_beta	-5.07539	3.07832e-24	low-tolerance_sig
LOC110486057	sterile_alpha_motif_domain-containing_protein_9-like	-5.04818	0.00526253	low-tolerance_sig
ubb	ubiquitin_B	-5.02372	2.20708e-21	low-tolerance_sig
LOC110489587	uncharacterized_LOC110489587	-5.00229	0.0074367	low-tolerance_sig
LOC110520160	claudin-10	-4.96875	0.00222913	low-tolerance_sig
LOC118940178	uncharacterized_LOC118940178	-4.96344	0.00492628	low-tolerance_sig
zfand2a	zinc_finger&_AN1-type_domain_2A	-4.95567	1.19737e-17	low-tolerance_sig
diras1a	DIRAS_family&_GTP-binding_RAS-like_1a	-4.90977	0.00909204	low-tolerance_sig
LOC110527934	G-protein_coupled_receptor_22	-4.87682	0.000499908	low-tolerance_sig
LOC110487093	monocarboxylate_transporter_4-like	-4.82393	4.63929e-10	low-tolerance_sig
LOC110503972	heat_shock_cognate_70_kDa_protein-like	-4.77541	5.07882e-17	low-tolerance_sig
LOC110493449	transcription_factor_jun-B	-4.74779	1.78291e-19	low-tolerance_sig
LOC110504795	early_growth_response_protein_1	-4.73709	2.01464e-19	low-tolerance_sig
LOC110503551	inositol-trisphosphate_3-kinase_C	-4.73538	7.02723e-19	low-tolerance_sig
ahsa1a	AHA1&_activator_of_heat_shock_protein_ATPase_homolog_1a	-4.73471	3.66279e-17	low-tolerance_sig
sgk1	serum/glucocorticoid_regulated_kinase_1	-4.7319	3.7744e-11	low-tolerance_sig
LOC110503834	inverted_formin-2	-4.72991	0.00149281	low-tolerance_sig
chac1	ChaC&_cation_transport_regulator_homolog_1_(E._coli)	-4.7282	5.79873e-19	low-tolerance_sig
LOC110535775	solute_carrier_family_28_member_3	-4.71744	4.78254e-07	low-tolerance_sig
LOC118964743	uncharacterized_LOC118964743	-4.70515	0.00143909	low-tolerance_sig
ddhd1a	DDHD_domain_containing_1a	-4.69747	3.43952e-16	low-tolerance_sig
steap2	STEAP_family_member_2&_metalloreductase	-4.6886	0.00426164	low-tolerance_sig
LOC110517168	interferon_a3-like	-4.68603	0.000588923	low-tolerance_sig
mss51	MSS51_mitochondrial_translational_activator	-4.68329	0.00901926	low-tolerance_sig
LOC110506443	cartilage_intermediate_layer_protein_1	-4.67544	6.91571e-06	low-tolerance_sig
LOC118943606	uncharacterized_LOC118943606	-4.67437	3.65384e-05	low-tolerance_sig
ifn1	type_I_interferon	-4.67242	0.00486924	low-tolerance_sig
LOC118965479	uncharacterized_LOC118965479	-4.65484	0.00798794	low-tolerance_sig
LOC110498862	cerebellar_degeneration-related_protein_2	-4.63059	1.64304e-07	low-tolerance_sig
LOC110514511	protein_Dok-7	-4.60929	0.00161458	low-tolerance_sig
LOC118942843	uncharacterized_LOC118942843	-4.6072	0.000111157	low-tolerance_sig
LOC110497805	1-phosphatidylinositol_4&5-bisphosphate_phosphodiesterase_beta-1	-4.6061	0.00339294	low-tolerance_sig
LOC110500262	calumenin-A	-4.59887	7.26743e-19	low-tolerance_sig
LOC110529254	serine/threonine-protein_kinase_Sgk1	-4.59597	3.69619e-16	low-tolerance_sig
atf5a	activating_transcription_factor_5a	-4.59339	3.40321e-12	low-tolerance_sig
LOC110507736	midnolin	-4.58187	3.66772e-16	low-tolerance_sig
LOC110518994	N-acetylaspartate_synthetase	-4.56116	0.00444464	low-tolerance_sig
rgma	repulsive_guidance_molecule_BMP_co-receptor_a	-4.53674	5.06996e-06	low-tolerance_sig
LOC110504980	fos-related_antigen_1	-4.53373	0.00104609	low-tolerance_sig
LOC110525265	protein_Largen	-4.51692	0.000774148	low-tolerance_sig
cplx4a	complexin_4a	-4.51641	1.75581e-06	low-tolerance_sig
LOC110497480	fos-related_antigen_2	-4.50206	7.69372e-19	low-tolerance_sig
LOC110528269	tribbles_homolog_2	-4.46155	1.08511e-14	low-tolerance_sig
LOC110485460	lysosomal-associated_transmembrane_protein_4B	-4.45483	3.27391e-19	low-tolerance_sig
LOC100379111	CCAAT/enhancer_binding_protein_alpha	-4.42895	7.72032e-24	low-tolerance_sig
LOC118940279	CMRF35-like_molecule_5	-4.42476	0.00369174	low-tolerance_sig
LOC110513590	NACHT&_LRR_and_PYD_domains-containing_protein_1b_allele_3-like	-4.4153	4.43268e-05	low-tolerance_sig
LOC110501731	guanylate-binding_protein_1	-4.38064	2.46884e-23	low-tolerance_sig
LOC110533180	tudor_domain-containing_protein_7A	-4.35759	5.71925e-06	low-tolerance_sig
pfkfb3	6-phosphofructo-2-kinase/fructose-2&6-biphosphatase_3	-4.34769	1.51145e-13	low-tolerance_sig
fosl2	FOS_like_2&_AP-1_transcription_factor_subunit	-4.32338	9.18868e-13	low-tolerance_sig
LOC110522968	leucine-rich_repeat-containing_protein_15	-4.32304	0.000182225	low-tolerance_sig
LOC110526060	palmitoyltransferase_ZDHHC16A	-4.30751	0.000648416	low-tolerance_sig
LOC110503182	cysteine_and_histidine-rich_domain-containing_protein_1	-4.30384	2.85149e-09	low-tolerance_sig
csdc2a	cold_shock_domain_containing_C2&_RNA_binding_a	-4.29691	1.75392e-05	low-tolerance_sig
LOC118966697	uncharacterized_LOC118966697	-4.29524	0.0055457	low-tolerance_sig
LOC110531584	purine_nucleoside_phosphorylase	-4.27987	1.00596e-14	low-tolerance_sig
polr2m	RNA_polymerase_II_subunit_M	-4.25906	2.01666e-23	low-tolerance_sig
LOC118938152	paternally-expressed_gene_3_protein-like	-4.25218	0.000518814	low-tolerance_sig
fkbp5	FKBP_prolyl_isomerase_5	-4.22685	2.74404e-12	low-tolerance_sig
myh6	myosin&_heavy_chain_6&_cardiac_muscle&_alpha	-4.19722	1.07444e-06	low-tolerance_sig
LOC110486384	glucose-6-phosphatase	-4.18639	5.00137e-08	low-tolerance_sig
LOC110525943	uncharacterized_LOC110525943	-4.18095	0.000281033	low-tolerance_sig
lep	leptin	-4.17857	4.96958e-13	low-tolerance_sig
LOC118944018	uncharacterized_LOC118944018	-4.17318	2.30576e-05	low-tolerance_sig
LOC110490511	sodium-coupled_neutral_amino_acid_transporter_2	-4.15145	6.01028e-15	low-tolerance_sig
LOC118946089	small_nucleolar_RNA_SNORA74	-4.14793	0.00999258	low-tolerance_sig
igfbp1a	insulin-like_growth_factor_binding_protein_1a	-4.12865	1.39422e-12	low-tolerance_sig
LOC110521788	CCN_family_member_1	-4.12369	4.12878e-16	low-tolerance_sig
LOC110537762	heat_shock_70_kDa_protein_4	-4.11828	1.20525e-16	low-tolerance_sig
LOC110536375	circadian-associated_transcriptional_repressor	-4.10741	4.83462e-16	low-tolerance_sig
LOC110495125	39S_ribosomal_protein_L45&_mitochondrial-like	-4.10364	4.72667e-17	low-tolerance_sig
LOC110487092	monocarboxylate_transporter_4	-4.10162	1.46509e-08	low-tolerance_sig
LOC100136256	junB_protein	-4.1014	7.15838e-18	low-tolerance_sig
LOC110490819	PR_domain_zinc_finger_protein_14-like	-4.08823	0.00916096	low-tolerance_sig
LOC110500228	achaete-scute_homolog_3	-4.08822	1.18611e-07	low-tolerance_sig
LOC110490350	6-phosphofructo-2-kinase/fructose-2&6-bisphosphatase_3	-4.08398	2.99374e-11	low-tolerance_sig
LOC110493656	protein_phosphatase_1_regulatory_subunit_27	-4.07929	6.46976e-16	low-tolerance_sig
aknad1	AKNA_domain_containing_1	-4.0649	0.000763887	low-tolerance_sig
LOC110521119	proto-oncogene_c-Fos	-4.0644	0.00945094	low-tolerance_sig
LOC110517676	C-type_lectin_domain_family_4_member_A	-4.04085	1.30778e-07	low-tolerance_sig
LOC110506679	vitamin_D_25-hydroxylase	-4.0366	0.0029227	low-tolerance_sig
LOC110537358	arf-GAP_with_Rho-GAP_domain&_ANK_repeat_and_PH_domain-containing_protein_1	-4.02727	0.00707859	low-tolerance_sig
LOC110493274	uncharacterized_LOC110493274	-3.99598	0.00246958	low-tolerance_sig
LOC110520091	D-3-phosphoglycerate_dehydrogenase	-3.98559	2.47536e-06	low-tolerance_sig
jun	Jun_proto-oncogene&_AP-1_transcription_factor_subunit	-3.97182	7.04577e-20	low-tolerance_sig
LOC110507910	heat_shock_70_kDa_protein_13	-3.97138	2.02318e-15	low-tolerance_sig
LOC100653444	hepcidin-like	-3.96649	1.7325e-12	low-tolerance_sig
LOC110488116	uncharacterized_LOC110488116	-3.96005	1.40551e-19	low-tolerance_sig
slc25a25a	solute_carrier_family_25_member_25a	-3.95321	2.7053e-16	low-tolerance_sig
LOC118939574	uncharacterized_LOC118939574	-3.93851	0.0066709	low-tolerance_sig
bag2	BCL2_associated_athanogene_2	-3.93465	1.91308e-15	low-tolerance_sig
LOC110509955	4F2_cell-surface_antigen_heavy_chain	-3.92614	3.34898e-12	low-tolerance_sig
LOC110488779	fos-related_antigen_1	-3.92301	4.20176e-08	low-tolerance_sig
LOC118943932	uncharacterized_LOC118943932	-3.90493	1.46509e-08	low-tolerance_sig
LOC110493175	fibulin-7	-3.88811	0.0088546	low-tolerance_sig
lypc	ly6_domain_containing&_pigment_cell	-3.85916	8.70142e-07	low-tolerance_sig
LOC100135935	hepcidin-like	-3.85813	0.00452687	low-tolerance_sig
LOC110519481	golgin_subfamily_A_member_6-like_protein_6	-3.85471	0.00124468	low-tolerance_sig
LOC110534665	zinc_finger_protein_34	-3.84548	5.69433e-19	low-tolerance_sig
LOC110521616	Jun_proto-oncogene&_AP-1_transcription_factor_subunit	-3.84526	1.8017e-13	low-tolerance_sig
cu051	CU051_protein	-3.83433	1.25147e-05	low-tolerance_sig
LOC110504779	serine_protease_inhibitor_Kazal-type_1	-3.83273	2.99515e-15	low-tolerance_sig
mthfd2	methylenetetrahydrofolate_dehydrogenase_(NADP+_dependent)_2&_methenyltetrahydrofolate_cyclohydrolase	-3.82077	6.59645e-10	low-tolerance_sig
phlda2	pleckstrin_homology-like_domain&_family_A&_member_2	-3.81401	6.29096e-06	low-tolerance_sig
LOC110523835	cytochrome_P450_2D15	-3.80609	0.00254253	low-tolerance_sig
nr4a3	nuclear_receptor_subfamily_4&_group_A&_member_3	-3.78917	0.000292746	low-tolerance_sig
LOC110500099	endoplasmin	-3.78276	5.43877e-07	low-tolerance_sig
LOC118938246	uncharacterized_LOC118938246	-3.78112	8.94424e-05	low-tolerance_sig
LOC110523600	endoplasmic_reticulum_chaperone_BiP	-3.77136	4.7953e-12	low-tolerance_sig
LOC110521734	peptidyl-prolyl_cis-trans_isomerase_FKBP4	-3.76589	6.36901e-14	low-tolerance_sig
LOC110529842	mitochondrial_basic_amino_acids_transporter	-3.76555	0.0030871	low-tolerance_sig
LOC110508895	mitochondrial_import_inner_membrane_translocase_subunit_TIM44	-3.76135	6.25252e-06	low-tolerance_sig
LOC110537463	zinc_finger_and_BTB_domain-containing_protein_21	-3.75249	4.25735e-12	low-tolerance_sig
zgc:153115	uncharacterized_LOC110530064	-3.74621	1.43239e-12	low-tolerance_sig
si:ch73-261i21.5	zona_pellucida-like_domain-containing_protein_1	-3.74237	2.22296e-09	low-tolerance_sig
LOC110525547	phospholipase_A2&_minor_isoenzyme	-3.7178	0.00757752	low-tolerance_sig
LOC118938459	uncharacterized_LOC118938459	-3.71678	1.07949e-06	low-tolerance_sig
LOC110510005	stress-induced-phosphoprotein_1	-3.70753	1.19737e-17	low-tolerance_sig
LOC110494613	uncharacterized_LOC110494613	-3.70602	0.000158212	low-tolerance_sig
LOC110525030	uncharacterized_LOC110525030	-3.69487	0.00998608	low-tolerance_sig
LOC110485498	transcription_factor_MafG-like	-3.69345	1.70044e-06	low-tolerance_sig
zgc:56231	KISc_KIF23_like_and_GBP_C_domain-containing_protein	-3.69288	0.00170748	low-tolerance_sig
LOC118966075	DNA_damage-inducible_transcript_4_protein-like	-3.68918	3.22058e-14	low-tolerance_sig
LOC110502297	cytochrome_P450_1B1	-3.65873	0.00766838	low-tolerance_sig
si:ch73-335l21.4	E3_ubiquitin-protein_ligase-like	-3.6583	2.21954e-06	low-tolerance_sig
LOC118964567	uncharacterized_LOC118964567	-3.65255	0.00493028	low-tolerance_sig
LOC110531799	DNA-damage-inducible_transcript_4	-3.6417	2.10409e-16	low-tolerance_sig
LOC110507010	CCAAT/enhancer-binding_protein_alpha-like	-3.62631	7.02723e-19	low-tolerance_sig
LOC118936268	polyubiquitin-like	-3.62557	0.000348562	low-tolerance_sig
LOC110503761	uncharacterized_LOC110503761	-3.62405	0.00164211	low-tolerance_sig
LOC110538526	cerebellar_degeneration-related_protein_2-like	-3.61615	0.00354871	low-tolerance_sig
LOC110524120	growth_arrest_and_DNA_damage-inducible_protein_GADD45_beta	-3.61383	2.30608e-16	low-tolerance_sig
LOC110486200	sterile_alpha_motif_domain-containing_protein_14	-3.60775	0.000381013	low-tolerance_sig
LOC110493349	hsp90_co-chaperone_Cdc37	-3.60352	2.08404e-13	low-tolerance_sig
LOC110485275	exocyst_complex_component_7	-3.59996	0.00396403	low-tolerance_sig
LOC118965200	antho-RFamide_neuropeptides_type_2-like	-3.59089	0.000108308	low-tolerance_sig
LOC110538848	metalloproteinase_inhibitor_2	-3.58999	1.0927e-15	low-tolerance_sig
LOC110495487	filamin_A-interacting_protein_1-like	-3.5888	5.59414e-26	low-tolerance_sig
hspa8b	heat_shock_protein_family_A_(Hsp70)_member_8b	-3.57589	1.47809e-17	low-tolerance_sig
LOC110527526	NGFI-A-binding_protein_1	-3.56765	5.43415e-08	low-tolerance_sig
LOC110495911	NGFI-A-binding_protein_1	-3.56389	2.24171e-13	low-tolerance_sig
syt5b	synaptotagmin_Vb	-3.56267	0.00648035	low-tolerance_sig
LOC110523966	Krueppel-like_factor_4	-3.54895	2.60792e-07	low-tolerance_sig
LOC110532757	serine--tRNA_ligase&_cytoplasmic	-3.53521	8.74441e-10	low-tolerance_sig
gadd45ga	growth_arrest_and_DNA-damage-inducible&_gamma_a	-3.52969	4.87223e-21	low-tolerance_sig
LOC110491054	neural_cell_adhesion_molecule_L1	-3.52907	5.86598e-06	low-tolerance_sig
LOC110494779	SKI_family_transcriptional_corepressor_2	-3.52857	7.06977e-16	low-tolerance_sig
LOC110486721	dnaJ_homolog_subfamily_B_member_1	-3.5245	6.44217e-18	low-tolerance_sig
LOC110497178	uncharacterized_LOC110497178	-3.51864	0.00537114	low-tolerance_sig
LOC110490251	dnaJ_homolog_subfamily_B_member_9	-3.50478	7.36926e-21	low-tolerance_sig
LOC110522249	cyclic_AMP-dependent_transcription_factor_ATF-3	-3.49903	4.92787e-14	low-tolerance_sig
LOC110485452	uncharacterized_LOC110485452	-3.49811	8.94389e-07	low-tolerance_sig
LOC110529637	prolyl_4-hydroxylase_subunit_alpha-1	-3.49264	5.892e-09	low-tolerance_sig
psat1	phosphoserine_aminotransferase_1	-3.48146	1.14646e-05	low-tolerance_sig
LOC110490703	NUAK_family_SNF1-like_kinase_1	-3.47058	1.1144e-05	low-tolerance_sig
LOC110506357	neuropilin_and_tolloid-like_protein_2	-3.46478	1.32096e-06	low-tolerance_sig
LOC110487960	dual_specificity_protein_phosphatase_1	-3.45271	3.29506e-20	low-tolerance_sig
LOC118966078	lysine-specific_demethylase_5C-like	-3.44493	0.00590467	low-tolerance_sig
si:dkey-177p2.6	SERTA_domain-containing_protein	-3.42341	2.46728e-16	low-tolerance_sig
LOC110530354	homeobox_protein_engrailed-2b-like	-3.41805	3.65156e-05	low-tolerance_sig
LOC110491599	uncharacterized_LOC110491599	-3.41785	3.57642e-15	low-tolerance_sig
LOC110485453	uncharacterized_LOC110485453	-3.41393	1.87423e-05	low-tolerance_sig
LOC110492686	transcription_factor_jun-D	-3.40442	7.84374e-12	low-tolerance_sig
LOC110525177	extracellular_matrix_protein_FRAS1	-3.39778	0.0055727	low-tolerance_sig
LOC110531718	uncharacterized_LOC110531718	-3.3751	0.00435094	low-tolerance_sig
LOC110495656	small_integral_membrane_protein_11A	-3.37426	1.42883e-08	low-tolerance_sig
LOC110505210	hepcidin-like	-3.37259	5.63574e-05	low-tolerance_sig
LOC110507436	neutral_amino_acid_transporter_B(0)	-3.34751	1.57208e-11	low-tolerance_sig
LOC110538084	endoplasmic_reticulum_membrane_sensor_NFE2L1	-3.34273	3.51886e-13	low-tolerance_sig
LOC110501838	60_kDa_heat_shock_protein&_mitochondrial	-3.3235	1.9264e-11	low-tolerance_sig
LOC110537233	fibroblast_growth_factor_receptor_homolog_1-like	-3.32272	0.0019913	low-tolerance_sig
LOC110497044	interferon_regulatory_factor_8	-3.32133	9.05979e-18	low-tolerance_sig
LOC110535859	tubulin_beta-1_chain	-3.31695	1.40345e-09	low-tolerance_sig
LOC118936537	NUAK_family_SNF1-like_kinase_1	-3.31383	1.67535e-06	low-tolerance_sig
LOC110521703	regulator_of_G-protein_signaling_1	-3.31179	2.33978e-08	low-tolerance_sig
LOC110525703	bifunctional_methylenetetrahydrofolate_dehydrogenase/cyclohydrolase&_mitochondrial	-3.30119	4.7678e-09	low-tolerance_sig
LOC110534158	nuclear_receptor_subfamily_4_group_A_member_3	-3.29946	0.00431528	low-tolerance_sig
LOC110492748	pancreatic_progenitor_cell_differentiation_and_proliferation_factor	-3.29491	5.37206e-09	low-tolerance_sig
LOC110486765	immediate_early_response_gene_2_protein	-3.28946	1.93318e-19	low-tolerance_sig
hyou1	hypoxia_up-regulated_1	-3.28863	2.73472e-08	low-tolerance_sig
LOC110504959	START_domain-containing_protein_10	-3.28395	5.54727e-06	low-tolerance_sig
LOC110507180	alpha-2-macroglobulin-like_protein_1	-3.28237	0.00480244	low-tolerance_sig
bcap29	B_cell_receptor_associated_protein_29	-3.2787	6.74429e-11	low-tolerance_sig
LOC110527535	SH3_domain-binding_protein_4-A	-3.25794	0.000171491	low-tolerance_sig
LOC118948174	zinc_finger_protein_OZF-like	-3.25515	1.78558e-11	low-tolerance_sig
LOC110525629	neurofilament_light_polypeptide	-3.25278	5.8295e-06	low-tolerance_sig
LOC110526578	la-related_protein_6	-3.25123	2.23274e-15	low-tolerance_sig
LOC110536087	nodal_homolog	-3.24374	1.92448e-05	low-tolerance_sig
LOC110528060	rootletin	-3.24272	0.000795508	low-tolerance_sig
atf3	activating_transcription_factor_3	-3.23254	6.08128e-10	low-tolerance_sig
usp21	ubiquitin_specific_peptidase_21	-3.21726	7.37418e-05	low-tolerance_sig
LOC100136696	flavin-containing_monooxygenase_FMO1	-3.20982	0.00103835	low-tolerance_sig
LOC110499335	MARVEL_domain-containing_protein_1	-3.20507	2.27673e-09	low-tolerance_sig
them4	thioesterase_superfamily_member_4	-3.20171	1.19229e-08	low-tolerance_sig
LOC110501634	sodium/myo-inositol_cotransporter	-3.2004	4.42764e-15	low-tolerance_sig
LOC110537117	heat_shock_protein_30-like	-3.19815	0.00164211	low-tolerance_sig
si:ch73-141c7.1	coenzyme_Q-binding_protein_COQ10_homolog&_mitochondrial	-3.19007	4.89686e-15	low-tolerance_sig
LOC110493361	hsp90_co-chaperone_Cdc37	-3.18095	5.36585e-10	low-tolerance_sig
LOC118943931	uncharacterized_LOC118943931	-3.17607	0.00588895	low-tolerance_sig
LOC110522413	protein_shisa-like-1a	-3.17489	0.00652854	low-tolerance_sig
LOC110521048	electron_transfer_flavoprotein_subunit_alpha&_mitochondrial-like	-3.1594	2.85452e-15	low-tolerance_sig
LOC110533508	heat_shock_cognate_70_kDa_protein	-3.14752	4.2642e-07	low-tolerance_sig
LOC118938430	immediate_early_response_gene_2_protein-like	-3.14404	1.08939e-08	low-tolerance_sig
LOC110499096	thyrotroph_embryonic_factor	-3.14064	7.05236e-10	low-tolerance_sig
sqstm1	sequestosome_1	-3.1393	8.14989e-09	low-tolerance_sig
tdh	L-threonine_dehydrogenase	-3.13308	9.40826e-09	low-tolerance_sig
LOC110535172	peptidase_inhibitor_15-A	-3.13103	0.000466758	low-tolerance_sig
LOC110524747	uncharacterized_LOC110524747	-3.12332	0.000151003	low-tolerance_sig
LOC110503138	class_A_basic_helix-loop-helix_protein_15-like	-3.11739	2.20444e-09	low-tolerance_sig
plod3	procollagen-lysine&_2-oxoglutarate_5-dioxygenase_3	-3.11019	6.54959e-08	low-tolerance_sig
LOC110534103	uncharacterized_LOC110534103	-3.10376	9.33049e-06	low-tolerance_sig
asns	asparagine_synthetase	-3.09897	1.1313e-10	low-tolerance_sig
LOC110530023	cAMP-specific_3'&5'-cyclic_phosphodiesterase_4B	-3.09537	3.85316e-13	low-tolerance_sig
LOC118936634	C-type_lectin_domain_family_4_member_F-like	-3.09508	6.71579e-08	low-tolerance_sig
LOC100135840	endoplasmic_reticulum_chaperone_BiP	-3.0881	6.23332e-11	low-tolerance_sig
LOC118944686	zona_pellucida-like_domain-containing_protein_1	-3.07052	0.00153769	low-tolerance_sig
LOC110526546	vitamin_D_25-hydroxylase	-3.06771	0.00527815	low-tolerance_sig
LOC110530482	DNA_damage-inducible_transcript_4_protein	-3.06669	6.40667e-06	low-tolerance_sig
LOC110497224	uncharacterized_LOC110497224	-3.06474	1.32412e-07	low-tolerance_sig
prdm1b	PR_domain_containing_1b&_with_ZNF_domain	-3.06223	0.000166654	low-tolerance_sig
LOC110501413	glucose-6-phosphate_exchanger_SLC37A1	-3.05924	2.70199e-08	low-tolerance_sig
LOC110494152	tribbles_homolog_2	-3.05693	5.23975e-09	low-tolerance_sig
LOC110503777	uncharacterized_LOC110503777	-3.05409	5.82393e-10	low-tolerance_sig
LOC110507169	uncharacterized_LOC110507169	-3.05223	5.90196e-09	low-tolerance_sig
LOC110507403	protein_fosB	-3.037	0.00145353	low-tolerance_sig
LOC110500098	gelsolin	-3.03213	0.00690563	low-tolerance_sig
LOC110501285	C-X-C_chemokine_receptor_type_1	-3.03094	0.00601627	low-tolerance_sig
LOC110531820	eukaryotic_translation_initiation_factor_5A-1	-3.02514	1.92385e-13	low-tolerance_sig
LOC110531707	dnaJ_homolog_subfamily_C_member_3	-3.01145	3.00296e-13	low-tolerance_sig
LOC110497226	uncharacterized_LOC110497226	-3.00872	1.04329e-17	low-tolerance_sig
LOC110501844	TBCC_domain-containing_protein_1	-3.00798	1.02394e-12	low-tolerance_sig
LOC110497532	uncharacterized_LOC110497532	-3.00391	0.00782798	low-tolerance_sig
LOC118943925	uncharacterized_LOC118943925	-3.0037	0.00477264	low-tolerance_sig
LOC118940262	caspase_recruitment_domain-containing_protein_8-like	-3.00065	0.000484152	low-tolerance_sig
LOC110529541	CCN_family_member_2	-2.9897	7.72215e-20	low-tolerance_sig
LOC110506822	monoacylglycerol_lipase_ABHD2	-2.9879	4.44982e-06	low-tolerance_sig
LOC110508993	transmembrane_protein_238	-2.98681	4.39576e-07	low-tolerance_sig
dusp2	dual_specificity_phosphatase_2	-2.9728	1.30124e-06	low-tolerance_sig
LOC110521024	transmembrane_protein_266	-2.97105	4.82865e-07	low-tolerance_sig
LOC110490564	cytoskeleton-associated_protein_4	-2.96198	7.6816e-08	low-tolerance_sig
dnajc3a	DnaJ_(Hsp40)_homolog&_subfamily_C&_member_3a	-2.95445	5.10665e-07	low-tolerance_sig
LOC118936840	uncharacterized_LOC118936840	-2.95188	2.20356e-12	low-tolerance_sig
LOC118966696	vitamin_K_epoxide_reductase_complex_subunit_1-like_protein_1	-2.95124	1.03529e-11	low-tolerance_sig
LOC110486308	AN1-type_zinc_finger_protein_2B	-2.95067	2.99516e-08	low-tolerance_sig
LOC110494169	nuclear_receptor_subfamily_4_group_A_member_1	-2.95013	0.000146418	low-tolerance_sig
LOC118938416	zinc_finger_protein_239-like	-2.92436	0.00746489	low-tolerance_sig
LOC118936789	uncharacterized_LOC118936789	-2.92185	0.00961846	low-tolerance_sig
LOC118965025	gamma-glutamyl_hydrolase-like	-2.91546	0.00849801	low-tolerance_sig
LOC118964444	laminin_subunit_beta-1-like	-2.91294	0.0054177	low-tolerance_sig
LOC110493620	39S_ribosomal_protein_L45&_mitochondrial-like	-2.90844	0.000389571	low-tolerance_sig
LOC110504777	nucleotide_exchange_factor_SIL1	-2.90749	2.68019e-09	low-tolerance_sig
LOC110489829	uncharacterized_LOC110489829	-2.90579	0.00256739	low-tolerance_sig
sox4b	SRY-box_transcription_factor_4b	-2.88898	2.81519e-15	low-tolerance_sig
LOC110521346	gastrula_zinc_finger_protein_XlCGF57.1	-2.87732	4.12646e-11	low-tolerance_sig
LOC110534723	zinc_finger_protein_271-like	-2.86958	0.00604977	low-tolerance_sig
LOC110507717	coiled-coil-helix-coiled-coil-helix_domain-containing_protein_2	-2.86675	1.11448e-07	low-tolerance_sig
LOC110534837	carbonic_anhydrase_4	-2.86073	2.94641e-05	low-tolerance_sig
LOC110493330	zinc_finger_protein_271	-2.85477	0.000158844	low-tolerance_sig
cisd2	CDGSH_iron_sulfur_domain_2	-2.84308	5.5731e-12	low-tolerance_sig
aldh1l2	aldehyde_dehydrogenase_1_family&_member_L2	-2.83925	0.00630924	low-tolerance_sig
LOC110505151	uncharacterized_LOC110505151	-2.83308	0.00947157	low-tolerance_sig
flrt3	fibronectin_leucine_rich_transmembrane_3	-2.82687	9.91269e-12	low-tolerance_sig
LOC110521600	uncharacterized_LOC110521600	-2.82624	0.00503732	low-tolerance_sig
LOC110502836	ADP-ribosylation_factor_4-like	-2.82263	1.14204e-09	low-tolerance_sig
LOC110491816	uncharacterized_LOC110491816	-2.82221	5.36585e-10	low-tolerance_sig
LOC110503835	arfaptin-2	-2.81681	1.06155e-10	low-tolerance_sig
LOC110520600	uncharacterized_LOC110520600	-2.80658	0.00242675	low-tolerance_sig
LOC110520286	inhibin_beta_B_chain	-2.80278	0.000882763	low-tolerance_sig
mknk1	MAPK_interacting_serine/threonine_kinase_1	-2.795	2.53424e-08	low-tolerance_sig
LOC110490072	choline-phosphate_cytidylyltransferase_A-like	-2.79029	4.1344e-06	low-tolerance_sig
LOC110509174	protein_THEM6	-2.78833	2.53633e-07	low-tolerance_sig
si:ch211-107m4.1	heterogeneous_nuclear_ribonucleoprotein_U-like_protein_2	-2.78595	3.70402e-12	low-tolerance_sig
LOC110494097	peptidyl-prolyl_cis-trans_isomerase_FKBP5	-2.78094	1.42061e-10	low-tolerance_sig
LOC110497726	protein_FAM177A1	-2.77982	2.36765e-08	low-tolerance_sig
plod1a	procollagen-lysine&_2-oxoglutarate_5-dioxygenase_1a	-2.7618	9.93512e-14	low-tolerance_sig
LOC110491931	prostaglandin_E_synthase_3	-2.75863	1.37825e-10	low-tolerance_sig
LOC110534635	zinc_finger_protein_271-like	-2.75635	1.23028e-13	low-tolerance_sig
LOC110496313	peptidyl-prolyl_cis-trans_isomerase_FKBP4	-2.75453	1.48424e-09	low-tolerance_sig
LOC110485326	monocarboxylate_transporter_7	-2.75199	0.000534876	low-tolerance_sig
LOC110521512	MAP_kinase-interacting_serine/threonine-protein_kinase_2	-2.75043	1.4121e-10	low-tolerance_sig
LOC110521713	bromodomain_testis-specific_protein	-2.74998	3.90631e-15	low-tolerance_sig
LOC110505605	heat_shock_70_kDa_protein_4L	-2.74724	1.78558e-11	low-tolerance_sig
LOC110521504	long-chain-fatty-acid--CoA_ligase_ACSBG2	-2.74287	1.197e-11	low-tolerance_sig
LOC110536384	V-set_and_immunoglobulin_domain-containing_protein_10	-2.72603	1.19979e-13	low-tolerance_sig
cidec	cell_death_inducing_DFFA_like_effector_c	-2.72106	1.32412e-07	low-tolerance_sig
LOC110509811	regulator_of_G-protein_signaling_3	-2.7191	3.97061e-15	low-tolerance_sig
LOC110488282	T-complex_protein_1_subunit_gamma	-2.71253	2.1494e-09	low-tolerance_sig
LOC110522639	jun_dimerization_protein_2	-2.71038	2.05611e-10	low-tolerance_sig
LOC110527798	ephrin_type-A_receptor_2	-2.70879	2.74205e-16	low-tolerance_sig
LOC110497782	ornithine_decarboxylase_1	-2.70608	5.56073e-06	low-tolerance_sig
pla2g3	phospholipase_A2_group_III	-2.70461	1.63782e-05	low-tolerance_sig
LOC110490247	sugar_phosphate_exchanger_3	-2.70339	5.83716e-11	low-tolerance_sig
LOC110496995	kelch-like_protein_23	-2.70317	0.00610177	low-tolerance_sig
LOC110532819	solute_carrier_family_25_member_33	-2.70227	4.05843e-08	low-tolerance_sig
LOC110501875	rho-related_GTP-binding_protein_RhoE	-2.70182	2.40386e-08	low-tolerance_sig
LOC110508646	uncharacterized_LOC110508646	-2.69238	0.00753055	low-tolerance_sig
LOC110490074	matrix_metalloproteinase-23	-2.68095	0.000787088	low-tolerance_sig
LOC110510208	mitogen-activated_protein_kinase_9	-2.67726	7.89313e-06	low-tolerance_sig
LOC110523753	proline_dehydrogenase_1&_mitochondrial	-2.67271	1.08043e-05	low-tolerance_sig
LOC110494823	mesencephalic_astrocyte-derived_neurotrophic_factor	-2.67208	1.38795e-06	low-tolerance_sig
LOC110537676	adapter_molecule_crk	-2.67063	3.22799e-05	low-tolerance_sig
LOC110488796	histidine--tRNA_ligase&_cytoplasmic-like	-2.66868	8.91131e-06	low-tolerance_sig
LOC118964857	uncharacterized_LOC118964857	-2.6686	1.501e-05	low-tolerance_sig
LOC110486706	homologous_recombination_OB-fold_protein	-2.66672	1.49563e-12	low-tolerance_sig
LOC110500224	dnaJ_homolog_subfamily_B_member_9	-2.65652	2.15831e-12	low-tolerance_sig
sdf2l1	stromal_cell-derived_factor_2-like_1	-2.6532	1.78368e-09	low-tolerance_sig
LOC100136244	tissue_inhibitor_of_metalloproteinase_2	-2.64797	5.64426e-08	low-tolerance_sig
LOC110499885	uncharacterized_LOC110499885	-2.64756	0.00140117	low-tolerance_sig
fkbp9	FKBP_prolyl_isomerase_9	-2.64181	4.30843e-08	low-tolerance_sig
LOC110520364	transcription_cofactor_vestigial-like_protein_3	-2.64022	7.83697e-07	low-tolerance_sig
LOC110524653	uncharacterized_LOC110524653	-2.63925	0.00136654	low-tolerance_sig
LOC110492419	protein_tyrosine_phosphatase_domain-containing_protein_1	-2.63814	0.0065698	low-tolerance_sig
LOC110526054	gastrula_zinc_finger_protein_XlCGF17.1	-2.6361	3.55345e-07	low-tolerance_sig
LOC110516170	zinc_finger_protein_OZF	-2.63306	2.57778e-06	low-tolerance_sig
LOC110509730	sarcoplasmic/endoplasmic_reticulum_calcium_ATPase_2	-2.6322	2.23653e-07	low-tolerance_sig
LOC110486113	uncharacterized_LOC110486113	-2.62763	1.09754e-06	low-tolerance_sig
hspa13	heat_shock_protein_70_family&_member_13	-2.62728	3.81744e-08	low-tolerance_sig
LOC110538673	dnaJ_homolog_subfamily_B_member_1	-2.62288	1.14159e-13	low-tolerance_sig
LOC110507453	mRNA_decay_activator_protein_ZFP36	-2.61236	3.29255e-09	low-tolerance_sig
LOC110510160	B-cell_lymphoma_3_protein_homolog	-2.6073	2.18007e-05	low-tolerance_sig
LOC110507932	potassium_voltage-gated_channel_subfamily_E_member_4	-2.59827	6.79569e-06	low-tolerance_sig
ddx5	DEAD_(Asp-Glu-Ala-Asp)_box_helicase_5	-2.59649	1.94272e-06	low-tolerance_sig
LOC110504945	probable_G-protein_coupled_receptor_101	-2.5954	0.00823293	low-tolerance_sig
LOC110514610	asc-type_amino_acid_transporter_1	-2.59078	0.000195716	low-tolerance_sig
LOC110494816	ceramide_synthase_5	-2.58976	2.28719e-07	low-tolerance_sig
LOC110527502	ras-related_protein_M-Ras	-2.58894	6.08443e-09	low-tolerance_sig
LOC118944338	basic_proline-rich_protein-like	-2.5851	0.00333883	low-tolerance_sig
tmem269	transmembrane_protein_269	-2.5777	3.43823e-06	low-tolerance_sig
LOC110534269	dnaJ_homolog_subfamily_A_member_1	-2.572	5.50824e-11	low-tolerance_sig
LOC110535691	protein_fem-1_homolog_C	-2.57193	2.47444e-12	low-tolerance_sig
LOC110514117	zinc_finger_protein_883	-2.57151	0.000372823	low-tolerance_sig
LOC110500424	purine_nucleoside_phosphorylase	-2.56931	1.15865e-07	low-tolerance_sig
diabloa	diablo&_IAP-binding_mitochondrial_protein_a	-2.56857	1.24986e-08	low-tolerance_sig
LOC110538378	chromobox_protein_homolog_8	-2.55441	0.000582442	low-tolerance_sig
LOC110529828	visinin-like_protein_1	-2.5539	0.00065323	low-tolerance_sig
LOC118964484	uncharacterized_LOC118964484	-2.54927	5.31398e-06	low-tolerance_sig
LOC110496457	serine/threonine-protein_phosphatase_1_regulatory_subunit_10	-2.54784	1.16527e-12	low-tolerance_sig
LOC118965278	gastrula_zinc_finger_protein_XlCGF8.2DB-like	-2.54317	4.29899e-06	low-tolerance_sig
LOC110519361	dnaJ_homolog_subfamily_B_member_6-like	-2.53954	5.6417e-06	low-tolerance_sig
LOC110528258	probable_nuclear_hormone_receptor_HR38	-2.53033	0.000591833	low-tolerance_sig
LOC110531797	perilipin-2	-2.5302	5.8295e-06	low-tolerance_sig
tcim	transcriptional_and_immune_response_regulator	-2.52003	1.27186e-11	low-tolerance_sig
LOC110537261	nuclear_fragile_X_mental_retardation-interacting_protein_2	-2.51843	5.46494e-12	low-tolerance_sig
LOC110530152	forkhead_box_protein_G1-like	-2.51646	0.00861334	low-tolerance_sig
LOC110495398	rho-related_GTP-binding_protein_RhoE-like	-2.51133	2.27312e-09	low-tolerance_sig
LOC110500925	B-cell_receptor-associated_protein_29-like	-2.50933	0.00613986	low-tolerance_sig
LOC110533656	zinc_finger_and_BTB_domain-containing_protein_21	-2.5045	2.27382e-12	low-tolerance_sig
LOC110529244	uncharacterized_LOC110529244	-2.49568	9.74377e-10	low-tolerance_sig
LOC110511569	zinc_finger_protein_239	-2.49549	0.00546579	low-tolerance_sig
LOC110507670	arfaptin-2	-2.49471	1.06525e-09	low-tolerance_sig
LOC110489568	methionine_synthase_reductase	-2.49026	4.36007e-06	low-tolerance_sig
LOC110538617	uncharacterized_LOC110538617	-2.48125	0.00466621	low-tolerance_sig
LOC110486909	sterile_alpha_motif_domain-containing_protein_9-like	-2.48068	0.000621313	low-tolerance_sig
LOC110530665	dynein&_cytoplasmic_1&_intermediate_chain_2a	-2.47542	2.81193e-07	low-tolerance_sig
LOC110537640	hypoxia_up-regulated_protein_1	-2.47291	5.20843e-06	low-tolerance_sig
LOC110493485	protein_transport_protein_Sec23A	-2.4695	1.4257e-08	low-tolerance_sig
LOC110527156	growth_hormone-regulated_TBC_protein_1-A	-2.46771	4.52209e-08	low-tolerance_sig
LOC110520206	homocysteine-responsive_endoplasmic_reticulum-resident_ubiquitin-like_domain_member_1_protein	-2.46642	3.24461e-09	low-tolerance_sig
LOC110497949	thrombospondin-1	-2.46605	5.62415e-05	low-tolerance_sig
LOC110521598	CMRF35-like_molecule_5	-2.4651	0.00606701	low-tolerance_sig
ier2b	immediate_early_response_2b	-2.45737	8.68192e-11	low-tolerance_sig
LOC110507352	uncharacterized_LOC110507352	-2.45497	0.0056287	low-tolerance_sig
LOC110512370	uncharacterized_LOC110512370	-2.45307	0.00279334	low-tolerance_sig
LOC110499337	phosphatidylinositol_4-kinase_type_2-alpha	-2.45151	4.69593e-08	low-tolerance_sig
LOC110516629	uncharacterized_protein_KIAA0895-like	-2.4457	0.00159776	low-tolerance_sig
aars1	alanyl-tRNA_synthetase_1	-2.44316	9.25986e-08	low-tolerance_sig
LOC110499060	delta-1-pyrroline-5-carboxylate_synthase	-2.43954	4.02911e-06	low-tolerance_sig
LOC110537077	cyclin-dependent_kinase_2-associated_protein_1	-2.43699	8.8679e-09	low-tolerance_sig
LOC118946768	ras-related_protein_Rab-33B-like	-2.43556	0.0063299	low-tolerance_sig
LOC110505508	thrombospondin-1	-2.43253	1.6328e-09	low-tolerance_sig
LOC110491474	glucose-6-phosphatase	-2.42839	4.48855e-08	low-tolerance_sig
LOC110535689	cysteine_dioxygenase_type_1	-2.42498	5.84221e-06	low-tolerance_sig
tbcb	tubulin_folding_cofactor_B	-2.42352	8.24777e-10	low-tolerance_sig
LOC118938324	uncharacterized_LOC118938324	-2.41995	0.002834	low-tolerance_sig
LOC110525406	AN1-type_zinc_finger_protein_5	-2.4119	1.14204e-09	low-tolerance_sig
fosb	FBJ_murine_osteosarcoma_viral_oncogene_homolog_B	-2.41142	0.00904241	low-tolerance_sig
si:dkey-220k22.3	uncharacterized_LOC110523247	-2.41015	0.00545026	low-tolerance_sig
LOC110530313	serine/threonine-protein_kinase_PLK3	-2.40868	1.47016e-09	low-tolerance_sig
LOC110536955	Krueppel-like_factor_4	-2.40719	0.000108601	low-tolerance_sig
serpinf1	serpin_peptidase_inhibitor&_clade_F_(alpha-2_antiplasmin&_pigment_epithelium_derived_factor)&_member_1	-2.40417	1.06895e-09	low-tolerance_sig
LOC110500226	PR_domain_zinc_finger_protein_4	-2.40104	4.77345e-10	low-tolerance_sig
LOC110538719	immediate_early_response_gene_2_protein	-2.4002	8.37465e-12	low-tolerance_sig
LOC110520236	60_kDa_heat_shock_protein&_mitochondrial	-2.39982	3.01979e-08	low-tolerance_sig
LOC110520873	sorting_nexin-27	-2.39928	9.80889e-09	low-tolerance_sig
LOC110491407	solute_carrier_family_35_member_G1	-2.39839	1.18166e-06	low-tolerance_sig
LOC110492087	uncharacterized_LOC110492087	-2.39837	0.000270748	low-tolerance_sig
LOC110499332	keratin-associated_protein_16-1-like	-2.39793	0.00068882	low-tolerance_sig
LOC110525637	mitoferrin-1	-2.39669	1.18078e-05	low-tolerance_sig
LOC110490260	cyclic_AMP-responsive_element-binding_protein_3-like_protein_2	-2.39333	1.74132e-12	low-tolerance_sig
si:dkey-208k4.2	C2H2-type_zinc_finger_protein	-2.38694	0.00832963	low-tolerance_sig
LOC110488180	endothelin-2	-2.38502	0.00184816	low-tolerance_sig
LOC118936547	peptidyl-prolyl_cis-trans_isomerase_NIMA-interacting_1-like	-2.38377	0.000896873	low-tolerance_sig
si:ch211-132b12.7	uncharacterized_LOC110503158	-2.38093	2.1494e-09	low-tolerance_sig
mfsd9	major_facilitator_superfamily_domain_containing_9	-2.38078	4.41615e-07	low-tolerance_sig
rad9b	RAD9_checkpoint_clamp_component_B	-2.38052	1.64797e-05	low-tolerance_sig
adm2a	adrenomedullin_2a	-2.37869	6.25994e-09	low-tolerance_sig
LOC110538343	GTPase_IMAP_family_member_4-like	-2.37627	0.00284376	low-tolerance_sig
LOC118936846	uncharacterized_LOC118936846	-2.37293	0.00908279	low-tolerance_sig
LOC110517405	MICAL-like_protein_2	-2.36981	0.000419151	low-tolerance_sig
LOC110488874	polycomb_group_RING_finger_protein_3	-2.3697	8.51651e-09	low-tolerance_sig
LOC110492528	pyroglutamyl-peptidase_1	-2.36935	2.54475e-09	low-tolerance_sig
LOC110538369	cold_shock_domain-containing_protein_C2	-2.36188	3.33805e-08	low-tolerance_sig
LOC110490503	serine/threonine-protein_kinase_38-like	-2.35836	4.18951e-11	low-tolerance_sig
cebpd	CCAAT_enhancer_binding_protein_delta	-2.35825	6.66862e-11	low-tolerance_sig
LOC110536982	long-chain_fatty_acid_transport_protein_4-like	-2.35394	1.83498e-09	low-tolerance_sig
LOC110511512	ADP-ribosylation_factor_4	-2.35307	4.89174e-06	low-tolerance_sig
LOC110520222	uncharacterized_LOC110520222	-2.35271	0.00159776	low-tolerance_sig
LOC110532555	coenzyme_Q-binding_protein_COQ10_homolog_A&_mitochondrial	-2.3506	0.000453724	low-tolerance_sig
LOC110510541	growth_hormone-regulated_TBC_protein_1-A-like	-2.35041	1.45855e-08	low-tolerance_sig
LOC118955850	fragile_X_mental_retardation_syndrome-related_protein_1_homolog_B-like	-2.34846	6.25128e-09	low-tolerance_sig
LOC110495053	pyrroline-5-carboxylate_reductase_1&_mitochondrial	-2.34337	1.38409e-09	low-tolerance_sig
phf20b	PHD_finger_protein_20&_b	-2.34189	9.1294e-11	low-tolerance_sig
LOC110507008	titin	-2.33709	0.00144896	low-tolerance_sig
LOC110508782	uncharacterized_LOC110508782	-2.33379	1.2428e-07	low-tolerance_sig
LOC118941413	zinc_finger_and_SCAN_domain-containing_protein_5B-like	-2.32934	0.000113526	low-tolerance_sig
LOC110504902	DAP3-binding_cell_death_enhancer_1	-2.32271	2.59414e-09	low-tolerance_sig
LOC110494740	major_histocompatibility_complex_class_I-related_gene_protein	-2.32176	2.77424e-09	low-tolerance_sig
lonp1	lon_peptidase_1&_mitochondrial	-2.32102	7.08952e-09	low-tolerance_sig
LOC110499958	sodium-coupled_neutral_amino_acid_transporter_2	-2.31625	1.77224e-07	low-tolerance_sig
LOC110508341	AP-1_complex_subunit_sigma-3	-2.31435	1.93679e-09	low-tolerance_sig
LOC110524093	immediate_early_response_gene_5_protein	-2.31057	3.0999e-09	low-tolerance_sig
LOC110520234	dnaJ_homolog_subfamily_B_member_11	-2.31032	1.66138e-05	low-tolerance_sig
pptc7a	protein_phosphatase_targeting_COQ7_a	-2.30469	9.3275e-05	low-tolerance_sig
LOC118964310	E3_SUMO-protein_ligase_RanBP2-like	-2.30386	1.71493e-06	low-tolerance_sig
LOC110534007	stress-induced-phosphoprotein_1	-2.3038	8.08952e-08	low-tolerance_sig
LOC110485521	zinc_finger_CCCH_domain-containing_protein_13	-2.3031	1.83387e-05	low-tolerance_sig
LOC110498782	solute_carrier_family_2&_facilitated_glucose_transporter_member_11-like	-2.30273	0.00848099	low-tolerance_sig
ormdl3	ORMDL_sphingolipid_biosynthesis_regulator_3	-2.29815	2.18295e-05	low-tolerance_sig
gem	GTP_binding_protein_overexpressed_in_skeletal_muscle	-2.29607	0.00718803	low-tolerance_sig
LOC110495644	zinc_finger_protein_239-like	-2.29131	0.000100459	low-tolerance_sig
LOC110504506	TSC22_domain_family_protein_3	-2.2909	5.32168e-12	low-tolerance_sig
dhdds	dehydrodolichyl_diphosphate_synthase	-2.29073	3.02328e-08	low-tolerance_sig
LOC110526857	Krueppel-like_factor_13	-2.28689	4.31331e-05	low-tolerance_sig
LOC110501845	dnaJ_homolog_subfamily_B_member_11	-2.28683	1.33511e-05	low-tolerance_sig
LOC110521902	histone_acetyltransferase_KAT8	-2.28527	8.74441e-10	low-tolerance_sig
LOC110534720	zinc_finger_protein_271	-2.28515	0.00604977	low-tolerance_sig
LOC110529513	NADH_dehydrogenase_[ubiquinone]_1_alpha_subcomplex_assembly_factor_4	-2.2821	1.13468e-09	low-tolerance_sig
LOC110533300	14-3-3_protein_gamma-1-like	-2.27862	0.00731592	low-tolerance_sig
dusp8a	dual_specificity_phosphatase_8a	-2.27683	1.06525e-09	low-tolerance_sig
LOC110490501	aryl_hydrocarbon_receptor_nuclear_translocator-like_protein_2	-2.27677	2.12721e-05	low-tolerance_sig
LOC110497325	bifunctional_3'-phosphoadenosine_5'-phosphosulfate_synthase_1	-2.27634	9.75179e-07	low-tolerance_sig
LOC110522000	XK-related_protein_5	-2.2728	9.81586e-05	low-tolerance_sig
hsp90bb	heat_shock_90kDa_protein_1_beta_isoform_b	-2.27082	3.79334e-08	low-tolerance_sig
LOC110496982	transmembrane_protein_39A	-2.2676	3.13864e-12	low-tolerance_sig
creb3l1	cAMP_responsive_element_binding_protein_3-like_1	-2.25978	0.00322624	low-tolerance_sig
LOC110535381	zinc_finger_protein_354A	-2.25931	1.87457e-10	low-tolerance_sig
LOC110509859	uncharacterized_LOC110509859	-2.25837	0.00101489	low-tolerance_sig
LOC110525942	BAG_family_molecular_chaperone_regulator_4	-2.25115	7.28594e-09	low-tolerance_sig
LOC110491471	putative_protein_PTGES3L	-2.24924	3.0587e-05	low-tolerance_sig
gnav1	guanine_nucleotide_binding_protein_(G_protein)_alpha_v1	-2.24718	0.00280169	low-tolerance_sig
LOC110537767	protein_sprouty_homolog_4	-2.2371	4.82711e-12	low-tolerance_sig
LOC110508939	growth_arrest_and_DNA_damage-inducible_protein_GADD45_alpha	-2.23425	3.84203e-10	low-tolerance_sig
LOC110494217	insulin-like_growth_factor-binding_protein_3	-2.23059	0.00888135	low-tolerance_sig
alpk1	alpha-kinase_1	-2.22834	1.04826e-09	low-tolerance_sig
LOC110527647	protein_MTSS_2	-2.22282	8.75849e-09	low-tolerance_sig
LOC110509906	solute_carrier_family_35_member_E4	-2.21775	2.3096e-07	low-tolerance_sig
LOC110534152	cationic_amino_acid_transporter_3	-2.21383	2.29943e-08	low-tolerance_sig
LOC110533509	zinc_finger_protein_ZPR1	-2.21183	8.31262e-06	low-tolerance_sig
LOC110490738	nascent_polypeptide-associated_complex_subunit_alpha&_muscle-specific_form	-2.20809	0.00104082	low-tolerance_sig
LOC110488389	palmitoyltransferase_ZDHHC3	-2.20619	8.66271e-10	low-tolerance_sig
LOC110494223	coatomer_subunit_zeta-1	-2.20583	2.72892e-07	low-tolerance_sig
pks1	polyketide_synthase_1	-2.20502	4.04777e-05	low-tolerance_sig
LOC110530038	regulator_of_G-protein_signaling_21	-2.20165	5.83029e-06	low-tolerance_sig
gpr180	G_protein-coupled_receptor_180	-2.20101	1.06578e-06	low-tolerance_sig
LOC110506536	ubiquitin_carboxyl-terminal_hydrolase_MINDY-2-like	-2.19926	7.80719e-06	low-tolerance_sig
LOC118938110	zinc_finger_protein_883-like	-2.19768	0.00170978	low-tolerance_sig
LOC110509166	uncharacterized_LOC110509166	-2.19739	0.000728723	low-tolerance_sig
LOC110505510	zinc_finger_protein_OZF	-2.19545	0.00596822	low-tolerance_sig
LOC110503881	T-complex_protein_1_subunit_zeta	-2.19543	1.44903e-06	low-tolerance_sig
LOC110538145	ADP-ribosylation_factor-like_protein_5B	-2.19292	3.76609e-09	low-tolerance_sig
LOC110533411	protein_transport_protein_Sec24A	-2.19002	4.05843e-08	low-tolerance_sig
LOC110492082	transmembrane_protein_269	-2.18784	5.13801e-06	low-tolerance_sig
LOC110489223	uncharacterized_LOC110489223	-2.1873	6.71589e-10	low-tolerance_sig
LOC110504351	uncharacterized_LOC110504351	-2.1856	0.000174386	low-tolerance_sig
LOC110508582	circadian-associated_transcriptional_repressor	-2.18358	2.82839e-05	low-tolerance_sig
slc43a1a	solute_carrier_family_43_member_1a	-2.18297	0.00420297	low-tolerance_sig
LOC110491563	uncharacterized_protein_PB18E9.04c	-2.18162	6.43134e-06	low-tolerance_sig
LOC110520495	cystathionine_beta-synthase	-2.17976	6.7415e-05	low-tolerance_sig
rhoub	ras_homolog_family_member_Ub	-2.17366	6.54255e-05	low-tolerance_sig
LOC110522077	forkhead_box_protein_A2-like	-2.1723	6.1688e-09	low-tolerance_sig
LOC110494766	PRELI_domain_containing_protein_3B	-2.17164	8.41598e-09	low-tolerance_sig
LOC110530735	calcium/calmodulin-dependent_protein_kinase_II_inhibitor_2	-2.16655	0.00619348	low-tolerance_sig
LOC110497262	calcium_and_integrin-binding_protein_1-like	-2.16462	7.62212e-06	low-tolerance_sig
LOC110531760	zinc_finger_protein_501	-2.16438	0.000668658	low-tolerance_sig
LOC110536150	repulsive_guidance_molecule_BMP_co-receptor_b	-2.16223	0.000367117	low-tolerance_sig
LOC110485724	mpv17-like_protein	-2.15318	2.17861e-09	low-tolerance_sig
nars1	asparaginyl-tRNA_synthetase_1	-2.15318	2.28689e-06	low-tolerance_sig
LOC110529750	protein_sel-1_homolog_1	-2.14737	1.1119e-05	low-tolerance_sig
LOC110499428	leucine-rich_repeat-containing_protein_59	-2.14598	6.72245e-08	low-tolerance_sig
LOC110493525	uncharacterized_LOC110493525	-2.14351	0.0016708	low-tolerance_sig
LOC110538431	uncharacterized_LOC110538431	-2.14242	4.7157e-05	low-tolerance_sig
slc2a9l1	solute_carrier_family_2_member_9&_like_1	-2.14097	0.00687541	low-tolerance_sig
LOC110495744	uncharacterized_LOC110495744	-2.13964	0.00737148	low-tolerance_sig
LOC110524335	hepatoma-derived_growth_factor-related_protein_2	-2.13632	4.04624e-09	low-tolerance_sig
LOC110533772	pannexin-1	-2.13408	0.00160998	low-tolerance_sig
LOC110508846	cytochrome_c-type_heme_lyase	-2.13404	2.02311e-07	low-tolerance_sig
LOC110510457	breast_cancer_metastasis-suppressor_1_homolog	-2.13184	1.75817e-05	low-tolerance_sig
LOC110495687	lipoyltransferase_1&_mitochondrial	-2.13126	1.87949e-06	low-tolerance_sig
LOC110503884	phosphoserine_phosphatase	-2.12769	3.02708e-05	low-tolerance_sig
LOC110522049	NF-kappa-B_inhibitor_alpha	-2.12439	2.44224e-08	low-tolerance_sig
LOC110510015	zinc_finger_protein_37	-2.12382	7.07078e-08	low-tolerance_sig
LOC110524588	regulator_of_G-protein_signaling_21	-2.12234	0.000106242	low-tolerance_sig
LOC118936897	protein_krueppel-like	-2.12222	0.000941563	low-tolerance_sig
traf3ip2a	TRAF3_interacting_protein_2a	-2.12213	6.30867e-07	low-tolerance_sig
LOC110506389	coiled-coil_domain-containing_protein_102A	-2.11947	7.28176e-05	low-tolerance_sig
LOC110490194	calumenin-A	-2.11744	3.04824e-05	low-tolerance_sig
LOC110533510	uncharacterized_LOC110533510	-2.11672	4.08757e-05	low-tolerance_sig
nocta	nocturnin_a	-2.1151	1.74226e-07	low-tolerance_sig
gpr84	G_protein-coupled_receptor_84	-2.10994	0.00564648	low-tolerance_sig
LOC110521444	uncharacterized_LOC110521444	-2.1084	0.00529201	low-tolerance_sig
LOC110517635	yrdC_domain-containing_protein&_mitochondrial-like	-2.1048	9.44224e-06	low-tolerance_sig
LOC118936892	zinc_finger_protein_566-like	-2.1024	2.9843e-05	low-tolerance_sig
LOC110492146	tumor_necrosis_factor_receptor_superfamily_member_9	-2.10201	0.00152981	low-tolerance_sig
LOC110520283	sterile_alpha_motif_domain-containing_protein_9	-2.09728	7.11583e-05	low-tolerance_sig
sdf2l	stromal_cell_derived_factor_2_like_homologue	-2.09719	7.25858e-06	low-tolerance_sig
LOC110485736	protein_transport_protein_Sec23A	-2.0964	1.78154e-08	low-tolerance_sig
LOC110534374	uncharacterized_LOC110534374	-2.09476	1.99241e-05	low-tolerance_sig
tert	telomerase_reverse_transcriptase	-2.09338	2.26266e-08	low-tolerance_sig
uri1	URI1_prefoldin_like_chaperone	-2.09314	3.46807e-07	low-tolerance_sig
LOC110506939	reticulocalbin-1	-2.09174	7.18794e-07	low-tolerance_sig
eef1e1	eukaryotic_translation_elongation_factor_1_epsilon_1	-2.09169	3.42696e-08	low-tolerance_sig
LOC110531948	dedicator_of_cytokinesis_protein_3	-2.09168	0.000139643	low-tolerance_sig
LOC110507976	T-lymphocyte_activation_antigen_CD80	-2.09142	0.00506711	low-tolerance_sig
LOC110488783	forkhead_box_protein_N2	-2.09131	0.000105308	low-tolerance_sig
LOC110498210	odd-skipped_related_transcription_factor_1	-2.08896	0.00672289	low-tolerance_sig
LOC118938251	glutamic_acid-rich_protein-like	-2.08417	0.00710553	low-tolerance_sig
LOC110527634	shieldin_complex_subunit_2	-2.08271	7.13837e-09	low-tolerance_sig
myd88	MYD88_innate_immune_signal_transduction_adaptor	-2.07926	1.07977e-08	low-tolerance_sig
ficd	FIC_domain_protein_adenylyltransferase	-2.07842	2.64074e-05	low-tolerance_sig
LOC110499153	PH_and_SEC7_domain-containing_protein_1	-2.07708	1.29792e-06	low-tolerance_sig
LOC110486915	arf-GAP_with_dual_PH_domain-containing_protein_2	-2.07631	4.74787e-05	low-tolerance_sig
LOC110494987	G0/G1_switch_protein_2	-2.07576	0.00872464	low-tolerance_sig
mgat1b	alpha-1&3-mannosyl-glycoprotein_2-beta-N-acetylglucosaminyltransferase_b	-2.07486	1.09212e-05	low-tolerance_sig
tfcp2l1	transcription_factor_CP2-like_1	-2.07482	4.03683e-05	low-tolerance_sig
dclk1a	doublecortin-like_kinase_1a	-2.0744	0.00422534	low-tolerance_sig
LOC110491216	microfibril-associated_glycoprotein_4	-2.07288	0.00600924	low-tolerance_sig
LOC110523517	sarcoplasmic/endoplasmic_reticulum_calcium_ATPase_2	-2.07277	3.16853e-06	low-tolerance_sig
LOC110526055	uncharacterized_LOC110526055	-2.06894	9.06945e-06	low-tolerance_sig
LOC110531863	ras-related_protein_Rab-1B	-2.06782	3.31157e-09	low-tolerance_sig
nfkbiab	nuclear_factor_of_kappa_light_polypeptide_gene_enhancer_in_B-cells_inhibitor&_alpha_b	-2.06662	1.06895e-09	low-tolerance_sig
LOC110508822	probable_serine/threonine-protein_kinase_kinX	-2.06603	3.57807e-06	low-tolerance_sig
LOC110499553	ribosome-binding_protein_1	-2.05958	2.77899e-05	low-tolerance_sig
plk2b	polo-like_kinase_2b_(Drosophila)	-2.05903	8.12942e-10	low-tolerance_sig
LOC110488558	stress-70_protein&_mitochondrial	-2.05747	2.87991e-06	low-tolerance_sig
si:dkey-76k16.6	uncharacterized_LOC110502824	-2.05554	0.00457871	low-tolerance_sig
LOC110492018	apoptosis-enhancing_nuclease	-2.05546	2.03296e-06	low-tolerance_sig
LOC118938436	zinc_finger_protein_501-like	-2.05112	0.000809207	low-tolerance_sig
LOC110495540	glycerol_kinase	-2.04796	9.21069e-05	low-tolerance_sig
LOC110525499	calcium-binding_mitochondrial_carrier_protein_SCaMC-2-A	-2.04431	0.000173289	low-tolerance_sig
LOC110487784	heat_shock_70_kDa_protein_4	-2.04358	8.78791e-05	low-tolerance_sig
cdc42ep5	CDC42_effector_protein_(Rho_GTPase_binding)_5	-2.0392	1.35115e-08	low-tolerance_sig
LOC110497322	bifunctional_3'-phosphoadenosine_5'-phosphosulfate_synthase_1	-2.03748	3.20333e-07	low-tolerance_sig
LOC110500707	RNA-binding_protein_4.1	-2.03717	6.33703e-08	low-tolerance_sig
LOC110506143	monoacylglycerol_lipase_ABHD2	-2.03598	5.85473e-06	low-tolerance_sig
LOC110527649	transcriptional_regulator_Myc-2	-2.03392	0.000452513	low-tolerance_sig
LOC110515105	uncharacterized_protein_KIAA0895-like	-2.03383	0.000271039	low-tolerance_sig
LOC118938357	activating_transcription_factor_7-interacting_protein_1-like	-2.0337	0.00632752	low-tolerance_sig
LOC110492744	WD_repeat-containing_protein_on_Y_chromosome	-2.03277	0.00245245	low-tolerance_sig
LOC110490155	serine/threonine-protein_kinase_pim-3	-2.03274	3.84623e-05	low-tolerance_sig
LOC110500222	dynamin-1-like_protein	-2.0321	1.90171e-05	low-tolerance_sig
LOC110501729	guanylate-binding_protein_1-like	-2.024	1.64304e-07	low-tolerance_sig
LOC110490081	ATP-binding_cassette_sub-family_F_member_3	-2.02288	1.18166e-06	low-tolerance_sig
LOC110509188	ski-like_protein	-2.01852	4.02911e-06	low-tolerance_sig
LOC110497513	CDGSH_iron-sulfur_domain-containing_protein_2B	-2.01779	7.19086e-08	low-tolerance_sig
LOC110507713	phosphoserine_phosphatase	-2.01661	0.00668577	low-tolerance_sig
eif2ak3	eukaryotic_translation_initiation_factor_2-alpha_kinase_3	-2.01281	1.63711e-06	low-tolerance_sig
LOC110503726	gastrula_zinc_finger_protein_XlCGF26.1	-2.01131	3.29995e-09	low-tolerance_sig
LOC110533863	nuclear_fragile_X_mental_retardation-interacting_protein_2	-2.0095	2.80086e-07	low-tolerance_sig
LOC110520383	apolipoprotein_A-I	-2.0072	0.00160782	low-tolerance_sig
alg2	ALG2_alpha-1&3/1&6-mannosyltransferase	-2.00624	0.000882763	low-tolerance_sig
LOC110494474	solute_carrier_family_2&_facilitated_glucose_transporter_member_1	-2.00438	0.00032615	low-tolerance_sig
LOC118963005	fragile_X_mental_retardation_syndrome-related_protein_1_homolog_B-like	-2.00252	0.00257271	low-tolerance_sig
LOC110522446	bone_morphogenetic_protein_2	-2.00158	0.00170927	low-tolerance_sig
LOC110538367	phosphomannomutase_1	-2.00113	7.77202e-09	low-tolerance_sig
LOC110498863	zinc_finger_protein_569	-1.99866	7.69127e-07	low-tolerance_sig
LOC110495778	multidrug_resistance-associated_protein_4	-1.99848	6.60243e-05	low-tolerance_sig
LOC110533803	signal-induced_proliferation-associated_1-like_protein_3	-1.99602	0.00272649	low-tolerance_sig
LOC110496909	G-protein_coupled_receptor_183	-1.99533	4.6963e-06	low-tolerance_sig
LOC118936532	nuclear_distribution_protein_nudE-like_1-B	-1.99356	1.02432e-06	low-tolerance_sig
LOC110501017	cytoskeleton-associated_protein_4	-1.9922	0.000112647	low-tolerance_sig
LOC110487959	endoplasmic_reticulum-Golgi_intermediate_compartment_protein_1	-1.99134	2.33552e-07	low-tolerance_sig
espnla	espin_like_a	-1.99062	4.93862e-05	low-tolerance_sig
LOC110507414	transcription_factor_RelB	-1.98969	5.19998e-07	low-tolerance_sig
LOC110486112	PH_domain-containing_protein_DDB_G0287875	-1.98716	1.24242e-08	low-tolerance_sig
LOC110486217	ADP-ribosylation_factor-like_protein_5B	-1.98696	1.19984e-05	low-tolerance_sig
LOC110530077	angiomotin-like_2a	-1.98136	6.96796e-08	low-tolerance_sig
LOC110526931	low_choriolytic_enzyme-like	-1.98053	3.81332e-05	low-tolerance_sig
LOC110498505	zinc_finger_protein_with_KRAB_and_SCAN_domains_1-like	-1.97796	3.44635e-05	low-tolerance_sig
LOC110532943	lysine-specific_demethylase_6B	-1.97534	0.000668723	low-tolerance_sig
LOC110503934	tyrosine-protein_phosphatase_non-receptor_type_23	-1.97238	1.83498e-09	low-tolerance_sig
gopc	golgi-associated_PDZ_and_coiled-coil_motif_containing	-1.97172	8.19168e-07	low-tolerance_sig
LOC110527696	inhibin_beta_B_chain	-1.9712	0.000711609	low-tolerance_sig
LOC110518731	polypeptide_N-acetylgalactosaminyltransferase_16-like	-1.96703	0.00926054	low-tolerance_sig
ubac2	UBA_domain_containing_2	-1.96519	0.00536923	low-tolerance_sig
mepce	methylphosphate_capping_enzyme_a	-1.96459	1.69508e-09	low-tolerance_sig
LOC110498372	AT-rich_interactive_domain-containing_protein_1B	-1.96389	0.0037428	low-tolerance_sig
LOC110537408	uncharacterized_LOC110537408	-1.96378	0.000486702	low-tolerance_sig
LOC110495875	MAGUK_p55_subfamily_member_4-like	-1.96138	0.00605428	low-tolerance_sig
LOC110486520	transcription_factor_jun-B	-1.95728	0.000100915	low-tolerance_sig
LOC110494667	protein_DDI1_homolog_2	-1.9571	9.40353e-07	low-tolerance_sig
LOC118937866	uncharacterized_LOC118937866	-1.95611	4.6963e-06	low-tolerance_sig
LOC110507909	glycerophosphodiester_phosphodiesterase_domain-containing_protein_5	-1.95494	2.65211e-06	low-tolerance_sig
LOC110534107	zinc_finger_and_BTB_domain-containing_protein_20	-1.9545	1.23696e-08	low-tolerance_sig
LOC110496561	endoplasmic_reticulum_membrane_sensor_NFE2L1	-1.95426	8.49646e-05	low-tolerance_sig
LOC110504674	transmembrane_protein_179	-1.95195	4.04862e-11	low-tolerance_sig
mfsd4b	major_facilitator_superfamily_domain_containing_4B	-1.95042	0.000286672	low-tolerance_sig
LOC110537608	zinc_finger_and_BTB_domain-containing_protein_16-A	-1.95003	0.000809665	low-tolerance_sig
lrrc59	leucine_rich_repeat_containing_59	-1.94961	4.44982e-06	low-tolerance_sig
LOC110537399	Krueppel-like_factor_6	-1.94875	5.22123e-08	low-tolerance_sig
LOC110503614	synaptosomal-associated_protein_25	-1.9487	0.00267869	low-tolerance_sig
LOC110529033	serine/threonine-protein_kinase_35	-1.94746	1.15694e-05	low-tolerance_sig
LOC110533263	uncharacterized_LOC110533263	-1.94393	9.30331e-05	low-tolerance_sig
LOC110505647	uncharacterized_LOC110505647	-1.94199	0.00159216	low-tolerance_sig
LOC110494750	zinc_finger_and_SCAN_domain-containing_protein_22	-1.94059	2.0616e-06	low-tolerance_sig
colgalt1a	collagen_beta(1-O)galactosyltransferase_1a	-1.94033	1.60925e-07	low-tolerance_sig
LOC110488911	sequestosome-1	-1.93736	0.000292961	low-tolerance_sig
LOC110535187	kelch_repeat_and_BTB_domain-containing_protein_2-like	-1.93247	0.000407032	low-tolerance_sig
glut1a	glucose_transporter_1A	-1.93215	0.00011096	low-tolerance_sig
LOC110537857	arf-GAP_with_dual_PH_domain-containing_protein_2	-1.93083	0.000739089	low-tolerance_sig
LOC110537338	transgelin-2	-1.93026	0.00486461	low-tolerance_sig
g3bp1	GTPase_activating_protein_(SH3_domain)_binding_protein_1	-1.92966	1.75817e-05	low-tolerance_sig
vwa1	von_Willebrand_factor_A_domain_containing_1	-1.92923	6.11764e-07	low-tolerance_sig
LOC110532637	ganglioside-induced_differentiation-associated_protein_1-like_1	-1.92822	7.86834e-05	low-tolerance_sig
LOC118944247	uncharacterized_LOC118944247	-1.92475	8.67389e-11	low-tolerance_sig
LOC110536341	growth_arrest_and_DNA_damage-inducible_protein_GADD45_gamma	-1.92444	5.55341e-07	low-tolerance_sig
LOC110529846	WD_repeat-containing_protein_20	-1.92424	1.24093e-05	low-tolerance_sig
LOC110505783	class_I_SAM-dependent_methyltransferase	-1.92315	1.82314e-05	low-tolerance_sig
LOC110508783	cAMP-responsive_element_modulator	-1.91993	6.7227e-05	low-tolerance_sig
LOC110530840	cysteine/serine-rich_nuclear_protein_1	-1.91947	2.86487e-07	low-tolerance_sig
LOC110501655	radixin	-1.91897	0.00288813	low-tolerance_sig
LOC110512945	NACHT&_LRR_and_PYD_domains-containing_protein_1_homolog	-1.91847	3.76759e-05	low-tolerance_sig
LOC118940478	uncharacterized_LOC118940478	-1.91704	0.00757646	low-tolerance_sig
egr1	early_growth_response_1	-1.91533	4.29219e-05	low-tolerance_sig
LOC110533351	protein_sprouty_homolog_4	-1.91327	1.27119e-08	low-tolerance_sig
deaf1	DEAF1_transcription_factor	-1.91203	3.07152e-07	low-tolerance_sig
mindy2	MINDY_lysine_48_deubiquitinase_2	-1.91165	2.64272e-05	low-tolerance_sig
celf3a	cugbp&_Elav-like_family_member_3a	-1.91143	0.000432347	low-tolerance_sig
tebp	progesterone_receptor-related_protein_p23	-1.91077	9.52072e-09	low-tolerance_sig
LOC110500011	dnaJ_homolog_subfamily_B_member_9	-1.91068	7.01094e-08	low-tolerance_sig
LOC110521712	transforming_growth_factor_beta_receptor_type_3	-1.90906	3.81396e-07	low-tolerance_sig
LOC110536403	metal_transporter_CNNM4	-1.90885	0.000610179	low-tolerance_sig
ints6l	integrator_complex_subunit_6_like	-1.90451	0.00018584	low-tolerance_sig
LOC110536287	sorting_nexin-27	-1.90365	0.000364329	low-tolerance_sig
LOC110527503	anosmin-1	-1.90224	3.85729e-06	low-tolerance_sig
LOC110493417	pyrroline-5-carboxylate_reductase_1&_mitochondrial	-1.89952	4.89174e-06	low-tolerance_sig
LOC110499209	FAM20A_golgi_associated_secretory_pathway_pseudokinase	-1.89785	0.00140323	low-tolerance_sig
LOC110500534	uncharacterized_LOC110500534	-1.89613	0.000306715	low-tolerance_sig
LOC110515252	MICAL-like_protein_2	-1.89349	0.00100971	low-tolerance_sig
LOC110531387	zinc_finger_and_SCAN_domain-containing_protein_22	-1.89084	0.0087937	low-tolerance_sig
LOC110525640	rho-related_BTB_domain-containing_protein_2	-1.89056	0.00188434	low-tolerance_sig
tubb2b	tubulin&_beta_2b	-1.89035	8.1433e-06	low-tolerance_sig
LOC110521690	UDP-N-acetylhexosamine_pyrophosphorylase	-1.88738	4.77047e-07	low-tolerance_sig
LOC110510214	uncharacterized_LOC110510214	-1.88409	5.04733e-05	low-tolerance_sig
LOC110509040	adaptin_ear-binding_coat-associated_protein_1	-1.88203	0.000329374	low-tolerance_sig
LOC110495542	glycerol_kinase	-1.88145	0.000214925	low-tolerance_sig
gmip	GEM_interacting_protein	-1.8793	2.1549e-07	low-tolerance_sig
LOC110512494	mediator_of_DNA_damage_checkpoint_protein_1	-1.87903	2.06541e-05	low-tolerance_sig
LOC110500895	stromal_interaction_molecule_2	-1.87695	1.90171e-05	low-tolerance_sig
LOC110536081	S-adenosylmethionine_synthase	-1.87638	1.64088e-05	low-tolerance_sig
wars1	tryptophanyl-tRNA_synthetase_1	-1.87631	9.45232e-05	low-tolerance_sig
LOC110487436	hsp70-binding_protein_1	-1.87464	0.000110094	low-tolerance_sig
LOC110500212	cyclic_AMP-responsive_element-binding_protein_3-like_protein_2	-1.87217	2.429e-08	low-tolerance_sig
LOC110528685	MAP_kinase-activated_protein_kinase_2	-1.87203	4.7831e-06	low-tolerance_sig
pkmyt1	protein_kinase&_membrane_associated_tyrosine/threonine_1	-1.87166	2.72892e-07	low-tolerance_sig
LOC110495887	ras-related_protein_M-Ras	-1.86969	2.58777e-06	low-tolerance_sig
sdc4	syndecan_4	-1.86823	0.0086417	low-tolerance_sig
LOC118937439	uncharacterized_LOC118937439	-1.86717	0.00470868	low-tolerance_sig
trim2b	tripartite_motif_containing_2b	-1.86514	0.00819884	low-tolerance_sig
LOC110527709	cytidine_deaminase	-1.86447	0.00139177	low-tolerance_sig
LOC110529751	uncharacterized_LOC110529751	-1.86185	0.000973142	low-tolerance_sig
LOC110487775	proheparin-binding_EGF-like_growth_factor	-1.86145	0.00267847	low-tolerance_sig
LOC110490512	sodium-coupled_neutral_amino_acid_transporter_4	-1.8611	5.49622e-05	low-tolerance_sig
LOC110502655	tubulin_beta_chain-like	-1.85995	0.00800494	low-tolerance_sig
LOC110503771	A_disintegrin_and_metalloproteinase_with_thrombospondin_motifs_8	-1.85989	0.00163779	low-tolerance_sig
bhlha15	basic_helix-loop-helix_family&_member_a15	-1.85863	1.46509e-08	low-tolerance_sig
slc3a1	solute_carrier_family_3_member_1	-1.85793	0.00980432	low-tolerance_sig
LOC110521945	zinc_finger_protein_239-like	-1.85562	5.88721e-05	low-tolerance_sig
LOC110500648	perilipin-2	-1.8513	2.21438e-05	low-tolerance_sig
pkz	protein_kinase_containing_Z-DNA_binding_domains	-1.85017	3.2085e-06	low-tolerance_sig
LOC110537909	uncharacterized_LOC110537909	-1.84642	0.00023659	low-tolerance_sig
hacd3	3-hydroxyacyl-CoA_dehydratase_3	-1.84557	7.50723e-06	low-tolerance_sig
LOC110538749	uncharacterized_LOC110538749	-1.84512	7.67787e-06	low-tolerance_sig
LOC110538002	uncharacterized_LOC110538002	-1.8423	2.1735e-08	low-tolerance_sig
LOC110504846	zinc_finger_protein_607	-1.83985	8.70142e-07	low-tolerance_sig
plk3	polo-like_kinase_3_(Drosophila)	-1.83736	0.00237854	low-tolerance_sig
LOC110507423	uncharacterized_LOC110507423	-1.83577	8.06431e-06	low-tolerance_sig
klf9	Kruppel-like_factor_9	-1.8328	0.000467733	low-tolerance_sig
LOC110496294	protein_disulfide-isomerase_A3	-1.82971	3.13205e-08	low-tolerance_sig
LOC110487826	oocyte_zinc_finger_protein_XlCOF6	-1.8289	9.77518e-05	low-tolerance_sig
LOC118938477	uncharacterized_LOC118938477	-1.82743	1.35171e-05	low-tolerance_sig
hsd3b1	hydroxy-delta-5-steroid_dehydrogenase&_3_beta-_and_steroid_delta-isomerase_1	-1.82351	0.00481845	low-tolerance_sig
LOC110485485	guanine_nucleotide-binding_protein_G(o)_subunit_alpha	-1.82293	6.25252e-06	low-tolerance_sig
LOC110526446	glucose-fructose_oxidoreductase_domain-containing_protein_2	-1.82189	7.18643e-07	low-tolerance_sig
mat2aa	methionine_adenosyltransferase_II&_alpha_a	-1.8214	2.18007e-05	low-tolerance_sig
LOC110485723	mediator_of_DNA_damage_checkpoint_protein_1	-1.81705	4.51212e-06	low-tolerance_sig
LOC110494514	GATA-binding_factor_2	-1.81674	0.00610837	low-tolerance_sig
irs1	insulin_receptor_substrate_1	-1.81503	1.83226e-06	low-tolerance_sig
LOC110538649	solute_carrier_family_35_member_B1	-1.81387	1.32306e-05	low-tolerance_sig
LOC110534674	zinc_finger_protein_69_homolog	-1.81309	1.35255e-06	low-tolerance_sig
LOC110519120	zinc_finger_protein_710	-1.80903	0.00197732	low-tolerance_sig
LOC110498917	39S_ribosomal_protein_L38&_mitochondrial	-1.8085	6.46777e-05	low-tolerance_sig
LOC118960363	pleckstrin_homology_domain-containing_family_A_member_8-like	-1.80812	0.00765894	low-tolerance_sig
LOC110500059	myosin_binding_protein_C1	-1.80765	0.00426164	low-tolerance_sig
LOC110487835	sodium-dependent_lysophosphatidylcholine_symporter_1-B	-1.80664	0.00290929	low-tolerance_sig
spag9a	sperm_associated_antigen_9a	-1.80559	0.00306385	low-tolerance_sig
LOC110527748	tubby-related_protein_1	-1.80558	4.54794e-07	low-tolerance_sig
LOC110503728	huntingtin-interacting_protein_1	-1.79968	6.53531e-07	low-tolerance_sig
LOC110497729	NF-kappa-B_inhibitor_alpha	-1.79655	3.21684e-08	low-tolerance_sig
LOC110536389	heat_shock_protein_beta-8	-1.79535	6.43301e-06	low-tolerance_sig
LOC110494047	protein_BTG2	-1.79498	0.000124733	low-tolerance_sig
LOC110525771	transitional_endoplasmic_reticulum_ATPase	-1.7943	0.000165504	low-tolerance_sig
LOC110509640	alpha-2B_adrenergic_receptor	-1.7907	0.000486702	low-tolerance_sig
LOC118938872	LARGE_xylosyl-_and_glucuronyltransferase_1	-1.78649	0.00144446	low-tolerance_sig
LOC110535902	sarcoplasmic/endoplasmic_reticulum_calcium_ATPase_2	-1.78606	1.38795e-06	low-tolerance_sig
purg	purine-rich_element_binding_protein_G	-1.78531	2.64272e-05	low-tolerance_sig
LOC110525453	probable_peptidyl-tRNA_hydrolase	-1.78285	6.02367e-06	low-tolerance_sig
LOC110485952	envoplakin	-1.78254	2.97459e-06	low-tolerance_sig
LOC110535423	golgin_subfamily_A_member_6-like_protein_22	-1.78041	0.000926109	low-tolerance_sig
LOC118941021	zinc_finger_protein_624-like	-1.77849	0.0029099	low-tolerance_sig
LOC110504537	heat_shock_70_kDa_protein_4	-1.77718	0.00539748	low-tolerance_sig
LOC110487788	cyclin-J	-1.77513	4.92541e-06	low-tolerance_sig
LOC110490481	lysine-specific_demethylase_7B	-1.77505	1.65594e-05	low-tolerance_sig
LOC110528861	nardilysin	-1.77354	5.4766e-06	low-tolerance_sig
LOC110530248	cAMP-responsive_element_modulator	-1.77338	2.73881e-06	low-tolerance_sig
LOC110500223	sugar_phosphate_exchanger_3	-1.77176	4.17556e-08	low-tolerance_sig
fam117bb	family_with_sequence_similarity_117_member_Bb	-1.76584	0.000298607	low-tolerance_sig
LOC110523572	zinc_finger_MYND_domain-containing_protein_19	-1.76554	1.72414e-07	low-tolerance_sig
LOC110509590	protein_phosphatase_1_regulatory_subunit_26	-1.76452	1.9879e-05	low-tolerance_sig
LOC110532067	zinc_finger_protein_33A-like	-1.76419	0.00828029	low-tolerance_sig
uck1	uridine-cytidine_kinase_1	-1.76223	0.000775172	low-tolerance_sig
zgc:63863	TBC_domain-containing_protein	-1.76195	0.000672491	low-tolerance_sig
LOC110533969	4F2_cell-surface_antigen_heavy_chain	-1.76144	0.000131789	low-tolerance_sig
LOC110531208	TELO2-interacting_protein_1_homolog	-1.76101	0.000181497	low-tolerance_sig
LOC110511225	zinc_finger_protein_501-like	-1.76093	9.97123e-06	low-tolerance_sig
LOC110495980	insulin_receptor_substrate_2	-1.76002	0.00484404	low-tolerance_sig
LOC110538275	probable_G-protein_coupled_receptor_146	-1.75997	9.76827e-08	low-tolerance_sig
LOC118939468	vicilin-like_seed_storage_protein_At2g18540	-1.75765	0.00453015	low-tolerance_sig
LOC110487361	zinc_finger_protein_2-like	-1.7555	0.00458331	low-tolerance_sig
LOC110508478	zinc_fingers_and_homeoboxes_protein_1	-1.75408	1.40749e-09	low-tolerance_sig
slc1a4	solute_carrier_family_1_member_4	-1.75195	7.10729e-05	low-tolerance_sig
LOC110516060	glycerol-3-phosphate_dehydrogenase&_mitochondrial	-1.75136	0.00182255	low-tolerance_sig
LOC110531318	tetratricopeptide_repeat_protein_39B	-1.75025	4.43606e-05	low-tolerance_sig
akap13	A-kinase_anchoring_protein_13	-1.74862	8.89286e-06	low-tolerance_sig
LOC110520510	protein_TFG	-1.74767	2.47536e-06	low-tolerance_sig
LOC110521437	zinc_finger_and_BTB_domain-containing_protein_7A	-1.74717	0.000620037	low-tolerance_sig
LOC110489712	riboflavin_transporter_2	-1.74711	0.00496992	low-tolerance_sig
LOC110497562	cell_growth_regulator_with_EF_hand_domain_protein_1	-1.74673	0.000967903	low-tolerance_sig
LOC110523064	A-kinase_anchor_protein_2	-1.74637	0.000394601	low-tolerance_sig
LOC110531634	LIM_domain-containing_protein_ajuba	-1.74338	1.88628e-07	low-tolerance_sig
LOC110530464	microtubule-associated_protein_RP/EB_family_member_2	-1.74326	2.05224e-05	low-tolerance_sig
LOC110537603	myb-binding_protein_1A-like_protein	-1.74325	0.00191618	low-tolerance_sig
LOC110532614	zinc_finger_protein_64	-1.74258	0.000104374	low-tolerance_sig
gs04	glutamine_synthetase	-1.7406	0.0012039	low-tolerance_sig
LOC110504728	storkhead-box_protein_2	-1.73729	0.00664448	low-tolerance_sig
LOC110488805	dehydrodolichyl_diphosphate_synthase_complex_subunit_DHDDS	-1.73679	3.78704e-05	low-tolerance_sig
LOC110535171	divergent_protein_kinase_domain_2A	-1.73567	6.53531e-07	low-tolerance_sig
LOC110498680	LON_peptidase_N-terminal_domain_and_RING_finger_protein_1	-1.73405	5.06015e-07	low-tolerance_sig
LOC110527877	2-epi-5-epi-valiolone_synthase	-1.73252	0.00548837	low-tolerance_sig
slc41a2b	solute_carrier_family_41_member_2b	-1.73206	0.000164854	low-tolerance_sig
LOC110532829	dnaJ_homolog_subfamily_C_member_5	-1.73188	0.00211358	low-tolerance_sig
LOC110538479	transcription_factor_jun-B	-1.73183	0.00152681	low-tolerance_sig
LOC110506712	la-related_protein_6	-1.73144	0.000329883	low-tolerance_sig
pgam1b	phosphoglycerate_mutase_1b	-1.73111	0.000261396	low-tolerance_sig
LOC110494836	dual_specificity_protein_phosphatase_7	-1.72804	1.92701e-05	low-tolerance_sig
brdt	bromodomain&_testis-specific	-1.72791	1.07949e-06	low-tolerance_sig
LOC110535188	decaprenyl-diphosphate_synthase_subunit_1	-1.72506	0.0053067	low-tolerance_sig
LOC110538737	ER_lumen_protein-retaining_receptor_2	-1.72292	5.55429e-05	low-tolerance_sig
LOC110495396	rho-related_GTP-binding_protein_RhoE	-1.72277	0.000130315	low-tolerance_sig
rflna	refilin_A	-1.71938	9.8949e-06	low-tolerance_sig
LOC118944812	uncharacterized_LOC118944812	-1.71906	2.53175e-06	low-tolerance_sig
csrnp1b	cysteine-serine-rich_nuclear_protein_1b	-1.71806	0.00152506	low-tolerance_sig
ier3	immediate_early_response_3	-1.71625	0.00578949	low-tolerance_sig
LOC110494599	RING1_and_YY1-binding_protein	-1.71221	0.00017902	low-tolerance_sig
LOC110498510	zinc_finger_protein_768	-1.7113	3.70303e-06	low-tolerance_sig
prmt6	protein_arginine_methyltransferase_6	-1.7112	1.0769e-06	low-tolerance_sig
tifa	TRAF_interacting_protein_with_forkhead_associated_domain	-1.71081	9.77518e-05	low-tolerance_sig
LOC110526567	wee1-like_protein_kinase_1-A	-1.70966	7.96269e-06	low-tolerance_sig
acaca	acetyl-CoA_carboxylase_alpha	-1.70909	0.000818297	low-tolerance_sig
LOC110526249	dpy-19_like_C-mannosyltransferase_3	-1.70647	0.00926946	low-tolerance_sig
acbd3	acyl-Coenzyme_A_binding_domain_containing_3	-1.70619	2.06673e-06	low-tolerance_sig
LOC110527185	filamin_A-interacting_protein_1-like	-1.7017	6.98872e-08	low-tolerance_sig
LOC110520139	cytochrome_c	-1.70161	0.000171856	low-tolerance_sig
LOC110529880	WD_repeat_and_coiled-coil-containing_protein	-1.70089	0.000237371	low-tolerance_sig
LOC110530494	HIG1_domain_family_member_1A&_mitochondrial	-1.69601	0.00295807	low-tolerance_sig
LOC110487969	oxysterol-binding_protein-related_protein_3	-1.69397	0.000101037	low-tolerance_sig
LOC110511372	N-acyl-phosphatidylethanolamine-hydrolyzing_phospholipase_D	-1.69345	0.000601101	low-tolerance_sig
cdkn1ba	cyclin-dependent_kinase_inhibitor_1Ba	-1.69204	2.18601e-05	low-tolerance_sig
LOC110502833	ADP-ribosylation_factor_4	-1.69051	2.64272e-05	low-tolerance_sig
LOC118937786	uncharacterized_LOC118937786	-1.68894	0.00464206	low-tolerance_sig
rgs1	regulator_of_G-protein_signaling_1	-1.68835	8.24525e-08	low-tolerance_sig
LOC110525525	sarcoplasmic/endoplasmic_reticulum_calcium_ATPase_2	-1.68772	3.91357e-06	low-tolerance_sig
LOC110532638	fat_storage-inducing_transmembrane_protein_2	-1.6831	0.00211614	low-tolerance_sig
LOC110503529	serine/threonine-protein_kinase_SIK2	-1.68183	6.08553e-06	low-tolerance_sig
tars1	threonyl-tRNA_synthetase_1	-1.68139	0.00010763	low-tolerance_sig
LOC110500171	SIN3-HDAC_complex-associated_factor-like	-1.67999	0.00237854	low-tolerance_sig
LOC118937360	uncharacterized_LOC118937360	-1.67766	0.00207885	low-tolerance_sig
LOC110508309	N-acetyllactosaminide_beta-1&3-N-acetylglucosaminyltransferase_2	-1.67571	2.2936e-06	low-tolerance_sig
LOC110510413	circadian-associated_transcriptional_repressor-like	-1.67387	0.000430735	low-tolerance_sig
LOC110533244	uracil_phosphoribosyltransferase_homolog	-1.67254	2.32019e-06	low-tolerance_sig
klf13	Kruppel-like_factor_13	-1.67209	0.00109767	low-tolerance_sig
LOC110496507	cartilage_associated_protein	-1.67156	5.84221e-06	low-tolerance_sig
gfm1	G_elongation_factor&_mitochondrial_1	-1.67085	4.52645e-05	low-tolerance_sig
LOC110532410	regulation_of_nuclear_pre-mRNA_domain-containing_protein_1B	-1.67014	7.49085e-07	low-tolerance_sig
LOC110497020	periodic_tryptophan_protein_2_homolog	-1.66967	0.00196118	low-tolerance_sig
LOC110494457	6-phosphofructo-2-kinase/fructose-2&6-bisphosphatase_2	-1.6695	0.00992764	low-tolerance_sig
LOC118937830	filaggrin-2-like	-1.66938	0.00793755	low-tolerance_sig
LOC110509997	zinc_finger_protein-like_1	-1.66921	4.37417e-06	low-tolerance_sig
LOC110503631	ubiquitin_carboxyl-terminal_hydrolase_2	-1.66483	3.81994e-06	low-tolerance_sig
LOC110509099	dnaJ_homolog_subfamily_C_member_1	-1.66381	6.49801e-06	low-tolerance_sig
plekha8	pleckstrin_homology_domain_containing&_family_A_(phosphoinositide_binding_specific)_member_8	-1.6609	5.24355e-06	low-tolerance_sig
LOC110505889	cell_growth_regulator_with_EF_hand_domain_protein_1	-1.66022	1.09212e-05	low-tolerance_sig
LOC110497783	probable_phospholipid-transporting_ATPase_VD	-1.65896	1.4407e-05	low-tolerance_sig
c11h9orf85	chromosome_11_C9orf85_homolog	-1.65876	4.24495e-06	low-tolerance_sig
LOC110521780	uridine-cytidine_kinase_2-A	-1.6579	7.46347e-05	low-tolerance_sig
LOC110535135	ras-GEF_domain-containing_family_member_1B-A	-1.65757	0.00417447	low-tolerance_sig
LOC110507523	NLR_family_CARD_domain-containing_protein_3	-1.65732	0.0090973	low-tolerance_sig
LOC110531459	plasminogen_activator_inhibitor_1	-1.65629	0.00277645	low-tolerance_sig
ipo4	importin_4	-1.65626	2.60792e-07	low-tolerance_sig
abcf2a	ATP-binding_cassette&_sub-family_F_(GCN20)&_member_2a	-1.65265	0.000551128	low-tolerance_sig
LOC100499595	suppressor_of_cytokine_signaling_7	-1.6526	4.98141e-07	low-tolerance_sig
LOC110501714	transcription_cofactor_vestigial-like_protein_3	-1.65255	0.00982885	low-tolerance_sig
LOC110493322	dual_specificity_protein_phosphatase_5	-1.65241	8.34722e-05	low-tolerance_sig
LOC110499128	uncharacterized_LOC110499128	-1.65131	9.45205e-05	low-tolerance_sig
LOC110507011	CCAAT/enhancer-binding_protein_gamma	-1.65067	2.13534e-06	low-tolerance_sig
LOC118964615	uncharacterized_LOC118964615	-1.65064	0.00985536	low-tolerance_sig
rsrc2	arginine/serine-rich_coiled-coil_2	-1.64961	1.46245e-06	low-tolerance_sig
LOC110537802	early_growth_response_protein_1	-1.64961	0.00204357	low-tolerance_sig
mars1	methionyl-tRNA_synthetase_1	-1.64952	3.16853e-06	low-tolerance_sig
hnrnph3	heterogeneous_nuclear_ribonucleoprotein_H3_(2H9)	-1.64561	1.09754e-06	low-tolerance_sig
LOC118940026	phosphoglycerate_mutase_1	-1.64486	0.00081163	low-tolerance_sig
neurl1b	neuralized_E3_ubiquitin_protein_ligase_1B	-1.64446	0.0045237	low-tolerance_sig
LOC110509695	uncharacterized_protein_C11orf24	-1.64366	3.78508e-05	low-tolerance_sig
LOC110486873	transducin_beta-like_protein_3	-1.6435	0.000262966	low-tolerance_sig
LOC110486890	jupiter_microtubule_associated_homolog_1	-1.64321	4.01198e-05	low-tolerance_sig
LOC110530769	purine_nucleoside_phosphorylase	-1.6424	0.000941563	low-tolerance_sig
LOC118942851	uncharacterized_LOC118942851	-1.64238	0.00023042	low-tolerance_sig
LOC110485582	CREB3_regulatory_factor-like	-1.64129	0.000128506	low-tolerance_sig
LOC110520375	E3_SUMO-protein_ligase_RanBP2	-1.64041	0.000198162	low-tolerance_sig
LOC118941341	uncharacterized_LOC118941341	-1.63971	0.000838294	low-tolerance_sig
LOC110486266	coenzyme_Q-binding_protein_COQ10_homolog&_mitochondrial-like	-1.63813	7.44505e-05	low-tolerance_sig
LOC110530492	5-beta-cholestane-3-alpha&7-alpha-diol_12-alpha-hydroxylase	-1.63772	0.000554695	low-tolerance_sig
LOC110527334	prostaglandin_F2_receptor_negative_regulator	-1.63757	0.00374077	low-tolerance_sig
LOC110529815	kelch_repeat_and_BTB_domain-containing_protein_11	-1.63641	9.90525e-05	low-tolerance_sig
ddx27	DEAD_(Asp-Glu-Ala-Asp)_box_polypeptide_27	-1.6364	1.98331e-05	low-tolerance_sig
pabir2	PABIR_family_member_2	-1.63583	0.00018474	low-tolerance_sig
LOC118940355	filaggrin-2-like	-1.63276	0.00139109	low-tolerance_sig
LOC110530141	mitochondrial_import_inner_membrane_translocase_subunit_TIM44	-1.63213	0.000745823	low-tolerance_sig
arsh	arylsulfatase_H	-1.62612	0.00084959	low-tolerance_sig
LOC110486872	60S_ribosomal_protein_L3	-1.62289	0.000165504	low-tolerance_sig
LOC110537848	histone_deacetylase_complex_subunit_SAP30L	-1.62253	4.55861e-06	low-tolerance_sig
LOC110524896	vesicle_transport_protein_GOT1B	-1.62218	0.00100116	low-tolerance_sig
LOC110498289	arginase-2&_mitochondrial	-1.62124	0.00690563	low-tolerance_sig
LOC110510153	phosphatidylinositol-binding_clathrin_assembly_protein	-1.62073	5.09165e-06	low-tolerance_sig
LOC110531744	inactive_ubiquitin_carboxyl-terminal_hydrolase_53	-1.61988	2.42279e-06	low-tolerance_sig
LOC110485287	zinc_finger_protein_431-like	-1.61836	1.72516e-06	low-tolerance_sig
kiaa0513	KIAA0513_ortholog	-1.61806	3.78508e-05	low-tolerance_sig
tmem53	transmembrane_protein_53	-1.61607	0.000117032	low-tolerance_sig
LOC110537851	transportin-2	-1.61369	1.17897e-05	low-tolerance_sig
LOC110487588	uncharacterized_LOC110487588	-1.61253	0.00920548	low-tolerance_sig
LOC110527316	zinc_finger_protein_239	-1.61181	0.00236222	low-tolerance_sig
LOC110489602	protein_disulfide-isomerase_A4	-1.61048	0.00358519	low-tolerance_sig
LOC110521938	zinc_finger_protein_180	-1.60998	0.00801342	low-tolerance_sig
LOC110526033	peroxisome_proliferator-activated_receptor_gamma_coactivator-related_protein_1	-1.60639	3.94738e-05	low-tolerance_sig
LOC110525681	probable_E3_ubiquitin-protein_ligase_HECTD4	-1.60393	0.00051277	low-tolerance_sig
lipe1	hormone-sensitive_lipase_subtype_1	-1.60329	0.000432071	low-tolerance_sig
LOC110530122	angiopoietin-related_protein_4	-1.59854	0.000111157	low-tolerance_sig
zmynd19	zinc_finger&_MYND-type_containing_19	-1.59787	0.00117247	low-tolerance_sig
LOC110538575	protein_SCO1_homolog&_mitochondrial	-1.59705	4.41457e-05	low-tolerance_sig
LOC110486127	cyclic_AMP-dependent_transcription_factor_ATF-4	-1.59425	1.00322e-05	low-tolerance_sig
LOC110521233	AT-rich_interactive_domain-containing_protein_3B	-1.5937	0.00466061	low-tolerance_sig
LOC110505015	protocadherin-18	-1.59336	0.00319266	low-tolerance_sig
LOC118938158	GTPase_IMAP_family_member_7-like	-1.59064	0.00140117	low-tolerance_sig
LOC110534001	zinc_finger_protein-like_1	-1.58747	7.85873e-05	low-tolerance_sig
LOC110532728	probable_E3_ubiquitin-protein_ligase_DTX3	-1.58704	0.000998302	low-tolerance_sig
LOC110536365	calmodulin-regulated_spectrin-associated_protein_1-B	-1.58587	6.4032e-05	low-tolerance_sig
smad5	SMAD_family_member_5	-1.5858	5.97443e-05	low-tolerance_sig
LOC110492632	activity-dependent_neuroprotector_homeobox_protein	-1.58566	9.19613e-06	low-tolerance_sig
LOC110507473	periaxin	-1.5853	3.59493e-05	low-tolerance_sig
LOC110520024	C-X-C_chemokine_receptor_type_4-like	-1.58475	0.00171484	low-tolerance_sig
LOC110535558	kinesin-1_heavy_chain	-1.58281	4.67797e-05	low-tolerance_sig
LOC100136219	vitamin_D3_receptor_A	-1.58232	6.7415e-05	low-tolerance_sig
LOC110490218	uncharacterized_LOC110490218	-1.58154	0.00143316	low-tolerance_sig
LOC110498355	autophagy-related_protein_2_homolog_B-like	-1.58136	0.000242542	low-tolerance_sig
LOC110489968	ubiquitin-like_modifier-activating_enzyme_5	-1.57962	7.52259e-05	low-tolerance_sig
insrb	insulin_receptor_b	-1.57866	2.09069e-05	low-tolerance_sig
oscp1b	organic_solute_carrier_partner_1b	-1.57828	0.0034249	low-tolerance_sig
midn	midnolin	-1.57774	1.64711e-05	low-tolerance_sig
LOC110498479	zinc_finger_and_BTB_domain-containing_protein_17	-1.5775	0.00585006	low-tolerance_sig
LOC110499199	ubiquitin_carboxyl-terminal_hydrolase_42	-1.57694	6.15282e-07	low-tolerance_sig
LOC110515713	exportin-T	-1.57672	0.000189199	low-tolerance_sig
LOC110494304	FYVE&_RhoGEF_and_PH_domain-containing_protein_5	-1.57622	0.00987219	low-tolerance_sig
LOC110524574	UDP-N-acetylhexosamine_pyrophosphorylase	-1.57602	0.000572416	low-tolerance_sig
LOC110486292	mitogen-activated_protein_kinase_kinase_kinase_14	-1.57541	0.000242542	low-tolerance_sig
LOC110488169	CTP_synthase_1	-1.57511	5.01989e-06	low-tolerance_sig
tusc2b	tumor_suppressor_2&_mitochondrial_calcium_regulator_b	-1.57463	0.000129692	low-tolerance_sig
LOC110505226	protein_Smaug_homolog_1	-1.57389	0.00400526	low-tolerance_sig
fndc3a	fibronectin_type_III_domain_containing_3A	-1.57369	0.000103714	low-tolerance_sig
rcc1l	RCC1_like	-1.57359	1.40907e-05	low-tolerance_sig
LOC110496458	uncharacterized_LOC110496458	-1.57127	3.73433e-06	low-tolerance_sig
lrrk2	leucine-rich_repeat_kinase_2	-1.57048	1.0769e-06	low-tolerance_sig
LOC110500641	rap1_GTPase-GDP_dissociation_stimulator_1	-1.57026	1.87097e-05	low-tolerance_sig
LOC118936887	zinc_finger_protein_34-like	-1.56967	0.00783576	low-tolerance_sig
LOC110489126	E3_ubiquitin-protein_ligase_XIAP	-1.56944	2.48821e-06	low-tolerance_sig
LOC110494730	zinc_finger_protein_37	-1.56741	1.92513e-07	low-tolerance_sig
LOC110500797	4F2_cell-surface_antigen_heavy_chain	-1.56671	0.000151513	low-tolerance_sig
dnajc15	DnaJ_(Hsp40)_homolog&_subfamily_C&_member_15	-1.56598	2.97029e-05	low-tolerance_sig
qars1	glutaminyl-tRNA_synthetase_1	-1.56582	0.000588923	low-tolerance_sig
LOC110530705	E3_ubiquitin-protein_ligase_RNF126	-1.56564	0.000998302	low-tolerance_sig
LOC110514944	ras-related_protein_Rab-11A	-1.56537	6.23351e-05	low-tolerance_sig
homeza	homeobox_and_leucine_zipper_encoding_a	-1.5634	3.23384e-06	low-tolerance_sig
LOC110534623	uncharacterized_LOC110534623	-1.56094	0.000159938	low-tolerance_sig
bach1b	BTB_and_CNC_homology_1&_basic_leucine_zipper_transcription_factor_1_b	-1.56001	1.69888e-05	low-tolerance_sig
dnajc3b	DnaJ_(Hsp40)_homolog&_subfamily_C&_member_3b	-1.55914	0.00047395	low-tolerance_sig
LOC110487438	hsp70-binding_protein_1	-1.55809	0.000400879	low-tolerance_sig
LOC110501605	insulin_receptor_substrate_2	-1.55505	8.00589e-05	low-tolerance_sig
LOC110534067	choline-phosphate_cytidylyltransferase_B	-1.55222	2.42279e-06	low-tolerance_sig
LOC110485327	guanine_nucleotide-binding_protein_subunit_alpha-13	-1.54968	0.00191368	low-tolerance_sig
LOC110491853	serine--tRNA_ligase&_cytoplasmic	-1.54787	3.91297e-05	low-tolerance_sig
LOC110524187	nicalin-1	-1.5467	0.0076326	low-tolerance_sig
LOC110527356	lipoyltransferase_1&_mitochondrial	-1.54552	0.00289952	low-tolerance_sig
mars2	methionyl-tRNA_synthetase_2&_mitochondrial	-1.54426	0.00165536	low-tolerance_sig
LOC110504527	cyclin-J	-1.54348	0.00466061	low-tolerance_sig
LOC110486494	uncharacterized_LOC110486494	-1.54131	1.70343e-05	low-tolerance_sig
LOC110522253	EH_domain-containing_protein_3	-1.53959	0.0020633	low-tolerance_sig
crebrf	creb3_regulatory_factor	-1.53896	8.71253e-07	low-tolerance_sig
LOC110485220	GTP-binding_protein_1	-1.53837	0.00175758	low-tolerance_sig
pmp22b	peripheral_myelin_protein_22b	-1.53807	7.87349e-06	low-tolerance_sig
farsb	phenylalanyl-tRNA_synthetase_subunit_beta	-1.53698	0.000334776	low-tolerance_sig
LOC110530076	unconventional_myosin-VIIb	-1.53519	3.97158e-06	low-tolerance_sig
LOC110534563	aminoacyl_tRNA_synthase_complex-interacting_multifunctional_protein_1	-1.53369	0.000658866	low-tolerance_sig
LOC110528893	transformer-2_protein_homolog_beta	-1.53348	6.94379e-08	low-tolerance_sig
LOC110530172	cyclic_AMP-dependent_transcription_factor_ATF-6_alpha	-1.53346	0.000673186	low-tolerance_sig
LOC110494348	RNA_binding_motif_protein_15	-1.53345	2.11348e-07	low-tolerance_sig
LOC110538597	RUN_domain-containing_protein_1	-1.53284	0.000281033	low-tolerance_sig
LOC110529711	ubiquitin-conjugating_enzyme_E2_D4	-1.53259	1.71158e-05	low-tolerance_sig
LOC110496514	zinc_and_ring_finger_2a	-1.53154	0.00354382	low-tolerance_sig
LOC110498482	zinc_finger_protein_589	-1.53103	4.78264e-05	low-tolerance_sig
LOC110537032	zinc_finger_and_SCAN_domain-containing_protein_2	-1.53084	4.43048e-05	low-tolerance_sig
LOC110501543	C-X-C_chemokine_receptor_type_4	-1.5292	0.000832373	low-tolerance_sig
LOC110507162	A_disintegrin_and_metalloproteinase_with_thrombospondin_motifs_8	-1.52821	0.00267411	low-tolerance_sig
LOC110508150	transmembrane_protein_245	-1.52803	0.00104908	low-tolerance_sig
LOC110509110	C-C_chemokine_receptor_type_9	-1.52603	0.00857443	low-tolerance_sig
LOC110500290	serine/threonine-protein_kinase_pim-3	-1.526	1.94272e-06	low-tolerance_sig
rab1ba	zRAB1B&_member_RAS_oncogene_family_a	-1.52576	4.61982e-05	low-tolerance_sig
LOC110485495	zinc_finger_protein_239-like	-1.52541	0.00207885	low-tolerance_sig
LOC110499986	lysine-specific_demethylase_7B	-1.52462	0.0030616	low-tolerance_sig
LOC110505150	transmembrane_protein_33	-1.52135	9.684e-06	low-tolerance_sig
LOC110538745	ER_lumen_protein-retaining_receptor_2	-1.52071	0.00068096	low-tolerance_sig
LOC110536313	synaptobrevin_homolog_YKT6	-1.51948	3.83637e-05	low-tolerance_sig
LOC110508510	rho_GTPase-activating_protein_30	-1.51812	0.000926837	low-tolerance_sig
LOC110530825	crystallin_J1A	-1.5172	0.000404977	low-tolerance_sig
LOC110510168	high_mobility_group_protein_B3	-1.51664	0.00498835	low-tolerance_sig
LOC118948983	EH_domain-binding_protein_1-like	-1.51655	5.93841e-05	low-tolerance_sig
mindy3	MINDY_lysine_48_deubiquitinase_3	-1.51545	0.00175758	low-tolerance_sig
LOC110502858	histone_acetyltransferase_p300	-1.51514	2.247e-06	low-tolerance_sig
LOC110500245	apoptosis_facilitator_Bcl-2-like_protein_14	-1.51458	0.00024185	low-tolerance_sig
LOC118942883	N-acylneuraminate_cytidylyltransferase-like	-1.51362	0.000115487	low-tolerance_sig
LOC110502909	glucose-induced_degradation_protein_4_homolog	-1.51338	2.09069e-05	low-tolerance_sig
sugt1	SGT1_homolog&_MIS12_kinetochore_complex_assembly_cochaperone	-1.51295	0.000189592	low-tolerance_sig
LOC110522137	histone_deacetylase_2	-1.51269	0.00584743	low-tolerance_sig
LOC110487796	RING_finger_protein_44	-1.51229	0.0054525	low-tolerance_sig
si:dkey-19b23.8	uncharacterized_si:dkey-19b23.8	-1.51002	0.00316786	low-tolerance_sig
LOC110488228	thioredoxin-interacting_protein	-1.50986	0.000148439	low-tolerance_sig
LOC110503894	flotillin-2	-1.50892	3.70184e-06	low-tolerance_sig
LOC110486213	protein_HEXIM1	-1.5082	4.44982e-06	low-tolerance_sig
LOC110536098	V-type_proton_ATPase_116_kDa_subunit_a2	-1.5081	7.50723e-06	low-tolerance_sig
LOC110531823	Y-box-binding_protein_2-A	-1.50561	0.000101037	low-tolerance_sig
dnajc10	DnaJ_(Hsp40)_homolog&_subfamily_C&_member_10	-1.5048	5.2569e-05	low-tolerance_sig
LOC110516934	thioredoxin_domain-containing_protein_11	-1.50412	0.00216119	low-tolerance_sig
LOC110494701	mitochondrial_glutamate_carrier_1	-1.50189	0.00174495	low-tolerance_sig
LOC110488787	protein_argonaute-3	-1.50022	2.45532e-05	low-tolerance_sig
LOC110538692	mitochondrial_import_inner_membrane_translocase_subunit_Tim29	-1.49928	0.00106667	low-tolerance_sig
LOC110508874	schwannomin-interacting_protein_1	-1.49862	0.00503103	low-tolerance_sig
LOC110487180	induced_myeloid_leukemia_cell_differentiation_protein_Mcl-1_homolog	-1.49761	0.00100846	low-tolerance_sig
LOC110512903	transportin-2	-1.4971	0.003757	low-tolerance_sig
LOC110503586	protein_YIF1B	-1.49584	3.45078e-05	low-tolerance_sig
LOC110501691	insulin-induced_gene_2_protein	-1.49537	0.00162018	low-tolerance_sig
LOC110506426	trace_amine-associated_receptor_13c-like	-1.49436	0.00140117	low-tolerance_sig
LOC110507328	ATP-binding_cassette_sub-family_F_member_3	-1.49277	2.99895e-05	low-tolerance_sig
LOC110499835	alpha-N-acetylneuraminide_alpha-2&8-sialyltransferase	-1.49271	0.000356772	low-tolerance_sig
gla	galactosidase&_alpha	-1.49154	0.000124619	low-tolerance_sig
LOC110498488	hypermethylated_in_cancer_1_protein	-1.49097	0.00128359	low-tolerance_sig
LOC110531632	neutral_amino_acid_transporter_A	-1.4908	0.00175605	low-tolerance_sig
LOC110525493	golgin_subfamily_A_member_1	-1.49013	2.02256e-05	low-tolerance_sig
LOC110497529	AH_receptor-interacting_protein-like	-1.48991	0.001249	low-tolerance_sig
ddx11	DEAD/H_(Asp-Glu-Ala-Asp/His)_box_helicase_11	-1.48713	0.000146081	low-tolerance_sig
atf2	activating_transcription_factor_2	-1.48706	0.000184291	low-tolerance_sig
LOC110512784	transmembrane_9_superfamily_member_2-like	-1.48605	0.000114882	low-tolerance_sig
LOC110487370	nestin	-1.48564	0.00281538	low-tolerance_sig
LOC110486639	RUN_domain-containing_protein_1-like	-1.48544	1.52427e-05	low-tolerance_sig
tube1	tubulin&_epsilon_1	-1.48334	0.000124409	low-tolerance_sig
LOC110528150	protein_transport_protein_Sec61_subunit_alpha-like	-1.48334	0.00187847	low-tolerance_sig
LOC110502261	NAD-dependent_protein_deacetylase_sirtuin-1	-1.48316	1.44054e-05	low-tolerance_sig
LOC110520778	alpha-1&3/1&6-mannosyltransferase_ALG2-like	-1.48277	0.00114518	low-tolerance_sig
LOC110489551	F-box/SPRY_domain-containing_protein_1	-1.48075	0.000783873	low-tolerance_sig
LOC110498921	nuclear_prelamin_A_recognition_factor	-1.4805	0.00366366	low-tolerance_sig
LOC110538696	aldehyde_dehydrogenase_family_3_member_B1	-1.47951	0.00596902	low-tolerance_sig
LOC110503511	transcription_factor_RelB	-1.47702	0.000332448	low-tolerance_sig
LOC110503256	THAP_domain-containing_protein_5	-1.4747	0.000104248	low-tolerance_sig
LOC110537179	autism_susceptibility_gene_2_protein	-1.47417	0.00344456	low-tolerance_sig
LOC100301812	CCAAT/enhancer_binding_protein_(C/EBP)&_delta	-1.47364	0.000185332	low-tolerance_sig
LOC110493729	SERTA_domain-containing_protein_2	-1.47341	1.30124e-06	low-tolerance_sig
LOC110520245	Bardet-Biedl_syndrome_2_protein_homolog	-1.47336	0.000363976	low-tolerance_sig
LOC110494045	cryptochrome-1	-1.46983	0.0002022	low-tolerance_sig
LOC110531374	zinc_finger_protein_184	-1.46932	0.00921472	low-tolerance_sig
fbxl18	F-box_and_leucine-rich_repeat_protein_18	-1.46878	0.00462087	low-tolerance_sig
si:dkey-174n20.1	uncharacterized_LOC110526034	-1.46857	0.00244517	low-tolerance_sig
LOC110516132	dual_specificity_protein_phosphatase_5	-1.46834	0.00621049	low-tolerance_sig
LOC110508625	receptor-interacting_serine/threonine-protein_kinase_1	-1.46801	0.00022326	low-tolerance_sig
LOC110526236	NAD-dependent_protein_deacetylase_sirtuin-1	-1.46612	0.000110756	low-tolerance_sig
ssu72	SSU72_homolog&_RNA_polymerase_II_CTD_phosphatase	-1.4656	0.000265075	low-tolerance_sig
LOC110509768	protein_capicua_homolog	-1.46506	9.06945e-06	low-tolerance_sig
calub	calumenin_b	-1.46435	0.00994063	low-tolerance_sig
LOC110485162	actin-binding_Rho-activating_protein	-1.46319	0.00636873	low-tolerance_sig
ago1	argonaute_RISC_component_1	-1.46314	0.00185691	low-tolerance_sig
pdcl	phosducin-like	-1.46082	0.00249668	low-tolerance_sig
LOC110521275	wee1-like_protein_kinase_1-A	-1.46063	0.0001808	low-tolerance_sig
LOC110488784	protein_YIF1A	-1.45869	0.000406909	low-tolerance_sig
LOC110524110	small_glutamine-rich_tetratricopeptide_repeat-containing_protein_alpha	-1.45725	0.00117913	low-tolerance_sig
LOC118947001	H/ACA_ribonucleoprotein_complex_non-core_subunit_NAF1-like	-1.4552	0.00523442	low-tolerance_sig
LOC118937420	uncharacterized_LOC118937420	-1.45427	0.00291791	low-tolerance_sig
malt3	MALT_paracaspase_3	-1.45418	0.000174857	low-tolerance_sig
LOC110486030	ERO1-like_protein_beta	-1.45344	0.000739089	low-tolerance_sig
LOC110525945	phospholipid_phosphatase_1	-1.4532	0.00224354	low-tolerance_sig
LOC110502353	zinc_finger_protein_883	-1.45265	0.00051502	low-tolerance_sig
LOC110532256	bcl-2-like_protein_1	-1.45129	5.12342e-05	low-tolerance_sig
LOC110490190	phosphate_carrier_protein&_mitochondrial	-1.45024	1.61956e-05	low-tolerance_sig
LOC110512298	RNA-binding_protein_NOB1	-1.44947	0.000320274	low-tolerance_sig
LOC110532058	mRNA_export_factor	-1.4479	0.00104298	low-tolerance_sig
LOC110486080	serine/arginine-rich_splicing_factor_7	-1.44684	5.25341e-05	low-tolerance_sig
LOC110537139	protein_phosphatase_1_regulatory_subunit_3B	-1.44627	0.00037427	low-tolerance_sig
LOC110530894	MAP_kinase-interacting_serine/threonine-protein_kinase_2	-1.44448	0.00338604	low-tolerance_sig
LOC110499014	serine-rich_coiled-coil_domain-containing_protein_2	-1.4436	1.38237e-05	low-tolerance_sig
LOC110498668	large_neutral_amino_acids_transporter_small_subunit_3	-1.44347	0.00696386	low-tolerance_sig
phldb2b	pleckstrin_homology-like_domain&_family_B&_member_2b	-1.44257	0.00178709	low-tolerance_sig
mfsd2ab	major_facilitator_superfamily_domain_containing_2ab	-1.4414	0.000943425	low-tolerance_sig
LOC110495551	indian_hedgehog_B_protein	-1.44081	8.49646e-05	low-tolerance_sig
LOC110491399	polycomb_group_RING_finger_protein_5-B	-1.44035	0.00671003	low-tolerance_sig
LOC110531415	H(+)/Cl(-)_exchange_transporter_5	-1.43306	0.00664448	low-tolerance_sig
LOC110528377	transmembrane_protein_263	-1.43276	0.000895936	low-tolerance_sig
dhx30	DEAH_(Asp-Glu-Ala-His)_box_helicase_30	-1.43169	0.00485325	low-tolerance_sig
LOC110510928	DET1_homolog	-1.43132	0.00197732	low-tolerance_sig
zbtb26	zinc_finger_and_BTB_domain_containing_26	-1.43105	3.48088e-05	low-tolerance_sig
znhit2	zinc_finger&_HIT-type_containing_2	-1.43081	2.70813e-05	low-tolerance_sig
LOC110516940	E3_ubiquitin-protein_ligase_Mdm2	-1.43043	0.000518444	low-tolerance_sig
LOC110526165	transmembrane_protein_208	-1.42905	0.00244517	low-tolerance_sig
LOC110503660	protein_phosphatase_Slingshot_homolog_2	-1.42897	0.00449196	low-tolerance_sig
LOC110524201	calreticulin	-1.42816	0.00648035	low-tolerance_sig
eif1b	eukaryotic_translation_initiation_factor_1B	-1.4281	0.00121165	low-tolerance_sig
LOC110526797	cysteine--tRNA_ligase&_cytoplasmic	-1.42782	0.000184893	low-tolerance_sig
trmt13	tRNA_methyltransferase_13_homolog	-1.42762	0.000223665	low-tolerance_sig
yars1	tyrosyl-tRNA_synthetase_1	-1.42749	0.000554695	low-tolerance_sig
LOC110509857	general_transcription_factor_3C_polypeptide_4	-1.42675	1.38056e-05	low-tolerance_sig
LOC110488706	DAP3-binding_cell_death_enhancer_1	-1.42597	8.75048e-06	low-tolerance_sig
LOC110521686	capping_protein&_Arp2/3_and_myosin-I_linker_protein_3	-1.42551	0.000130319	low-tolerance_sig
LOC110494284	inositol_hexakisphosphate_kinase_2	-1.4254	0.000818297	low-tolerance_sig
LOC110500196	calphotin	-1.42394	6.77668e-05	low-tolerance_sig
LOC110537030	zinc_finger_and_SCAN_domain-containing_protein_5B	-1.42382	0.0021052	low-tolerance_sig
LOC110525199	putative_RNA-binding_protein_15B	-1.42096	0.000338414	low-tolerance_sig
LOC110487329	gastrula_zinc_finger_protein_XlCGF17.1	-1.42076	0.00051354	low-tolerance_sig
LOC110504100	eukaryotic_translation_initiation_factor_4_gamma_1	-1.41976	0.000627774	low-tolerance_sig
LOC110506648	zinc_transporter_ZIP13	-1.41865	0.000613642	low-tolerance_sig
LOC110535590	dnaJ_homolog_subfamily_B_member_6	-1.41855	0.00585712	low-tolerance_sig
LOC110492380	translocating_chain-associated_membrane_protein_1-like_1	-1.41822	0.00497186	low-tolerance_sig
LOC110486421	phosphomannomutase_1	-1.41685	0.00140884	low-tolerance_sig
LOC110490984	forkhead_box_protein_O1-A	-1.41641	0.000708089	low-tolerance_sig
LOC110491616	retinol_dehydrogenase_13	-1.41476	0.000306913	low-tolerance_sig
LOC110486250	ATP-citrate_synthase	-1.41226	0.00783171	low-tolerance_sig
zmat1	zinc_finger_matrin-type_1	-1.41152	4.55772e-07	low-tolerance_sig
LOC110496591	butyrophilin_subfamily_3_member_A2	-1.40943	0.00460015	low-tolerance_sig
LOC110488120	serine/threonine-protein_phosphatase_1_regulatory_subunit_10	-1.40911	0.000178868	low-tolerance_sig
isg20	interferon_stimulated_exonuclease_gene	-1.40907	0.000506682	low-tolerance_sig
LOC110527616	zinc_finger_protein_271-like	-1.4075	0.00108045	low-tolerance_sig
nipal4	NIPA_like_domain_containing_4	-1.4066	0.000185221	low-tolerance_sig
LOC110526987	stAR-related_lipid_transfer_protein_5	-1.40597	0.00149771	low-tolerance_sig
LOC110505749	apoptosis-stimulating_of_p53_protein_1	-1.40525	0.000133541	low-tolerance_sig
LOC110504673	SH2_domain-containing_protein_4A	-1.40381	0.0059342	low-tolerance_sig
LOC110536774	asparagine--tRNA_ligase&_cytoplasmic	-1.40373	0.00260322	low-tolerance_sig
LOC110495404	transmembrane_protein_39A	-1.40282	0.00278243	low-tolerance_sig
LOC110504538	ras_GTPase-activating_protein-binding_protein_1	-1.40166	0.000497231	low-tolerance_sig
LOC110530134	transcription_factor_jun-D	-1.40121	0.000762811	low-tolerance_sig
LOC110490204	GRIP_and_coiled-coil_domain-containing_protein_1	-1.40083	4.36007e-06	low-tolerance_sig
serpine1	serpin_peptidase_inhibitor&_clade_E_(nexin&_plasminogen_activator_inhibitor_type_1)&_member_1	-1.40003	0.00931454	low-tolerance_sig
LOC110528260	NGFI-A-binding_protein_2	-1.39645	0.00137411	low-tolerance_sig
LOC110507058	egl-9_family_hypoxia-inducible_factor_2	-1.39597	1.99241e-05	low-tolerance_sig
LOC110519931	phosphatidylinositol_glycan_anchor_biosynthesis&_class_V	-1.39451	1.1739e-05	low-tolerance_sig
LOC110535690	transmembrane_emp24_domain-containing_protein_7	-1.3924	0.0038681	low-tolerance_sig
herc4	HECT_and_RLD_domain_containing_E3_ubiquitin_protein_ligase_4	-1.39153	0.00149771	low-tolerance_sig
LOC110508445	Golgi_reassembly-stacking_protein_2	-1.39153	0.000104207	low-tolerance_sig
LOC110486998	dnaJ_homolog_subfamily_A_member_3&_mitochondrial	-1.39041	0.00457871	low-tolerance_sig
atp13a1	ATPase_13A1	-1.38864	0.000453626	low-tolerance_sig
camlg	calcium_modulating_ligand	-1.38827	5.48287e-05	low-tolerance_sig
LOC110527691	DNA_damage-inducible_transcript_3_protein	-1.38558	0.00529201	low-tolerance_sig
LOC110522505	leucine-rich_repeat_transmembrane_protein_FLRT2	-1.38557	0.00184257	low-tolerance_sig
wdr6	WD_repeat_domain_6	-1.38527	0.00170748	low-tolerance_sig
dars1	aspartyl-tRNA_synthetase_1	-1.38482	0.000453872	low-tolerance_sig
mlec	malectin	-1.38436	0.000127383	low-tolerance_sig
LOC110504772	stress-70_protein&_mitochondrial	-1.38384	0.000262509	low-tolerance_sig
si:dkey-174m14.3	uncharacterized_LOC110529777	-1.38355	3.33457e-05	low-tolerance_sig
LOC110537071	uncharacterized_LOC110537071	-1.38232	5.16932e-05	low-tolerance_sig
tsen34	TSEN34_tRNA_splicing_endonuclease_subunit	-1.38215	7.2866e-05	low-tolerance_sig
LOC110525062	AT-rich_interactive_domain-containing_protein_3A-like	-1.38154	0.00498835	low-tolerance_sig
mfsd13a	major_facilitator_superfamily_domain_containing_13A	-1.38101	0.000106242	low-tolerance_sig
LOC110528089	potassium_voltage-gated_channel_subfamily_C_member_2	-1.38057	0.00513971	low-tolerance_sig
LOC110523069	sorting_nexin-30	-1.38005	0.0063174	low-tolerance_sig
LOC110508995	receptor-interacting_serine/threonine-protein_kinase_2	-1.37975	0.000912467	low-tolerance_sig
LOC110488097	serine/threonine-protein_kinase_Sgk1	-1.37971	0.00363251	low-tolerance_sig
vars1	valyl-tRNA_synthetase_1	-1.37805	0.000363969	low-tolerance_sig
LOC110512361	E3_ubiquitin/ISG15_ligase_TRIM25	-1.37789	0.00250477	low-tolerance_sig
LOC110497292	microtubule-associated_tumor_suppressor_1_homolog_A	-1.37737	0.000155721	low-tolerance_sig
smpd5	sphingomyelin_phosphodiesterase_5	-1.37709	0.000161741	low-tolerance_sig
eif4g1a	eukaryotic_translation_initiation_factor_4_gamma&_1a	-1.37669	0.00121848	low-tolerance_sig
LOC110529696	vascular_endothelial_growth_factor_A-A	-1.37608	3.43823e-06	low-tolerance_sig
LOC110508131	serine/threonine-protein_phosphatase_5	-1.37484	0.00024185	low-tolerance_sig
LOC110493501	mpv17-like_protein	-1.37422	0.000402033	low-tolerance_sig
LOC110519529	zinc_finger_protein_OZF-like	-1.37313	0.000814997	low-tolerance_sig
cdkn1bb	cyclin-dependent_kinase_inhibitor_1Bb	-1.37259	6.56171e-05	low-tolerance_sig
LOC110536129	ATPase_MORC2A	-1.37254	5.29036e-05	low-tolerance_sig
LOC110532515	DNA_(cytosine-5)-methyltransferase_3A	-1.37055	0.00252331	low-tolerance_sig
LOC110527355	eukaryotic_translation_initiation_factor_5B	-1.37017	0.000472791	low-tolerance_sig
LOC118938113	gastrula_zinc_finger_protein_XlCGF17.1-like	-1.36762	0.00466621	low-tolerance_sig
rnf6	ring_finger_protein_(C3H2C3_type)_6	-1.36725	3.78704e-05	low-tolerance_sig
LOC110511909	uncharacterized_LOC110511909	-1.36678	0.00722805	low-tolerance_sig
gmppb	GDP-mannose_pyrophosphorylase_B	-1.36643	0.00160998	low-tolerance_sig
LOC110533369	prolyl_4-hydroxylase_subunit_alpha-2	-1.36502	0.00358839	low-tolerance_sig
LOC110538662	homologous_recombination_OB-fold_protein	-1.36487	3.83929e-05	low-tolerance_sig
tmem62	transmembrane_protein_62	-1.36457	8.75685e-05	low-tolerance_sig
LOC110530021	tyrosine-protein_kinase_JAK1	-1.36447	0.00098491	low-tolerance_sig
LOC110494157	ADP-ribosylation_factor_GTPase-activating_protein_1	-1.36394	9.59528e-05	low-tolerance_sig
LOC110529279	YLP_motif-containing_protein_1	-1.36314	2.98699e-05	low-tolerance_sig
LOC110533627	polyubiquitin-B	-1.36313	0.00311429	low-tolerance_sig
LOC110494868	zinc_finger_protein_208	-1.3624	0.000140295	low-tolerance_sig
LOC110527216	nucleotide_triphosphate_diphosphatase_NUDT15	-1.36239	0.00741453	low-tolerance_sig
LOC110509137	vesicle-associated_membrane_protein-associated_protein_A	-1.36207	0.00171044	low-tolerance_sig
arid4a	AT_rich_interactive_domain_4A_(RBP1-like)	-1.35839	0.000188372	low-tolerance_sig
LOC110535273	uncharacterized_protein_C9orf152	-1.35658	0.000108308	low-tolerance_sig
sipa1l1	signal-induced_proliferation-associated_1_like_1	-1.35658	0.000617488	low-tolerance_sig
LOC110489629	zinc_finger_protein_Xfin	-1.35634	0.00101785	low-tolerance_sig
LOC110492475	coiled-coil_domain-containing_protein_71	-1.35516	0.000361163	low-tolerance_sig
LOC110496587	insulin-like_growth_factor_2_mRNA-binding_protein_3	-1.35487	1.75817e-05	low-tolerance_sig
LOC110529588	dehydrodolichyl_diphosphate_synthase_complex_subunit_nus1	-1.3534	9.32634e-05	low-tolerance_sig
vegf	vascular_endothelial_growth_factor_precursor	-1.34977	0.000161587	low-tolerance_sig
LOC118944418	uncharacterized_LOC118944418	-1.34943	0.00315131	low-tolerance_sig
smfn	small_fragment_nuclease	-1.34876	0.00100362	low-tolerance_sig
LOC110532074	interferon-related_developmental_regulator_2	-1.34816	0.000865513	low-tolerance_sig
LOC110490643	N-acylneuraminate_cytidylyltransferase-like	-1.34785	0.00159192	low-tolerance_sig
nup93	nucleoporin_93	-1.34674	0.000674624	low-tolerance_sig
LOC110532349	uncharacterized_LOC110532349	-1.34668	0.00554656	low-tolerance_sig
LOC110531775	histone_H2A.Z	-1.34607	0.00151831	low-tolerance_sig
LOC110506735	ubiquitin_carboxyl-terminal_hydrolase_CYLD	-1.34548	4.74787e-05	low-tolerance_sig
LOC110499957	sodium-coupled_neutral_amino_acid_transporter_4	-1.34534	0.00819121	low-tolerance_sig
alox5ap	arachidonate_5-lipoxygenase-activating_protein	-1.34498	0.0088214	low-tolerance_sig
LOC110502849	ER_lumen_protein-retaining_receptor_2	-1.34413	0.00378018	low-tolerance_sig
LOC110529747	TSC22_domain_family_protein_2	-1.34308	3.61669e-05	low-tolerance_sig
LOC118936487	zinc_finger_protein_628-like	-1.34232	0.00375694	low-tolerance_sig
chst14	carbohydrate_(N-acetylgalactosamine_4-0)_sulfotransferase_14	-1.34223	1.36818e-05	low-tolerance_sig
LOC110485959	zinc_finger_protein_32	-1.34085	0.00259515	low-tolerance_sig
LOC110518175	KH_homology_domain-containing_protein_4	-1.34046	0.00111468	low-tolerance_sig
nlrc3l	NLR_family&_CARD_domain_containing_3-like	-1.33859	3.08739e-06	low-tolerance_sig
LOC110537200	transmembrane_protein_120B	-1.33835	0.000174857	low-tolerance_sig
LOC110506196	reticulocalbin-1	-1.33827	0.00128608	low-tolerance_sig
LOC110500717	echinoderm_microtubule-associated_protein-like_3	-1.3374	0.00307751	low-tolerance_sig
LOC110521368	AFG3-like_protein_1	-1.3369	0.00175758	low-tolerance_sig
pdxp	pyridoxal_(pyridoxine&_vitamin_B6)_phosphatase	-1.33614	0.00224014	low-tolerance_sig
LOC110492833	protein_transport_protein_Sec24C	-1.33578	0.000865513	low-tolerance_sig
LOC110495852	DPH3_homolog	-1.33566	0.000100445	low-tolerance_sig
LOC110538297	uncharacterized_LOC110538297	-1.33399	0.000431364	low-tolerance_sig
LOC110521303	dual_specificity_protein_phosphatase_8	-1.33335	0.00351236	low-tolerance_sig
LOC110516867	exportin-T-like	-1.33211	0.000365657	low-tolerance_sig
LOC110530146	coatomer_subunit_beta'	-1.33056	0.000998624	low-tolerance_sig
ydjc	YdjC_chitooligosaccharide_deacetylase_homolog	-1.33008	0.00201039	low-tolerance_sig
LOC118938372	oocyte_zinc_finger_protein_XlCOF6-like	-1.32992	0.007917	low-tolerance_sig
LOC110524508	SUN_domain-containing_ossification_factor	-1.32981	0.00634487	low-tolerance_sig
myb	v-myb_avian_myeloblastosis_viral_oncogene_homolog	-1.32899	0.00706519	low-tolerance_sig
LOC110521255	apoptosis_inhibitor_5	-1.32895	0.000185221	low-tolerance_sig
LOC110486516	ubinuclein-2	-1.32829	0.000535988	low-tolerance_sig
LOC110538089	uncharacterized_LOC110538089	-1.32783	0.000831596	low-tolerance_sig
zzef1	zinc_finger&_ZZ-type_with_EF_hand_domain_1	-1.32461	0.00149281	low-tolerance_sig
bicd2	bicaudal_D_homolog_2_(Drosophila)	-1.32373	0.000415388	low-tolerance_sig
LOC110525376	protein_fem-1_homolog_B	-1.32351	0.000105308	low-tolerance_sig
LOC110490591	ras-related_protein_Rab-21	-1.32139	0.000701698	low-tolerance_sig
myclb	MYCL_proto-oncogene&_bHLH_transcription_factor_b	-1.32117	0.00465091	low-tolerance_sig
LOC110508530	transcription_factor_AP-1	-1.32044	0.000193505	low-tolerance_sig
LOC110501044	uncharacterized_protein_C12orf45_homolog	-1.32009	0.00132073	low-tolerance_sig
LOC110486548	probable_ATP-dependent_RNA_helicase_DDX5	-1.31877	0.00291716	low-tolerance_sig
LOC110526239	receptor-interacting_serine/threonine-protein_kinase_2	-1.31847	0.00933529	low-tolerance_sig
LOC110486970	tRNA_N(3)-methylcytidine_methyltransferase_METTL6	-1.3169	0.000165504	low-tolerance_sig
stt3b	STT3_oligosaccharyltransferase_complex_catalytic_subunit_B	-1.31514	0.00662498	low-tolerance_sig
golga5	golgin_A5	-1.31449	0.000500435	low-tolerance_sig
LOC110531834	transcription_factor_p65	-1.31422	0.00164902	low-tolerance_sig
glsb	glutaminase_b	-1.31261	0.000184893	low-tolerance_sig
smad9	SMAD_family_member_9	-1.31138	0.00351531	low-tolerance_sig
LOC110509767	AN1-type_zinc_finger_protein_5	-1.31082	0.00416277	low-tolerance_sig
fxr1	fragile_X_mental_retardation&_autosomal_homolog_1	-1.30978	0.00170748	low-tolerance_sig
LOC110502268	SEC23-interacting_protein	-1.30968	3.40727e-05	low-tolerance_sig
LOC110496200	chromodomain-helicase-DNA-binding_protein_4	-1.30854	0.000882763	low-tolerance_sig
LOC110524208	scaffold_attachment_factor_B2	-1.30744	3.69246e-05	low-tolerance_sig
wbp2	WW_domain_binding_protein_2	-1.30543	0.00536923	low-tolerance_sig
LOC110500338	insulin_receptor_substrate_2-B	-1.30539	4.61109e-05	low-tolerance_sig
LOC110491573	sodium-dependent_neutral_amino_acid_transporter_B(0)AT2	-1.30483	0.00117595	low-tolerance_sig
LOC110536055	rab5_GDP/GTP_exchange_factor	-1.30217	0.00224014	low-tolerance_sig
LOC110492228	ubiA_prenyltransferase_domain-containing_protein_1	-1.30172	0.000114604	low-tolerance_sig
LOC110504072	nuclear_fragile_X_mental_retardation-interacting_protein_2	-1.30082	5.81024e-05	low-tolerance_sig
LOC110517613	metal_regulatory_transcription_factor_1	-1.3001	0.000326003	low-tolerance_sig
LOC110511817	2-aminoethanethiol_dioxygenase-like	-1.29944	0.00544519	low-tolerance_sig
LOC110531957	RNA-binding_protein_39	-1.29943	0.00123269	low-tolerance_sig
LOC110494019	hyaluronidase_2	-1.2984	0.000723358	low-tolerance_sig
LOC118940333	transcription_factor_SPT20_homolog	-1.29776	0.00407248	low-tolerance_sig
LOC110523940	procollagen_galactosyltransferase_2	-1.29694	0.00549726	low-tolerance_sig
LOC118943921	N-acetyllactosaminide_beta-1&3-N-acetylglucosaminyltransferase_2-like	-1.29535	0.000618568	low-tolerance_sig
LOC110491541	pleckstrin_homology_domain-containing_family_M_member_1	-1.29457	0.000302371	low-tolerance_sig
LOC110486745	protein_YIPF1	-1.29442	0.00290204	low-tolerance_sig
LOC110497079	nardilysin	-1.29395	0.00167047	low-tolerance_sig
LOC110492345	PRELI_domain_containing_protein_3B	-1.29336	0.000350867	low-tolerance_sig
LOC118938390	thioredoxin_domain-containing_protein_11-like	-1.29274	0.00138299	low-tolerance_sig
LOC110491969	limb_region_1_homolog-like_protein	-1.29273	0.0018935	low-tolerance_sig
LOC110532330	nicotinamide/nicotinic_acid_mononucleotide_adenylyltransferase_1	-1.29156	0.00165907	low-tolerance_sig
ruvbl2	RuvB-like_AAA_ATPase_2	-1.29048	0.00147425	low-tolerance_sig
LOC110514334	E3_ubiquitin-protein_ligase_Mdm2-like	-1.28865	0.00133918	low-tolerance_sig
LOC110490183	vascular_endothelial_growth_factor_A-A	-1.28699	0.00743821	low-tolerance_sig
LOC110486251	2'&3'-cyclic-nucleotide_3'-phosphodiesterase	-1.28512	0.000299206	low-tolerance_sig
LOC110528163	PDZ_domain-containing_protein_8	-1.28339	0.000794699	low-tolerance_sig
dipk1aa	divergent_protein_kinase_domain_1Aa	-1.28332	0.00193118	low-tolerance_sig
letm1	leucine_zipper-EF-hand_containing_transmembrane_protein_1	-1.28243	0.00649421	low-tolerance_sig
zdhhc18b	zinc_finger_DHHC-type_palmitoyltransferase_18b	-1.28243	0.00224521	low-tolerance_sig
LOC110493344	zinc_finger_protein_2	-1.28238	0.00181185	low-tolerance_sig
zgc:66427	mRING-CH-C4HC2H_ZNRF_domain-containing_protein	-1.28231	0.00396357	low-tolerance_sig
nfe2l1b	nuclear_factor&_erythroid_2-like_1b	-1.2814	0.000108308	low-tolerance_sig
LOC110524503	protein_PRRC2C	-1.28094	0.000312973	low-tolerance_sig
nr1d2a	nuclear_receptor_subfamily_1&_group_D&_member_2a	-1.28003	4.28083e-05	low-tolerance_sig
LOC110507193	coatomer_subunit_beta'	-1.27943	0.0012419	low-tolerance_sig
LOC110505368	mitogen-activated_protein_kinase_kinase_kinase_7	-1.2791	0.00171451	low-tolerance_sig
LOC110498127	heterogeneous_nuclear_ribonucleoprotein_Q	-1.27755	0.00112103	low-tolerance_sig
LOC110539043	brain-specific_angiogenesis_inhibitor_1-associated_protein_2-like_protein_1	-1.27721	0.00257215	low-tolerance_sig
LOC110508345	ras-related_protein_Rap-2b	-1.2765	9.25648e-05	low-tolerance_sig
fam98a	family_with_sequence_similarity_98_member_A	-1.27411	0.00104082	low-tolerance_sig
LOC110514693	selenoprotein_S	-1.27409	0.00540295	low-tolerance_sig
nus1	NUS1_dehydrodolichyl_diphosphate_synthase_subunit	-1.27384	0.000443517	low-tolerance_sig
LOC110493719	exportin-1	-1.27358	0.000624359	low-tolerance_sig
LOC118944410	KH_homology_domain-containing_protein_4-like	-1.27232	5.13057e-05	low-tolerance_sig
LOC110530254	presequence_protease&_mitochondrial	-1.271	0.001285	low-tolerance_sig
kctd13	potassium_channel_tetramerization_domain_containing_13	-1.27053	7.20784e-05	low-tolerance_sig
LOC110485222	luc7-like_protein_3	-1.269	0.00344454	low-tolerance_sig
gars1	glycyl-tRNA_synthetase_1	-1.26782	0.00275399	low-tolerance_sig
LOC110489259	dyslexia-associated_protein_KIAA0319-like_protein	-1.26459	0.000627068	low-tolerance_sig
LOC118944412	corticosteroid_11-beta-dehydrogenase_isozyme_2-like	-1.26415	0.000448613	low-tolerance_sig
golgb1	golgin_B1	-1.26272	9.81586e-05	low-tolerance_sig
LOC110502372	oocyte_zinc_finger_protein_XlCOF6	-1.26267	0.00149281	low-tolerance_sig
LOC110521745	beta-1&4-galactosyltransferase_6	-1.26112	0.000264634	low-tolerance_sig
LOC110494043	transmembrane_protein_263	-1.26027	0.0020309	low-tolerance_sig
LOC110531046	ankyrin_repeat_domain-containing_protein_12	-1.26011	0.00151026	low-tolerance_sig
LOC110502710	1-acyl-sn-glycerol-3-phosphate_acyltransferase_epsilon	-1.25996	0.00236222	low-tolerance_sig
LOC118936578	alpha-N-acetylneuraminide_alpha-2&8-sialyltransferase-like	-1.25585	0.000658239	low-tolerance_sig
LOC110496469	terminal_nucleotidyltransferase_4A	-1.25435	0.00865935	low-tolerance_sig
si:ch211-201h21.5	nuc_hydro_CeIAG_domain-containing_protein	-1.25304	0.00652512	low-tolerance_sig
ero1b	endoplasmic_reticulum_oxidoreductase_1_beta	-1.25187	0.00426164	low-tolerance_sig
syne1a	spectrin_repeat_containing&_nuclear_envelope_1a	-1.25088	0.000184291	low-tolerance_sig
akap12b	A_kinase_(PRKA)_anchor_protein_12b	-1.24978	0.00459638	low-tolerance_sig
LOC110502013	protein_TFG	-1.2491	0.00603461	low-tolerance_sig
LOC110521982	activator_of_90_kDa_heat_shock_protein_ATPase_homolog_1	-1.24857	0.000293762	low-tolerance_sig
LOC110494288	mitochondrial_intermembrane_space_import_and_assembly_protein_40-A	-1.24774	0.00672289	low-tolerance_sig
LOC110489354	activating_signal_cointegrator_1_complex_subunit_1	-1.24638	0.000931608	low-tolerance_sig
LOC110515822	cdc42_effector_protein_4	-1.24614	0.00649421	low-tolerance_sig
nabp1a	nucleic_acid_binding_protein_1a	-1.24587	0.00121609	low-tolerance_sig
brpf3a	bromodomain_and_PHD_finger_containing&_3a	-1.24483	2.47213e-05	low-tolerance_sig
gnpnat1	glucosamine-phosphate_N-acetyltransferase_1	-1.24345	0.00592765	low-tolerance_sig
LOC110537781	CREB3_regulatory_factor	-1.24337	0.000127383	low-tolerance_sig
LOC110494981	cytochrome_b561_domain-containing_protein_1	-1.24337	0.00386085	low-tolerance_sig
LOC100136147	translocating_chain-associating_membrane_protein_1	-1.24316	0.0038061	low-tolerance_sig
LOC110523585	uncharacterized_LOC110523585	-1.24273	0.00224014	low-tolerance_sig
dalrd3	DALR_anticodon_binding_domain_containing_3	-1.24272	0.00284376	low-tolerance_sig
tram1	translocation_associated_membrane_protein_1	-1.24139	0.00831646	low-tolerance_sig
pus10	pseudouridine_synthase_10	-1.2411	0.0039279	low-tolerance_sig
kbtbd4	kelch_repeat_and_BTB_(POZ)_domain_containing_4	-1.2386	0.00590913	low-tolerance_sig
LOC110526685	programmed_cell_death_protein_7	-1.2385	0.00193781	low-tolerance_sig
LOC110489569	T-complex_protein_1_subunit_epsilon	-1.23815	0.00570173	low-tolerance_sig
LOC110538689	eukaryotic_peptide_chain_release_factor_GTP-binding_subunit_ERF3A	-1.23808	0.00222501	low-tolerance_sig
wdr92	dynein_axonemal_assembly_factor_10	-1.23713	0.000402143	low-tolerance_sig
LOC110522011	protein_disulfide-isomerase_A6	-1.23686	0.00555469	low-tolerance_sig
derl2	derlin_2	-1.23669	0.0030871	low-tolerance_sig
pigs	phosphatidylinositol_glycan_anchor_biosynthesis&_class_S	-1.23638	0.00571392	low-tolerance_sig
slc7a3a	solute_carrier_family_7_member_3a	-1.23612	0.00385819	low-tolerance_sig
larp1	La_ribonucleoprotein_1&_translational_regulator	-1.23606	0.000684381	low-tolerance_sig
LOC118941414	microtubule-associated_tumor_suppressor_1_homolog	-1.23594	0.00196182	low-tolerance_sig
atxn1a	ataxin_1a	-1.23327	0.000846885	low-tolerance_sig
LOC110490942	flap_endonuclease_1-like	-1.22962	0.00677785	low-tolerance_sig
papss2b	3'-phosphoadenosine_5'-phosphosulfate_synthase_2b	-1.22957	0.00120964	low-tolerance_sig
gdpgp1	GDP-D-glucose_phosphorylase_1	-1.22947	0.00104404	low-tolerance_sig
LOC110489552	myelin-associated_neurite-outgrowth_inhibitor	-1.22855	0.000280296	low-tolerance_sig
c19h1orf109	c19h1orf109_homolog_(H._sapiens)	-1.22699	0.00465937	low-tolerance_sig
ube2j1	ubiquitin-conjugating_enzyme_E2&_J1	-1.22694	0.00569789	low-tolerance_sig
LOC110485935	growth_factor_receptor-bound_protein_10	-1.22667	0.00992957	low-tolerance_sig
LOC110486528	sphingosine_1-phosphate_receptor_1	-1.2263	0.0031472	low-tolerance_sig
brf1a	BRF1_RNA_polymerase_III_transcription_initiation_factor_subunit_a	-1.22582	0.000268998	low-tolerance_sig
LOC110519016	c-Maf_inducing_protein	-1.22515	0.00462525	low-tolerance_sig
LOC110532261	partitioning_defective_6_homolog_beta	-1.22337	0.000943425	low-tolerance_sig
LOC110492316	inosine-5'-monophosphate_dehydrogenase_2	-1.22312	0.00459638	low-tolerance_sig
LOC110507331	uncharacterized_LOC110507331	-1.22236	0.000714878	low-tolerance_sig
rnf19a	ring_finger_protein_19A&_RBR_E3_ubiquitin_protein_ligase	-1.22133	0.000326368	low-tolerance_sig
LOC110533748	ribose-phosphate_pyrophosphokinase_1	-1.22014	2.78661e-05	low-tolerance_sig
LOC110493558	ADP-ribosylation_factor-binding_protein_GGA3	-1.2192	0.00331923	low-tolerance_sig
slc66a1	solute_carrier_family_66_member_1	-1.21627	0.00034152	low-tolerance_sig
LOC110521925	SPRY_domain-containing_SOCS_box_protein_3	-1.21614	0.00676556	low-tolerance_sig
si:dkey-21e13.3	uncharacterized_LOC110491352	-1.21559	0.00368883	low-tolerance_sig
stt3a	Dolichyl-diphosphooligosaccharide--protein_glycosyltransferase_subunit_STT3A	-1.21419	0.00236222	low-tolerance_sig
cf166	CF166_protein	-1.21384	0.000910138	low-tolerance_sig
LOC110523762	ankyrin_repeat_and_LEM_domain-containing_protein_2	-1.21324	0.000880071	low-tolerance_sig
LOC110507004	CCAAT/enhancer-binding_protein_gamma	-1.21313	0.000350867	low-tolerance_sig
LOC110533290	unconventional_myosin-XIX	-1.21266	0.00529201	low-tolerance_sig
LOC110530434	PH_domain_leucine-rich_repeat-containing_protein_phosphatase_1	-1.21072	0.000115223	low-tolerance_sig
wfs1b	Wolfram_syndrome_1b_(wolframin)	-1.21036	0.00156894	low-tolerance_sig
LOC110489190	E3_ubiquitin-protein_ligase_synoviolin	-1.21022	0.00335473	low-tolerance_sig
LOC110491526	zinc_metalloproteinase-disintegrin-like_4a	-1.20987	0.00707859	low-tolerance_sig
LOC110491932	probable_E3_ubiquitin-protein_ligase_DTX3	-1.20973	0.00100846	low-tolerance_sig
LOC110509910	NF-kappa-B_inhibitor-like_protein_1	-1.20892	0.00548388	low-tolerance_sig
LOC110527938	protein_transport_protein_Sec61_subunit_alpha	-1.20822	0.00432024	low-tolerance_sig
LOC110509667	LHFPL_tetraspan_subfamily_member_2a_protein	-1.20738	0.000416621	low-tolerance_sig
pik3r1	phosphoinositide-3-kinase&_regulatory_subunit_1_(alpha)	-1.20625	0.000450753	low-tolerance_sig
mon1bb	MON1_secretory_trafficking_family_member_Bb	-1.20607	0.00106388	low-tolerance_sig
LOC110499413	serine_protease_HTRA2&_mitochondrial	-1.20574	0.000551716	low-tolerance_sig
LOC110487000	dnaJ_homolog_subfamily_A_member_3&_mitochondrial	-1.20527	0.000174184	low-tolerance_sig
LOC110494472	U3_small_nucleolar_RNA-associated_protein_4_homolog	-1.20277	0.00191618	low-tolerance_sig
LOC110524285	TBC1_domain_family_member_15	-1.20024	0.00404774	low-tolerance_sig
LOC110529321	cyclin-K	-1.1986	6.75805e-05	low-tolerance_sig
LOC110525553	malectin	-1.19764	0.0014468	low-tolerance_sig
LOC110538892	homeobox_protein_cut-like_1	-1.19611	0.00311429	low-tolerance_sig
LOC110497724	melanoma_inhibitory_activity_protein_2	-1.19555	0.00111466	low-tolerance_sig
LOC110504672	CXXC-type_zinc_finger_protein_5	-1.19507	0.00581463	low-tolerance_sig
LOC110522421	Golgi_resident_protein_GCP60	-1.1943	0.000554765	low-tolerance_sig
LOC110531830	uncharacterized_LOC110531830	-1.19427	0.00023977	low-tolerance_sig
LOC110527294	zinc_finger_protein_883	-1.19399	0.00816061	low-tolerance_sig
cdadc1	cytidine_and_dCMP_deaminase_domain_containing_1	-1.19351	0.000148357	low-tolerance_sig
LOC118964730	basic_salivary_proline-rich_protein_3-like	-1.19327	0.00515278	low-tolerance_sig
LOC110526445	vicilin-like_seed_storage_protein_At2g18540	-1.19025	0.00264245	low-tolerance_sig
LOC110534062	uncharacterized_LOC110534062	-1.18925	0.00889794	low-tolerance_sig
slain2	SLAIN_motif_family&_member_2	-1.18873	0.00130803	low-tolerance_sig
LOC110502884	transcription_factor_MafF	-1.18613	0.00361184	low-tolerance_sig
sec31a	SEC31_homolog_A&_COPII_coat_complex_component	-1.18586	0.00222596	low-tolerance_sig
LOC110524867	basic_immunoglobulin-like_variable_motif-containing_protein	-1.18412	0.00358596	low-tolerance_sig
LOC110486912	mitochondrial_Rho_GTPase_1-A	-1.18291	0.00237543	low-tolerance_sig
LOC110500256	GRIP_and_coiled-coil_domain-containing_protein_1	-1.18227	0.000146073	low-tolerance_sig
LOC110527232	NF-kappa-B_inhibitor_zeta	-1.18171	0.00073729	low-tolerance_sig
sox4a	SRY-box_transcription_factor_4a	-1.18049	0.00170927	low-tolerance_sig
kmt2a	lysine_(K)-specific_methyltransferase_2A	-1.17984	0.000138879	low-tolerance_sig
LOC110486103	manganese-transporting_ATPase_13A1	-1.17983	0.00806848	low-tolerance_sig
aasdhppt	aminoadipate-semialdehyde_dehydrogenase-phosphopantetheinyl_transferase	-1.17944	0.00175758	low-tolerance_sig
rnf8	ring_finger_protein_8&_E3_ubiquitin_protein_ligase	-1.17935	0.00146862	low-tolerance_sig
zgc:171566	zgc:171566	-1.17886	0.00419796	low-tolerance_sig
LOC118936285	tyrosine_aminotransferase-like	-1.17854	0.00692831	low-tolerance_sig
LOC110501592	scaffold_attachment_factor_B2	-1.17765	0.000127383	low-tolerance_sig
LOC110535510	sodium_bicarbonate_cotransporter_3	-1.17739	0.00759455	low-tolerance_sig
LOC110487053	tyrosine-protein_phosphatase_non-receptor_type_23	-1.17671	0.000314203	low-tolerance_sig
LOC110503251	signal_recognition_particle_receptor_subunit_beta	-1.17641	0.00966265	low-tolerance_sig
LOC110538354	lipoma-preferred_partner_homolog	-1.1725	0.0016708	low-tolerance_sig
LOC110536181	clathrin_heavy_chain_1	-1.16784	0.000865513	low-tolerance_sig
LOC110506374	protein_C19orf12_homolog	-1.16726	0.00203946	low-tolerance_sig
LOC110494482	calcium/calmodulin-dependent_protein_kinase_type_1	-1.167	0.00253052	low-tolerance_sig
LOC110486783	protein_Tob1	-1.16686	0.0082898	low-tolerance_sig
LOC110509930	period_circadian_protein_homolog_1	-1.16599	0.000432372	low-tolerance_sig
LOC110486727	tumor_protein_p53-inducible_nuclear_protein_1	-1.16592	0.000584309	low-tolerance_sig
atg10	ATG10_autophagy_related_10_homolog_(S._cerevisiae)	-1.1648	0.00293779	low-tolerance_sig
LOC110498940	protein_quaking-B	-1.16403	0.00115861	low-tolerance_sig
LOC110487944	endoplasmic_reticulum_membrane_sensor_NFE2L1	-1.164	0.000499824	low-tolerance_sig
LOC110525230	bri3_binding_protein	-1.16252	0.000562002	low-tolerance_sig
LOC110523706	AP2-associated_protein_kinase_1	-1.16252	0.00792979	low-tolerance_sig
eif2s1a	eukaryotic_translation_initiation_factor_2&_subunit_1_alpha_a	-1.16165	0.00347282	low-tolerance_sig
LOC110525861	AP-3_complex_subunit_mu-2	-1.16139	0.00358519	low-tolerance_sig
keap1a	kelch-like_ECH-associated_protein_1a	-1.16115	0.00596662	low-tolerance_sig
LOC110496543	protein_FAM8A1	-1.16101	0.00224521	low-tolerance_sig
LOC110488297	phosphatidylinositol_4-kinase_beta	-1.16072	0.00170927	low-tolerance_sig
ubl3b	ubiquitin-like_3b	-1.16052	0.000745823	low-tolerance_sig
LOC110528429	protein_bicaudal_D_homolog_2	-1.16042	0.00199581	low-tolerance_sig
n6amt1	N-6_adenine-specific_DNA_methyltransferase_1	-1.15993	0.00219074	low-tolerance_sig
LOC110514005	NLR_family_CARD_domain-containing_protein_3	-1.15859	0.00721416	low-tolerance_sig
lysmd3	LysM&_putative_peptidoglycan-binding&_domain_containing_3	-1.1585	0.00427936	low-tolerance_sig
LOC110537420	solute_carrier_family_13_member_5	-1.15687	0.00265166	low-tolerance_sig
dnajc21	DnaJ_heat_shock_protein_family_(Hsp40)_member_C21	-1.15518	0.00303346	low-tolerance_sig
LOC110493654	THO_complex_subunit_4	-1.1544	0.000869807	low-tolerance_sig
golga4	golgin_A4	-1.15435	0.00270897	low-tolerance_sig
ddhd1b	DDHD_domain_containing_1b	-1.15347	0.00251295	low-tolerance_sig
LOC110513406	methionine-R-sulfoxide_reductase_B3&_mitochondrial-like	-1.15339	0.00187069	low-tolerance_sig
srebf1	sterol_regulatory_element_binding_transcription_factor_1	-1.1531	0.000184893	low-tolerance_sig
LOC110537516	arginine--tRNA_ligase&_cytoplasmic	-1.15286	0.00498835	low-tolerance_sig
gata6	GATA_binding_protein_6	-1.15219	0.000315246	low-tolerance_sig
LOC110513449	CREB-regulated_transcription_coactivator_2	-1.1514	0.00133554	low-tolerance_sig
LOC118936241	hematopoietically-expressed_homeobox_protein_hhex-like	-1.1483	0.00610177	low-tolerance_sig
LOC110527015	mitogen-activated_protein_kinase_6	-1.14723	0.00569789	low-tolerance_sig
LOC110499338	uncharacterized_LOC110499338	-1.14705	0.000290146	low-tolerance_sig
LOC110511897	luc7-like_protein_3	-1.14679	0.000420816	low-tolerance_sig
LOC110538017	cyclic_AMP-dependent_transcription_factor_ATF-4	-1.14665	0.000850801	low-tolerance_sig
LOC110538140	protein_HEXIM1	-1.14395	0.000888523	low-tolerance_sig
LOC110486107	procollagen_galactosyltransferase_1	-1.14389	0.00341642	low-tolerance_sig
LOC110487829	immediate_early_response_gene_5_protein	-1.14292	0.000950591	low-tolerance_sig
LOC110518671	kelch-like_protein_36	-1.14205	0.00786221	low-tolerance_sig
LOC110521649	E3_ubiquitin/ISG15_ligase_TRIM25	-1.14183	0.00470662	low-tolerance_sig
LOC110489852	threonine_synthase-like_1	-1.14139	0.000569516	low-tolerance_sig
LOC110534337	mannosyl-oligosaccharide_glucosidase	-1.14024	0.00575852	low-tolerance_sig
c12h16orf72	chromosome_12_C16orf72_homolog	-1.13975	0.00104402	low-tolerance_sig
LOC110509913	protein_phosphatase_PTC7_homolog	-1.13949	0.00113152	low-tolerance_sig
LOC110518396	zinc_finger_protein_17	-1.13949	0.00191384	low-tolerance_sig
LOC110513142	zinc_finger_protein_501-like	-1.13914	0.00252331	low-tolerance_sig
LOC110490374	neuroepithelial_cell-transforming_gene_1_protein	-1.13848	0.00199581	low-tolerance_sig
LOC110512633	vesicle_transport_protein_SFT2B-like	-1.13714	0.00649421	low-tolerance_sig
LOC110534281	storkhead-box_protein_2	-1.13704	0.000156304	low-tolerance_sig
LOC100379112	CCAAT/enhancer_binding_protein_beta2	-1.13695	0.00623855	low-tolerance_sig
LOC110487989	tubulointerstitial_nephritis_antigen-like	-1.13653	0.00967481	low-tolerance_sig
LOC110485395	protein_GPR108	-1.13615	0.00197732	low-tolerance_sig
LOC110485238	brain-specific_angiogenesis_inhibitor_1-associated_protein_2-like_protein_1	-1.13502	0.00224354	low-tolerance_sig
LOC110534610	zinc_finger_protein_473-like	-1.13496	0.00149695	low-tolerance_sig
LOC110500225	cyclin-dependent_kinase_inhibitor_1B	-1.13467	0.00022583	low-tolerance_sig
LOC110525077	iporin	-1.1332	0.00399589	low-tolerance_sig
mafba	v-maf_avian_musculoaponeurotic_fibrosarcoma_oncogene_homolog_Ba	-1.13267	0.000265272	low-tolerance_sig
ubl4a	ubiquitin_like_4A	-1.1325	0.00322508	low-tolerance_sig
LOC110534066	pyruvate_dehydrogenase_(acetyl-transferring)_kinase_isozyme_3&_mitochondrial	-1.13208	0.00177217	low-tolerance_sig
LOC110490122	prolactin_regulatory_element-binding_protein	-1.1314	0.00363402	low-tolerance_sig
LOC110502392	ras-related_protein_ORAB-1-like	-1.12967	0.00961683	low-tolerance_sig
LOC100136245	cyclin_L1	-1.1295	0.00170807	low-tolerance_sig
LOC110504987	serine_protease_23	-1.12939	0.00174495	low-tolerance_sig
LOC110509893	sodium-dependent_phosphate_transporter_1-B	-1.12936	0.00422534	low-tolerance_sig
LOC110530272	deubiquitinating_protein_VCIP135	-1.12906	0.00250477	low-tolerance_sig
LOC110530610	RING_finger_protein_212B	-1.12843	0.00548719	low-tolerance_sig
ggps1	geranylgeranyl_diphosphate_synthase_1	-1.12781	0.00458331	low-tolerance_sig
LOC110490196	transportin-3	-1.12746	0.000320535	low-tolerance_sig
LOC110501523	polypeptide_N-acetylgalactosaminyltransferase_5	-1.12742	0.00222501	low-tolerance_sig
LOC110506678	coatomer_subunit_beta	-1.12693	0.0072217	low-tolerance_sig
LOC110497209	mitochondrial_import_inner_membrane_translocase_subunit_Tim10	-1.12638	0.00793945	low-tolerance_sig
LOC110488259	myocyte-specific_enhancer_factor_2D_homolog	-1.12618	0.00554656	low-tolerance_sig
LOC110494235	nuclear_receptor_subfamily_1_group_D_member_1	-1.1261	0.000680936	low-tolerance_sig
LOC110531675	uncharacterized_LOC110531675	-1.12606	0.000482709	low-tolerance_sig
irak1	interleukin-1_receptor-associated_kinase_1	-1.12587	0.00076348	low-tolerance_sig
LOC110506202	zinc_finger_protein_609-like	-1.12388	0.00876673	low-tolerance_sig
LOC110537224	F-box/WD_repeat-containing_protein_11	-1.12311	0.000551128	low-tolerance_sig
yt6j	UPF0027_protein_F16A11.2	-1.12292	0.00191618	low-tolerance_sig
LOC110531397	uncharacterized_LOC110531397	-1.12259	0.00150508	low-tolerance_sig
LOC110510606	trichohyalin	-1.12243	0.00453015	low-tolerance_sig
LOC110528365	uncharacterized_LOC110528365	-1.12239	0.000307345	low-tolerance_sig
LOC110500187	ADP-ribosylation_factor-like_protein_1	-1.1222	0.00262584	low-tolerance_sig
LOC110494146	protein_FAM219A	-1.12196	0.00181185	low-tolerance_sig
LOC110537144	rapamycin-insensitive_companion_of_mTOR	-1.12191	0.00555201	low-tolerance_sig
LOC110522154	ubiquitin-conjugating_enzyme_E2_H	-1.12183	0.00690836	low-tolerance_sig
LOC110504482	annexin_A6	-1.12111	0.00586899	low-tolerance_sig
ino80	INO80_complex_ATPase_subunit	-1.12101	0.000136096	low-tolerance_sig
macir	macrophage_immunometabolism_regulator	-1.11931	0.00469989	low-tolerance_sig
LOC110504991	sestrin-3	-1.11926	0.00167197	low-tolerance_sig
LOC110523481	fibroblast_growth_factor_23	-1.11859	0.00540995	low-tolerance_sig
arfgef2	ADP-ribosylation_factor_guanine_nucleotide-exchange_factor_2_(brefeldin_A-inhibited)	-1.11768	0.00222269	low-tolerance_sig
ltn1	listerin_E3_ubiquitin_protein_ligase_1	-1.11703	0.000872608	low-tolerance_sig
LOC110538693	protein_YIPF1	-1.1148	0.00648035	low-tolerance_sig
LOC110499013	zinc_finger_protein_501	-1.11444	0.00140884	low-tolerance_sig
LOC110511321	inner_nuclear_membrane_protein_Man1-like	-1.11393	0.00351659	low-tolerance_sig
LOC110485109	inactive_rhomboid_protein_2	-1.11295	0.000898439	low-tolerance_sig
ift80	intraflagellar_transport_80_homolog_(Chlamydomonas)	-1.11277	0.000867483	low-tolerance_sig
LOC110501016	UHRF1-binding_protein_1-like	-1.11187	0.00219211	low-tolerance_sig
LOC110499422	ADP-ribosylation_factor-like_protein_3	-1.11082	0.00033095	low-tolerance_sig
abcd1	ATP-binding_cassette&_sub-family_D_(ALD)&_member_1	-1.11036	0.00843531	low-tolerance_sig
LOC110486288	ADP-ribosylation_factor_2	-1.11035	0.00409953	low-tolerance_sig
LOC110523588	exosome_complex_component_RRP4	-1.10916	0.00372415	low-tolerance_sig
LOC110530777	ski-like_protein	-1.10823	0.0022664	low-tolerance_sig
eif1ad	eukaryotic_translation_initiation_factor_1A_domain_containing	-1.10749	0.00143283	low-tolerance_sig
LOC110486331	probable_G-protein_coupled_receptor_146	-1.10738	0.000745823	low-tolerance_sig
syde2	synapse_defective_1&_Rho_GTPase&_homolog_2_(C._elegans)	-1.10729	0.00889497	low-tolerance_sig
LOC110530858	uncharacterized_LOC110530858	-1.10719	0.00222269	low-tolerance_sig
LOC110506287	transmembrane_protein_208	-1.10718	0.0043244	low-tolerance_sig
fam110c	family_with_sequence_similarity_110_member_C	-1.10665	0.00324539	low-tolerance_sig
si:ch211-278j3.3	E3_ubiquitin-protein_ligase_RNF19A	-1.10643	0.00582778	low-tolerance_sig
dnajc1	DnaJ_(Hsp40)_homolog&_subfamily_C&_member_1	-1.10599	0.00220812	low-tolerance_sig
LOC110527189	protein_jagunal_homolog_1-B	-1.10502	0.0039198	low-tolerance_sig
LOC110537088	translation_initiation_factor_eIF-2B_subunit_alpha	-1.10434	0.00199581	low-tolerance_sig
LOC110526408	myotubularin-related_protein_10	-1.10413	0.00451106	low-tolerance_sig
LOC110496240	cyclic_AMP-dependent_transcription_factor_ATF-6_beta	-1.10289	0.000936633	low-tolerance_sig
man2a2	mannosidase&_alpha&_class_2A&_member_2	-1.10209	0.00141963	low-tolerance_sig
LOC110495643	zinc_finger_protein_239	-1.10081	0.00502591	low-tolerance_sig
LOC110527470	DPH3_homolog	-1.10066	0.00537114	low-tolerance_sig
rasef	RAS_and_EF-hand_domain_containing	-1.09917	0.00882156	low-tolerance_sig
LOC110494450	eukaryotic_translation_initiation_factor_4_gamma_3	-1.09883	0.00142832	low-tolerance_sig
LOC110526951	uncharacterized_LOC110526951	-1.09673	0.00105465	low-tolerance_sig
LOC110525280	lysM_and_putative_peptidoglycan-binding_domain-containing_protein_3	-1.09584	0.00659614	low-tolerance_sig
LOC110505134	peptidyl-prolyl_cis-trans_isomerase_D	-1.0958	0.0040785	low-tolerance_sig
LOC101268922	Smad7	-1.09579	0.00544184	low-tolerance_sig
LOC110509537	tumor_necrosis_factor_receptor_superfamily_member_1A	-1.09446	0.00265465	low-tolerance_sig
pigo	phosphatidylinositol_glycan_anchor_biosynthesis&_class_O	-1.09435	0.00220178	low-tolerance_sig
LOC110488902	AP-1_complex-associated_regulatory_protein	-1.09157	0.00951171	low-tolerance_sig
LOC110538798	uncharacterized_LOC110538798	-1.09116	0.00449114	low-tolerance_sig
LOC110490325	lipase_maturation_factor_2	-1.09096	0.00888011	low-tolerance_sig
LOC110522113	kelch_domain-containing_protein_10	-1.09051	0.00585208	low-tolerance_sig
LOC110526678	cytoplasmic_polyadenylation_element-binding_protein_3	-1.08955	0.00257215	low-tolerance_sig
mark3a	MAP/microtubule_affinity-regulating_kinase_3a	-1.0889	0.00187227	low-tolerance_sig
LOC110510131	dipeptidyl_peptidase_3	-1.08831	0.00170927	low-tolerance_sig
LOC110507520	adapter_molecule_crk	-1.08639	0.0010111	low-tolerance_sig
LOC110532703	limb_region_1_homolog-like_protein	-1.08547	0.00195212	low-tolerance_sig
LOC110500955	cleavage_and_polyadenylation_specificity_factor_subunit_6	-1.08536	0.000281878	low-tolerance_sig
LOC110516971	protein_argonaute-3	-1.08489	0.00304834	low-tolerance_sig
LOC110497247	zinc_finger_protein_777	-1.08471	0.00294047	low-tolerance_sig
LOC110500106	neuroepithelial_cell-transforming_gene_1_protein	-1.0838	0.00523442	low-tolerance_sig
LOC110533895	F-box/WD_repeat-containing_protein_11	-1.0838	0.00257215	low-tolerance_sig
LOC110503019	endoplasmic_reticulum_lectin_1	-1.08272	0.00532013	low-tolerance_sig
LOC110517120	gastrula_zinc_finger_protein_XlCGF17.1	-1.08065	0.00407953	low-tolerance_sig
slc39a9	solute_carrier_family_39_member_9	-1.07856	0.00883034	low-tolerance_sig
LOC110537225	eukaryotic_peptide_chain_release_factor_subunit_1	-1.07781	0.00126808	low-tolerance_sig
LOC110516161	uncharacterized_LOC110516161	-1.07719	0.00876673	low-tolerance_sig
LOC110503565	cleft_lip_and_palate_transmembrane_protein_1_homolog	-1.07661	0.00896396	low-tolerance_sig
polr2a	RNA_polymerase_II_subunit_A	-1.07646	0.00132073	low-tolerance_sig
LOC110536966	uncharacterized_protein_KIAA2026	-1.07617	0.00232204	low-tolerance_sig
LOC110502886	mitochondrial_import_receptor_subunit_TOM22_homolog	-1.07612	0.0034594	low-tolerance_sig
LOC110488370	glycogen_synthase_kinase-3_beta	-1.07604	0.00438444	low-tolerance_sig
LOC110506439	protein_GOLM2	-1.07398	0.00130611	low-tolerance_sig
kif3b	kinesin_family_member_3B	-1.07358	0.000552579	low-tolerance_sig
LOC110535056	eIF-2-alpha_kinase_activator_GCN1	-1.07286	0.0056287	low-tolerance_sig
LOC110536408	protein_prenyltransferase_alpha_subunit_repeat-containing_protein_1	-1.07252	0.00164902	low-tolerance_sig
LOC110535235	flap_endonuclease_1	-1.07226	0.000846885	low-tolerance_sig
LOC110491347	tubulin-specific_chaperone_C	-1.07191	0.00609875	low-tolerance_sig
LOC110489176	histone-lysine_N-methyltransferase&_H3_lysine-36_specific	-1.07094	0.00193526	low-tolerance_sig
susd6	sushi_domain_containing_6	-1.07071	0.00465937	low-tolerance_sig
pik3r3b	phosphoinositide-3-kinase&_regulatory_subunit_3b_(gamma)	-1.06982	0.00052015	low-tolerance_sig
si:ch211-127m7.2	uncharacterized_si:ch211-127m7.2	-1.069	0.00277002	low-tolerance_sig
LOC110489055	uncharacterized_LOC110489055	-1.06897	0.00610033	low-tolerance_sig
LOC110496124	uncharacterized_LOC110496124	-1.06894	0.00504589	low-tolerance_sig
bcl6b	BCL6B_transcription_repressor	-1.06814	0.000554765	low-tolerance_sig
LOC110501533	uridine_5'-monophosphate_synthase	-1.06797	0.0057195	low-tolerance_sig
LOC110505306	heterogeneous_nuclear_ribonucleoprotein_Q	-1.0676	0.00477264	low-tolerance_sig
LOC110498741	protein_transport_protein_Sec24C	-1.06597	0.00326426	low-tolerance_sig
LOC110490215	KICSTOR_complex_protein_C12orf66_homolog	-1.06548	0.00147001	low-tolerance_sig
c2cd2l	c2cd2_like	-1.06458	0.00278243	low-tolerance_sig
LOC110501519	MAP7_domain-containing_protein_1	-1.06444	0.00304834	low-tolerance_sig
mylipb	myosin_regulatory_light_chain_interacting_protein_b	-1.05961	0.00344038	low-tolerance_sig
aarsd1	alanyl-tRNA_synthetase_domain_containing_1	-1.05945	0.00105638	low-tolerance_sig
LOC110532055	guanine_nucleotide-binding_protein_G(s)_subunit_alpha	-1.05875	0.00555398	low-tolerance_sig
chchd10	coiled-coil-helix-coiled-coil-helix_domain_containing_10	-1.05862	0.00466061	low-tolerance_sig
LOC110523734	autism_susceptibility_gene_2_protein_homolog	-1.05777	0.00542294	low-tolerance_sig
usp16	ubiquitin_specific_peptidase_16	-1.05774	0.00323732	low-tolerance_sig
tmcc1b	transmembrane_and_coiled-coil_domain_family_1b	-1.05747	0.00153769	low-tolerance_sig
LOC110499994	golgin_subfamily_B_member_1	-1.05504	0.00377511	low-tolerance_sig
LOC110537969	26S_proteasome_non-ATPase_regulatory_subunit_11	-1.05473	0.00422534	low-tolerance_sig
LOC110497719	disheveled-associated_activator_of_morphogenesis_1	-1.05258	0.00790429	low-tolerance_sig
LOC110521518	deoxyhypusine_hydroxylase	-1.05179	0.00236222	low-tolerance_sig
LOC110525708	S-adenosylmethionine_synthase	-1.05178	0.00535935	low-tolerance_sig
LOC110526798	cysteine--tRNA_ligase&_cytoplasmic	-1.05149	0.00294309	low-tolerance_sig
dcaf17	ddb1_and_cul4_associated_factor_17	-1.05023	0.0049464	low-tolerance_sig
LOC110538410	notch_receptor_3	-1.0502	0.00336019	low-tolerance_sig
chd1	chromodomain_helicase_DNA_binding_protein_1	-1.04988	0.000223356	low-tolerance_sig
LOC110500993	MICOS_complex_subunit_MIC19	-1.04891	0.00638935	low-tolerance_sig
LOC110495685	eukaryotic_translation_initiation_factor_5B	-1.04888	0.00656567	low-tolerance_sig
mtg1	mitochondrial_ribosome-associated_GTPase_1	-1.04755	0.00338604	low-tolerance_sig
egln1a	egl-9_family_hypoxia-inducible_factor_1a	-1.04741	0.00548703	low-tolerance_sig
LOC110500185	DENN_domain-containing_protein_11	-1.04643	0.00893899	low-tolerance_sig
LOC110533469	adapter_molecule_crk	-1.04641	0.000869469	low-tolerance_sig
LOC110523461	3-hydroxy-3-methylglutaryl-coenzyme_A_reductase	-1.04538	0.00341677	low-tolerance_sig
LOC110527542	activin_receptor_type-2A	-1.04321	0.00470662	low-tolerance_sig
LOC110504982	protein_YIF1A	-1.04283	0.00345111	low-tolerance_sig
LOC110532487	lysine-specific_demethylase_5C	-1.04141	0.00152981	low-tolerance_sig
LOC110485622	programmed_cell_death_protein_4	-1.04099	0.00440681	low-tolerance_sig
LOC110527315	paraspeckle_component_1	-1.0401	0.00204962	low-tolerance_sig
LOC110498644	SWI/SNF-related_matrix-associated_actin-dependent_regulator_of_chromatin_subfamily_A_member_5	-1.03966	0.00774001	low-tolerance_sig
LOC110498039	SR-related_and_CTD-associated_factor_8	-1.03864	0.00035581	low-tolerance_sig
LOC110531865	CAAX_prenyl_protease_2	-1.03836	0.00540295	low-tolerance_sig
LOC110500671	PHD_finger_protein_23B	-1.03807	0.000242542	low-tolerance_sig
LOC110520238	MOB-like_protein_phocein	-1.03746	0.00745284	low-tolerance_sig
LOC118938206	gamma-adducin-like	-1.03681	0.00892105	low-tolerance_sig
nrbp1	nuclear_receptor_binding_protein_1	-1.03589	0.00591	low-tolerance_sig
LOC110525267	ataxin-2	-1.0356	0.000755095	low-tolerance_sig
LOC110522826	transmembrane_protein_263	-1.03552	0.00644436	low-tolerance_sig
LOC110530850	eukaryotic_translation_initiation_factor_4E	-1.03414	0.00733158	low-tolerance_sig
LOC110526326	eukaryotic_translation_initiation_factor_3_subunit_J-A	-1.03388	0.00947887	low-tolerance_sig
LOC110516202	bromodomain-containing_protein_4	-1.03301	0.00396403	low-tolerance_sig
LOC110521715	AP2-interacting_clathrin-endocytosis_protein	-1.03119	0.0021519	low-tolerance_sig
LOC110498655	protein_WWC2	-1.02941	0.00171484	low-tolerance_sig
LOC110485995	importin_subunit_alpha-1	-1.02888	0.00812091	low-tolerance_sig
vipas39	VPS33B_interacting_protein&_apical-basolateral_polarity_regulator&_spe-39_homolog	-1.02635	0.00290929	low-tolerance_sig
zhx3	zinc_fingers_and_homeoboxes_3	-1.02623	0.00143387	low-tolerance_sig
ascc2	activating_signal_cointegrator_1_complex_subunit_2	-1.02577	0.00523514	low-tolerance_sig
LOC110521629	transmembrane_emp24_domain-containing_protein_5	-1.0245	0.00596902	low-tolerance_sig
ppfibp1b	PPFIA_binding_protein_1b	-1.02288	0.00371201	low-tolerance_sig
coq10b	coenzyme_Q10B	-1.02211	0.00451082	low-tolerance_sig
LOC110507763	serine/arginine-rich_splicing_factor_1B	-1.01968	0.000931608	low-tolerance_sig
prkrip1	PRKR_interacting_protein_1	-1.01906	0.00170927	low-tolerance_sig
LOC110506709	threonine--tRNA_ligase_1&_cytoplasmic	-1.01845	0.00649421	low-tolerance_sig
LOC110487931	zinc_finger_and_BTB_domain-containing_protein_10-like	-1.01811	0.00316786	low-tolerance_sig
LOC110537654	exocyst_complex_component_3	-1.0175	0.00385143	low-tolerance_sig
LOC110503415	acetyl-coenzyme_A_transporter_1	-1.01703	0.00644991	low-tolerance_sig
LOC110535646	transcriptional_repressor_NF-X1	-1.01603	0.00319763	low-tolerance_sig
LOC110534381	claudin_domain-containing_protein_1	-1.01587	0.00230147	low-tolerance_sig
slc35e1	solute_carrier_family_35_member_E1	-1.0157	0.00578949	low-tolerance_sig
id3	inhibitor_of_DNA_binding_3	-1.01504	0.00497186	low-tolerance_sig
pnrc1	proline-rich_nuclear_receptor_coactivator_1	-1.01446	0.00859191	low-tolerance_sig
tmem87b	transmembrane_protein_87B	-1.01241	0.00555201	low-tolerance_sig
LOC110502378	nuclear_factor_NF-kappa-B_p100_subunit	-1.01203	0.00933622	low-tolerance_sig
slc9a1a	solute_carrier_family_9_member_A1a	-1.00673	0.00301871	low-tolerance_sig
LOC110533657	C2_domain-containing_protein_2	-1.00392	0.00318273	low-tolerance_sig
LOC110494747	zinc_finger_protein_OZF	-1.00199	0.00555201	low-tolerance_sig
LOC110508033	Golgi_integral_membrane_protein_4	-0.999967	0.0090344	low-tolerance_sig
LOC110494023	cytochrome_b561_domain-containing_protein_2	-0.999316	0.00476118	low-tolerance_sig
LOC110494131	RNA-binding_protein_Musashi_homolog_1	-0.998809	0.00473456	low-tolerance_sig
LOC110498467	zinc_finger_protein_with_KRAB_and_SCAN_domains_8	-0.998654	0.00269953	low-tolerance_sig
si:ch211-216l23.2	uncharacterized_LOC110520050	-0.996748	0.00836259	low-tolerance_sig
LOC110533854	TBC1_domain_family_member_8B	-0.995267	0.00793945	low-tolerance_sig
LOC110503544	histone-lysine_N-methyltransferase_2A	-0.9946	0.00171484	low-tolerance_sig
LOC110532701	histone-lysine_N-methyltransferase_2D	-0.994025	0.000285974	low-tolerance_sig
hdhd2	haloacid_dehalogenase-like_hydrolase_domain_containing_2	-0.993884	0.00345302	low-tolerance_sig
LOC110512493	E3_ubiquitin-protein_ligase_RBBP6	-0.993753	0.00882156	low-tolerance_sig
LOC110524344	signal-transducing_adaptor_protein_2	-0.993238	0.00160998	low-tolerance_sig
LOC110489632	eukaryotic_translation_initiation_factor_1A&_X-chromosomal	-0.992695	0.00867205	low-tolerance_sig
LOC110493294	sodium-_and_chloride-dependent_taurine_transporter	-0.989852	0.00243499	low-tolerance_sig
kat6b	K(lysine)_acetyltransferase_6B	-0.989788	0.00290204	low-tolerance_sig
LOC110533384	serine/threonine-protein_phosphatase_2A_catalytic_subunit_alpha_isoform	-0.989652	0.00492628	low-tolerance_sig
LOC110503553	U1_small_nuclear_ribonucleoprotein_A	-0.989554	0.00432676	low-tolerance_sig
LOC110505424	UDP-glucose_4-epimerase	-0.98836	0.00668565	low-tolerance_sig
LOC110496146	elongin-A	-0.987265	0.00947887	low-tolerance_sig
LOC110499898	SCY1-like_protein_2	-0.986808	0.00276244	low-tolerance_sig
LOC110509006	TSC22_domain_family_protein_2	-0.986436	0.00478053	low-tolerance_sig
LOC110487269	programmed_cell_death_protein_4	-0.986174	0.00746489	low-tolerance_sig
LOC110538169	cyclin-dependent_kinase_12	-0.985068	0.00269341	low-tolerance_sig
si:ch211-59o9.10	uncharacterized_LOC110522496	-0.984688	0.0050229	low-tolerance_sig
LOC110530268	nuclear_receptor_coactivator_2	-0.98445	0.00542531	low-tolerance_sig
LOC110528522	casein_kinase_II_subunit_alpha	-0.983079	0.00689126	low-tolerance_sig
mgaa	MAX_dimerization_protein_MGA_a	-0.98283	0.00144912	low-tolerance_sig
LOC110502616	hypoxia-inducible_factor_1-alpha_inhibitor	-0.981984	0.00512161	low-tolerance_sig
LOC110537156	PDZ_and_LIM_domain_protein_5	-0.981825	0.00115449	low-tolerance_sig
LOC110504899	eukaryotic_peptide_chain_release_factor_subunit_1	-0.9814	0.00467827	low-tolerance_sig
mmrn2a	multimerin_2a	-0.981205	0.00989372	low-tolerance_sig
c1galt1b	core_1_synthase&_glycoprotein-N-acetylgalactosamine_3-beta-galactosyltransferase&_1b	-0.979018	0.00784373	low-tolerance_sig
LOC110492627	ubiquitin_carboxyl-terminal_hydrolase_19	-0.978649	0.00304374	low-tolerance_sig
LOC110502251	HPS6_biogenesis_of_lysosomal_organelles_complex_2_subunit_3	-0.976517	0.00336649	low-tolerance_sig
LOC110496608	protein_lifeguard_1	-0.97611	0.00367855	low-tolerance_sig
nudcd2	NudC_domain_containing_2	-0.974656	0.00893899	low-tolerance_sig
LOC110530052	phosphatidylinositol_4&5-bisphosphate_3-kinase_catalytic_subunit_alpha_isoform	-0.974185	0.00743821	low-tolerance_sig
LOC110520631	ribosomal_RNA_processing_protein_1_homolog_B	-0.974076	0.0061987	low-tolerance_sig
LOC110524623	YY1-associated_factor_2	-0.973974	0.00742038	low-tolerance_sig
LOC110507821	ribosomal_protein_S6_kinase_beta-1	-0.972865	0.00555201	low-tolerance_sig
LOC110505008	ras-related_protein_Rab-33B	-0.972799	0.00518192	low-tolerance_sig
LOC110536206	solute_carrier_family_23_member_2	-0.972566	0.0053708	low-tolerance_sig
LOC110526621	epithelial_splicing_regulatory_protein_2	-0.970143	0.00440361	low-tolerance_sig
LOC110485314	casein_kinase_I	-0.969497	0.00456329	low-tolerance_sig
LOC110536778	probable_E3_ubiquitin-protein_ligase_HERC1	-0.96758	0.00306335	low-tolerance_sig
LOC110514127	zinc_finger_protein_319	-0.964112	0.00503732	low-tolerance_sig
kmt2e	lysine_(K)-specific_methyltransferase_2E	-0.962625	0.00308091	low-tolerance_sig
LOC110522001	translocating_chain-associated_membrane_protein_2	-0.961729	0.00622251	low-tolerance_sig
LOC110512617	NEDD4-binding_protein_2	-0.95815	0.00604977	low-tolerance_sig
LOC110536229	ankyrin_repeat_and_LEM_domain-containing_protein_2	-0.956211	0.00457871	low-tolerance_sig
LOC110534081	ribosomal_protein_S6_kinase_alpha-3	-0.951985	0.00555201	low-tolerance_sig
LOC110508442	protein_fem-1_homolog_A	-0.950855	0.00072047	low-tolerance_sig
LOC110533640	A-kinase_anchor_protein_10&_mitochondrial	-0.949441	0.00798699	low-tolerance_sig
LOC110492108	citrate_synthase&_mitochondrial	-0.948044	0.00768527	low-tolerance_sig
LOC110538372	thyrotroph_embryonic_factor	-0.946575	0.0049464	low-tolerance_sig
LOC110488313	E3_ubiquitin-protein_ligase_RNF139	-0.946204	0.00554656	low-tolerance_sig
LOC110494567	host_cell_factor_1	-0.945743	0.00483188	low-tolerance_sig
LOC110500207	nicotinamide_phosphoribosyltransferase	-0.94554	0.00395683	low-tolerance_sig
LOC110493822	replication_stress_response_regulator_SDE2	-0.945374	0.00315241	low-tolerance_sig
LOC110537522	AT-rich_interactive_domain-containing_protein_5B	-0.945184	0.0048142	low-tolerance_sig
LOC110485708	activating_transcription_factor_7-interacting_protein_1	-0.943274	0.0041235	low-tolerance_sig
akap9	A_kinase_(PRKA)_anchor_protein_9	-0.94186	0.00512161	low-tolerance_sig
LOC110507903	serine/threonine-protein_kinase_NLK	-0.939164	0.00529201	low-tolerance_sig
LOC110488962	inositol_polyphosphate_5-phosphatase_OCRL	-0.936333	0.00128883	low-tolerance_sig
LOC110527922	death-inducer_obliterator_1	-0.93614	0.00371222	low-tolerance_sig
LOC110510042	gastrula_zinc_finger_protein_XlCGF57.1	-0.935346	0.00494924	low-tolerance_sig
LOC110503643	adapter_molecule_crk	-0.934546	0.00302495	low-tolerance_sig
LOC110491199	interferon_regulatory_factor_2-binding_protein_2-A	-0.934109	0.0070418	low-tolerance_sig
LOC110502880	cdc42_effector_protein_1	-0.932049	0.00493036	low-tolerance_sig
gpr137	G_protein-coupled_receptor_137	-0.928477	0.00536923	low-tolerance_sig
LOC110529856	N-alpha-acetyltransferase_30	-0.928167	0.00352191	low-tolerance_sig
eftud2	elongation_factor_Tu_GTP_binding_domain_containing_2	-0.92232	0.0082294	low-tolerance_sig
LOC110520189	enhancer_of_polycomb_homolog_2	-0.920096	0.00668577	low-tolerance_sig
LOC110523208	zinc_finger_protein_OZF	-0.917896	0.00571753	low-tolerance_sig
LOC110498762	histone_acetyltransferase_p300	-0.917304	0.00513338	low-tolerance_sig
znf207b	zinc_finger_protein_207&_b	-0.917124	0.00556288	low-tolerance_sig
LOC110494743	uncharacterized_LOC110494743	-0.917098	0.00128086	low-tolerance_sig
LOC110526712	talin_rod_domain-containing_protein_1	-0.916561	0.00568757	low-tolerance_sig
vps72a	vacuolar_protein_sorting_72_homolog_a	-0.910545	0.00933622	low-tolerance_sig
LOC110535217	polyadenylate-binding_protein_2	-0.909577	0.00892105	low-tolerance_sig
LOC110530014	translocation_protein_SEC62	-0.905984	0.00283024	low-tolerance_sig
LOC110532346	E3_ubiquitin-protein_ligase_TRIM33	-0.905276	0.00512161	low-tolerance_sig
stxbp5b	syntaxin_binding_protein_5b_(tomosyn)	-0.902421	0.00503732	low-tolerance_sig
LOC110535307	ras-responsive_element-binding_protein_1	-0.901783	0.00471798	low-tolerance_sig
cog3	component_of_oligomeric_golgi_complex_3	-0.897752	0.00590984	low-tolerance_sig
LOC110509702	tumor_necrosis_factor_receptor_superfamily_member_10A	-0.897456	0.00458331	low-tolerance_sig
LOC118947748	UPF0472_protein_C16orf72_homolog	-0.896836	0.00655612	low-tolerance_sig
trmt10c	tRNA_methyltransferase_10C&_mitochondrial_RNase_P_subunit	-0.895648	0.00781093	low-tolerance_sig
LOC110532017	protein_kinase_C-binding_protein_1	-0.892215	0.00743821	low-tolerance_sig
LOC110508663	tRNA_selenocysteine_1-associated_protein_1-like	-0.891539	0.00388729	low-tolerance_sig
LOC110534480	protein_WWC2	-0.890891	0.00425297	low-tolerance_sig
LOC110508900	regulator_of_nonsense_transcripts_1	-0.890091	0.0064654	low-tolerance_sig
LOC110525694	CAP-Gly_domain-containing_linker_protein_1	-0.89	0.00892105	low-tolerance_sig
LOC110498480	zinc_finger_protein_184-like	-0.886046	0.00979917	low-tolerance_sig
uckl1b	uridine-cytidine_kinase_1-like_1b	-0.88542	0.00379928	low-tolerance_sig
LOC110488073	serine/arginine-rich_splicing_factor_10	-0.884333	0.00277344	low-tolerance_sig
LOC110486239	cyclin-dependent_kinase_12	-0.88346	0.00465918	low-tolerance_sig
LOC110508626	PH_domain_leucine-rich_repeat_protein_phosphatase_1	-0.882811	0.00524713	low-tolerance_sig
LOC110535632	inversin	-0.881496	0.00780525	low-tolerance_sig
LOC110486136	cell_division_cycle_protein_27_homolog	-0.879803	0.00718803	low-tolerance_sig
LOC110507661	remodeling_and_spacing_factor_1	-0.875478	0.00520983	low-tolerance_sig
LOC110522635	YLP_motif-containing_protein_1	-0.874454	0.0038673	low-tolerance_sig
LOC110500275	transcription_initiation_factor_TFIID_subunit_3	-0.86628	0.00458331	low-tolerance_sig
LOC110495758	transformer-2_protein_homolog_alpha	-0.866177	0.00395497	low-tolerance_sig
LOC110511763	importin_subunit_alpha-6	-0.865294	0.00445976	low-tolerance_sig
LOC110524121	microtubule-associated_protein_1S	-0.85884	0.00946878	low-tolerance_sig
LOC110530121	dipeptidyl_peptidase_9	-0.85811	0.00609875	low-tolerance_sig
nol6	nucleolar_protein_6_(RNA-associated)	-0.851432	0.00807057	low-tolerance_sig
myo1ea	myosin_IEa	-0.849988	0.00897929	low-tolerance_sig
LOC110503125	DNA-directed_RNA_polymerase_III_subunit_RPC5	-0.84728	0.00992074	low-tolerance_sig
LOC110500288	zinc_finger_BED_domain-containing_protein_4	-0.844987	0.00413977	low-tolerance_sig
zmym2	zinc_finger&_MYM-type_2	-0.817285	0.00894551	low-tolerance_sig
LOC110498693	aryl_hydrocarbon_receptor_nuclear_translocator-like_protein_1	-0.814444	0.00780525	low-tolerance_sig
LOC110499125	endoplasmic_reticulum_membrane_sensor_NFE2L1	-0.810835	0.00877363	low-tolerance_sig
LOC110502366	uncharacterized_LOC110502366	-0.810345	0.00677785	low-tolerance_sig
LOC110486181	protein_CASC3	-0.807889	0.00718792	low-tolerance_sig
bnip2	BCL2_interacting_protein_2	-0.798206	0.00637483	low-tolerance_sig
znf318	zinc_finger_protein_318	-0.768004	0.00743821	low-tolerance_sig
lamtor4	late_endosomal/lysosomal_adaptor&_MAPK_and_MTOR_activator_4	0.799388	0.00668232	control_sig
LOC110486846	acylpyruvase_FAHD1&_mitochondrial	0.840697	0.00652512	control_sig
LOC110537059	protein_SREK1IP1	0.863933	0.00967082	control_sig
rorca	RAR-related_orphan_receptor_C_a	0.864512	0.00945094	control_sig
LOC110491327	cytochrome_b-245_chaperone_1_homolog	0.889245	0.00994301	control_sig
isoc1	isochorismatase_domain_containing_1	0.906479	0.00696964	control_sig
LOC110524463	F-box-like/WD_repeat-containing_protein_TBL1XR1	0.922048	0.00961846	control_sig
adkb	adenosine_kinase_b	0.922271	0.00699285	control_sig
LOC110528327	sodium-_and_chloride-dependent_GABA_transporter_2	0.945904	0.00639715	control_sig
LOC110535378	diamine_acetyltransferase_1	0.952655	0.00615258	control_sig
LOC110486515	40S_ribosomal_protein_SA-like	0.958757	0.00914368	control_sig
supt3h	SPT3_homolog&_SAGA_and_STAGA_complex_component	0.969016	0.00863668	control_sig
lamtor3	late_endosomal/lysosomal_adaptor&_MAPK_and_MTOR_activator_3	0.97512	0.00656121	control_sig
LOC110536363	ubiquitin-associated_domain-containing_protein_1	0.975384	0.00235076	control_sig
LOC110528833	reduced_folate_transporter	0.981802	0.0069693	control_sig
srsf5a	serine_and_arginine_rich_splicing_factor_5a	0.981889	0.00460804	control_sig
fzr1b	fizzy/cell_division_cycle_20_related_1b	0.987422	0.0055727	control_sig
LOC110501899	pyridoxal_kinase	0.994674	0.00200001	control_sig
pigx	phosphatidylinositol_glycan_anchor_biosynthesis&_class_X	0.996272	0.00595304	control_sig
LOC110520072	growth_factor_receptor-bound_protein_14	1.00116	0.00554656	control_sig
LOC110535983	BCL2/adenovirus_E1B_19_kDa_protein-interacting_protein_3-like	1.00313	0.00692752	control_sig
LOC110532594	uncharacterized_LOC110532594	1.00452	0.00610837	control_sig
id2a	inhibitor_of_DNA_binding_2a	1.00508	0.00698158	control_sig
brms1la	BRMS1_like_transcriptional_repressor_a	1.0071	0.00701782	control_sig
LOC110533376	interferon_regulatory_factor_1	1.00883	0.00536923	control_sig
LOC110529302	serine/arginine-rich_splicing_factor_5	1.01005	0.00143072	control_sig
mad2l2	mitotic_arrest_deficient_2_like_2	1.01042	0.00510678	control_sig
wbp4	WW_domain_binding_protein_4	1.01118	0.000574871	control_sig
nfil3-2	nuclear_factor&_interleukin_3_regulated&_member_2	1.01492	0.0039279	control_sig
LOC110520266	very-long-chain_(3R)-3-hydroxyacyl-CoA_dehydratase_2	1.01719	0.00121848	control_sig
LOC110527505	adipocyte_plasma_membrane_associated_protein	1.01781	0.00575852	control_sig
selu	selenoprotein_U	1.01822	0.00146171	control_sig
maf1b	MAF1_homolog&_negative_regulator_of_RNA_polymerase_III_b	1.02515	0.00246083	control_sig
mif	macrophage_migration_inhibitory_factor	1.02902	0.00469681	control_sig
LOC110506732	bromodomain-containing_protein_7	1.03949	0.00535098	control_sig
malsu1	mitochondrial_assembly_of_ribosomal_large_subunit_1	1.04299	0.00327104	control_sig
LOC110517675	E3_ubiquitin-protein_ligase_znrf2	1.0451	0.00360232	control_sig
LOC110489878	E3_ubiquitin/ISG15_ligase_TRIM25	1.0474	0.00836259	control_sig
zgc:136858	Indigoidine_A_and_YeiC_kinase_like_domain-containing_protein	1.05353	0.00339391	control_sig
LOC110520057	death-associated_protein-like_1-A	1.05556	0.0049464	control_sig
gas8	growth_arrest-specific_8	1.0587	0.00636748	control_sig
cetn4	centrin_4	1.0643	0.00704406	control_sig
maf1a	MAF1_homolog&_negative_regulator_of_RNA_polymerase_III_a	1.07379	0.000992849	control_sig
LOC110538768	serine/threonine-protein_kinase/endoribonuclease_IRE1	1.09357	0.00161603	control_sig
LOC110492630	TATA-box_binding_protein_associated_factor_13	1.09562	0.00189336	control_sig
LOC110492294	protein_RCC2_homolog	1.09702	0.0013704	control_sig
LOC110485968	aromatic-L-amino-acid_decarboxylase	1.09707	0.00686731	control_sig
mdp1	magnesium_dependent_phosphatase_1	1.10523	0.0091573	control_sig
LOC118966141	probable_E3_ubiquitin-protein_ligase_TRIML1	1.10539	0.001903	control_sig
LOC110500485	HMG_box-containing_protein_1	1.1193	0.0010589	control_sig
LOC110494286	P3_protein	1.12135	0.00224354	control_sig
LOC110505741	F-box_only_protein_33	1.12287	0.00648035	control_sig
LOC110523901	uncharacterized_LOC110523901	1.12676	0.00678447	control_sig
LOC110489083	seipin	1.13105	0.00985536	control_sig
LOC110502498	protein_FAM53B	1.13578	0.00438444	control_sig
LOC110503887	claudin-3-like	1.13609	0.00477264	control_sig
crj1a	Crystallin_J1A	1.13971	0.00704548	control_sig
LOC110494155	repressor_of_RNA_polymerase_III_transcription_MAF1_homolog	1.14325	0.000148502	control_sig
LOC110521605	E3_ubiquitin-protein_ligase_RNF170-like	1.15603	0.00579068	control_sig
msrb2	methionine_sulfoxide_reductase_B2	1.16055	0.00317235	control_sig
LOC118937373	uncharacterized_LOC118937373	1.16263	0.0061604	control_sig
LOC110488121	tetraspanin-13	1.16565	0.00947887	control_sig
LOC110493859	bladder_cancer_associated_protein	1.16666	0.00807161	control_sig
LOC110527164	cytochrome_c_oxidase_subunit_7A-related_protein&_mitochondrial	1.16705	0.00443657	control_sig
LOC110538668	protein_crumbs_homolog_3	1.16953	0.000161568	control_sig
LOC110529708	E3_ubiquitin-protein_ligase_rnf146	1.17066	0.00280208	control_sig
LOC110527931	RNA-binding_protein_38	1.17214	0.00100116	control_sig
LOC110507720	claudin-3-like	1.17786	0.0097143	control_sig
LOC110525498	endophilin-B2	1.18175	0.000864082	control_sig
LOC110492742	oxysterol-binding_protein-related_protein_2	1.18302	0.00647526	control_sig
ccnd1	cyclin_D1	1.18744	0.00884762	control_sig
LOC110532647	SAP_domain-containing_ribonucleoprotein	1.19539	0.00838766	control_sig
LOC110503841	T-box_transcription_factor_TBX2b	1.19723	3.78508e-05	control_sig
LOC110518971	apolipoprotein_Eb	1.1999	0.00830939	control_sig
LOC110535823	protein_DBF4_homolog_A	1.2099	0.00574224	control_sig
LOC110511871	uncharacterized_LOC110511871	1.22814	0.00991791	control_sig
LOC110507878	dehydrogenase/reductase_SDR_family_member_13	1.22873	0.00226481	control_sig
clk2a	CDC-like_kinase_2a	1.23179	8.284e-06	control_sig
LOC110508824	alpha-tocopherol_transfer_protein	1.2334	0.000745823	control_sig
LOC110493432	ferredoxin-2&_mitochondrial	1.23579	0.00166965	control_sig
LOC101268898	uncharacterized_LOC101268898	1.23818	0.000636427	control_sig
LOC110520195	rho-related_GTP-binding_protein_RhoE	1.23958	0.00782798	control_sig
LOC118936353	uncharacterized_LOC118936353	1.24186	0.0061987	control_sig
pcbd1	pterin-4_alpha-carbinolamine_dehydratase/dimerization_cofactor_of_hepatocyte_nuclear_factor_1_alpha	1.24428	0.00153829	control_sig
LOC110491567	cytochrome_c_oxidase_subunit_6B1	1.24456	0.004499	control_sig
LOC110537432	non-histone_chromosomal_protein_HMG-14	1.24686	0.00206842	control_sig
LOC110492032	hepatocyte_nuclear_factor_4-alpha	1.25907	0.000178989	control_sig
LOC110513828	POU_domain&_class_2&_transcription_factor_1	1.26562	0.00871947	control_sig
LOC110486313	stannin	1.2681	0.00933622	control_sig
thrap3a	thyroid_hormone_receptor_associated_protein_3a	1.2687	0.00343826	control_sig
zgc:162634	phosphatidylinositol_glycan_anchor_biosynthesis_class_Y	1.27186	0.00140323	control_sig
LOC110522591	serine/arginine-rich_splicing_factor_5	1.28663	0.000658927	control_sig
LOC110500685	uncharacterized_LOC110500685	1.28684	0.00364827	control_sig
LOC110538882	cytosolic_endo-beta-N-acetylglucosaminidase	1.29472	3.59493e-05	control_sig
LOC110533582	DNA_repair_protein_RAD51_homolog_3	1.2966	0.000391217	control_sig
hkdc1	hexokinase_domain_containing_1	1.29784	0.000263692	control_sig
LOC110523701	apelin_receptor_B	1.30353	0.00495921	control_sig
LOC110511519	uncharacterized_LOC110511519	1.31283	0.00742995	control_sig
LOC110508071	diacylglycerol_O-acyltransferase_2-like	1.31717	0.00143387	control_sig
LOC110536217	purpurin-like	1.31795	0.00459638	control_sig
LOC110489679	protein_Aster-C	1.31894	0.000898342	control_sig
alas2	aminolevulinate&_delta-&_synthase_2	1.32068	0.00206258	control_sig
LOC110508565	aquaporin_FA-CHIP	1.3334	0.00557108	control_sig
hlfb	HLF_transcription_factor&_PAR_bZIP_family_member_b	1.33818	0.000302371	control_sig
LOC110488168	cbp/p300-interacting_transactivator_3	1.33871	0.0001808	control_sig
LOC110504783	heterogeneous_nuclear_ribonucleoprotein_A0	1.34021	0.000701698	control_sig
cdn2b	Cyclin-dependent_kinase_4_inhibitor_B	1.34551	0.00805837	control_sig
LOC110496127	uncharacterized_LOC110496127	1.34772	0.00142102	control_sig
hmox2b	heme_oxygenase_2b	1.35265	2.47103e-05	control_sig
si:busm1-57f23.1	CY_domain-containing_protein	1.35339	0.00250892	control_sig
LOC110499924	Ig_kappa-b4_chain_C_region-like	1.35881	0.00591118	control_sig
LOC110486918	interleukin-6_receptor_subunit_beta	1.3656	0.00568403	control_sig
LOC110496365	protein_Jumonji	1.36765	4.41867e-05	control_sig
LOC110492601	glutathione_S-transferase_Mu_3	1.37411	0.002159	control_sig
LOC110499911	differentially_expressed_in_FDCP_6	1.3765	0.000672247	control_sig
LOC110505071	polycomb_group_RING_finger_protein_3	1.37887	0.000871752	control_sig
ctso	cathepsin_O	1.38025	0.000158774	control_sig
LOC110496006	protein_S100-A1	1.39302	0.00254203	control_sig
LOC110494343	AMP_deaminase_2	1.39466	0.00161458	control_sig
bhlhe40	basic_helix-loop-helix_family&_member_e40	1.40363	0.00384837	control_sig
LOC110532255	protein_FAM110B	1.41012	0.00627655	control_sig
LOC110491429	HEAT_repeat-containing_protein_1-like	1.41846	0.00730138	control_sig
LOC110486716	protein_crumbs_homolog_3-like	1.42378	0.000286004	control_sig
LOC110514879	WD_repeat_domain_phosphoinositide-interacting_protein_2	1.42879	0.000103714	control_sig
LOC118936276	ferritin&_middle_subunit-like	1.42905	0.00589995	control_sig
LOC110520051	activin_receptor_type-1C-like	1.42905	0.000393183	control_sig
LOC110527751	uncharacterized_LOC110527751	1.42983	0.00399346	control_sig
LOC100136769	Band_3	1.43209	0.00345634	control_sig
LOC110496042	N(G)&N(G)-dimethylarginine_dimethylaminohydrolase_2	1.43312	0.000887326	control_sig
LOC110529917	osteoclastogenesis_associated_transmembrane_protein_1	1.43457	4.14712e-06	control_sig
LOC110488354	BOLA_class_I_histocompatibility_antigen&_alpha_chain_BL3-7	1.43918	0.00182093	control_sig
LOC110493772	tripartite_motif-containing_protein_35	1.44965	0.000872608	control_sig
LOC110495420	histone-binding_protein_RBBP7	1.45022	0.00433621	control_sig
LOC110537710	protein_Aster-B	1.45462	0.00439429	control_sig
ppardb	peroxisome_proliferator-activated_receptor_delta_b	1.45569	0.00773245	control_sig
LOC110531445	high_mobility_group_protein_B3	1.4557	0.000582442	control_sig
LOC110488554	histone_deacetylase_3	1.46188	0.00121609	control_sig
LOC110493700	axin-2	1.46497	8.4339e-05	control_sig
LOC110497886	E3_ubiquitin-protein_ligase_pellino_homolog_2	1.47309	1.27072e-05	control_sig
LOC110488244	frizzled-1	1.47951	0.0038936	control_sig
ppdpfb	pancreatic_progenitor_cell_differentiation_and_proliferation_factor_b	1.49836	0.00518192	control_sig
LOC110539162	nucleotide-binding_oligomerization_domain-containing_protein_1	1.50292	5.42627e-05	control_sig
LOC110501891	CASP8_and_FADD-like_apoptosis_regulator	1.51055	0.00427936	control_sig
csf-3	granulocyte_colony-stimulating_factor_precursor	1.51849	0.00799113	control_sig
LOC110491676	integrin_beta-3	1.52237	0.00197546	control_sig
LOC110521809	angiopoietin-related_protein_3	1.52532	0.00520466	control_sig
LOC110527998	alkaline_phosphatase	1.52747	2.99895e-05	control_sig
LOC110526290	cytosolic_iron-sulfur_assembly_component_2B-like	1.53405	4.85227e-06	control_sig
LOC110521366	peptidyl-prolyl_cis-trans_isomerase_FKBP8	1.54022	0.00645579	control_sig
LOC110490537	Ig_kappa-b4_chain_C_region-like	1.54727	0.00481845	control_sig
hbb1	Hemoglobin_subunit_beta-1	1.55107	0.00093974	control_sig
bricd5	BRICHOS_domain_containing_5	1.56093	0.000695517	control_sig
LOC110528871	plastin-1	1.56243	0.000594433	control_sig
LOC110496412	cbp/p300-interacting_transactivator_3-like	1.56267	0.000206211	control_sig
LOC110524808	phospholipase_A_and_acyltransferase_4	1.56289	0.00456329	control_sig
LOC110524074	T-cell_acute_lymphocytic_leukemia_protein_1_homolog	1.56507	0.00517309	control_sig
hba1	hemoglobin&_alpha_1	1.57246	0.00170927	control_sig
nit2	nitrilase_family&_member_2	1.58109	2.24653e-05	control_sig
LOC110486353	hemoglobin_subunit_alpha-4-like	1.58674	0.000347863	control_sig
LOC110525245	histone_H1-like	1.61057	9.11003e-06	control_sig
LOC110488532	histone_RNA_hairpin-binding_protein	1.6108	0.000562543	control_sig
LOC110528900	Ig_lambda-2_chain_C_region	1.61405	0.00170927	control_sig
LOC110524385	uncharacterized_LOC110524385	1.62024	0.0068721	control_sig
LOC118964917	uncharacterized_LOC118964917	1.62578	0.00065398	control_sig
LOC110490625	tetraspanin-8	1.62807	0.00461186	control_sig
hba4	Hemoglobin_subunit_alpha-4	1.64278	1.65397e-05	control_sig
si:dkey-171c9.3	uncharacterized_si:dkey-171c9.3	1.64335	0.00486635	control_sig
cahz	carbonic_anhydrase	1.64756	5.04906e-05	control_sig
5ntc	Cytosolic_purine_5-nucleotidase	1.65703	0.00849806	control_sig
LOC110513845	metalloproteinase_inhibitor_2	1.66304	0.00170927	control_sig
LOC110538445	hemoglobin_subunit_beta	1.66499	6.40667e-06	control_sig
LOC110491921	uncharacterized_LOC110491921	1.66975	0.000499824	control_sig
LOC110488049	ATP-dependent_DNA_helicase_Q4	1.67183	0.00229929	control_sig
LOC110494776	inhibin_subunit_beta_C	1.6754	0.00201387	control_sig
rhd	Rh_blood_group&_D_antigen	1.67977	0.00435409	control_sig
LOC110538446	hemoglobin_subunit_beta-1-like	1.6834	2.00077e-05	control_sig
LOC110532776	uncharacterized_LOC110532776	1.68511	0.00143387	control_sig
LOC110488350	DLA_class_I_histocompatibility_antigen&_A9/A9_alpha_chain-like	1.68691	0.000473542	control_sig
LOC118936252	hemoglobin_subunit_beta-1	1.69367	9.66235e-05	control_sig
LOC118936435	Ig_kappa_chain_C_region&_B_allele-like	1.69732	0.000293762	control_sig
gp1bb	glycoprotein_Ib_platelet_subunit_beta	1.70842	4.05432e-05	control_sig
LOC110496023	CDC-like_kinase_2a	1.71438	1.13779e-08	control_sig
LOC110488782	serine_protease_23	1.71751	9.54472e-07	control_sig
LOC110495722	uncharacterized_LOC110495722	1.71971	0.00520466	control_sig
LOC110494528	uncharacterized_LOC110494528	1.72195	0.00238219	control_sig
LOC118936306	cytosolic_sulfotransferase_3-like	1.7301	0.00395497	control_sig
[truncated: 208 more rows]

## Sheet: b) Lyndon - HvC
Gene_ID	Description	LOG2_FC	FDR	Treatment
LOC110515957	heat_shock_protein_30-like	-14.9042	5.46962e-35	high-tolerance_sig
LOC110523814	heat_shock_protein_30-like	-14.8278	4.7233e-38	high-tolerance_sig
LOC118964523	heat_shock_protein_30-like	-14.6614	1.97417e-12	high-tolerance_sig
LOC110523813	heat_shock_protein_30	-14.4213	6.5907e-22	high-tolerance_sig
LOC118964598	heat_shock_protein_30-like	-14.4098	3.08408e-25	high-tolerance_sig
LOC118964591	heat_shock_protein_30-like	-14.265	1.25209e-35	high-tolerance_sig
LOC118964524	heat_shock_protein_30-like	-13.9734	1.06253e-24	high-tolerance_sig
LOC110497859	heat_shock_70_kDa_protein_4L	-13.8763	1.46878e-13	high-tolerance_sig
LOC110525787	protein_unc-45_homolog_B	-13.7774	7.23754e-12	high-tolerance_sig
LOC110522488	heat_shock_protein_HSP_90-alpha_1	-13.3401	4.36427e-48	high-tolerance_sig
LOC118964590	heat_shock_protein_30-like	-13.2848	4.78219e-33	high-tolerance_sig
hspa1b	heat_shock_protein_family_A_(Hsp70)_member_1B	-13.191	1.94435e-39	high-tolerance_sig
hsp70a	heat_shock_protein_70a	-13.0787	7.74591e-59	high-tolerance_sig
LOC118964601	heat_shock_protein_30-like	-12.8061	3.0325e-25	high-tolerance_sig
LOC118964597	heat_shock_protein_30-like	-12.6461	9.51496e-23	high-tolerance_sig
LOC118964593	heat_shock_protein_30-like	-12.6323	1.34307e-33	high-tolerance_sig
LOC110533156	natural_killer_cell_receptor_2B4-like	-12.4937	2.63989e-11	high-tolerance_sig
LOC118964600	heat_shock_protein_30-like	-12.493	3.0738e-22	high-tolerance_sig
LOC118964602	heat_shock_protein_30-like	-12.4489	1.97049e-27	high-tolerance_sig
LOC118964603	heat_shock_protein_30	-12.4283	3.05815e-20	high-tolerance_sig
LOC110529844	heat_shock_protein_HSP_90-alpha	-12.4053	4.21018e-62	high-tolerance_sig
LOC118938279	heat_shock_70_kDa_protein	-12.1793	1.16111e-78	high-tolerance_sig
LOC118938281	heat_shock_70_kDa_protein	-11.975	6.24616e-19	high-tolerance_sig
LOC110529845	heat_shock_protein_HSP_90-alpha_1	-11.933	4.32088e-48	high-tolerance_sig
LOC118938278	heat_shock_70_kDa_protein-like	-11.8964	3.0236e-55	high-tolerance_sig
LOC110537915	heat_shock_70_kDa_protein-like	-11.8736	4.33655e-09	high-tolerance_sig
LOC118964599	heat_shock_protein_30-like	-11.8188	8.01701e-21	high-tolerance_sig
LOC110521136	uncharacterized_LOC110521136	-11.7741	2.67537e-46	high-tolerance_sig
LOC118936524	heat_shock_70_kDa_protein-like	-11.7037	2.32108e-32	high-tolerance_sig
LOC118938283	heat_shock_70_kDa_protein-like	-11.4874	6.06971e-45	high-tolerance_sig
hsp70b	heat_shock_protein_70b	-11.3813	1.00138e-78	high-tolerance_sig
LOC110512845	heat_shock_70_kDa_protein	-11.2816	2.33682e-79	high-tolerance_sig
LOC118940515	protein_ATP6V1FNB	-11.2655	4.72676e-09	high-tolerance_sig
LOC110507746	mitochondrial_uncoupling_protein_2	-11.2329	1.66761e-21	high-tolerance_sig
LOC110485160	heat_shock_70_kDa_protein	-11.2096	1.4454e-99	high-tolerance_sig
LOC110537116	heat_shock_protein_beta-11	-11.1938	1.91289e-25	high-tolerance_sig
LOC118938282	heat_shock_70_kDa_protein-like	-11.0591	1.01375e-06	high-tolerance_sig
LOC118964592	heat_shock_protein_30-like	-10.7747	8.30126e-19	high-tolerance_sig
bag3	BCL2_associated_athanogene_3	-10.5168	3.18862e-51	high-tolerance_sig
LOC118944654	tripartite_motif-containing_protein_42-like	-10.4622	6.93673e-09	high-tolerance_sig
LOC118964596	heat_shock_protein_30-like	-10.3079	2.71972e-08	high-tolerance_sig
LOC110532630	CCN_family_member_2	-10.2983	4.85845e-08	high-tolerance_sig
LOC110515528	EF-hand_domain_family&_member_B	-10.1062	4.24122e-08	high-tolerance_sig
LOC118966722	mucin-2-like	-10.0978	3.68513e-07	high-tolerance_sig
LOC118948980	small_integral_membrane_protein_18-like	-10.0773	1.69503e-07	high-tolerance_sig
LOC110530472	suppression_of_tumorigenicity_18_protein	-10.07	5.11086e-08	high-tolerance_sig
dnaja	DnaJ_heat_shock_protein_family_(Hsp40)_member_A	-10.0077	6.65259e-55	high-tolerance_sig
LOC110523808	heat_shock_protein_beta-11	-9.89732	9.09323e-08	high-tolerance_sig
LOC110500952	uncharacterized_LOC110500952	-9.87218	2.32783e-27	high-tolerance_sig
LOC118966029	uncharacterized_LOC118966029	-9.83599	1.28185e-07	high-tolerance_sig
LOC110487440	exocyst_complex_component_7-like	-9.83598	1.59164e-07	high-tolerance_sig
LOC110504980	fos-related_antigen_1	-9.73031	4.11581e-18	high-tolerance_sig
dnajb1b	DnaJ_heat_shock_protein_family_(Hsp40)_member_B1b	-9.72183	2.37672e-74	high-tolerance_sig
LOC110527730	SAM_pointed_domain-containing_Ets_transcription_factor	-9.68868	2.64693e-28	high-tolerance_sig
LOC110486257	heat_shock_70_kDa_protein-like	-9.62874	3.00667e-20	high-tolerance_sig
LOC110486274	DELTA-stichotoxin-Hcr4a	-9.59054	7.1959e-06	high-tolerance_sig
ch25h	cholesterol_25-hydroxylase	-9.56193	2.002e-27	high-tolerance_sig
LOC110530126	inhibin_beta_C_chain	-9.4296	6.83263e-07	high-tolerance_sig
LOC110506486	synaptotagmin-5	-9.40007	4.98782e-07	high-tolerance_sig
LOC110531293	short_transient_receptor_potential_channel_5	-9.3907	6.88469e-07	high-tolerance_sig
LOC110535540	cAMP-responsive_element_modulator	-9.12334	8.50086e-22	high-tolerance_sig
LOC118938277	heat_shock_70_kDa_protein-like	-9.0255	6.28647e-26	high-tolerance_sig
LOC110504077	serpin_H1	-8.99806	7.39354e-65	high-tolerance_sig
si:dkeyp-27e10.3	UPF0606_protein_KIAA1549	-8.93026	1.59814e-25	high-tolerance_sig
LOC110486719	very-long-chain_enoyl-CoA_reductase	-8.85402	2.1437e-06	high-tolerance_sig
LOC110502685	BAG_cochaperone_2	-8.85118	7.98431e-52	high-tolerance_sig
LOC110523810	heat_shock_protein_30-like	-8.8397	6.78401e-13	high-tolerance_sig
LOC110486723	tripartite_motif-containing_protein_35	-8.79455	3.40569e-05	high-tolerance_sig
LOC110535665	C-C_chemokine_receptor_type_9	-8.77896	1.53966e-17	high-tolerance_sig
LOC118965579	myelin_and_lymphocyte_protein-like	-8.74131	5.66247e-05	high-tolerance_sig
LOC118966639	SLAM_family_member_5-like	-8.73417	2.7208e-08	high-tolerance_sig
LOC110520443	sodium/myo-inositol_cotransporter	-8.71186	3.32605e-15	high-tolerance_sig
LOC110487884	G-protein_coupled_receptor_3-like	-8.68883	1.51809e-05	high-tolerance_sig
LOC118938284	heat_shock_70_kDa_protein-like	-8.65918	1.98659e-16	high-tolerance_sig
LOC110502265	BAG_family_molecular_chaperone_regulator_3	-8.65291	1.59288e-31	high-tolerance_sig
LOC110515474	prominin-1-A-like	-8.62834	3.53046e-12	high-tolerance_sig
LOC110505158	glutathione_S-transferase_P	-8.60068	1.03346e-20	high-tolerance_sig
zgc:92429	CHORD_and_p23_melusin_like_domain-containing_protein	-8.57541	5.10661e-21	high-tolerance_sig
LOC118966726	SERTA_domain-containing_protein_2-like	-8.51676	1.604e-06	high-tolerance_sig
LOC110528575	protein-glutamine_gamma-glutamyltransferase_2-like	-8.46775	8.21459e-09	high-tolerance_sig
fbxl22	F-box_and_leucine-rich_repeat_protein_22	-8.43107	9.73634e-06	high-tolerance_sig
hsp47	heat_shock_protein_47	-8.39334	1.29114e-84	high-tolerance_sig
LOC118966234	small_nucleolar_RNA_SNORD22	-8.35236	0.000106753	high-tolerance_sig
il11	interleukin_11	-8.33155	2.36897e-10	high-tolerance_sig
LOC110494121	phospholipase_DDHD2	-8.32074	5.55525e-05	high-tolerance_sig
lamc2	laminin&_gamma_2	-8.30043	1.28832e-05	high-tolerance_sig
LOC118944538	cell_surface_glycoprotein_1-like	-8.25686	1.98386e-07	high-tolerance_sig
mmp	matrix_metalloproteinase	-8.23699	0.000166292	high-tolerance_sig
LOC110497805	1-phosphatidylinositol_4&5-bisphosphate_phosphodiesterase_beta-1	-8.22863	6.38416e-11	high-tolerance_sig
LOC110533353	heat_shock_70_kDa_protein_4	-8.21566	3.67928e-52	high-tolerance_sig
LOC110515074	prominin-1-A-like	-8.21086	2.61705e-05	high-tolerance_sig
tdgf1	teratocarcinoma-derived_growth_factor_1	-8.20156	2.00458e-05	high-tolerance_sig
LOC110536401	interleukin-1_beta-like	-8.18117	0.000163437	high-tolerance_sig
LOC110508339	uncharacterized_protein_C1orf189	-8.13329	1.70497e-05	high-tolerance_sig
LOC110509566	dnaJ_homolog_subfamily_B_member_5-like	-8.12124	3.02752e-05	high-tolerance_sig
LOC110504352	neurite_extension_and_migration_factor-like	-8.04123	7.63299e-09	high-tolerance_sig
LOC110504851	wolframin	-8.0352	3.03106e-05	high-tolerance_sig
LOC118944289	uncharacterized_LOC118944289	-8.03134	0.000191284	high-tolerance_sig
LOC110520383	apolipoprotein_A-I	-7.97759	1.08812e-54	high-tolerance_sig
LOC110503182	cysteine_and_histidine-rich_domain-containing_protein_1	-7.9663	6.77062e-34	high-tolerance_sig
cldnf	claudin_f	-7.96389	3.48934e-05	high-tolerance_sig
LOC110532773	neurofilament_medium_polypeptide-like	-7.95482	2.53025e-09	high-tolerance_sig
LOC110488707	amyloid-beta_A4_precursor_protein-binding_family_B_member_2	-7.95182	3.61286e-05	high-tolerance_sig
LOC110523350	dnaJ_homolog_subfamily_B_member_5	-7.94622	4.04328e-05	high-tolerance_sig
LOC118937416	epigen-like	-7.89905	0.000321575	high-tolerance_sig
LOC110514511	protein_Dok-7	-7.86509	4.00059e-11	high-tolerance_sig
rgs2	regulator_of_G_protein_signaling_2	-7.84855	1.67332e-26	high-tolerance_sig
LOC110521555	glutamate--cysteine_ligase_regulatory_subunit	-7.84241	2.40172e-59	high-tolerance_sig
LOC110532022	aquaporin-4	-7.83761	6.46008e-05	high-tolerance_sig
LOC110515568	complexin-3-like	-7.79874	5.12474e-34	high-tolerance_sig
LOC110528573	protein-glutamine_gamma-glutamyltransferase_2-like	-7.79249	5.7816e-08	high-tolerance_sig
LOC110504390	inositol-trisphosphate_3-kinase_B-like	-7.7777	7.29155e-05	high-tolerance_sig
LOC110513427	zinc_finger_protein_493-like	-7.76949	6.71412e-05	high-tolerance_sig
LOC110504691	DNA_damage-inducible_transcript_4-like_protein	-7.75926	8.9786e-05	high-tolerance_sig
si:ch211-125o16.4	neuroblast_differentiation-associated_protein_AHNAK	-7.66439	0.000386975	high-tolerance_sig
pck1	phosphoenolpyruvate_carboxykinase_1_(soluble)	-7.63133	1.39412e-32	high-tolerance_sig
LOC118966721	neurofilament_heavy_polypeptide-like	-7.60458	2.28293e-10	high-tolerance_sig
LOC110485275	exocyst_complex_component_7	-7.58864	9.97604e-15	high-tolerance_sig
LOC100136335	DNA-damage-inducible_transcript_4-like	-7.58718	4.08574e-25	high-tolerance_sig
LOC110538767	uroplakin-1a	-7.57095	0.000624777	high-tolerance_sig
LOC118936720	cell_wall_protein_DAN4-like	-7.53619	0.00066126	high-tolerance_sig
LOC110506443	cartilage_intermediate_layer_protein_1	-7.52664	9.7069e-17	high-tolerance_sig
dusp1	dual_specificity_phosphatase_1	-7.50067	9.02848e-56	high-tolerance_sig
si:ch73-335l21.4	E3_ubiquitin-protein_ligase-like	-7.48219	3.81171e-28	high-tolerance_sig
LOC110508895	mitochondrial_import_inner_membrane_translocase_subunit_TIM44	-7.46452	5.13952e-25	high-tolerance_sig
tgm5l	transglutaminase_5&_like	-7.4542	0.000939929	high-tolerance_sig
LOC110492907	uncharacterized_LOC110492907	-7.45157	0.000156416	high-tolerance_sig
ahsa1a	AHA1&_activator_of_heat_shock_protein_ATPase_homolog_1a	-7.43724	4.15298e-44	high-tolerance_sig
LOC118937837	monocarboxylate_transporter_7-like	-7.43131	2.60892e-08	high-tolerance_sig
lep	leptin	-7.40896	7.85292e-43	high-tolerance_sig
LOC110527708	trypsin-like	-7.40507	0.000239743	high-tolerance_sig
LOC110504214	phospholipase_DDHD1-like	-7.38516	0.000348982	high-tolerance_sig
LOC110503834	inverted_formin-2	-7.38299	1.46531e-09	high-tolerance_sig
LOC100136697	Hsp27beta	-7.37973	8.16363e-08	high-tolerance_sig
clu	clusterin	-7.37963	8.79393e-46	high-tolerance_sig
LOC110529637	prolyl_4-hydroxylase_subunit_alpha-1	-7.3421	6.47375e-42	high-tolerance_sig
LOC110495998	cell_surface_glycoprotein_1	-7.33147	4.21018e-62	high-tolerance_sig
LOC110536327	phospholipid_phosphatase_1	-7.32718	4.61701e-27	high-tolerance_sig
LOC118965577	uncharacterized_LOC118965577	-7.31227	0.000128996	high-tolerance_sig
LOC110530653	carbonic_anhydrase_4	-7.29684	0.00120623	high-tolerance_sig
LOC110503972	heat_shock_cognate_70_kDa_protein-like	-7.2943	2.04295e-41	high-tolerance_sig
LOC110538273	transmembrane_protein_275-like	-7.29427	0.00101409	high-tolerance_sig
LOC110519951	thyrotropin-releasing_hormone_receptor	-7.29107	0.000320016	high-tolerance_sig
LOC110510695	fibrous_sheath_CABYR-binding_protein-like	-7.28378	0.000707539	high-tolerance_sig
LOC100136187	cathelicidin_antimicrobial_peptide	-7.28358	7.77061e-10	high-tolerance_sig
LOC110513421	zinc_finger_protein_2_homolog	-7.26643	2.34005e-08	high-tolerance_sig
LOC110526793	cell_surface_glycoprotein_1-like	-7.24943	0.000732161	high-tolerance_sig
LOC110530830	prenylated_Rab_acceptor_protein_1-like	-7.24275	0.00106719	high-tolerance_sig
LOC110527217	carboxypeptidase_O	-7.22874	0.00022281	high-tolerance_sig
LOC110490350	6-phosphofructo-2-kinase/fructose-2&6-bisphosphatase_3	-7.22446	4.0942e-37	high-tolerance_sig
upk3b	uroplakin_3b	-7.20978	2.15876e-08	high-tolerance_sig
LOC110494537	dysbindin	-7.20211	0.000404338	high-tolerance_sig
LOC110526027	heat_shock_protein_beta-8	-7.1932	0.000249499	high-tolerance_sig
LOC110522641	proto-oncogene_c-Fos	-7.14565	4.14065e-42	high-tolerance_sig
LOC110504792	gastrotropin	-7.13793	1.57227e-21	high-tolerance_sig
LOC110502836	ADP-ribosylation_factor_4-like	-7.11793	2.04443e-64	high-tolerance_sig
LOC110516460	uncharacterized_LOC110516460	-7.11237	0.000581706	high-tolerance_sig
LOC110532910	retinal_guanylyl_cyclase_2-like	-7.09045	0.000478667	high-tolerance_sig
appb	amyloid_beta_(A4)_precursor_protein_b	-7.08899	9.46842e-56	high-tolerance_sig
LOC110503475	sarcolipin	-7.08813	0.000260941	high-tolerance_sig
LOC110531794	hepatocyte_growth_factor_activator	-7.08231	2.93197e-17	high-tolerance_sig
tubb6	tubulin&_beta_6_class_V	-7.08209	1.18726e-12	high-tolerance_sig
dusp2	dual_specificity_phosphatase_2	-7.07529	2.82573e-39	high-tolerance_sig
LOC110526184	mucin-15	-7.04798	0.00156475	high-tolerance_sig
LOC110532681	protein_lifeguard_2-like	-7.04647	6.27087e-10	high-tolerance_sig
LOC110522204	gap_junction_Cx32.2_protein-like	-7.02229	0.000429065	high-tolerance_sig
LOC110531545	putative_ferric-chelate_reductase_1	-7.00852	1.83168e-16	high-tolerance_sig
LOC110492175	protein_phosphatase_1_regulatory_subunit_15B	-7.00639	2.0065e-59	high-tolerance_sig
LOC110534072	uncharacterized_LOC110534072	-7.00308	0.000367432	high-tolerance_sig
LOC110488779	fos-related_antigen_1	-6.98678	1.80258e-27	high-tolerance_sig
LOC110505309	5-hydroxytryptamine_receptor_1B-like	-6.9816	0.00054817	high-tolerance_sig
LOC118940288	lipopolysaccharide-induced_tumor_necrosis_factor-alpha_factor_homolog	-6.97551	0.000791352	high-tolerance_sig
LOC110526500	intestinal_mucin-like_protein	-6.95188	0.00183066	high-tolerance_sig
LOC118945998	putative_fibroblast_growth_factor_1	-6.94519	0.0005089	high-tolerance_sig
LOC110500391	E3_ubiquitin-protein_ligase_TRIM39-like	-6.91534	0.00177946	high-tolerance_sig
LOC110498862	cerebellar_degeneration-related_protein_2	-6.91448	3.16825e-18	high-tolerance_sig
LOC110486861	NADPH_oxidase_organizer_1-like	-6.91333	0.00237382	high-tolerance_sig
LOC110487426	5-hydroxytryptamine_receptor_3A	-6.90099	2.15567e-09	high-tolerance_sig
LOC110485460	lysosomal-associated_transmembrane_protein_4B	-6.88749	6.56875e-48	high-tolerance_sig
pfkfb3	6-phosphofructo-2-kinase/fructose-2&6-biphosphatase_3	-6.87966	1.10189e-35	high-tolerance_sig
LOC110486076	tau-tubulin_kinase_1	-6.8768	0.000779964	high-tolerance_sig
LOC110486258	tetratricopeptide_repeat_protein_25-like	-6.85719	0.000867854	high-tolerance_sig
crocc2	ciliary_rootlet_coiled-coil&_rootletin_family_member_2	-6.84838	5.08844e-08	high-tolerance_sig
LOC110532548	probable_nuclear_hormone_receptor_HR38	-6.83749	0.000955816	high-tolerance_sig
LOC110533168	UV_excision_repair_protein_RAD23_homolog	-6.82954	2.56736e-05	high-tolerance_sig
tmprss13b	transmembrane_serine_protease_13b	-6.82253	0.00283554	high-tolerance_sig
LOC110501731	guanylate-binding_protein_1	-6.82136	1.29238e-58	high-tolerance_sig
LOC110500099	endoplasmin	-6.80585	4.94049e-24	high-tolerance_sig
odad2	outer_dynein_arm_docking_complex_subunit_2	-6.7952	0.00208902	high-tolerance_sig
LOC110489689	uncharacterized_LOC110489689	-6.75285	0.000810162	high-tolerance_sig
stom	stomatin	-6.7337	0.000847184	high-tolerance_sig
LOC118946476	uncharacterized_LOC118946476	-6.72092	0.00158514	high-tolerance_sig
LOC118965374	T-box_transcription_factor_TBX19-like	-6.71926	0.00236048	high-tolerance_sig
LOC110495999	protein_S100-A2-like	-6.71655	2.21818e-71	high-tolerance_sig
LOC118940145	histone_H2A-like	-6.71143	0.00094183	high-tolerance_sig
LOC110488122	anterior_gradient_protein_2_homolog	-6.71048	2.01012e-07	high-tolerance_sig
LOC110500102	ankyrin_repeat_domain-containing_protein_16-like	-6.70671	4.61142e-09	high-tolerance_sig
LOC118943025	small_nucleolar_RNA_SNORD10	-6.68161	0.00107477	high-tolerance_sig
LOC118936546	lipopolysaccharide-induced_tumor_necrosis_factor-alpha_factor_homolog	-6.66927	0.00382256	high-tolerance_sig
cplx4a	complexin_4a	-6.66831	1.55044e-15	high-tolerance_sig
LOC110525405	cytochrome_P450_1A1-like	-6.66446	0.00129589	high-tolerance_sig
st6gal1	ST6_beta-galactosamide_alpha-2&6-sialyltranferase_1	-6.65994	0.00350828	high-tolerance_sig
LOC110509328	complement_C1q-like_protein_3	-6.6561	7.42062e-10	high-tolerance_sig
LOC118966697	uncharacterized_LOC118966697	-6.65424	7.15947e-08	high-tolerance_sig
LOC118966233	small_nucleolar_RNA_SNORD22	-6.65099	0.000900883	high-tolerance_sig
dnd1	DND_microRNA-mediated_repression_inhibitor_1	-6.6493	0.00106495	high-tolerance_sig
LOC110522136	serine_protease_27	-6.64872	0.00348852	high-tolerance_sig
zfand2a	zinc_finger&_AN1-type_domain_2A	-6.64847	2.21244e-33	high-tolerance_sig
LOC110533508	heat_shock_cognate_70_kDa_protein	-6.64008	1.62818e-33	high-tolerance_sig
LOC110532757	serine--tRNA_ligase&_cytoplasmic	-6.61434	4.27215e-36	high-tolerance_sig
LOC110494152	tribbles_homolog_2	-6.60352	5.32787e-44	high-tolerance_sig
fam184b	family_with_sequence_similarity_184_member_B	-6.59876	0.00151143	high-tolerance_sig
fkbp5	FKBP_prolyl_isomerase_5	-6.59303	1.48951e-31	high-tolerance_sig
steap2	STEAP_family_member_2&_metalloreductase	-6.5834	7.11753e-07	high-tolerance_sig
LOC110521119	proto-oncogene_c-Fos	-6.57891	8.19377e-08	high-tolerance_sig
LOC100136204	cathelicidin_1	-6.57714	5.23769e-11	high-tolerance_sig
LOC110512827	piggyBac_transposable_element-derived_protein_4	-6.57209	0.00267507	high-tolerance_sig
LOC110517633	large_neutral_amino_acids_transporter_small_subunit_4-like	-6.56268	1.21502e-14	high-tolerance_sig
crfb12	cytokine_receptor_family_member_B12	-6.56031	0.00325192	high-tolerance_sig
si:ch211-117l17.6	regulator_of_G-protein_signaling_8	-6.54682	0.00284818	high-tolerance_sig
LOC110491487	uncharacterized_LOC110491487	-6.53436	6.50487e-13	high-tolerance_sig
LOC110518243	uncharacterized_LOC110518243	-6.53133	3.9552e-21	high-tolerance_sig
LOC110488751	zinc_finger_protein_ZIC_4	-6.52441	0.00126266	high-tolerance_sig
LOC110503905	14-3-3_protein_gamma-2-like	-6.49656	0.00144005	high-tolerance_sig
LOC118944018	uncharacterized_LOC118944018	-6.47538	2.87437e-14	high-tolerance_sig
LOC110525162	small_integral_protein_18	-6.47493	3.7328e-21	high-tolerance_sig
LOC110486512	uncharacterized_LOC110486512	-6.47255	0.00150489	high-tolerance_sig
LOC110525265	protein_Largen	-6.47045	6.52785e-09	high-tolerance_sig
LOC110511512	ADP-ribosylation_factor_4	-6.46055	3.30028e-47	high-tolerance_sig
LOC110502203	embryonic_protein_UVS.2-like	-6.4598	0.00182813	high-tolerance_sig
LOC110514559	beta-1&3-galactosyl-O-glycosyl-glycoprotein_beta-1&6-N-acetylglucosaminyltransferase_3-like	-6.45709	0.00383077	high-tolerance_sig
LOC118940400	uncharacterized_LOC118940400	-6.45141	0.000315317	high-tolerance_sig
LOC110520160	claudin-10	-6.44093	1.48512e-06	high-tolerance_sig
prr18	proline_rich_18	-6.43651	5.54551e-07	high-tolerance_sig
LOC110530481	uncharacterized_LOC110530481	-6.42276	1.07824e-06	high-tolerance_sig
LOC110527535	SH3_domain-binding_protein_4-A	-6.41829	1.83143e-18	high-tolerance_sig
LOC110529274	proto-oncogene_c-Fos	-6.41361	6.04753e-26	high-tolerance_sig
LOC110493960	cleft_lip_and_palate_transmembrane_protein_1-like_protein	-6.39337	8.43474e-10	high-tolerance_sig
LOC110520629	high_affinity_cGMP-specific_3'&5'-cyclic_phosphodiesterase_9A	-6.38875	1.27463e-11	high-tolerance_sig
si:ch73-261i21.5	zona_pellucida-like_domain-containing_protein_1	-6.387	4.05672e-29	high-tolerance_sig
LOC110488776	neuronal_PAS_domain-containing_protein_4A-like	-6.38099	5.45704e-14	high-tolerance_sig
LOC110487093	monocarboxylate_transporter_4-like	-6.37767	4.09821e-19	high-tolerance_sig
LOC110491658	uncharacterized_LOC110491658	-6.36142	0.00247905	high-tolerance_sig
phlda2	pleckstrin_homology-like_domain&_family_A&_member_2	-6.36063	4.96769e-18	high-tolerance_sig
LOC110520220	uncharacterized_LOC110520220	-6.34523	0.00182646	high-tolerance_sig
si:ch211-106h4.4	MAM_and_LDL-receptor_class_A_domain-containing_protein_1	-6.3419	0.00552268	high-tolerance_sig
LOC110536386	serine/arginine_repetitive_matrix_protein_4	-6.33782	0.00604357	high-tolerance_sig
LOC110498128	glycoprotein_hormones_alpha_chain_1	-6.32841	0.00347042	high-tolerance_sig
LOC110488116	uncharacterized_LOC110488116	-6.32383	3.91811e-52	high-tolerance_sig
LOC110524265	voltage-dependent_calcium_channel_beta_subunit-associated_regulatory_protein	-6.31589	1.14223e-07	high-tolerance_sig
bag2	BCL2_associated_athanogene_2	-6.3081	1.83204e-41	high-tolerance_sig
LOC110486215	plexin_domain-containing_protein_1	-6.29928	5.63565e-07	high-tolerance_sig
LOC118940381	uncharacterized_LOC118940381	-6.29124	0.00407888	high-tolerance_sig
LOC110529014	laminin_subunit_beta-3	-6.28153	1.0925e-20	high-tolerance_sig
LOC110508214	growth/differentiation_factor_3-like	-6.27199	1.73092e-12	high-tolerance_sig
LOC110497532	uncharacterized_LOC110497532	-6.2706	7.39154e-13	high-tolerance_sig
LOC110503150	forkhead_box_protein_L2	-6.26819	1.90472e-08	high-tolerance_sig
LOC110525030	uncharacterized_LOC110525030	-6.26486	1.61053e-08	high-tolerance_sig
LOC110505605	heat_shock_70_kDa_protein_4L	-6.25562	3.51973e-63	high-tolerance_sig
LOC110491135	fibromodulin-like	-6.2546	0.00189507	high-tolerance_sig
si:ch211-286b5.4	afadin-_and_alpha-actinin-binding_protein	-6.24076	0.00215628	high-tolerance_sig
LOC110522944	density-regulated_protein-like	-6.23163	0.00371565	high-tolerance_sig
LOC118965324	uncharacterized_LOC118965324	-6.23162	0.0022959	high-tolerance_sig
mss51	MSS51_mitochondrial_translational_activator	-6.2305	1.34869e-05	high-tolerance_sig
LOC110517683	neuromedin-K_receptor	-6.22332	0.00330919	high-tolerance_sig
LOC110498107	grainyhead-like_protein_1_homolog	-6.21196	0.00778067	high-tolerance_sig
LOC110508167	DOMON_domain-containing_protein_FRRS1L	-6.20537	0.00360095	high-tolerance_sig
LOC110486463	G-protein_coupled_receptor_family_C_group_5_member_D	-6.20472	0.00417291	high-tolerance_sig
LOC118940377	uncharacterized_LOC118940377	-6.2017	0.00319262	high-tolerance_sig
LOC110535828	complexin-4	-6.19331	0.002826	high-tolerance_sig
LOC110536409	protein_C9orf135	-6.19271	1.31375e-36	high-tolerance_sig
LOC110526779	membrane_progestin_receptor_gamma-B-like	-6.1895	0.00285328	high-tolerance_sig
LOC118948702	fascin-like	-6.17744	6.482e-30	high-tolerance_sig
LOC110523835	cytochrome_P450_2D15	-6.1774	1.29897e-09	high-tolerance_sig
LOC110531797	perilipin-2	-6.17621	7.60111e-37	high-tolerance_sig
LOC118942048	uncharacterized_LOC118942048	-6.16624	2.8769e-22	high-tolerance_sig
LOC110536026	prolactin-releasing_peptide_receptor-like	-6.14959	0.00333059	high-tolerance_sig
LOC110528639	LIM_and_cysteine-rich_domains_protein_1	-6.14868	1.86219e-14	high-tolerance_sig
LOC110496560	cytochrome_c_iso-1/iso-2	-6.14025	0.00387571	high-tolerance_sig
LOC110501838	60_kDa_heat_shock_protein&_mitochondrial	-6.13974	8.05818e-41	high-tolerance_sig
LOC110486308	AN1-type_zinc_finger_protein_2B	-6.13514	2.39446e-37	high-tolerance_sig
LOC110495656	small_integral_membrane_protein_11A	-6.13302	6.7012e-30	high-tolerance_sig
LOC110500837	leukotriene_B4_receptor_1	-6.13244	0.00033274	high-tolerance_sig
LOC110537762	heat_shock_70_kDa_protein_4	-6.13144	1.35734e-38	high-tolerance_sig
LOC110531584	purine_nucleoside_phosphorylase	-6.1268	8.67396e-32	high-tolerance_sig
fgl1b	fibrinogen_like_1B	-6.12565	2.96003e-05	high-tolerance_sig
LOC110520884	mannose-specific_lectin	-6.11978	8.21571e-07	high-tolerance_sig
them4	thioesterase_superfamily_member_4	-6.11839	1.65354e-33	high-tolerance_sig
LOC110525403	annexin_A1	-6.11696	1.19633e-06	high-tolerance_sig
LOC110493361	hsp90_co-chaperone_Cdc37	-6.10915	9.35693e-39	high-tolerance_sig
LOC110487092	monocarboxylate_transporter_4	-6.10363	1.73499e-20	high-tolerance_sig
LOC110490905	choline-phosphate_cytidylyltransferase_B	-6.09819	0.0054423	high-tolerance_sig
LOC118938729	uncharacterized_LOC118938729	-6.09019	2.79253e-06	high-tolerance_sig
LOC110530369	mal&_T_cell_differentiation_protein	-6.09015	0.00902172	high-tolerance_sig
LOC110523562	atrial_natriuretic_peptide_receptor_2	-6.08921	1.39721e-10	high-tolerance_sig
LOC110495511	arrestin_domain-containing_protein_4	-6.07912	8.43978e-15	high-tolerance_sig
LOC118936566	C-X-C_chemokine_receptor_type_2-like	-6.07493	0.00840893	high-tolerance_sig
dnaaf6	dynein_axonemal_assembly_factor_6	-6.07233	0.00296598	high-tolerance_sig
LOC110509166	uncharacterized_LOC110509166	-6.07046	2.23349e-31	high-tolerance_sig
LOC110511677	zinc_finger_and_SCAN_domain-containing_protein_2-like	-6.06402	0.00301101	high-tolerance_sig
LOC110510005	stress-induced-phosphoprotein_1	-6.05688	5.44805e-49	high-tolerance_sig
zgc:165508	FAM131_domain-containing_protein	-6.05658	0.00594622	high-tolerance_sig
cu051	CU051_protein	-6.05512	3.56831e-15	high-tolerance_sig
LOC110499043	uncharacterized_LOC110499043	-6.05217	0.00497413	high-tolerance_sig
LOC110509048	interleukin-11	-6.04848	2.49358e-16	high-tolerance_sig
zgc:109965	M28_nicalin_like_domain-containing_protein	-6.03545	0.00463039	high-tolerance_sig
LOC110521734	peptidyl-prolyl_cis-trans_isomerase_FKBP4	-6.01124	3.42551e-37	high-tolerance_sig
LOC110502250	prominin-1-A	-6.00806	0.00569492	high-tolerance_sig
LOC110507910	heat_shock_70_kDa_protein_13	-6.00792	5.40414e-37	high-tolerance_sig
chrm4b	cholinergic_receptor&_muscarinic_4b	-5.98831	0.00614322	high-tolerance_sig
hyou1	hypoxia_up-regulated_1	-5.98428	5.3227e-29	high-tolerance_sig
LOC118944853	uncharacterized_LOC118944853	-5.97867	4.48223e-10	high-tolerance_sig
LOC110495576	gamma-crystallin_M2-like	-5.97461	0.00885617	high-tolerance_sig
LOC110501389	NGFI-A-binding_protein_1	-5.97376	5.47514e-14	high-tolerance_sig
ddhd1a	DDHD_domain_containing_1a	-5.95796	1.30914e-27	high-tolerance_sig
LOC110497006	interphotoreceptor_matrix_proteoglycan_2	-5.95629	0.00328758	high-tolerance_sig
LOC100135823	glutamate_receptor_ionotropic&_NMDA_1	-5.94988	5.86883e-05	high-tolerance_sig
LOC110531948	dedicator_of_cytokinesis_protein_3	-5.94381	5.53644e-39	high-tolerance_sig
LOC110534837	carbonic_anhydrase_4	-5.94235	3.97756e-24	high-tolerance_sig
LOC110532483	uncharacterized_LOC110532483	-5.93984	0.00395677	high-tolerance_sig
LOC110488425	protein_Bouncer	-5.93943	2.64435e-06	high-tolerance_sig
LOC110486200	sterile_alpha_motif_domain-containing_protein_14	-5.93916	3.11175e-12	high-tolerance_sig
cebp1	CCAAT/enhancer_binding_protein_(C/EBP)_1	-5.93759	7.39911e-14	high-tolerance_sig
LOC110534665	zinc_finger_protein_34	-5.93703	1.11987e-47	high-tolerance_sig
LOC110488795	GDNF_family_receptor_alpha-4	-5.93669	0.00665627	high-tolerance_sig
LOC110510160	B-cell_lymphoma_3_protein_homolog	-5.93545	3.24153e-29	high-tolerance_sig
LOC110532192	BTB/POZ_domain-containing_protein_KCTD20	-5.93027	1.71057e-43	high-tolerance_sig
atp1b2a	ATPase_Na+/K+_transporting_subunit_beta_2a	-5.9264	0.00640104	high-tolerance_sig
LOC110500228	achaete-scute_homolog_3	-5.92212	1.16147e-17	high-tolerance_sig
LOC110504537	heat_shock_70_kDa_protein_4	-5.91899	1.02967e-32	high-tolerance_sig
LOC118938280	heat_shock_70_kDa_protein	-5.91719	1.75128e-12	high-tolerance_sig
LOC118946061	uncharacterized_LOC118946061	-5.90998	0.00772221	high-tolerance_sig
LOC110493349	hsp90_co-chaperone_Cdc37	-5.89102	1.39307e-37	high-tolerance_sig
LOC118943840	SERTA_domain-containing_protein_2-like	-5.89083	0.000131751	high-tolerance_sig
LOC118964862	uncharacterized_LOC118964862	-5.88812	9.61529e-14	high-tolerance_sig
LOC110491862	tumor_necrosis_factor_receptor_superfamily_member_6B	-5.88196	2.01422e-40	high-tolerance_sig
mypn	myopalladin	-5.88151	6.28117e-11	high-tolerance_sig
LOC110507329	cleft_lip_and_palate_transmembrane_protein_1-like_protein	-5.88032	1.28135e-05	high-tolerance_sig
LOC110501982	uncharacterized_LOC110501982	-5.87993	1.23093e-18	high-tolerance_sig
LOC110533369	prolyl_4-hydroxylase_subunit_alpha-2	-5.87965	1.64199e-57	high-tolerance_sig
cfap157	cilia_and_flagella_associated_protein_157	-5.8759	6.77524e-10	high-tolerance_sig
LOC110525161	BICD_family-like_cargo_adapter_1	-5.86681	0.00753274	high-tolerance_sig
LOC110536909	tubulin_alpha-8_chain	-5.86443	0.00441504	high-tolerance_sig
LOC110493973	E3_ubiquitin-protein_ligase_TRIM39-like	-5.86321	0.00566513	high-tolerance_sig
LOC118965040	intestinal_mucin-like_protein	-5.86095	0.00985057	high-tolerance_sig
LOC118946051	EF-hand_calcium-binding_domain-containing_protein_9-like	-5.8465	0.00590179	high-tolerance_sig
LOC110500262	calumenin-A	-5.84215	4.65402e-32	high-tolerance_sig
LOC110520854	mucin-2	-5.83826	0.00812101	high-tolerance_sig
LOC110505454	CD276_antigen	-5.838	0.000243791	high-tolerance_sig
LOC118937718	potassium_voltage-gated_channel_subfamily_S_member_2-like	-5.83244	2.86949e-06	high-tolerance_sig
LOC118946522	uncharacterized_LOC118946522	-5.82174	0.00957162	high-tolerance_sig
LOC110522941	ras-specific_guanine_nucleotide-releasing_factor_2-like	-5.82018	2.28247e-22	high-tolerance_sig
LOC110527428	T-box_brain_protein_1	-5.81636	0.00510555	high-tolerance_sig
LOC110506000	sodium/calcium_exchanger_3	-5.80771	6.73325e-15	high-tolerance_sig
LOC110506389	coiled-coil_domain-containing_protein_102A	-5.80667	8.4485e-38	high-tolerance_sig
LOC110533180	tudor_domain-containing_protein_7A	-5.78992	9.19656e-12	high-tolerance_sig
LOC110518351	voltage-dependent_L-type_calcium_channel_subunit_alpha-1C	-5.78225	6.00186e-08	high-tolerance_sig
scel	sciellin	-5.77749	5.7285e-06	high-tolerance_sig
LOC118938070	tetratricopeptide_repeat_protein_25-like	-5.77659	1.84263e-07	high-tolerance_sig
nos2	inducible_nitric_oxide_synthase	-5.77209	0.00599215	high-tolerance_sig
LOC110525943	uncharacterized_LOC110525943	-5.76879	3.0114e-09	high-tolerance_sig
LOC110532552	zinc_transporter_ZIP10	-5.76306	0.00460889	high-tolerance_sig
LOC110494717	troponin_I&_slow_skeletal_muscle	-5.76162	0.00433067	high-tolerance_sig
hspa8b	heat_shock_protein_family_A_(Hsp70)_member_8b	-5.75378	2.76782e-47	high-tolerance_sig
LOC110499335	MARVEL_domain-containing_protein_1	-5.74812	5.28081e-32	high-tolerance_sig
LOC110523600	endoplasmic_reticulum_chaperone_BiP	-5.73839	1.74194e-29	high-tolerance_sig
ankrd45	ankyrin_repeat_domain_45	-5.73506	0.00725086	high-tolerance_sig
LOC110493656	protein_phosphatase_1_regulatory_subunit_27	-5.72207	4.64043e-33	high-tolerance_sig
LOC118965558	nucleolar_protein_9-like	-5.71704	2.43133e-05	high-tolerance_sig
LOC110538848	metalloproteinase_inhibitor_2	-5.71488	1.72272e-41	high-tolerance_sig
LOC110503453	uncharacterized_LOC110503453	-5.70758	2.43884e-20	high-tolerance_sig
LOC110531718	uncharacterized_LOC110531718	-5.70374	1.58339e-09	high-tolerance_sig
si:ch73-15b2.5	rho_guanine_nucleotide_exchange_factor_19	-5.7035	0.00500326	high-tolerance_sig
LOC110505428	gap_junction_beta-4_protein	-5.70289	1.02457e-05	high-tolerance_sig
LOC110488282	T-complex_protein_1_subunit_gamma	-5.70162	2.06897e-43	high-tolerance_sig
LOC100136217	gill-specific_calpain	-5.69547	5.40202e-05	high-tolerance_sig
fosl2	FOS_like_2&_AP-1_transcription_factor_subunit	-5.69121	1.16883e-23	high-tolerance_sig
LOC110485498	transcription_factor_MafG-like	-5.6911	5.35846e-17	high-tolerance_sig
LOC118940401	uncharacterized_LOC118940401	-5.68434	0.00210952	high-tolerance_sig
LOC110533509	zinc_finger_protein_ZPR1	-5.66298	2.662e-39	high-tolerance_sig
LOC118964595	heat_shock_protein_30-like	-5.64962	1.19208e-05	high-tolerance_sig
LOC110490083	protocadherin_Fat_4	-5.64187	3.29128e-05	high-tolerance_sig
LOC110523213	GTPase_IMAP_family_member_7	-5.62971	9.36998e-09	high-tolerance_sig
LOC118966197	small_nucleolar_RNA_SNORD10	-5.62366	0.00679368	high-tolerance_sig
LOC110532130	polyhomeotic-like_protein_2	-5.62337	2.12129e-28	high-tolerance_sig
LOC110489224	protein_lin-28_homolog_A-like	-5.62166	0.000294106	high-tolerance_sig
LOC110523975	mitogen-activated_protein_kinase_10	-5.61933	1.29897e-09	high-tolerance_sig
LOC110491368	dickkopf-related_protein_1	-5.61683	1.89062e-13	high-tolerance_sig
LOC110497584	alpha-tectorin	-5.61409	0.00736324	high-tolerance_sig
LOC110516629	uncharacterized_protein_KIAA0895-like	-5.60986	1.93495e-19	high-tolerance_sig
LOC110528285	uncharacterized_LOC110528285	-5.60729	0.00649402	high-tolerance_sig
LOC110495019	zinc_finger_protein_180	-5.60685	0.0053057	high-tolerance_sig
LOC110497782	ornithine_decarboxylase_1	-5.6002	6.40389e-27	high-tolerance_sig
LOC110508661	elongation_of_very_long_chain_fatty_acids_protein_1-like	-5.59917	0.00108252	high-tolerance_sig
LOC110512520	CD9_antigen-like	-5.5989	2.60487e-06	high-tolerance_sig
LOC118938132	zinc_finger_protein_239-like	-5.59741	3.71054e-10	high-tolerance_sig
LOC118946048	uncharacterized_LOC118946048	-5.59317	9.00399e-06	high-tolerance_sig
LOC110533772	pannexin-1	-5.58782	7.52054e-25	high-tolerance_sig
atf5a	activating_transcription_factor_5a	-5.58492	1.86371e-19	high-tolerance_sig
csdc2a	cold_shock_domain_containing_C2&_RNA_binding_a	-5.5737	1.76307e-10	high-tolerance_sig
LOC110535815	very_low-density_lipoprotein_receptor	-5.57195	0.00786889	high-tolerance_sig
LOC118964594	heat_shock_protein_30-like	-5.57177	0.000144774	high-tolerance_sig
LOC100642186	claudin_30	-5.57001	1.85656e-05	high-tolerance_sig
LOC110493919	transcriptional_repressor_scratch_2-like	-5.56833	0.000142797	high-tolerance_sig
LOC110489950	zinc_transporter_ZIP12	-5.56513	1.00675e-19	high-tolerance_sig
bicc2	bicaudal_C_homolog_2	-5.56296	6.86017e-05	high-tolerance_sig
LOC118965616	collagen_alpha-2(VIII)_chain-like	-5.56015	0.00940869	high-tolerance_sig
LOC100136250	lectin	-5.54837	1.20724e-05	high-tolerance_sig
LOC110492748	pancreatic_progenitor_cell_differentiation_and_proliferation_factor	-5.54616	4.60614e-27	high-tolerance_sig
LOC110504906	beta-klotho-like	-5.53716	4.57179e-21	high-tolerance_sig
LOC110503551	inositol-trisphosphate_3-kinase_C	-5.5345	2.42676e-27	high-tolerance_sig
LOC110529749	uncharacterized_LOC110529749	-5.53111	3.89658e-05	high-tolerance_sig
LOC110506219	uncharacterized_LOC110506219	-5.51834	0.00115696	high-tolerance_sig
fosb	FBJ_murine_osteosarcoma_viral_oncogene_homolog_B	-5.50974	9.63477e-15	high-tolerance_sig
LOC110497609	kinesin-like_protein_KIF3B	-5.50485	0.00802585	high-tolerance_sig
LOC110529828	visinin-like_protein_1	-5.49976	1.19508e-19	high-tolerance_sig
LOC110520883	mannose-specific_lectin	-5.49703	2.09696e-05	high-tolerance_sig
LOC110538210	DELTA-stichotoxin-Hcr4a	-5.49583	3.41609e-05	high-tolerance_sig
LOC110493274	uncharacterized_LOC110493274	-5.48735	3.52348e-07	high-tolerance_sig
LOC110487784	heat_shock_70_kDa_protein_4	-5.4871	8.76097e-36	high-tolerance_sig
LOC110500662	protein_Dok-7	-5.48398	1.18801e-07	high-tolerance_sig
usp21	ubiquitin_specific_peptidase_21	-5.48282	1.95995e-15	high-tolerance_sig
LOC118939552	uncharacterized_LOC118939552	-5.48132	0.000154506	high-tolerance_sig
LOC110531368	putative_thiamine_transporter_SLC35F3	-5.47116	0.000426818	high-tolerance_sig
LOC118941066	inner_centromere_protein-like	-5.4711	0.00904086	high-tolerance_sig
LOC110503614	synaptosomal-associated_protein_25	-5.46748	2.80552e-26	high-tolerance_sig
LOC110492419	protein_tyrosine_phosphatase_domain-containing_protein_1	-5.46736	3.56513e-13	high-tolerance_sig
ptgs2b	prostaglandin-endoperoxide_synthase_2b	-5.4666	0.000210052	high-tolerance_sig
LOC110506357	neuropilin_and_tolloid-like_protein_2	-5.46033	3.84993e-18	high-tolerance_sig
bcap29	B_cell_receptor_associated_protein_29	-5.45624	6.74514e-32	high-tolerance_sig
LOC110523275	tumor_necrosis_factor_ligand_superfamily_member_15	-5.45172	0.000116128	high-tolerance_sig
LOC110503131	delphilin	-5.44999	0.00021891	high-tolerance_sig
LOC110519361	dnaJ_homolog_subfamily_B_member_6-like	-5.44718	8.23001e-29	high-tolerance_sig
LOC110485452	uncharacterized_LOC110485452	-5.44538	9.64811e-18	high-tolerance_sig
LOC110521869	claudin-18	-5.43699	3.28847e-05	high-tolerance_sig
LOC110493449	transcription_factor_jun-B	-5.43409	4.43561e-27	high-tolerance_sig
LOC118936275	uncharacterized_LOC118936275	-5.43357	9.69878e-06	high-tolerance_sig
LOC110502833	ADP-ribosylation_factor_4	-5.41818	1.29033e-56	high-tolerance_sig
LOC118966038	uncharacterized_LOC118966038	-5.41713	0.000536892	high-tolerance_sig
ubb	ubiquitin_B	-5.40003	3.08952e-26	high-tolerance_sig
LOC110492686	transcription_factor_jun-D	-5.39909	1.37783e-31	high-tolerance_sig
LOC110528269	tribbles_homolog_2	-5.39806	5.73047e-23	high-tolerance_sig
LOC110495778	multidrug_resistance-associated_protein_4	-5.39638	4.69995e-37	high-tolerance_sig
LOC100135840	endoplasmic_reticulum_chaperone_BiP	-5.38975	4.95897e-35	high-tolerance_sig
LOC110497949	thrombospondin-1	-5.38214	1.4831e-25	high-tolerance_sig
plod3	procollagen-lysine&_2-oxoglutarate_5-dioxygenase_3	-5.38162	3.61935e-25	high-tolerance_sig
LOC118938188	uncharacterized_LOC118938188	-5.37903	1.40856e-09	high-tolerance_sig
LOC110538672	very-long-chain_enoyl-CoA_reductase	-5.37546	1.5194e-05	high-tolerance_sig
LOC110496048	sperm_acrosome_membrane-associated_protein_4	-5.37138	0.000185673	high-tolerance_sig
LOC110496313	peptidyl-prolyl_cis-trans_isomerase_FKBP4	-5.3626	4.94267e-38	high-tolerance_sig
LOC110516769	mannose-specific_lectin	-5.32827	6.70875e-06	high-tolerance_sig
LOC110501502	T-box_brain_protein_1-like	-5.32662	2.21639e-05	high-tolerance_sig
LOC110538084	endoplasmic_reticulum_membrane_sensor_NFE2L1	-5.30765	5.91221e-35	high-tolerance_sig
LOC118943890	cold_shock_domain-containing_protein_C2-like	-5.30503	4.25196e-08	high-tolerance_sig
LOC110499885	uncharacterized_LOC110499885	-5.29515	4.92492e-15	high-tolerance_sig
LOC118937796	uncharacterized_LOC118937796	-5.28971	1.59224e-09	high-tolerance_sig
LOC118944071	galectin-4-like	-5.26636	5.54357e-05	high-tolerance_sig
LOC110493674	envoplakin	-5.26489	1.10944e-05	high-tolerance_sig
crlf1a	cytokine_receptor-like_factor_1a	-5.26304	6.44813e-07	high-tolerance_sig
LOC110494217	insulin-like_growth_factor-binding_protein_3	-5.26205	2.11338e-15	high-tolerance_sig
trim3b	tripartite_motif_containing_3b	-5.26173	2.63873e-10	high-tolerance_sig
aqp3a	aquaporin_3a	-5.25527	1.71794e-05	high-tolerance_sig
LOC110494823	mesencephalic_astrocyte-derived_neurotrophic_factor	-5.25158	7.6234e-27	high-tolerance_sig
LOC110535590	dnaJ_homolog_subfamily_B_member_6	-5.24939	3.95873e-39	high-tolerance_sig
creb3l1	cAMP_responsive_element_binding_protein_3-like_1	-5.24851	5.20428e-18	high-tolerance_sig
lypc	ly6_domain_containing&_pigment_cell	-5.24291	5.75892e-14	high-tolerance_sig
LOC110523966	Krueppel-like_factor_4	-5.23968	1.36849e-17	high-tolerance_sig
rasd1	RAS&_dexamethasone-induced_1	-5.22425	1.92484e-20	high-tolerance_sig
LOC110499587	putative_protein_PTGES3L	-5.22118	4.36624e-06	high-tolerance_sig
LOC110493785	myelin_and_lymphocyte_protein	-5.2079	4.29296e-05	high-tolerance_sig
LOC118937752	uncharacterized_LOC118937752	-5.20336	2.09622e-16	high-tolerance_sig
LOC110504959	START_domain-containing_protein_10	-5.20223	1.81495e-16	high-tolerance_sig
LOC110508636	tubulin_beta-2A_chain	-5.19735	2.10157e-17	high-tolerance_sig
LOC110509859	uncharacterized_LOC110509859	-5.19106	9.48058e-21	high-tolerance_sig
LOC110515373	fascin	-5.18505	3.18e-33	high-tolerance_sig
LOC110537608	zinc_finger_and_BTB_domain-containing_protein_16-A	-5.18404	1.93857e-27	high-tolerance_sig
mthfd2	methylenetetrahydrofolate_dehydrogenase_(NADP+_dependent)_2&_methenyltetrahydrofolate_cyclohydrolase	-5.17759	1.04777e-19	high-tolerance_sig
LOC100136244	tissue_inhibitor_of_metalloproteinase_2	-5.17159	5.08544e-32	high-tolerance_sig
LOC110539142	DNA_repair_protein_RAD51_homolog_3-like	-5.16855	3.15147e-09	high-tolerance_sig
LOC110501563	uncharacterized_LOC110501563	-5.15834	1.65059e-09	high-tolerance_sig
LOC110510058	organic_solute_transporter_subunit_alpha	-5.15495	0.000484526	high-tolerance_sig
LOC110499454	retinal_rod_rhodopsin-sensitive_cGMP_3'&5'-cyclic_phosphodiesterase_subunit_gamma	-5.15401	2.00018e-07	high-tolerance_sig
LOC110505151	uncharacterized_LOC110505151	-5.15053	9.03378e-10	high-tolerance_sig
sesn2	sestrin_2	-5.1456	3.54262e-16	high-tolerance_sig
LOC118940399	uncharacterized_LOC118940399	-5.14445	0.000121116	high-tolerance_sig
LOC110517676	C-type_lectin_domain_family_4_member_A	-5.14383	9.87594e-14	high-tolerance_sig
LOC110535689	cysteine_dioxygenase_type_1	-5.14303	4.52432e-28	high-tolerance_sig
e7	type_I_keratin_E7	-5.14173	8.92103e-05	high-tolerance_sig
LOC110535697	mitogen-activated_protein_kinase_4	-5.13609	1.41892e-07	high-tolerance_sig
rhof	ras_homolog_family_member_F	-5.11559	3.21573e-36	high-tolerance_sig
LOC110491931	prostaglandin_E_synthase_3	-5.11238	3.2965e-38	high-tolerance_sig
LOC110530665	dynein&_cytoplasmic_1&_intermediate_chain_2a	-5.10586	6.09316e-33	high-tolerance_sig
slc25a25a	solute_carrier_family_25_member_25a	-5.10568	9.51685e-29	high-tolerance_sig
LOC110494525	netrin-4	-5.10036	1.11023e-07	high-tolerance_sig
LOC110497480	fos-related_antigen_2	-5.10019	1.12802e-25	high-tolerance_sig
LOC110511569	zinc_finger_protein_239	-5.09189	3.10234e-13	high-tolerance_sig
LOC110522968	leucine-rich_repeat-containing_protein_15	-5.0882	3.41947e-07	high-tolerance_sig
LOC110533300	14-3-3_protein_gamma-1-like	-5.07955	2.67803e-14	high-tolerance_sig
LOC110504795	early_growth_response_protein_1	-5.07874	6.99721e-24	high-tolerance_sig
LOC110492087	uncharacterized_LOC110492087	-5.06403	4.77473e-20	high-tolerance_sig
LOC110500591	RING_finger_protein_227	-5.06284	1.86341e-16	high-tolerance_sig
LOC110508993	transmembrane_protein_238	-5.06091	3.73999e-22	high-tolerance_sig
hspa13	heat_shock_protein_70_family&_member_13	-5.05727	8.63462e-32	high-tolerance_sig
LOC110509422	ryanodine_receptor_1-like	-5.05628	0.000270058	high-tolerance_sig
LOC110503888	claudin-4	-5.05368	0.00182926	high-tolerance_sig
polr2m	RNA_polymerase_II_subunit_M	-5.05132	1.39691e-34	high-tolerance_sig
LOC110511428	fibrous_sheath_CABYR-binding_protein	-5.04942	0.000178324	high-tolerance_sig
LOC110490072	choline-phosphate_cytidylyltransferase_A-like	-5.03218	2.3123e-21	high-tolerance_sig
LOC110490074	matrix_metalloproteinase-23	-5.03011	1.49325e-14	high-tolerance_sig
si:dkey-71d15.2	SH3_domain-containing_kinase-binding_protein_1	-5.02974	0.00198065	high-tolerance_sig
LOC110500534	uncharacterized_LOC110500534	-5.02673	1.83228e-30	high-tolerance_sig
styxl1	serine/threonine/tyrosine_interacting-like_1	-5.02434	2.61335e-06	high-tolerance_sig
ddhd2	DDHD_domain_containing_2	-5.01669	9.57989e-23	high-tolerance_sig
LOC110485453	uncharacterized_LOC110485453	-5.01433	7.32198e-13	high-tolerance_sig
LOC110531820	eukaryotic_translation_initiation_factor_5A-1	-5.01034	1.07799e-38	high-tolerance_sig
LOC110499096	thyrotroph_embryonic_factor	-5.00906	5.67106e-27	high-tolerance_sig
LOC110485220	GTP-binding_protein_1	-5.00674	1.44739e-36	high-tolerance_sig
LOC110530894	MAP_kinase-interacting_serine/threonine-protein_kinase_2	-5.00572	2.09988e-37	high-tolerance_sig
LOC110515105	uncharacterized_protein_KIAA0895-like	-5.00266	1.05434e-27	high-tolerance_sig
LOC110537463	zinc_finger_and_BTB_domain-containing_protein_21	-5.00101	4.59508e-23	high-tolerance_sig
LOC118966696	vitamin_K_epoxide_reductase_complex_subunit_1-like_protein_1	-4.99733	2.33997e-35	high-tolerance_sig
LOC110521616	Jun_proto-oncogene&_AP-1_transcription_factor_subunit	-4.99644	2.86048e-24	high-tolerance_sig
col9a1b	collagen&_type_IX&_alpha_1b	-4.9954	1.0363e-07	high-tolerance_sig
slc35f3b	solute_carrier_family_35_member_F3b	-4.99414	0.00234031	high-tolerance_sig
LOC110528060	rootletin	-4.98258	4.62705e-10	high-tolerance_sig
LOC110507736	midnolin	-4.97673	1.70217e-20	high-tolerance_sig
LOC110527502	ras-related_protein_M-Ras	-4.96935	6.99358e-35	high-tolerance_sig
LOC110500309	uncharacterized_LOC110500309	-4.96749	3.85994e-15	high-tolerance_sig
LOC110494097	peptidyl-prolyl_cis-trans_isomerase_FKBP5	-4.96495	1.90832e-35	high-tolerance_sig
zbtb8a	zinc_finger_and_BTB_domain_containing_8A	-4.96373	1.04515e-28	high-tolerance_sig
LOC110501204	intestinal_mucin-like_protein	-4.9583	0.0013838	high-tolerance_sig
LOC110491471	putative_protein_PTGES3L	-4.95639	4.22708e-27	high-tolerance_sig
LOC110503884	phosphoserine_phosphatase	-4.94499	6.38859e-30	high-tolerance_sig
LOC110524896	vesicle_transport_protein_GOT1B	-4.94465	3.32977e-35	high-tolerance_sig
LOC110501499	pro-glucagon	-4.9406	1.76814e-06	high-tolerance_sig
LOC110505426	gap_junction_beta-3_protein	-4.92542	0.0068674	high-tolerance_sig
LOC118944068	uncharacterized_LOC118944068	-4.92436	0.000122168	high-tolerance_sig
LOC110530141	mitochondrial_import_inner_membrane_translocase_subunit_TIM44	-4.92176	3.38461e-36	high-tolerance_sig
LOC110532131	alanine--tRNA_ligase&_cytoplasmic-like	-4.91943	0.00010746	high-tolerance_sig
LOC110487542	chondroadherin-like_protein	-4.90686	0.000148782	high-tolerance_sig
sdf2l	stromal_cell_derived_factor_2_like_homologue	-4.90381	2.11324e-33	high-tolerance_sig
LOC110497795	leucine-rich_repeat_and_immunoglobulin-like_domain-containing_nogo_receptor-interacting_protein_2	-4.90104	0.00013068	high-tolerance_sig
LOC110529254	serine/threonine-protein_kinase_Sgk1	-4.88627	1.14061e-19	high-tolerance_sig
LOC110507919	dehydrogenase/reductase_SDR_family_member_12	-4.87786	0.000388218	high-tolerance_sig
fkbp9	FKBP_prolyl_isomerase_9	-4.87669	3.86612e-29	high-tolerance_sig
mknk1	MAPK_interacting_serine/threonine_kinase_1	-4.87142	8.25675e-27	high-tolerance_sig
LOC110532637	ganglioside-induced_differentiation-associated_protein_1-like_1	-4.86327	6.33883e-32	high-tolerance_sig
LOC110490194	calumenin-A	-4.85975	1.12448e-28	high-tolerance_sig
fip1l1a	FIP1_like_1a_(S._cerevisiae)	-4.85647	2.72914e-09	high-tolerance_sig
LOC110494987	G0/G1_switch_protein_2	-4.85492	5.31099e-15	high-tolerance_sig
LOC110492744	WD_repeat-containing_protein_on_Y_chromosome	-4.84946	4.43945e-20	high-tolerance_sig
LOC110488710	beta-klotho	-4.84926	3.9893e-12	high-tolerance_sig
senp3a	SUMO_specific_peptidase_3a	-4.84682	5.73042e-22	high-tolerance_sig
ruvbl2	RuvB-like_AAA_ATPase_2	-4.84663	4.39076e-50	high-tolerance_sig
LOC110523115	transcription_factor_AP-1	-4.83438	9.17328e-08	high-tolerance_sig
slc43a1a	solute_carrier_family_43_member_1a	-4.83326	1.78455e-15	high-tolerance_sig
cisd2	CDGSH_iron_sulfur_domain_2	-4.8252	2.60654e-36	high-tolerance_sig
LOC118938384	cell_death-inducing_p53-target_protein_1_homolog	-4.82492	0.000538369	high-tolerance_sig
LOC110530023	cAMP-specific_3'&5'-cyclic_phosphodiesterase_4B	-4.82125	1.30462e-33	high-tolerance_sig
LOC110538378	chromobox_protein_homolog_8	-4.81944	1.74028e-15	high-tolerance_sig
LOC110485495	zinc_finger_protein_239-like	-4.81776	4.83229e-35	high-tolerance_sig
LOC110525202	mesencephalic_astrocyte-derived_neurotrophic_factor	-4.81373	1.59302e-17	high-tolerance_sig
LOC110488796	histidine--tRNA_ligase&_cytoplasmic-like	-4.81223	3.21503e-20	high-tolerance_sig
LOC110490581	uncharacterized_LOC110490581	-4.80952	2.48258e-07	high-tolerance_sig
LOC110505508	thrombospondin-1	-4.80435	4.07809e-39	high-tolerance_sig
LOC110490511	sodium-coupled_neutral_amino_acid_transporter_2	-4.8028	1.97093e-21	high-tolerance_sig
arg2	arginase_2	-4.79536	9.02529e-30	high-tolerance_sig
LOC110526054	gastrula_zinc_finger_protein_XlCGF17.1	-4.79514	3.20944e-25	high-tolerance_sig
LOC100136256	junB_protein	-4.78719	7.30118e-26	high-tolerance_sig
LOC110486765	immediate_early_response_gene_2_protein	-4.78719	4.33293e-43	high-tolerance_sig
LOC110486113	uncharacterized_LOC110486113	-4.78588	5.78953e-24	high-tolerance_sig
LOC110498684	probable_G-protein_coupled_receptor_83	-4.78577	2.70368e-06	high-tolerance_sig
LOC110525626	coxsackievirus_and_adenovirus_receptor_homolog	-4.78229	0.000483531	high-tolerance_sig
dnajc3a	DnaJ_(Hsp40)_homolog&_subfamily_C&_member_3a	-4.77369	1.12077e-19	high-tolerance_sig
si:dkey-76k16.6	uncharacterized_LOC110502824	-4.7724	1.06816e-17	high-tolerance_sig
LOC110492088	uncharacterized_LOC110492088	-4.77029	3.13482e-27	high-tolerance_sig
LOC110494223	coatomer_subunit_zeta-1	-4.75813	1.02121e-35	high-tolerance_sig
LOC110522350	N-lysine_methyltransferase_SMYD2-A	-4.75671	2.64122e-26	high-tolerance_sig
LOC110486915	arf-GAP_with_dual_PH_domain-containing_protein_2	-4.75519	1.56494e-27	high-tolerance_sig
hacd3	3-hydroxyacyl-CoA_dehydratase_3	-4.75089	4.38503e-40	high-tolerance_sig
LOC110509494	calcium-binding_mitochondrial_carrier_protein_SCaMC-2	-4.75078	2.32929e-19	high-tolerance_sig
gem	GTP_binding_protein_overexpressed_in_skeletal_muscle	-4.74847	8.32299e-13	high-tolerance_sig
LOC110503138	class_A_basic_helix-loop-helix_protein_15-like	-4.74624	2.61159e-23	high-tolerance_sig
mfsd9	major_facilitator_superfamily_domain_containing_9	-4.73903	1.10528e-29	high-tolerance_sig
LOC110509730	sarcoplasmic/endoplasmic_reticulum_calcium_ATPase_2	-4.73519	2.40117e-25	high-tolerance_sig
LOC110498850	uncharacterized_LOC110498850	-4.7343	1.65584e-30	high-tolerance_sig
LOC110535859	tubulin_beta-1_chain	-4.73381	5.0669e-21	high-tolerance_sig
LOC110531622	thioredoxin	-4.73367	1.6636e-18	high-tolerance_sig
LOC110504779	serine_protease_inhibitor_Kazal-type_1	-4.73088	8.36563e-25	high-tolerance_sig
LOC110485625	alpha-2A_adrenergic_receptor-like	-4.73054	4.31568e-09	high-tolerance_sig
LOC110497726	protein_FAM177A1	-4.72908	7.77932e-26	high-tolerance_sig
LOC110520495	cystathionine_beta-synthase	-4.72814	4.64928e-24	high-tolerance_sig
diras1a	DIRAS_family&_GTP-binding_RAS-like_1a	-4.72786	0.00239315	high-tolerance_sig
stoml2	stomatin_(EPB72)-like_2	-4.72017	7.39354e-65	high-tolerance_sig
sgk1	serum/glucocorticoid_regulated_kinase_1	-4.71386	2.29455e-12	high-tolerance_sig
LOC110495911	NGFI-A-binding_protein_1	-4.71338	5.78541e-25	high-tolerance_sig
fam131a	family_with_sequence_similarity_131_member_A	-4.71084	0.0021222	high-tolerance_sig
LOC110520286	inhibin_beta_B_chain	-4.705	1.03871e-11	high-tolerance_sig
LOC118943932	uncharacterized_LOC118943932	-4.70456	9.25314e-14	high-tolerance_sig
chka	choline_kinase_alpha	-4.6953	1.65882e-52	high-tolerance_sig
LOC110537408	uncharacterized_LOC110537408	-4.69464	6.09167e-24	high-tolerance_sig
LOC118938430	immediate_early_response_gene_2_protein-like	-4.69334	7.98014e-21	high-tolerance_sig
tbcb	tubulin_folding_cofactor_B	-4.68995	1.21358e-38	high-tolerance_sig
LOC110505783	class_I_SAM-dependent_methyltransferase	-4.68493	7.19844e-34	high-tolerance_sig
LOC110521601	protein-glutamine_gamma-glutamyltransferase_K	-4.68226	4.28576e-06	high-tolerance_sig
LOC110521832	prostaglandin_G/H_synthase_2-like	-4.68174	9.3779e-07	high-tolerance_sig
LOC110503835	arfaptin-2	-4.68145	2.82397e-31	high-tolerance_sig
LOC100499582	claudin_28b	-4.68077	0.00143501	high-tolerance_sig
LOC110537338	transgelin-2	-4.6774	8.68061e-18	high-tolerance_sig
LOC110520236	60_kDa_heat_shock_protein&_mitochondrial	-4.67324	6.73241e-33	high-tolerance_sig
LOC110527215	carboxypeptidase_O	-4.6662	0.000326974	high-tolerance_sig
LOC110521598	CMRF35-like_molecule_5	-4.66612	3.1082e-11	high-tolerance_sig
LOC110490081	ATP-binding_cassette_sub-family_F_member_3	-4.66299	4.17614e-37	high-tolerance_sig
LOC110507169	uncharacterized_LOC110507169	-4.66119	2.29055e-22	high-tolerance_sig
LOC110501413	glucose-6-phosphate_exchanger_SLC37A1	-4.65736	8.45143e-21	high-tolerance_sig
LOC110506505	synaptic_vesicle_membrane_protein_VAT-1_homolog-like	-4.64861	0.00330102	high-tolerance_sig
mfsd13a	major_facilitator_superfamily_domain_containing_13A	-4.64505	1.89051e-54	high-tolerance_sig
LOC110488911	sequestosome-1	-4.64228	3.68471e-25	high-tolerance_sig
LOC110492146	tumor_necrosis_factor_receptor_superfamily_member_9	-4.64199	9.89743e-18	high-tolerance_sig
hsd3b1	hydroxy-delta-5-steroid_dehydrogenase&_3_beta-_and_steroid_delta-isomerase_1	-4.63622	4.50206e-20	high-tolerance_sig
LOC110525629	neurofilament_light_polypeptide	-4.63308	2.45767e-13	high-tolerance_sig
rhoub	ras_homolog_family_member_Ub	-4.63092	2.80727e-23	high-tolerance_sig
zgc:153284	GRX_SH3BGR_domain-containing_protein	-4.62854	0.000225785	high-tolerance_sig
LOC110536384	V-set_and_immunoglobulin_domain-containing_protein_10	-4.62848	2.71524e-41	high-tolerance_sig
LOC110538369	cold_shock_domain-containing_protein_C2	-4.62636	7.547e-34	high-tolerance_sig
LOC110504777	nucleotide_exchange_factor_SIL1	-4.62422	4.50883e-25	high-tolerance_sig
LOC110488319	tumor_necrosis_factor_receptor_superfamily_member_11B	-4.6241	4.7478e-08	high-tolerance_sig
LOC110494740	major_histocompatibility_complex_class_I-related_gene_protein	-4.6213	1.04821e-38	high-tolerance_sig
LOC110520570	synaptotagmin_1	-4.61513	1.28525e-05	high-tolerance_sig
LOC110527881	arg8-vasotocin_receptor	-4.60465	0.00277634	high-tolerance_sig
LOC110537077	cyclin-dependent_kinase_2-associated_protein_1	-4.60354	3.17986e-33	high-tolerance_sig
LOC110486272	bryoporin	-4.60218	0.00208985	high-tolerance_sig
LOC110507670	arfaptin-2	-4.60156	6.05301e-35	high-tolerance_sig
rsph4a	radial_spoke_head_component_4A	-4.60034	3.63488e-15	high-tolerance_sig
LOC118944026	uncharacterized_LOC118944026	-4.59997	2.98994e-07	high-tolerance_sig
sdf2l1	stromal_cell-derived_factor_2-like_1	-4.59943	3.70136e-30	high-tolerance_sig
LOC110530354	homeobox_protein_engrailed-2b-like	-4.59913	1.47881e-10	high-tolerance_sig
LOC110500707	RNA-binding_protein_4.1	-4.59645	3.25582e-42	high-tolerance_sig
LOC110487736	endonuclease_domain-containing_1_protein-like	-4.59592	5.78938e-07	high-tolerance_sig
LOC110520139	cytochrome_c	-4.59491	1.46785e-33	high-tolerance_sig
zgc:162144	RD3_domain-containing_protein	-4.59226	8.65328e-08	high-tolerance_sig
LOC118936336	keratin&_type_I_cytoskeletal_13-like	-4.5861	0.000176763	high-tolerance_sig
LOC110534007	stress-induced-phosphoprotein_1	-4.57865	1.83514e-32	high-tolerance_sig
ficd	FIC_domain_protein_adenylyltransferase	-4.57704	7.96321e-27	high-tolerance_sig
adprm	ADP-ribose/CDP-alcohol_diphosphatase&_manganese-dependent	-4.57428	9.16084e-11	high-tolerance_sig
LOC110496971	acetylcholine_receptor_subunit_alpha	-4.56837	1.35627e-05	high-tolerance_sig
LOC110510074	lipocalin	-4.56762	2.45988e-06	high-tolerance_sig
LOC110537857	arf-GAP_with_dual_PH_domain-containing_protein_2	-4.56579	2.29055e-22	high-tolerance_sig
LOC110536912	macrophage_mannose_receptor_1	-4.56083	2.00691e-05	high-tolerance_sig
igfbp1a	insulin-like_growth_factor_binding_protein_1a	-4.55899	9.72e-17	high-tolerance_sig
LOC110499479	ubiquitin-like_protein_5	-4.55641	0.00135233	high-tolerance_sig
LOC110518941	uncharacterized_LOC110518941	-4.5552	3.29193e-07	high-tolerance_sig
LOC110495687	lipoyltransferase_1&_mitochondrial	-4.54898	3.09318e-31	high-tolerance_sig
LOC110502928	neuronal_pentraxin-2	-4.54643	7.45312e-07	high-tolerance_sig
LOC110537909	uncharacterized_LOC110537909	-4.5415	3.34384e-27	high-tolerance_sig
sgk3	serum/glucocorticoid_regulated_kinase_family_member_3	-4.53967	4.67379e-46	high-tolerance_sig
LOC110490251	dnaJ_homolog_subfamily_B_member_9	-4.53905	1.02866e-36	high-tolerance_sig
LOC110498922	cytochrome_b-245_chaperone_1_homolog	-4.53569	1.8255e-24	high-tolerance_sig
LOC118945777	uncharacterized_LOC118945777	-4.5348	5.50656e-05	high-tolerance_sig
LOC110489274	intermediate_filament_family_orphan_1	-4.52587	0.000227556	high-tolerance_sig
LOC110518414	NACHT&_LRR_and_PYD_domains-containing_protein_1b_allele_3	-4.5172	1.62352e-05	high-tolerance_sig
LOC110494192	ly6/PLAUR_domain-containing_protein_1	-4.51711	0.000521042	high-tolerance_sig
LOC110499144	chondroadherin	-4.50976	1.43698e-13	high-tolerance_sig
LOC110528574	protein-glutamine_gamma-glutamyltransferase_2	-4.50841	0.00289112	high-tolerance_sig
LOC118940178	uncharacterized_LOC118940178	-4.50755	0.00242587	high-tolerance_sig
LOC110524120	growth_arrest_and_DNA_damage-inducible_protein_GADD45_beta	-4.50746	4.99871e-27	high-tolerance_sig
LOC110525640	rho-related_BTB_domain-containing_protein_2	-4.50559	3.04836e-20	high-tolerance_sig
LOC110535691	protein_fem-1_homolog_C	-4.50016	1.41963e-39	high-tolerance_sig
LOC118964615	uncharacterized_LOC118964615	-4.50008	7.47275e-20	high-tolerance_sig
LOC118938374	UPF0764_protein_C16orf89_homolog	-4.49569	0.00198773	high-tolerance_sig
LOC110495744	uncharacterized_LOC110495744	-4.49309	8.12685e-13	high-tolerance_sig
atf3	activating_transcription_factor_3	-4.48833	9.9683e-21	high-tolerance_sig
LOC110526578	la-related_protein_6	-4.48828	5.2257e-31	high-tolerance_sig
LOC110509725	small_nuclear_ribonucleoprotein_Sm_D3	-4.48654	1.06738e-26	high-tolerance_sig
klhl35	kelch-like_family_member_35	-4.48621	8.36759e-05	high-tolerance_sig
LOC110536375	circadian-associated_transcriptional_repressor	-4.48539	1.49717e-20	high-tolerance_sig
pkz	protein_kinase_containing_Z-DNA_binding_domains	-4.48417	3.07647e-38	high-tolerance_sig
ift22	intraflagellar_transport_22_homolog_(Chlamydomonas)	-4.48328	3.76497e-31	high-tolerance_sig
gadd45ga	growth_arrest_and_DNA-damage-inducible&_gamma_a	-4.4805	1.31534e-35	high-tolerance_sig
LOC110520245	Bardet-Biedl_syndrome_2_protein_homolog	-4.48039	5.10373e-39	high-tolerance_sig
LOC110486040	dispanin_subfamily_A_member_2b	-4.47776	1.46128e-25	high-tolerance_sig
LOC110489712	riboflavin_transporter_2	-4.47577	8.03468e-20	high-tolerance_sig
LOC110507138	protein_Wnt-11-like	-4.47502	0.00288517	high-tolerance_sig
LOC110532177	intelectin	-4.47165	1.39047e-11	high-tolerance_sig
stard15	StAR-related_lipid_transfer_(START)_domain_containing_15	-4.46485	0.00320945	high-tolerance_sig
LOC110526742	membrane_progestin_receptor_gamma-B-like	-4.46165	0.000100139	high-tolerance_sig
LOC110536471	interferon-induced_GTP-binding_protein_MxB	-4.46099	0.000849656	high-tolerance_sig
LOC110520357	acetylserotonin_O-methyltransferase	-4.45938	0.000311699	high-tolerance_sig
LOC110497398	DNA_repair_protein_complementing_XP-A_cells_homolog	-4.45787	1.01294e-05	high-tolerance_sig
nars1	asparaginyl-tRNA_synthetase_1	-4.45539	1.03916e-28	high-tolerance_sig
lrrc59	leucine_rich_repeat_containing_59	-4.44925	3.78109e-33	high-tolerance_sig
LOC118937769	sterile_alpha_motif_domain-containing_protein_9-like	-4.44776	4.01158e-07	high-tolerance_sig
LOC110497325	bifunctional_3'-phosphoadenosine_5'-phosphosulfate_synthase_1	-4.44481	2.27043e-27	high-tolerance_sig
LOC110491898	microtubule-associated_protein_1B	-4.44122	2.43169e-14	high-tolerance_sig
LOC110500683	macrophage-capping_protein	-4.43893	0.000383698	high-tolerance_sig
LOC110501464	snRNA-activating_protein_complex_subunit_5	-4.43562	9.91964e-05	high-tolerance_sig
LOC110520142	caspase-8	-4.43501	2.10556e-14	high-tolerance_sig
LOC118966075	DNA_damage-inducible_transcript_4_protein-like	-4.43452	4.7702e-22	high-tolerance_sig
nanog	nanog_homeobox	-4.43306	3.8335e-16	high-tolerance_sig
LOC110508798	uncharacterized_LOC110508798	-4.43276	6.12992e-42	high-tolerance_sig
LOC110500098	gelsolin	-4.43082	9.02164e-07	high-tolerance_sig
LOC110527655	transmembrane_protein_74B	-4.42684	2.3891e-08	high-tolerance_sig
cox-2	cyclooxygenase-2	-4.4239	0.000125992	high-tolerance_sig
LOC110495125	39S_ribosomal_protein_L45&_mitochondrial-like	-4.42164	2.73683e-21	high-tolerance_sig
LOC110487436	hsp70-binding_protein_1	-4.42084	6.37688e-27	high-tolerance_sig
gs04	glutamine_synthetase	-4.41458	7.80347e-24	high-tolerance_sig
LOC110486721	dnaJ_homolog_subfamily_B_member_1	-4.41375	1.01106e-29	high-tolerance_sig
cfap53	cilia_and_flagella_associated_protein_53	-4.40016	5.96537e-05	high-tolerance_sig
LOC110489568	methionine_synthase_reductase	-4.39904	2.61763e-20	high-tolerance_sig
LOC110493175	fibulin-7	-4.39682	0.000265543	high-tolerance_sig
jagn1a	jagunal_homolog_1a	-4.39564	9.63423e-08	high-tolerance_sig
tube1	tubulin&_epsilon_1	-4.39508	1.2812e-41	high-tolerance_sig
LOC110528685	MAP_kinase-activated_protein_kinase_2	-4.39479	5.5877e-35	high-tolerance_sig
LOC110536087	nodal_homolog	-4.39396	3.528e-11	high-tolerance_sig
ier2b	immediate_early_response_2b	-4.39212	2.7295e-36	high-tolerance_sig
LOC110499553	ribosome-binding_protein_1	-4.3914	4.18514e-25	high-tolerance_sig
LOC110494613	uncharacterized_LOC110494613	-4.39095	2.31639e-07	high-tolerance_sig
si:dkey-208k4.2	C2H2-type_zinc_finger_protein	-4.37808	7.92719e-10	high-tolerance_sig
LOC110519481	golgin_subfamily_A_member_6-like_protein_6	-4.37557	1.34088e-05	high-tolerance_sig
LOC110521807	uncharacterized_LOC110521807	-4.37304	3.31434e-15	high-tolerance_sig
LOC110500245	apoptosis_facilitator_Bcl-2-like_protein_14	-4.36948	4.37767e-37	high-tolerance_sig
LOC110497322	bifunctional_3'-phosphoadenosine_5'-phosphosulfate_synthase_1	-4.36746	4.92233e-35	high-tolerance_sig
ino80e	INO80_complex_subunit_E	-4.36677	3.86208e-52	high-tolerance_sig
zgc:56231	KISc_KIF23_like_and_GBP_C_domain-containing_protein	-4.36459	9.55766e-06	high-tolerance_sig
LOC110531895	disintegrin_and_metalloproteinase_domain-containing_protein_9-like	-4.36427	0.000691884	high-tolerance_sig
LOC110502466	dickkopf-related_protein_1	-4.36373	7.49092e-06	high-tolerance_sig
LOC110527526	NGFI-A-binding_protein_1	-4.35804	3.26482e-13	high-tolerance_sig
LOC110531799	DNA-damage-inducible_transcript_4	-4.35492	4.95766e-25	high-tolerance_sig
sqstm1	sequestosome_1	-4.35409	2.3272e-18	high-tolerance_sig
wars1	tryptophanyl-tRNA_synthetase_1	-4.35359	1.57309e-26	high-tolerance_sig
LOC110529244	uncharacterized_LOC110529244	-4.34825	1.32152e-31	high-tolerance_sig
LOC110521891	uncharacterized_LOC110521891	-4.34796	3.44705e-20	high-tolerance_sig
LOC110528940	dickkopf-related_protein_1	-4.34695	4.32467e-09	high-tolerance_sig
LOC110497996	protein_L-Myc-1b	-4.34446	2.36734e-32	high-tolerance_sig
LOC110510168	high_mobility_group_protein_B3	-4.34135	2.62325e-24	high-tolerance_sig
LOC118936288	uncharacterized_LOC118936288	-4.34065	5.73338e-35	high-tolerance_sig
LOC110537817	cysteine-rich_and_transmembrane_domain-containing_protein_1	-4.34006	3.11495e-05	high-tolerance_sig
LOC110532007	cadherin-13	-4.33716	0.000731566	high-tolerance_sig
LOC110534269	dnaJ_homolog_subfamily_A_member_1	-4.33457	6.12627e-33	high-tolerance_sig
LOC110496387	membrane_progestin_receptor_alpha-B	-4.33364	1.8187e-43	high-tolerance_sig
hsp90bb	heat_shock_90kDa_protein_1_beta_isoform_b	-4.32927	3.43919e-31	high-tolerance_sig
cdhr2	cadherin_related_family_member_2	-4.32839	1.26104e-06	high-tolerance_sig
LOC110501840	10_kDa_heat_shock_protein&_mitochondrial	-4.32697	2.18615e-23	high-tolerance_sig
LOC118938359	zinc_finger_protein_750-like	-4.32465	0.00781885	high-tolerance_sig
LOC110537117	heat_shock_protein_30-like	-4.32268	2.48988e-07	high-tolerance_sig
LOC110538810	mpv17-like_protein	-4.31811	1.85578e-08	high-tolerance_sig
LOC110537564	protein_C-ets-2	-4.31804	2.88694e-38	high-tolerance_sig
LOC110494816	ceramide_synthase_5	-4.31611	3.2154e-22	high-tolerance_sig
LOC110527647	protein_MTSS_2	-4.30789	6.79531e-35	high-tolerance_sig
phldb2b	pleckstrin_homology-like_domain&_family_B&_member_2b	-4.30731	5.94311e-31	high-tolerance_sig
LOC110529842	mitochondrial_basic_amino_acids_transporter	-4.30561	4.16851e-05	high-tolerance_sig
LOC110501634	sodium/myo-inositol_cotransporter	-4.3034	7.43607e-29	high-tolerance_sig
LOC110486081	heterogeneous_nuclear_ribonucleoprotein_L-like	-4.30244	1.20208e-05	high-tolerance_sig
LOC110509875	carcinoembryonic_antigen-related_cell_adhesion_molecule_6	-4.30064	0.000183934	high-tolerance_sig
LOC110494158	ammonium_transporter_Rh_type_B-like	-4.29873	4.97291e-06	high-tolerance_sig
sdc4	syndecan_4	-4.29473	1.49367e-14	high-tolerance_sig
LOC118948950	protein_disulfide-isomerase_A2-like	-4.29448	4.21772e-06	high-tolerance_sig
LOC101268962	zinc_finger_and_BTB_domain-containing_protein_16-A	-4.29382	4.69538e-07	high-tolerance_sig
pgam1b	phosphoglycerate_mutase_1b	-4.29374	2.75098e-27	high-tolerance_sig
LOC110533581	GAS2-like_protein_2A	-4.28936	5.08841e-05	high-tolerance_sig
upk1a	uroplakin_1a	-4.28891	0.00453742	high-tolerance_sig
LOC118964743	uncharacterized_LOC118964743	-4.28639	0.000720512	high-tolerance_sig
LOC110501845	dnaJ_homolog_subfamily_B_member_11	-4.28387	7.91915e-21	high-tolerance_sig
LOC110497513	CDGSH_iron-sulfur_domain-containing_protein_2B	-4.28169	2.22654e-37	high-tolerance_sig
LOC110492018	apoptosis-enhancing_nuclease	-4.28048	2.68511e-29	high-tolerance_sig
LOC110491407	solute_carrier_family_35_member_G1	-4.28043	9.78771e-23	high-tolerance_sig
LOC110520513	filamin_A-interacting_protein_1-like	-4.27677	1.50135e-10	high-tolerance_sig
ifn1	type_I_interferon	-4.27643	0.00219727	high-tolerance_sig
LOC110487483	zinc_finger_protein_OZF-like	-4.27474	3.13019e-07	high-tolerance_sig
LOC110498917	39S_ribosomal_protein_L38&_mitochondrial	-4.27164	8.14762e-29	high-tolerance_sig
LOC110521780	uridine-cytidine_kinase_2-A	-4.26922	3.5609e-33	high-tolerance_sig
si:dkeyp-66d1.7	myeloid_associated_differentiation_marker_b	-4.26426	1.21327e-31	high-tolerance_sig
LOC110509174	protein_THEM6	-4.2613	1.23128e-18	high-tolerance_sig
LOC118937418	location_of_vulva_defective_1-like	-4.25771	0.00127802	high-tolerance_sig
LOC118937417	speriolin-like_protein	-4.25251	0.000997079	high-tolerance_sig
LOC100136637	decoy_receptor_3_protein-like	-4.24983	2.48593e-09	high-tolerance_sig
LOC110507403	protein_fosB	-4.24849	7.0927e-08	high-tolerance_sig
LOC118938836	crystal_protein-like	-4.24777	0.00587348	high-tolerance_sig
LOC110525771	transitional_endoplasmic_reticulum_ATPase	-4.24722	4.8273e-26	high-tolerance_sig
LOC110509372	endonuclease_domain-containing_1_protein-like	-4.24714	0.00157317	high-tolerance_sig
LOC110530669	glutamate_decarboxylase_1	-4.24676	0.000445138	high-tolerance_sig
LOC110486057	sterile_alpha_motif_domain-containing_protein_9-like	-4.24674	0.00570579	high-tolerance_sig
opn6b	opsin_6&_group_member_b	-4.24514	0.000456824	high-tolerance_sig
ifm3	Interferon-induced_transmembrane_protein_3	-4.24495	3.11549e-20	high-tolerance_sig
cenpv	centromere_protein_V	-4.24345	1.23481e-33	high-tolerance_sig
LOC110530035	regulator_of_G-protein_signaling_5	-4.2411	3.31343e-17	high-tolerance_sig
LOC110537920	nuclear_factor_of_activated_T_cells_2_interacting_protein	-4.23668	2.60224e-36	high-tolerance_sig
LOC110538258	uncharacterized_LOC110538258	-4.23513	2.25039e-05	high-tolerance_sig
dhdds	dehydrodolichyl_diphosphate_synthase	-4.23476	7.74799e-30	high-tolerance_sig
LOC110530172	cyclic_AMP-dependent_transcription_factor_ATF-6_alpha	-4.23333	4.09064e-30	high-tolerance_sig
LOC110504559	unconventional_myosin-XVI	-4.233	1.70649e-08	high-tolerance_sig
LOC110501934	uncharacterized_LOC110501934	-4.23227	0.000159895	high-tolerance_sig
LOC110497044	interferon_regulatory_factor_8	-4.23191	1.74275e-30	high-tolerance_sig
LOC110489602	protein_disulfide-isomerase_A4	-4.23189	8.96064e-22	high-tolerance_sig
tdh	L-threonine_dehydrogenase	-4.22797	2.31724e-17	high-tolerance_sig
LOC110516700	asc-type_amino_acid_transporter_1	-4.2273	1.04058e-05	high-tolerance_sig
LOC110503252	collagen_alpha-1(XXVI)_chain	-4.22577	1.67968e-08	high-tolerance_sig
LOC110532704	zinc_finger_protein_Eos-like	-4.22485	0.00055012	high-tolerance_sig
LOC110504351	uncharacterized_LOC110504351	-4.21803	2.77597e-18	high-tolerance_sig
LOC110504842	uncharacterized_LOC110504842	-4.21696	7.40862e-12	high-tolerance_sig
LOC110496401	endothelin-2	-4.21647	1.57004e-06	high-tolerance_sig
LOC110511372	N-acyl-phosphatidylethanolamine-hydrolyzing_phospholipase_D	-4.21527	4.8994e-25	high-tolerance_sig
alpk1	alpha-kinase_1	-4.21281	8.7056e-37	high-tolerance_sig
LOC110538733	cell_wall_protein_DAN4-like	-4.21032	0.00224743	high-tolerance_sig
LOC110504801	spondin-2	-4.21014	4.55273e-06	high-tolerance_sig
LOC118947618	piggyBac_transposable_element-derived_protein_4-like	-4.20994	0.00211553	high-tolerance_sig
mfsd4b	major_facilitator_superfamily_domain_containing_4B	-4.20862	2.35432e-21	high-tolerance_sig
cysltr2b	cysteinyl_leukotriene_receptor_2b	-4.20481	0.000428382	high-tolerance_sig
asns	asparagine_synthetase	-4.20101	4.1115e-21	high-tolerance_sig
dnajc15	DnaJ_(Hsp40)_homolog&_subfamily_C&_member_15	-4.20087	4.66162e-39	high-tolerance_sig
LOC110510015	zinc_finger_protein_37	-4.20056	8.68299e-33	high-tolerance_sig
LOC110517635	yrdC_domain-containing_protein&_mitochondrial-like	-4.20004	1.65666e-24	high-tolerance_sig
ga45b	Growth_arrest_and_DNA-damage-inducible_protein_GADD45_beta	-4.1992	6.43683e-18	high-tolerance_sig
LOC110533181	beta-1&4-galactosyltransferase_1	-4.19801	0.00520087	high-tolerance_sig
LOC110535690	transmembrane_emp24_domain-containing_protein_7	-4.19574	5.24358e-28	high-tolerance_sig
LOC100136024	interleukin-1-beta	-4.19493	8.57255e-05	high-tolerance_sig
LOC110522639	jun_dimerization_protein_2	-4.1928	1.35963e-26	high-tolerance_sig
LOC110491585	uncharacterized_LOC110491585	-4.18548	1.21358e-38	high-tolerance_sig
LOC110488976	four_and_a_half_LIM_domains_protein_3	-4.18318	1.87873e-13	high-tolerance_sig
tlr5	toll-like_receptor_5	-4.18191	1.56305e-11	high-tolerance_sig
mst1ra	macrophage_stimulating_1_receptor_a	-4.18095	1.11264e-28	high-tolerance_sig
LOC110506144	hyaluronan_and_proteoglycan_link_protein_3	-4.17814	0.000213735	high-tolerance_sig
LOC118938246	uncharacterized_LOC118938246	-4.17669	6.82899e-07	high-tolerance_sig
rgma	repulsive_guidance_molecule_BMP_co-receptor_a	-4.17633	3.50192e-06	high-tolerance_sig
pnck	pregnancy_up-regulated_nonubiquitous_CaM_kinase	-4.17361	1.24329e-11	high-tolerance_sig
LOC110503881	T-complex_protein_1_subunit_zeta	-4.17206	4.11124e-25	high-tolerance_sig
gjc2	gap_junction_protein_gamma_2	-4.16776	0.00012252	high-tolerance_sig
LOC110535321	transcription_factor_24-like	-4.16678	0.000616552	high-tolerance_sig
LOC110536506	uncharacterized_LOC110536506	-4.16678	1.95921e-08	high-tolerance_sig
LOC110535857	solute_carrier_family_25_member_40	-4.16642	5.94862e-34	high-tolerance_sig
LOC110485496	transcription_factor_MafG	-4.16631	1.24288e-12	high-tolerance_sig
LOC118948174	zinc_finger_protein_OZF-like	-4.16581	2.12806e-20	high-tolerance_sig
LOC110494779	SKI_family_transcriptional_corepressor_2	-4.15944	1.52636e-23	high-tolerance_sig
LOC110486250	ATP-citrate_synthase	-4.15743	1.28578e-23	high-tolerance_sig
LOC110523753	proline_dehydrogenase_1&_mitochondrial	-4.1562	6.32865e-15	high-tolerance_sig
zgc:110333	claudin_8.2	-4.15471	0.00839005	high-tolerance_sig
LOC110502635	intestinal_mucin-like_protein	-4.15129	0.00371565	high-tolerance_sig
gpr180	G_protein-coupled_receptor_180	-4.14917	2.40018e-25	high-tolerance_sig
LOC110535558	kinesin-1_heavy_chain	-4.14804	6.1017e-36	high-tolerance_sig
phex	phosphate_regulating_endopeptidase_homolog&_X-linked	-4.14122	3.19383e-11	high-tolerance_sig
LOC110487959	endoplasmic_reticulum-Golgi_intermediate_compartment_protein_1	-4.13759	1.37476e-33	high-tolerance_sig
LOC110496287	pleckstrin_homology_domain-containing_family_O_member_1-A	-4.13749	8.34745e-05	high-tolerance_sig
LOC110527805	high_mobility_group_protein_HMGI-C	-4.13577	2.67376e-11	high-tolerance_sig
LOC110515535	cis-aconitate_decarboxylase	-4.1347	0.00174225	high-tolerance_sig
LOC110520206	homocysteine-responsive_endoplasmic_reticulum-resident_ubiquitin-like_domain_member_1_protein	-4.13138	1.86623e-27	high-tolerance_sig
LOC110487960	dual_specificity_protein_phosphatase_1	-4.13019	1.28822e-30	high-tolerance_sig
LOC118940449	histone_H3	-4.12936	0.00384785	high-tolerance_sig
LOC110522459	sterile_alpha_motif_domain-containing_protein_15	-4.12759	0.000280309	high-tolerance_sig
zgc:171566	zgc:171566	-4.12314	4.84713e-37	high-tolerance_sig
LOC110487438	hsp70-binding_protein_1	-4.12314	1.54011e-29	high-tolerance_sig
LOC118940026	phosphoglycerate_mutase_1	-4.12192	1.76889e-24	high-tolerance_sig
LOC118951909	interferon_a3-like	-4.12042	0.00535309	high-tolerance_sig
LOC110518994	N-acetylaspartate_synthetase	-4.12037	0.00231387	high-tolerance_sig
LOC110529378	protein_disulfide-isomerase_A6	-4.11918	4.6273e-21	high-tolerance_sig
LOC110491122	bone_morphogenetic_protein_7	-4.11832	2.43149e-15	high-tolerance_sig
LOC110505682	ornithine_decarboxylase_1	-4.11756	3.22462e-20	high-tolerance_sig
LOC110500221	vesicle_transport_protein_GOT1B	-4.11663	1.09842e-29	high-tolerance_sig
LOC110507523	NLR_family_CARD_domain-containing_protein_3	-4.10822	4.76163e-17	high-tolerance_sig
chac1	ChaC&_cation_transport_regulator_homolog_1_(E._coli)	-4.10763	1.19323e-15	high-tolerance_sig
LOC110490124	transmembrane_gamma-carboxyglutamic_acid_protein_3	-4.10533	1.02224e-20	high-tolerance_sig
LOC110493627	keratin&_type_I_cytoskeletal_13-like	-4.1052	0.000113157	high-tolerance_sig
LOC118964310	E3_SUMO-protein_ligase_RanBP2-like	-4.10475	4.63619e-22	high-tolerance_sig
LOC118944297	uncharacterized_LOC118944297	-4.1024	6.60313e-06	high-tolerance_sig
LOC110529513	NADH_dehydrogenase_[ubiquinone]_1_alpha_subcomplex_assembly_factor_4	-4.10131	3.57949e-33	high-tolerance_sig
abcf2a	ATP-binding_cassette&_sub-family_F_(GCN20)&_member_2a	-4.10024	4.11365e-25	high-tolerance_sig
si:ch211-180a12.2	uncharacterized_si:ch211-180a12.2	-4.09903	1.84362e-05	high-tolerance_sig
LOC110514693	selenoprotein_S	-4.09577	6.24721e-30	high-tolerance_sig
calub	calumenin_b	-4.0955	1.65237e-20	high-tolerance_sig
LOC110525663	E3_ubiquitin-protein_ligase_NEURL3	-4.09452	0.00227136	high-tolerance_sig
LOC110524110	small_glutamine-rich_tetratricopeptide_repeat-containing_protein_alpha	-4.09364	5.18508e-29	high-tolerance_sig
LOC118965280	uncharacterized_LOC118965280	-4.09315	9.11721e-09	high-tolerance_sig
LOC110538995	SH3_and_multiple_ankyrin_repeat_domains_protein_1-like	-4.09093	1.05693e-09	high-tolerance_sig
LOC110487468	5-hydroxytryptamine_receptor_3A-like	-4.09062	0.0075755	high-tolerance_sig
LOC110528531	uncharacterized_LOC110528531	-4.09027	0.00353125	high-tolerance_sig
LOC110532819	solute_carrier_family_25_member_33	-4.08381	5.90502e-20	high-tolerance_sig
larp6b	La_ribonucleoprotein_6&_translational_regulator_b	-4.0799	0.00240072	high-tolerance_sig
alg2	ALG2_alpha-1&3/1&6-mannosyltransferase	-4.07814	2.74822e-16	high-tolerance_sig
LOC110514610	asc-type_amino_acid_transporter_1	-4.07765	5.26406e-12	high-tolerance_sig
LOC110507414	transcription_factor_RelB	-4.07735	5.12707e-31	high-tolerance_sig
LOC110494474	solute_carrier_family_2&_facilitated_glucose_transporter_member_1	-4.07154	1.95654e-18	high-tolerance_sig
LOC110491534	peroxiredoxin-like_2A	-4.07133	4.63411e-10	high-tolerance_sig
LOC110538475	intraflagellar_transport_protein_56	-4.06714	0.000139917	high-tolerance_sig
LOC110530825	crystallin_J1A	-4.06327	2.36417e-30	high-tolerance_sig
LOC110495887	ras-related_protein_M-Ras	-4.06304	1.53424e-31	high-tolerance_sig
LOC118940025	zinc_finger_protein_239-like	-4.06239	5.85869e-20	high-tolerance_sig
si:dkey-220k22.3	uncharacterized_LOC110523247	-4.05775	2.96848e-09	high-tolerance_sig
LOC110504945	probable_G-protein_coupled_receptor_101	-4.05645	1.3796e-07	high-tolerance_sig
LOC110527877	2-epi-5-epi-valiolone_synthase	-4.05055	2.69232e-16	high-tolerance_sig
g3bp1	GTPase_activating_protein_(SH3_domain)_binding_protein_1	-4.04783	2.84377e-25	high-tolerance_sig
LOC110509471	macrophage_mannose_receptor_1-like	-4.04752	0.0053595	high-tolerance_sig
LOC110499428	leucine-rich_repeat-containing_protein_59	-4.04589	1.17985e-29	high-tolerance_sig
LOC110521210	aquaporin-9	-4.04562	2.22277e-08	high-tolerance_sig
LOC110538649	solute_carrier_family_35_member_B1	-4.04295	3.98072e-29	high-tolerance_sig
ptpmt1	protein_tyrosine_phosphatase_mitochondrial_1	-4.04261	1.63729e-26	high-tolerance_sig
LOC110488558	stress-70_protein&_mitochondrial	-4.03826	1.60601e-25	high-tolerance_sig
aars1	alanyl-tRNA_synthetase_1	-4.03363	1.41739e-22	high-tolerance_sig
LOC110491989	protein_lifeguard_2	-4.03322	2.12305e-06	high-tolerance_sig
LOC110520778	alpha-1&3/1&6-mannosyltransferase_ALG2-like	-4.03285	2.27871e-27	high-tolerance_sig
LOC110529757	isthmin-2	-4.03245	3.41435e-07	high-tolerance_sig
LOC110517168	interferon_a3-like	-4.03178	0.000725036	high-tolerance_sig
LOC118965506	uncharacterized_LOC118965506	-4.02799	0.000767306	high-tolerance_sig
LOC118936474	uncharacterized_LOC118936474	-4.0267	0.000414946	high-tolerance_sig
slc41a2b	solute_carrier_family_41_member_2b	-4.02345	3.27405e-25	high-tolerance_sig
LOC118938786	catenin_delta-2-like	-4.02225	9.38882e-11	high-tolerance_sig
il-8	cxc_chemokine-like	-4.02218	6.75631e-09	high-tolerance_sig
LOC110537088	translation_initiation_factor_eIF-2B_subunit_alpha	-4.01715	5.08259e-45	high-tolerance_sig
LOC110488311	alpha-1&3-mannosyl-glycoprotein_2-beta-N-acetylglucosaminyltransferase	-4.01678	2.22135e-34	high-tolerance_sig
LOC110538692	mitochondrial_import_inner_membrane_translocase_subunit_Tim29	-4.01601	1.93857e-27	high-tolerance_sig
LOC118939468	vicilin-like_seed_storage_protein_At2g18540	-4.01561	1.70176e-16	high-tolerance_sig
LOC110495542	glycerol_kinase	-4.01486	3.02324e-21	high-tolerance_sig
LOC110490073	stress-associated_endoplasmic_reticulum_protein_1	-4.01292	5.13211e-22	high-tolerance_sig
rergla	RERG/RAS-like_a	-4.00836	1.40804e-10	high-tolerance_sig
LOC110496543	protein_FAM8A1	-4.00514	1.11449e-39	high-tolerance_sig
LOC110530492	5-beta-cholestane-3-alpha&7-alpha-diol_12-alpha-hydroxylase	-4.00124	2.42234e-24	high-tolerance_sig
LOC110489217	protocadherin_Fat_2	-4.00047	0.00617722	high-tolerance_sig
LOC118942049	uncharacterized_LOC118942049	-3.99627	0.000445055	high-tolerance_sig
LOC110525887	zinc_metalloproteinase-disintegrin-like_brevilysin_H2a	-3.99556	2.10353e-31	high-tolerance_sig
gnpnat1	glucosamine-phosphate_N-acetyltransferase_1	-3.99436	2.17683e-29	high-tolerance_sig
LOC110527503	anosmin-1	-3.9937	1.3503e-28	high-tolerance_sig
nocta	nocturnin_a	-3.99345	3.1454e-28	high-tolerance_sig
LOC110490737	uncharacterized_LOC110490737	-3.99201	0.00145232	high-tolerance_sig
LOC110514058	transmembrane_protein_65	-3.99101	2.22009e-05	high-tolerance_sig
LOC110486776	GTP-binding_protein_1	-3.9894	1.34556e-31	high-tolerance_sig
LOC110538737	ER_lumen_protein-retaining_receptor_2	-3.98809	1.09545e-27	high-tolerance_sig
ormdl3	ORMDL_sphingolipid_biosynthesis_regulator_3	-3.98616	1.8104e-17	high-tolerance_sig
LOC110536774	asparagine--tRNA_ligase&_cytoplasmic	-3.98464	1.57141e-26	high-tolerance_sig
LOC110521788	CCN_family_member_1	-3.98455	2.11895e-16	high-tolerance_sig
LOC110498782	solute_carrier_family_2&_facilitated_glucose_transporter_member_11-like	-3.98428	5.87582e-09	high-tolerance_sig
eef1e1	eukaryotic_translation_elongation_factor_1_epsilon_1	-3.97965	2.71965e-31	high-tolerance_sig
LOC110525249	SWI/SNF-related_matrix-associated_actin-dependent_regulator_of_chromatin_subfamily_A_containing_DEAD/H_box_1A	-3.97799	2.67019e-31	high-tolerance_sig
LOC110537406	brain_mitochondrial_carrier_protein_1	-3.97736	1.06977e-26	high-tolerance_sig
LOC110514944	ras-related_protein_Rab-11A	-3.97701	7.79151e-33	high-tolerance_sig
LOC110520201	uncharacterized_LOC110520201	-3.97476	1.06289e-05	high-tolerance_sig
LOC110507909	glycerophosphodiester_phosphodiesterase_domain-containing_protein_5	-3.97425	1.39544e-27	high-tolerance_sig
prmt6	protein_arginine_methyltransferase_6	-3.97385	3.30339e-38	high-tolerance_sig
LOC118937439	uncharacterized_LOC118937439	-3.97286	1.92973e-14	high-tolerance_sig
LOC110520091	D-3-phosphoglycerate_dehydrogenase	-3.97277	2.069e-07	high-tolerance_sig
LOC110503777	uncharacterized_LOC110503777	-3.96858	2.72515e-18	high-tolerance_sig
LOC110507726	claudin-4-like	-3.96776	0.000154098	high-tolerance_sig
LOC110530757	G_protein-activated_inward_rectifier_potassium_channel_3	-3.9659	0.000238531	high-tolerance_sig
gmppb	GDP-mannose_pyrophosphorylase_B	-3.96077	1.42489e-29	high-tolerance_sig
zgc:172302	ATP-binding_cassette&_sub-family_A_(ABC1)&_member_7	-3.96011	8.90598e-18	high-tolerance_sig
LOC110507932	potassium_voltage-gated_channel_subfamily_E_member_4	-3.95905	5.90696e-15	high-tolerance_sig
timm29	translocase_of_inner_mitochondrial_membrane_29	-3.9588	8.29994e-34	high-tolerance_sig
LOC110534459	uncharacterized_LOC110534459	-3.95789	2.29685e-10	high-tolerance_sig
ergic3	ERGIC_and_golgi_3	-3.95694	5.59032e-40	high-tolerance_sig
LOC110492082	transmembrane_protein_269	-3.95587	6.26466e-21	high-tolerance_sig
LOC110502255	Kv_channel-interacting_protein_2	-3.95343	0.000401707	high-tolerance_sig
LOC110487775	proheparin-binding_EGF-like_growth_factor	-3.95093	1.55993e-15	high-tolerance_sig
LOC110486292	mitogen-activated_protein_kinase_kinase_kinase_14	-3.94853	4.2124e-28	high-tolerance_sig
LOC110495540	glycerol_kinase	-3.94802	7.36862e-19	high-tolerance_sig
pigo	phosphatidylinositol_glycan_anchor_biosynthesis&_class_O	-3.9475	7.76067e-44	high-tolerance_sig
LOC110511235	interferon_a3	-3.94524	0.00545336	high-tolerance_sig
LOC110536220	5-hydroxytryptamine_receptor_7-like	-3.94131	0.00610093	high-tolerance_sig
LOC118936377	NACHT&_LRR_and_PYD_domains-containing_protein_3-like	-3.94111	3.97377e-06	high-tolerance_sig
LOC100379111	CCAAT/enhancer_binding_protein_alpha	-3.94079	3.00471e-20	high-tolerance_sig
LOC110528089	potassium_voltage-gated_channel_subfamily_C_member_2	-3.94017	4.71607e-24	high-tolerance_sig
LOC110512397	adhesion_G_protein-coupled_receptor_E1	-3.93928	3.10404e-18	high-tolerance_sig
LOC110530850	eukaryotic_translation_initiation_factor_4E	-3.93903	1.44156e-39	high-tolerance_sig
LOC110490325	lipase_maturation_factor_2	-3.93892	2.98075e-34	high-tolerance_sig
LOC110531834	transcription_factor_p65	-3.93611	1.19153e-31	high-tolerance_sig
LOC110500925	B-cell_receptor-associated_protein_29-like	-3.933	9.19164e-08	high-tolerance_sig
LOC110496019	cugbp&_Elav-like_family_member_3a	-3.93207	1.6807e-06	high-tolerance_sig
LOC118945292	uncharacterized_LOC118945292	-3.93075	4.1644e-06	high-tolerance_sig
LOC110497254	CD209_antigen-like_protein_E	-3.93027	1.66494e-07	high-tolerance_sig
LOC110534444	pre-mRNA-processing_factor_19	-3.9301	1.8516e-19	high-tolerance_sig
batf2	basic_leucine_zipper_ATF-like_transcription_factor_2	-3.92754	4.47856e-07	high-tolerance_sig
LOC110486030	ERO1-like_protein_beta	-3.9238	1.6178e-28	high-tolerance_sig
LOC110538268	chemokine-like_receptor_1	-3.9237	3.59803e-05	high-tolerance_sig
LOC110524574	UDP-N-acetylhexosamine_pyrophosphorylase	-3.92333	3.21884e-25	high-tolerance_sig
LOC110491395	monocarboxylate_transporter_12-B-like	-3.92286	0.000674469	high-tolerance_sig
LOC118940068	piggyBac_transposable_element-derived_protein_4-like	-3.92157	0.00847384	high-tolerance_sig
LOC110510208	mitogen-activated_protein_kinase_9	-3.92062	1.00301e-13	high-tolerance_sig
LOC110502849	ER_lumen_protein-retaining_receptor_2	-3.92	2.18476e-26	high-tolerance_sig
LOC110537676	adapter_molecule_crk	-3.91859	1.61385e-12	high-tolerance_sig
LOC110499399	myoneurin	-3.91605	0.000356849	high-tolerance_sig
ddx27	DEAD_(Asp-Glu-Ala-Asp)_box_polypeptide_27	-3.91448	2.60191e-32	high-tolerance_sig
LOC110489968	ubiquitin-like_modifier-activating_enzyme_5	-3.91062	1.05052e-30	high-tolerance_sig
LOC110497435	pre-mRNA-processing_factor_19	-3.91045	1.46434e-17	high-tolerance_sig
LOC110486703	migration_and_invasion_enhancer_1-like	-3.90942	0.000513536	high-tolerance_sig
LOC110525406	AN1-type_zinc_finger_protein_5	-3.90627	5.02101e-27	high-tolerance_sig
LOC110491599	uncharacterized_LOC110491599	-3.90524	2.85139e-21	high-tolerance_sig
LOC110533351	protein_sprouty_homolog_4	-3.90362	2.34238e-38	high-tolerance_sig
LOC110514117	zinc_finger_protein_883	-3.89962	1.40764e-10	high-tolerance_sig
LOC110509576	CD27_antigen-like	-3.8932	2.84444e-08	high-tolerance_sig
LOC110507717	coiled-coil-helix-coiled-coil-helix_domain-containing_protein_2	-3.88919	1.30134e-15	high-tolerance_sig
espnla	espin_like_a	-3.88882	7.16198e-21	high-tolerance_sig
LOC110488874	polycomb_group_RING_finger_protein_3	-3.88778	2.67276e-25	high-tolerance_sig
si:ch211-107m4.1	heterogeneous_nuclear_ribonucleoprotein_U-like_protein_2	-3.88766	3.31406e-25	high-tolerance_sig
LOC110516735	myelin-associated_glycoprotein	-3.8875	0.00782716	high-tolerance_sig
LOC118938890	pheromone-regulated_protein_PRM7-like	-3.88543	0.00831704	high-tolerance_sig
LOC110499392	myomesin-2	-3.88351	5.35755e-12	high-tolerance_sig
LOC110511681	protein_disulfide-isomerase_A2-like	-3.88327	0.000509408	high-tolerance_sig
LOC110531707	dnaJ_homolog_subfamily_C_member_3	-3.88263	1.51794e-23	high-tolerance_sig
LOC110520278	ELL-associated_factor_2	-3.88263	1.99443e-34	high-tolerance_sig
LOC118966231	small_nucleolar_RNA_SNORD22	-3.87787	0.000768741	high-tolerance_sig
LOC110531744	inactive_ubiquitin_carboxyl-terminal_hydrolase_53	-3.87578	3.60831e-38	high-tolerance_sig
LOC110500576	zinc_finger_protein_AEBP2-like	-3.87418	1.21354e-09	high-tolerance_sig
myh6	myosin&_heavy_chain_6&_cardiac_muscle&_alpha	-3.87224	8.11932e-07	high-tolerance_sig
LOC110525928	elongation_of_very_long_chain_fatty_acids_protein_7	-3.87165	0.00755379	high-tolerance_sig
LOC110516971	protein_argonaute-3	-3.86753	4.11961e-41	high-tolerance_sig
LOC110503251	signal_recognition_particle_receptor_subunit_beta	-3.86737	3.95284e-28	high-tolerance_sig
vwa1	von_Willebrand_factor_A_domain_containing_1	-3.86674	1.09842e-29	high-tolerance_sig
LOC110522531	fos-related_antigen_2	-3.86672	0.00156286	high-tolerance_sig
LOC110486217	ADP-ribosylation_factor-like_protein_5B	-3.86176	1.12124e-22	high-tolerance_sig
LOC110508445	Golgi_reassembly-stacking_protein_2	-3.86082	3.58926e-37	high-tolerance_sig
LOC110534374	uncharacterized_LOC110534374	-3.86061	1.04471e-19	high-tolerance_sig
arv1	ARV1_homolog&_fatty_acid_homeostasis_modulator	-3.86012	2.36251e-23	high-tolerance_sig
LOC110490122	prolactin_regulatory_element-binding_protein	-3.85901	5.35401e-36	high-tolerance_sig
LOC110505889	cell_growth_regulator_with_EF_hand_domain_protein_1	-3.8573	5.04526e-32	high-tolerance_sig
LOC110491205	guanine_nucleotide-binding_protein_G(I)/G(S)/G(O)_subunit_gamma-4	-3.85722	0.00143296	high-tolerance_sig
LOC110490901	pentraxin-related_protein_PTX3	-3.85714	1.09808e-07	high-tolerance_sig
herc4	HECT_and_RLD_domain_containing_E3_ubiquitin_protein_ligase_4	-3.85516	2.24699e-27	high-tolerance_sig
LOC110508822	probable_serine/threonine-protein_kinase_kinX	-3.85262	8.12164e-23	high-tolerance_sig
LOC110507328	ATP-binding_cassette_sub-family_F_member_3	-3.85148	3.85253e-36	high-tolerance_sig
LOC100135935	hepcidin-like	-3.85085	0.00068526	high-tolerance_sig
LOC110521690	UDP-N-acetylhexosamine_pyrophosphorylase	-3.84896	5.14021e-31	high-tolerance_sig
LOC110497063	integral_membrane_protein_GPR180-like	-3.84705	1.61817e-16	high-tolerance_sig
creld2	cysteine-rich_with_EGF-like_domains_2	-3.84526	3.01065e-18	high-tolerance_sig
eif2b3	eukaryotic_translation_initiation_factor_2B&_subunit_3_gamma	-3.84415	3.14283e-30	high-tolerance_sig
LOC110507786	suppressor_of_cytokine_signaling_5	-3.84312	1.68238e-24	high-tolerance_sig
LOC110523800	fibroblast_growth_factor_10	-3.84143	0.000840282	high-tolerance_sig
tebp	progesterone_receptor-related_protein_p23	-3.84036	3.98628e-37	high-tolerance_sig
LOC110494786	chymotrypsin_like_elastase_1	-3.83161	4.08903e-10	high-tolerance_sig
fam117bb	family_with_sequence_similarity_117_member_Bb	-3.83086	6.44407e-21	high-tolerance_sig
LOC110493592	calpain-9	-3.83021	0.000216209	high-tolerance_sig
hemk1	HemK_methyltransferase_family_member_1	-3.82954	5.75015e-13	high-tolerance_sig
LOC110501691	insulin-induced_gene_2_protein	-3.82954	2.29093e-23	high-tolerance_sig
LOC110489472	leukocyte_cell-derived_chemotaxin-2	-3.82797	0.00410697	high-tolerance_sig
LOC118936576	ras-related_and_estrogen-regulated_growth_inhibitor-like_protein	-3.82758	1.26187e-05	high-tolerance_sig
LOC110510189	steroid_receptor_RNA_activator_1	-3.82146	6.01786e-40	high-tolerance_sig
LOC110490247	sugar_phosphate_exchanger_3	-3.81877	2.08428e-23	high-tolerance_sig
LOC110509040	adaptin_ear-binding_coat-associated_protein_1	-3.81794	2.16769e-18	high-tolerance_sig
LOC110508846	cytochrome_c-type_heme_lyase	-3.81782	2.86539e-25	high-tolerance_sig
LOC110494536	bone_morphogenetic_protein_7	-3.8174	4.83374e-11	high-tolerance_sig
ccdc125	coiled-coil_domain_containing_125	-3.81587	8.49622e-05	high-tolerance_sig
ccn6	cellular_communication_network_factor_6	-3.81557	7.03258e-15	high-tolerance_sig
LOC118941474	uncharacterized_LOC118941474	-3.81494	2.77745e-08	high-tolerance_sig
tmem269	transmembrane_protein_269	-3.81124	8.22954e-15	high-tolerance_sig
LOC110491406	leucine-rich_glioma-inactivated_protein_1	-3.80705	4.20035e-16	high-tolerance_sig
LOC110507352	uncharacterized_LOC110507352	-3.80627	7.3903e-08	high-tolerance_sig
LOC110528856	GTP-binding_protein_2	-3.80561	1.9058e-28	high-tolerance_sig
LOC110530827	myosin_heavy_chain&_fast_skeletal_muscle	-3.80508	7.33166e-05	high-tolerance_sig
LOC110502383	C-Jun-amino-terminal_kinase-interacting_protein_1	-3.80427	4.22275e-38	high-tolerance_sig
LOC110521024	transmembrane_protein_266	-3.80238	6.79787e-13	high-tolerance_sig
LOC110501285	C-X-C_chemokine_receptor_type_1	-3.80204	2.36638e-05	high-tolerance_sig
LOC110527709	cytidine_deaminase	-3.80152	1.84614e-15	high-tolerance_sig
LOC110526055	uncharacterized_LOC110526055	-3.80051	1.14271e-20	high-tolerance_sig
LOC118938406	THUMP_domain-containing_protein_1-like	-3.79965	1.45059e-13	high-tolerance_sig
LOC118966686	zinc_finger_and_SCAN_domain-containing_protein_5B-like	-3.79945	0.000581257	high-tolerance_sig
med20	mediator_complex_subunit_20	-3.79799	2.16148e-32	high-tolerance_sig
LOC110490330	tetraspanin-12	-3.79795	0.000237524	high-tolerance_sig
LOC110533984	guanine_nucleotide-binding_protein_G(I)/G(S)/G(O)_subunit_gamma-3	-3.79748	0.00267643	high-tolerance_sig
plk2b	polo-like_kinase_2b_(Drosophila)	-3.79585	3.10313e-35	high-tolerance_sig
atpv0e2	ATPase_H+_transporting_V0_subunit_e2	-3.79522	1.88515e-07	high-tolerance_sig
LOC110532638	fat_storage-inducing_transmembrane_protein_2	-3.79516	1.28028e-17	high-tolerance_sig
sb:cb1058	uncharacterized_LOC110531400	-3.79506	2.44152e-05	high-tolerance_sig
LOC110537261	nuclear_fragile_X_mental_retardation-interacting_protein_2	-3.7938	6.78473e-29	high-tolerance_sig
mgat1b	alpha-1&3-mannosyl-glycoprotein_2-beta-N-acetylglucosaminyltransferase_b	-3.79351	3.41251e-20	high-tolerance_sig
eif2s1a	eukaryotic_translation_initiation_factor_2&_subunit_1_alpha_a	-3.79305	1.10754e-33	high-tolerance_sig
dlgap2a	discs&_large_(Drosophila)_homolog-associated_protein_2a	-3.79114	0.00349901	high-tolerance_sig
bach1b	BTB_and_CNC_homology_1&_basic_leucine_zipper_transcription_factor_1_b	-3.79018	6.42102e-34	high-tolerance_sig
LOC110488283	protein_disulfide-isomerase_A3	-3.78451	5.0634e-06	high-tolerance_sig
LOC110512370	uncharacterized_LOC110512370	-3.78419	1.1617e-08	high-tolerance_sig
LOC110537640	hypoxia_up-regulated_protein_1	-3.78376	2.87851e-15	high-tolerance_sig
elovl4a	ELOVL_fatty_acid_elongase_4a	-3.78292	4.0061e-06	high-tolerance_sig
LOC110490155	serine/threonine-protein_kinase_pim-3	-3.78096	5.64139e-19	high-tolerance_sig
si:cabz01007794.1	mucin-5AC	-3.78073	0.00748064	high-tolerance_sig
LOC110527156	growth_hormone-regulated_TBC_protein_1-A	-3.77867	2.2612e-20	high-tolerance_sig
kiaa0513	KIAA0513_ortholog	-3.77646	2.71446e-29	high-tolerance_sig
LOC118941459	uncharacterized_LOC118941459	-3.77636	4.31873e-10	high-tolerance_sig
LOC110537871	GDNF_family_receptor_alpha-4-like	-3.7761	4.07841e-32	high-tolerance_sig
LOC110520234	dnaJ_homolog_subfamily_B_member_11	-3.77542	7.95265e-16	high-tolerance_sig
LOC110526326	eukaryotic_translation_initiation_factor_3_subunit_J-A	-3.77221	1.66015e-34	high-tolerance_sig
LOC110499567	calpain-1_catalytic_subunit	-3.77005	3.47788e-29	high-tolerance_sig
acsl2	acyl-CoA_synthetase_long_chain_family_member_2	-3.77004	0.0013514	high-tolerance_sig
ube2j1	ubiquitin-conjugating_enzyme_E2&_J1	-3.76972	3.89532e-27	high-tolerance_sig
LOC118939587	uncharacterized_LOC118939587	-3.76814	4.0617e-05	high-tolerance_sig
LOC110524747	uncharacterized_LOC110524747	-3.76682	1.31603e-07	high-tolerance_sig
ccdc149a	coiled-coil_domain_containing_149a	-3.76554	3.03246e-07	high-tolerance_sig
si:dkey-177p2.6	SERTA_domain-containing_protein	-3.76531	3.28135e-21	high-tolerance_sig
LOC118936662	ubiquitin-associated_protein_1-like	-3.76322	0.00835882	high-tolerance_sig
LOC110487418	NACHT&_LRR_and_PYD_domains-containing_protein_12	-3.76106	6.86017e-05	high-tolerance_sig
LOC110529750	protein_sel-1_homolog_1	-3.76042	1.3771e-18	high-tolerance_sig
nr4a3	nuclear_receptor_subfamily_4&_group_A&_member_3	-3.76017	3.65274e-05	high-tolerance_sig
LOC110502673	aspartate_aminotransferase&_cytoplasmic	-3.75946	3.70275e-18	high-tolerance_sig
LOC110493620	39S_ribosomal_protein_L45&_mitochondrial-like	-3.75909	5.96377e-08	high-tolerance_sig
tmem53	transmembrane_protein_53	-3.75556	3.9873e-26	high-tolerance_sig
chadlb	chondroadherin-like_b	-3.75528	0.000430821	high-tolerance_sig
LOC110516170	zinc_finger_protein_OZF	-3.75344	3.55763e-14	high-tolerance_sig
LOC110533523	fasciculation_and_elongation_protein_zeta-1	-3.75339	2.25649e-10	high-tolerance_sig
LOC110524491	uncharacterized_LOC110524491	-3.75202	6.4795e-06	high-tolerance_sig
LOC110486138	microtubule-associated_protein_tau	-3.75178	0.000651598	high-tolerance_sig
LOC110496993	ras_association_domain-containing_protein_7	-3.75167	1.25149e-41	high-tolerance_sig
LOC118946991	uncharacterized_LOC118946991	-3.7514	0.009983	high-tolerance_sig
LOC110533934	claudin-7-B	-3.74997	0.0018365	high-tolerance_sig
LOC110531527	nuclear_factor_7&_ovary	-3.74925	2.31881e-10	high-tolerance_sig
LOC110512490	N-acyl-phosphatidylethanolamine-hydrolyzing_phospholipase_D-like	-3.74886	4.2861e-16	high-tolerance_sig
LOC110497224	uncharacterized_LOC110497224	-3.74726	1.13307e-12	high-tolerance_sig
LOC110498433	G_protein-regulated_inducer_of_neurite_outgrowth_3-like	-3.7454	0.00010646	high-tolerance_sig
LOC110486970	tRNA_N(3)-methylcytidine_methyltransferase_METTL6	-3.74506	4.01026e-38	high-tolerance_sig
il-1rii	interleukin-1_receptor_type_II	-3.73908	4.12826e-10	high-tolerance_sig
LOC110500224	dnaJ_homolog_subfamily_B_member_9	-3.73892	4.13932e-26	high-tolerance_sig
LOC110505194	mitochondrial_import_inner_membrane_translocase_subunit_Tim8_A	-3.73823	7.75069e-34	high-tolerance_sig
LOC110502013	protein_TFG	-3.73773	1.6465e-25	high-tolerance_sig
chchd10	coiled-coil-helix-coiled-coil-helix_domain_containing_10	-3.73721	5.13864e-37	high-tolerance_sig
LOC100136120	clusterin-1	-3.73598	8.88833e-21	high-tolerance_sig
slc20a1a	solute_carrier_family_20_member_1a	-3.7357	2.56065e-22	high-tolerance_sig
LOC110524696	uncharacterized_LOC110524696	-3.73548	3.45831e-07	high-tolerance_sig
lipe1	hormone-sensitive_lipase_subtype_1	-3.73301	6.72313e-23	high-tolerance_sig
LOC110506320	cAMP_responsive_element_binding_protein_3-like_1	-3.73234	0.008416	high-tolerance_sig
LOC110486112	PH_domain-containing_protein_DDB_G0287875	-3.73201	1.9604e-32	high-tolerance_sig
si:ch73-141c7.1	coenzyme_Q-binding_protein_COQ10_homolog&_mitochondrial	-3.73194	5.13718e-22	high-tolerance_sig
LOC110492397	uncharacterized_LOC110492397	-3.72459	0.000133842	high-tolerance_sig
LOC110490564	cytoskeleton-associated_protein_4	-3.72427	1.06241e-13	high-tolerance_sig
tifa	TRAF_interacting_protein_with_forkhead_associated_domain	-3.72371	1.16883e-23	high-tolerance_sig
alg5	ALG5_dolichyl-phosphate_beta-glucosyltransferase	-3.7212	9.8282e-28	high-tolerance_sig
LOC110504538	ras_GTPase-activating_protein-binding_protein_1	-3.71955	5.68809e-29	high-tolerance_sig
LOC110494820	Bardet-Biedl_syndrome_2_protein_homolog	-3.71718	9.07201e-06	high-tolerance_sig
zgc:162879	ras_and_EF-hand_domain-containing_protein	-3.71532	1.96204e-11	high-tolerance_sig
lonp1	lon_peptidase_1&_mitochondrial	-3.71502	2.68802e-24	high-tolerance_sig
dnajc3b	DnaJ_(Hsp40)_homolog&_subfamily_C&_member_3b	-3.71475	1.2493e-23	high-tolerance_sig
LOC118944828	uncharacterized_LOC118944828	-3.71437	6.31969e-10	high-tolerance_sig
LOC110538540	NF-kappa-B_inhibitor_delta	-3.71235	3.23836e-07	high-tolerance_sig
LOC110520076	UDP-N-acetyl-alpha-D-galactosamine:polypeptide_N-acetylgalactosaminyltransferase_3_(GalNAc-T3)	-3.70676	0.00306456	high-tolerance_sig
LOC110530840	cysteine/serine-rich_nuclear_protein_1	-3.70463	1.09569e-28	high-tolerance_sig
ehd1a	EH-domain_containing_1a	-3.70418	5.38925e-39	high-tolerance_sig
slc6a4b	solute_carrier_family_6_member_4b	-3.70407	4.32543e-05	high-tolerance_sig
LOC110497529	AH_receptor-interacting_protein-like	-3.70342	7.14872e-23	high-tolerance_sig
LOC110506727	HEAT_repeat-containing_protein_3	-3.7024	4.89056e-35	high-tolerance_sig
LOC110491609	adhesion_G_protein-coupled_receptor_E2	-3.70074	1.33907e-16	high-tolerance_sig
LOC110526547	proteasome_subunit_alpha_type-1	-3.70049	3.99821e-40	high-tolerance_sig
LOC110491492	26S_proteasome_non-ATPase_regulatory_subunit_11B	-3.69453	2.75279e-39	high-tolerance_sig
LOC110488805	dehydrodolichyl_diphosphate_synthase_complex_subunit_DHDDS	-3.69451	1.74476e-24	high-tolerance_sig
LOC110537176	uncharacterized_LOC110537176	-3.69376	0.00462444	high-tolerance_sig
qars1	glutaminyl-tRNA_synthetase_1	-3.69057	1.43482e-22	high-tolerance_sig
iip	interferon_inducible_protein	-3.68717	3.10829e-17	high-tolerance_sig
prpsap2	phosphoribosyl_pyrophosphate_synthetase-associated_protein_2	-3.68715	0.00474722	high-tolerance_sig
LOC110538306	maternal_B9.15_protein	-3.68676	9.73061e-34	high-tolerance_sig
LOC110489192	glycoprotein_endo-alpha-1&2-mannosidase-like_protein	-3.68436	0.00992195	high-tolerance_sig
LOC110535902	sarcoplasmic/endoplasmic_reticulum_calcium_ATPase_2	-3.68359	1.4732e-29	high-tolerance_sig
LOC110486103	manganese-transporting_ATPase_13A1	-3.68213	1.45582e-26	high-tolerance_sig
LOC110495806	T-box_brain_protein_1-like	-3.68094	5.21492e-05	high-tolerance_sig
LOC110503628	protein_phosphatase_1_regulatory_subunit_14A	-3.67945	8.07596e-32	high-tolerance_sig
fam98a	family_with_sequence_similarity_98_member_A	-3.67939	1.76537e-31	high-tolerance_sig
LOC110520510	protein_TFG	-3.67917	1.1812e-29	high-tolerance_sig
mtmr8	myotubularin_related_protein_8	-3.67887	1.26619e-16	high-tolerance_sig
ddx5	DEAD_(Asp-Glu-Ala-Asp)_box_helicase_5	-3.67826	3.70859e-14	high-tolerance_sig
LOC110494057	uncharacterized_LOC110494057	-3.67756	7.84415e-28	high-tolerance_sig
atp13a1	ATPase_13A1	-3.6743	4.36804e-29	high-tolerance_sig
LOC110529751	uncharacterized_LOC110529751	-3.67237	2.28297e-15	high-tolerance_sig
LOC110502609	inorganic_pyrophosphatase	-3.67016	5.83724e-19	high-tolerance_sig
LOC110486556	ras-related_protein_Rap-2a	-3.66615	0.00444996	high-tolerance_sig
clic3	chloride_intracellular_channel_3	-3.66426	0.00761678	high-tolerance_sig
LOC110536166	lens_epithelial_cell_protein_LEP503-like	-3.66417	0.00824467	high-tolerance_sig
LOC110537155	adaptin_ear-binding_coat-associated_protein_1	-3.66411	1.60776e-07	high-tolerance_sig
LOC110507423	uncharacterized_LOC110507423	-3.66397	1.21478e-24	high-tolerance_sig
LOC110531459	plasminogen_activator_inhibitor_1	-3.66365	1.63206e-16	high-tolerance_sig
zgc:63863	TBC_domain-containing_protein	-3.66262	6.35364e-18	high-tolerance_sig
agr2	anterior_gradient_2	-3.66225	2.88237e-09	high-tolerance_sig
LOC118940262	caspase_recruitment_domain-containing_protein_8-like	-3.6586	5.8299e-07	high-tolerance_sig
LOC110538209	bryoporin	-3.65534	0.00362891	high-tolerance_sig
LOC110530152	forkhead_box_protein_G1-like	-3.65526	1.3888e-06	high-tolerance_sig
LOC110509767	AN1-type_zinc_finger_protein_5	-3.65386	7.30665e-24	high-tolerance_sig
LOC110502672	homeobox_protein_Nkx-2.5-like	-3.6524	0.00587758	high-tolerance_sig
LOC110485858	interferon_gamma_receptor_1-like	-3.6513	0.000657906	high-tolerance_sig
LOC110512298	RNA-binding_protein_NOB1	-3.65078	7.26164e-28	high-tolerance_sig
LOC110537767	protein_sprouty_homolog_4	-3.64687	4.5901e-34	high-tolerance_sig
map6d1	MAP6_domain_containing_1	-3.64523	2.22085e-05	high-tolerance_sig
aqp3b	aquaporin_3b	-3.64518	0.000815921	high-tolerance_sig
LOC118938494	RNA_polymerase-associated_protein_LEO1-like	-3.64273	0.00951072	high-tolerance_sig
LOC118936634	C-type_lectin_domain_family_4_member_F-like	-3.63845	3.05105e-12	high-tolerance_sig
LOC110506939	reticulocalbin-1	-3.63807	2.67432e-22	high-tolerance_sig
LOC110505424	UDP-glucose_4-epimerase	-3.63802	1.56654e-37	high-tolerance_sig
LOC110537598	frizzled-9-like	-3.63589	7.51005e-08	high-tolerance_sig
LOC110537032	zinc_finger_and_SCAN_domain-containing_protein_2	-3.6335	4.56056e-30	high-tolerance_sig
smfn	small_fragment_nuclease	-3.63306	1.98321e-27	high-tolerance_sig
uri1	URI1_prefoldin_like_chaperone	-3.62902	4.91041e-23	high-tolerance_sig
LOC110538526	cerebellar_degeneration-related_protein_2-like	-3.62832	0.000463538	high-tolerance_sig
LOC110486253	dnaJ_homolog_subfamily_C_member_7	-3.62831	2.9817e-26	high-tolerance_sig
LOC110493485	protein_transport_protein_Sec23A	-3.6282	6.34221e-20	high-tolerance_sig
dr1	down-regulator_of_transcription_1	-3.62606	3.36782e-16	high-tolerance_sig
LOC110485436	receptor-interacting_serine/threonine-protein_kinase_3	-3.62563	2.65733e-16	high-tolerance_sig
LOC110522413	protein_shisa-like-1a	-3.62544	0.000143449	high-tolerance_sig
LOC110527153	zinc_finger_protein_OZF	-3.62422	3.79043e-20	high-tolerance_sig
LOC110530705	E3_ubiquitin-protein_ligase_RNF126	-3.62351	6.52723e-21	high-tolerance_sig
LOC110487335	peptidyl-prolyl_cis-trans_isomerase_NIMA-interacting_1	-3.62337	1.58528e-25	high-tolerance_sig
LOC110494238	protein_lifeguard_2-like	-3.62124	7.76626e-07	high-tolerance_sig
tmem101	transmembrane_protein_101	-3.62014	6.63823e-33	high-tolerance_sig
LOC110490703	NUAK_family_SNF1-like_kinase_1	-3.61999	2.87989e-07	high-tolerance_sig
snorc	secondary_ossification_center_associated_regulator_of_chondrocyte_maturation	-3.61858	0.000701559	high-tolerance_sig
LOC110504902	DAP3-binding_cell_death_enhancer_1	-3.61782	3.81816e-24	high-tolerance_sig
LOC110527969	A_disintegrin_and_metalloproteinase_with_thrombospondin_motifs_9	-3.61768	3.35476e-11	high-tolerance_sig
LOC118965025	gamma-glutamyl_hydrolase-like	-3.61592	5.38473e-05	high-tolerance_sig
LOC110530931	uncharacterized_LOC110530931	-3.61568	2.61826e-05	high-tolerance_sig
LOC110488169	CTP_synthase_1	-3.61504	2.53179e-33	high-tolerance_sig
LOC110532349	uncharacterized_LOC110532349	-3.61476	1.26854e-21	high-tolerance_sig
LOC110499451	G-protein_coupled_receptor_family_C_group_5_member_C	-3.61429	1.3743e-23	high-tolerance_sig
LOC110501399	rho_GTPase-activating_protein_6	-3.61334	0.00732674	high-tolerance_sig
LOC110491563	uncharacterized_protein_PB18E9.04c	-3.61293	1.44679e-17	high-tolerance_sig
sgsm3	small_G_protein_signaling_modulator_3	-3.61196	4.7761e-16	high-tolerance_sig
LOC110503761	uncharacterized_LOC110503761	-3.61164	0.000224372	high-tolerance_sig
LOC110526987	stAR-related_lipid_transfer_protein_5	-3.61027	7.43524e-24	high-tolerance_sig
LOC110510214	uncharacterized_LOC110510214	-3.60976	1.83045e-19	high-tolerance_sig
papss2b	3'-phosphoadenosine_5'-phosphosulfate_synthase_2b	-3.60815	1.53667e-31	high-tolerance_sig
LOC100136615	differentially_regulated_trout_protein_1	-3.60742	6.32976e-07	high-tolerance_sig
LOC110496396	uncharacterized_LOC110496396	-3.60719	1.41122e-06	high-tolerance_sig
LOC110524285	TBC1_domain_family_member_15	-3.60487	1.25681e-27	high-tolerance_sig
si:ch1073-390k14.1	deoxyribodipyrimidine_photo-lyase	-3.60339	0.00371723	high-tolerance_sig
sugt1	SGT1_homolog&_MIS12_kinetochore_complex_assembly_cochaperone	-3.6012	5.7321e-26	high-tolerance_sig
abhd6b	abhydrolase_domain_containing_6&_acylglycerol_lipase_b	-3.5989	0.00160525	high-tolerance_sig
LOC110532058	mRNA_export_factor	-3.59565	2.53428e-23	high-tolerance_sig
LOC110521368	AFG3-like_protein_1	-3.595	2.95223e-25	high-tolerance_sig
LOC110529977	ATP-binding_cassette_sub-family_F_member_2	-3.59361	2.32092e-21	high-tolerance_sig
atp6v1f	ATPase_H+_transporting_V1_subunit_F	-3.59285	3.66171e-27	high-tolerance_sig
gpr84	G_protein-coupled_receptor_84	-3.59259	4.17901e-09	high-tolerance_sig
LOC110496011	small_conductance_calcium-activated_potassium_channel_protein_1	-3.59254	0.00803916	high-tolerance_sig
LOC110523056	THUMP_domain-containing_protein_1	-3.59128	1.2968e-17	high-tolerance_sig
LOC110528957	2&4-dienoyl-CoA_reductase&_mitochondrial-like	-3.59063	4.16532e-07	high-tolerance_sig
efhd1	EF-hand_domain_family&_member_D1	-3.58832	3.29154e-05	high-tolerance_sig
LOC110493330	zinc_finger_protein_271	-3.57897	3.46825e-08	high-tolerance_sig
LOC110502884	transcription_factor_MafF	-3.57842	1.98123e-28	high-tolerance_sig
LOC110501729	guanylate-binding_protein_1-like	-3.57801	5.77408e-25	high-tolerance_sig
psat1	phosphoserine_aminotransferase_1	-3.57773	4.74026e-07	high-tolerance_sig
LOC110530803	AP-1_complex_subunit_sigma-3	-3.57407	2.15583e-19	high-tolerance_sig
LOC110517405	MICAL-like_protein_2	-3.57206	2.6209e-10	high-tolerance_sig
LOC110528861	nardilysin	-3.57119	1.17981e-25	high-tolerance_sig
LOC118964484	uncharacterized_LOC118964484	-3.57098	5.747e-13	high-tolerance_sig
LOC110502256	uncharacterized_LOC110502256	-3.57062	2.46287e-05	high-tolerance_sig
LOC110502710	1-acyl-sn-glycerol-3-phosphate_acyltransferase_epsilon	-3.56906	3.39794e-27	high-tolerance_sig
LOC118936789	uncharacterized_LOC118936789	-3.56844	7.70731e-05	high-tolerance_sig
LOC110506311	phosphatidylglycerophosphatase_and_protein-tyrosine_phosphatase_1-like	-3.56543	0.00145065	high-tolerance_sig
plod1a	procollagen-lysine&_2-oxoglutarate_5-dioxygenase_1a	-3.56168	2.1334e-24	high-tolerance_sig
LOC110526731	mitochondrial_inner_membrane_protease_subunit_1	-3.56133	0.000422458	high-tolerance_sig
LOC118945323	uncharacterized_LOC118945323	-3.55881	0.000131981	high-tolerance_sig
tert	telomerase_reverse_transcriptase	-3.55781	9.61332e-26	high-tolerance_sig
LOC110508985	vesicle-trafficking_protein_SEC22b-B	-3.5568	6.80687e-31	high-tolerance_sig
si:ch211-80h18.1	otolith_matrix_macromolecule-62	-3.55649	0.00229104	high-tolerance_sig
LOC118937830	filaggrin-2-like	-3.55611	4.29516e-13	high-tolerance_sig
pus10	pseudouridine_synthase_10	-3.55604	1.79093e-25	high-tolerance_sig
LOC110498114	membrane-bound_O-acyltransferase_domain-containing_protein_2	-3.5558	2.59065e-42	high-tolerance_sig
LOC110509695	uncharacterized_protein_C11orf24	-3.5555	2.73803e-25	high-tolerance_sig
LOC110503733	rhodopsin_kinase_grk7a	-3.55285	0.00239836	high-tolerance_sig
LOC110531876	actin-binding_LIM_protein_2	-3.55009	8.55195e-06	high-tolerance_sig
LOC110538145	ADP-ribosylation_factor-like_protein_5B	-3.54971	8.67567e-26	high-tolerance_sig
dtd1	D-aminoacyl-tRNA_deacylase_1	-3.54819	6.96893e-22	high-tolerance_sig
LOC110487969	oxysterol-binding_protein-related_protein_3	-3.54449	9.66549e-22	high-tolerance_sig
LOC118936537	NUAK_family_SNF1-like_kinase_1	-3.53664	1.39454e-08	high-tolerance_sig
LOC110538673	dnaJ_homolog_subfamily_B_member_1	-3.53403	1.80839e-26	high-tolerance_sig
LOC110522778	transcription_factor_MafA-like	-3.53235	0.00614984	high-tolerance_sig
nhsb	Nance-Horan_syndrome_b_(congenital_cataracts_and_dental_anomalies)	-3.53213	0.00287388	high-tolerance_sig
LOC110494099	ectonucleoside_triphosphate_diphosphohydrolase_8	-3.5319	8.03724e-06	high-tolerance_sig
LOC110522836	methyl-CpG-binding_domain_protein_2	-3.53186	4.21312e-22	high-tolerance_sig
LOC110527329	calcipressin-1	-3.5318	5.70259e-39	high-tolerance_sig
mindy3	MINDY_lysine_48_deubiquitinase_3	-3.53098	1.89144e-19	high-tolerance_sig
LOC110528150	protein_transport_protein_Sec61_subunit_alpha-like	-3.53092	7.64214e-20	high-tolerance_sig
hnrnph3	heterogeneous_nuclear_ribonucleoprotein_H3_(2H9)	-3.52948	2.21631e-32	high-tolerance_sig
LOC110506452	CD276_antigen	-3.52774	4.33146e-43	high-tolerance_sig
LOC110534158	nuclear_receptor_subfamily_4_group_A_member_3	-3.52519	0.000238615	high-tolerance_sig
il-1r1	interleukin-1_receptor_type_1	-3.52478	2.17301e-10	high-tolerance_sig
LOC110506698	wee1-like_protein_kinase_1-A	-3.52171	1.32591e-26	high-tolerance_sig
LOC110501874	rho-related_GTP-binding_protein_RhoE	-3.52075	6.95954e-18	high-tolerance_sig
ankar	ankyrin_and_armadillo_repeat_containing	-3.52064	1.84953e-06	high-tolerance_sig
mcmdc2	minichromosome_maintenance_domain_containing_2	-3.51957	1.29661e-06	high-tolerance_sig
LOC118964849	extensin-like	-3.51933	0.000695611	high-tolerance_sig
txndc5	thioredoxin_domain_containing_5	-3.51885	3.85519e-31	high-tolerance_sig
LOC110490294	small_subunit_processome_component_20_homolog	-3.51769	6.05991e-17	high-tolerance_sig
LOC110497562	cell_growth_regulator_with_EF_hand_domain_protein_1	-3.51538	8.4667e-16	high-tolerance_sig
LOC110519926	IgGFc-binding_protein	-3.5143	0.00269334	high-tolerance_sig
LOC110522896	protein_O-linked-mannose_beta-1&2-N-acetylglucosaminyltransferase_1-like	-3.51276	0.00682564	high-tolerance_sig
LOC110521600	uncharacterized_LOC110521600	-3.50988	1.80473e-05	high-tolerance_sig
si:dkey-174n20.1	uncharacterized_LOC110526034	-3.50897	1.75352e-19	high-tolerance_sig
e3	type_II_keratin_E3	-3.50686	2.92311e-06	high-tolerance_sig
birc2	gene_baculoviral_IAP_repeat_containing_2	-3.50568	1.91969e-22	high-tolerance_sig
LOC118944460	uncharacterized_LOC118944460	-3.49913	0.00240553	high-tolerance_sig
LOC110516867	exportin-T-like	-3.49763	2.00558e-29	high-tolerance_sig
LOC110491945	translocon-associated_protein_subunit_delta	-3.497	3.25853e-20	high-tolerance_sig
LOC110505210	hepcidin-like	-3.49676	2.31083e-06	high-tolerance_sig
LOC110538745	ER_lumen_protein-retaining_receptor_2	-3.49414	3.5669e-21	high-tolerance_sig
LOC110538576	myosin-3-like	-3.49403	4.80919e-05	high-tolerance_sig
LOC110487600	glyceraldehyde-3-phosphate_dehydrogenase-like	-3.49401	0.00589174	high-tolerance_sig
LOC110527930	uncharacterized_LOC110527930	-3.49299	3.12834e-07	high-tolerance_sig
LOC110506106	creatine_kinase_U-type&_mitochondrial-like	-3.48968	2.41475e-10	high-tolerance_sig
LOC118944461	uncharacterized_LOC118944461	-3.48906	0.00781339	high-tolerance_sig
LOC110522174	lethal(3)malignant_brain_tumor-like_protein_3	-3.48891	3.18331e-06	high-tolerance_sig
LOC118937858	lipopolysaccharide-induced_tumor_necrosis_factor-alpha_factor_homolog	-3.48869	0.00675943	high-tolerance_sig
colgalt1a	collagen_beta(1-O)galactosyltransferase_1a	-3.48854	8.1368e-26	high-tolerance_sig
LOC118942978	uncharacterized_LOC118942978	-3.48819	4.20647e-05	high-tolerance_sig
LOC110520364	transcription_cofactor_vestigial-like_protein_3	-3.48674	2.73625e-13	high-tolerance_sig
LOC110532614	zinc_finger_protein_64	-3.48572	5.15763e-20	high-tolerance_sig
LOC110501602	filamin_A-interacting_protein_1-like	-3.48556	3.51032e-06	high-tolerance_sig
LOC110505647	uncharacterized_LOC110505647	-3.48366	2.88126e-12	high-tolerance_sig
LOC110490613	ubiquitin-conjugating_enzyme_E2_H	-3.47973	9.70114e-08	high-tolerance_sig
copb2	COPI_coat_complex_subunit_beta_2	-3.47805	7.88906e-26	high-tolerance_sig
gclc	glutamate-cysteine_ligase&_catalytic_subunit	-3.47649	4.61985e-28	high-tolerance_sig
LOC110524201	calreticulin	-3.47356	5.36777e-17	high-tolerance_sig
LOC110506977	zinc_finger_CW-type_PWWP_domain_protein_2	-3.47232	3.0769e-07	high-tolerance_sig
uck1	uridine-cytidine_kinase_1	-3.47041	1.05169e-15	high-tolerance_sig
grp94	94_kD_glucose-regulated_protein	-3.47011	6.66951e-20	high-tolerance_sig
LOC110485584	V-type_proton_ATPase_subunit_e_2-like	-3.46961	4.17735e-06	high-tolerance_sig
LOC110490885	XK-related_protein_9-like	-3.46931	0.000754403	high-tolerance_sig
LOC110498119	radical_S-adenosyl_methionine_domain-containing_protein_2-like	-3.46846	3.41428e-05	high-tolerance_sig
LOC110527696	inhibin_beta_B_chain	-3.46735	9.17651e-13	high-tolerance_sig
LOC110521945	zinc_finger_protein_239-like	-3.46625	1.29394e-18	high-tolerance_sig
LOC118946768	ras-related_protein_Rab-33B-like	-3.46595	1.41613e-06	high-tolerance_sig
LOC110486745	protein_YIPF1	-3.46508	2.40958e-23	high-tolerance_sig
LOC110504820	NGFI-A-binding_protein_1	-3.46262	0.00179687	high-tolerance_sig
LOC118936547	peptidyl-prolyl_cis-trans_isomerase_NIMA-interacting_1-like	-3.46122	8.19777e-09	high-tolerance_sig
LOC110498255	probable_polypeptide_N-acetylgalactosaminyltransferase_8	-3.45695	0.0006805	high-tolerance_sig
LOC110534871	5-hydroxytryptamine_receptor_3A-like	-3.45554	0.000334174	high-tolerance_sig
LOC100135842	heat_shock_cognate_protein_70b	-3.45408	0.000344446	high-tolerance_sig
LOC110525547	phospholipase_A2&_minor_isoenzyme	-3.45401	0.00291092	high-tolerance_sig
LOC110522249	cyclic_AMP-dependent_transcription_factor_ATF-3	-3.4509	5.49232e-15	high-tolerance_sig
slc2a9l1	solute_carrier_family_2_member_9&_like_1	-3.4507	4.23762e-08	high-tolerance_sig
LOC110495569	cyclic_nucleotide-binding_domain-containing_protein_2	-3.44988	0.00201278	high-tolerance_sig
LOC110485435	receptor-interacting_serine/threonine-protein_kinase_3	-3.4471	6.37397e-20	high-tolerance_sig
LOC118936651	transport_and_Golgi_organization_protein_1_homolog	-3.4468	0.00880005	high-tolerance_sig
LOC110515713	exportin-T	-3.44515	4.26629e-22	high-tolerance_sig
LOC110499128	uncharacterized_LOC110499128	-3.44453	8.6802e-22	high-tolerance_sig
nmnat2	nicotinamide_nucleotide_adenylyltransferase_2	-3.44338	0.00190488	high-tolerance_sig
si:dkey-238d18.4	GTPase-activating_protein_GYP7	-3.44084	2.1041e-30	high-tolerance_sig
LOC118937786	uncharacterized_LOC118937786	-3.43856	2.88825e-13	high-tolerance_sig
LOC110512494	mediator_of_DNA_damage_checkpoint_protein_1	-3.43799	2.93475e-19	high-tolerance_sig
LOC118936626	uncharacterized_LOC118936626	-3.43603	0.00194623	high-tolerance_sig
LOC110486696	solute_carrier_family_35_member_B1	-3.43489	1.10568e-20	high-tolerance_sig
LOC110522049	NF-kappa-B_inhibitor_alpha	-3.42966	2.91241e-23	high-tolerance_sig
LOC110521713	bromodomain_testis-specific_protein	-3.42954	3.92904e-25	high-tolerance_sig
nupr1b	nuclear_protein_1b	-3.42889	1.01678e-20	high-tolerance_sig
LOC110502554	pro-neuregulin-3&_membrane-bound_isoform	-3.42886	2.38136e-21	high-tolerance_sig
LOC110497918	feline_leukemia_virus_subgroup_C_receptor-related_protein_2	-3.42829	0.00194587	high-tolerance_sig
LOC110508335	rho_GTPase-activating_protein_12	-3.42637	8.93415e-06	high-tolerance_sig
LOC110485205	SH3_and_multiple_ankyrin_repeat_domains_protein_1	-3.42494	5.26117e-08	high-tolerance_sig
midn	midnolin	-3.4234	3.74593e-27	high-tolerance_sig
si:ch211-171b20.3	uncharacterized_si:ch211-171b20.3	-3.42314	3.4762e-05	high-tolerance_sig
LOC110506648	zinc_transporter_ZIP13	-3.42287	1.55713e-23	high-tolerance_sig
lysmd3	LysM&_putative_peptidoglycan-binding&_domain_containing_3	-3.42257	1.26233e-26	high-tolerance_sig
LOC110530146	coatomer_subunit_beta'	-3.42226	4.96089e-25	high-tolerance_sig
LOC110517295	phosphoribosyl_pyrophosphate_synthase-associated_protein_2	-3.42205	3.8502e-05	high-tolerance_sig
LOC110492701	transcription_factor_E3	-3.4219	4.76632e-28	high-tolerance_sig
LOC110491459	arf-GAP_with_dual_PH_domain-containing_protein_1	-3.42155	6.99362e-07	high-tolerance_sig
LOC110497707	TNF_receptor-associated_factor_3-like	-3.42057	5.66593e-11	high-tolerance_sig
LOC110531313	phosphatidylcholine:ceramide_cholinephosphotransferase_2	-3.4187	3.39502e-15	high-tolerance_sig
LOC110536534	extracellular_sulfatase_Sulf-1	-3.41808	0.00762959	high-tolerance_sig
LOC110534337	mannosyl-oligosaccharide_glucosidase	-3.41692	7.77496e-26	high-tolerance_sig
LOC110497226	uncharacterized_LOC110497226	-3.4156	2.34648e-24	high-tolerance_sig
LOC118938110	zinc_finger_protein_883-like	-3.41151	2.51711e-09	high-tolerance_sig
saa	serum_amyloid_A	-3.41095	3.9464e-05	high-tolerance_sig
LOC118943925	uncharacterized_LOC118943925	-3.41057	9.23e-05	high-tolerance_sig
LOC110535941	cationic_amino_acid_transporter_4	-3.41049	5.60313e-05	high-tolerance_sig
LOC110490528	E3_ubiquitin/ISG15_ligase_TRIM25-like	-3.40934	0.000207451	high-tolerance_sig
LOC110491569	epidermal_growth_factor_receptor_kinase_substrate_8-like_protein_1	-3.40633	2.12106e-11	high-tolerance_sig
LOC110509099	dnaJ_homolog_subfamily_C_member_1	-3.40579	4.80661e-26	high-tolerance_sig
LOC110531705	cytochrome_b5_domain-containing_protein_1	-3.40487	0.00749174	high-tolerance_sig
LOC110524335	hepatoma-derived_growth_factor-related_protein_2	-3.40378	9.90777e-25	high-tolerance_sig
tp53bp2a	tumor_protein_p53_binding_protein&_2a	-3.40235	3.68444e-27	high-tolerance_sig
mafk	v-maf_avian_musculoaponeurotic_fibrosarcoma_oncogene_homolog_K	-3.40121	1.78383e-09	high-tolerance_sig
LOC110529321	cyclin-K	-3.40014	5.07905e-41	high-tolerance_sig
nup93	nucleoporin_93	-3.39953	1.58528e-25	high-tolerance_sig
deaf1	DEAF1_transcription_factor	-3.39941	1.36872e-24	high-tolerance_sig
eif1b	eukaryotic_translation_initiation_factor_1B	-3.39808	4.16132e-21	high-tolerance_sig
chchd4a	coiled-coil-helix-coiled-coil-helix_domain_containing_4a	-3.39736	2.49075e-26	high-tolerance_sig
gfm1	G_elongation_factor&_mitochondrial_1	-3.39635	4.37688e-22	high-tolerance_sig
mideasb	mitotic_deacetylase_associated_SANT_domain_protein_b	-3.39396	1.39796e-29	high-tolerance_sig
LOC110525703	bifunctional_methylenetetrahydrofolate_dehydrogenase/cyclohydrolase&_mitochondrial	-3.39321	8.08171e-11	high-tolerance_sig
pgm3	phosphoglucomutase_3	-3.39288	7.10333e-30	high-tolerance_sig
LOC110527189	protein_jagunal_homolog_1-B	-3.39035	5.84619e-29	high-tolerance_sig
LOC118942981	uncharacterized_LOC118942981	-3.39029	0.00160717	high-tolerance_sig
LOC118966037	uncharacterized_LOC118966037	-3.3885	3.5897e-07	high-tolerance_sig
LOC110510541	growth_hormone-regulated_TBC_protein_1-A-like	-3.38449	3.39388e-19	high-tolerance_sig
farsb	phenylalanyl-tRNA_synthetase_subunit_beta	-3.38383	4.07147e-21	high-tolerance_sig
LOC118938459	uncharacterized_LOC118938459	-3.38353	1.16228e-06	high-tolerance_sig
LOC110536389	heat_shock_protein_beta-8	-3.38276	1.57971e-22	high-tolerance_sig
LOC118959010	phosphoribosyl_pyrophosphate_synthase-associated_protein_2-like	-3.38251	6.16186e-05	high-tolerance_sig
gsto1	glutathione_S-transferase_omega_1	-3.38137	1.29445e-21	high-tolerance_sig
LOC110526288	GTP-binding_protein_RAD	-3.38106	0.00051719	high-tolerance_sig
LOC118937866	uncharacterized_LOC118937866	-3.37796	1.9553e-19	high-tolerance_sig
LOC110498158	cathepsin_K	-3.37643	1.49974e-25	high-tolerance_sig
LOC118946054	E3_ubiquitin-protein_ligase_SH3RF3-like	-3.37615	2.55872e-09	high-tolerance_sig
LOC118937419	interferon-induced_GTP-binding_protein_MxB-like	-3.37467	0.00030912	high-tolerance_sig
kcnk1b	potassium_channel&_subfamily_K&_member_1b	-3.37342	4.74306e-13	high-tolerance_sig
LOC118942883	N-acylneuraminate_cytidylyltransferase-like	-3.3729	4.71607e-24	high-tolerance_sig
LOC110535384	eukaryotic_translation_initiation_factor_1A&_X-chromosomal	-3.37075	1.70496e-11	high-tolerance_sig
LOC110485935	growth_factor_receptor-bound_protein_10	-3.37071	3.176e-20	high-tolerance_sig
LOC110506886	stAR-related_lipid_transfer_protein_5	-3.37045	2.81727e-17	high-tolerance_sig
LOC110506536	ubiquitin_carboxyl-terminal_hydrolase_MINDY-2-like	-3.37016	6.83848e-15	high-tolerance_sig
LOC110501019	probable_tubulin_polyglutamylase_TTLL1	-3.36959	2.04849e-24	high-tolerance_sig
LOC118943931	uncharacterized_LOC118943931	-3.36952	0.000403797	high-tolerance_sig
LOC118964730	basic_salivary_proline-rich_protein_3-like	-3.36929	7.23599e-24	high-tolerance_sig
LOC110509955	4F2_cell-surface_antigen_heavy_chain	-3.36717	3.40298e-10	high-tolerance_sig
zgc:77375	uncharacterized_LOC110528703	-3.36587	0.00275537	high-tolerance_sig
LOC110513598	mast/stem_cell_growth_factor_receptor_kita	-3.36574	2.54998e-06	high-tolerance_sig
LOC118936532	nuclear_distribution_protein_nudE-like_1-B	-3.3657	1.23076e-20	high-tolerance_sig
LOC110491317	butyrophilin_subfamily_1_member_A1	-3.36419	6.07716e-07	high-tolerance_sig
c1ql3a	complement_component_1&_q_subcomponent-like_3a	-3.36105	2.92382e-05	high-tolerance_sig
LOC110527672	uncharacterized_LOC110527672	-3.3605	0.00676666	high-tolerance_sig
LOC118943905	uncharacterized_LOC118943905	-3.35867	5.71946e-06	high-tolerance_sig
LOC110507008	titin	-3.35819	3.39948e-08	high-tolerance_sig
LOC118944298	uncharacterized_LOC118944298	-3.35606	7.28945e-05	high-tolerance_sig
LOC110506481	semaphorin-7A	-3.35582	1.0221e-11	high-tolerance_sig
LOC110535543	integrin_beta-1	-3.35103	0.00393643	high-tolerance_sig
LOC110522011	protein_disulfide-isomerase_A6	-3.35093	2.04135e-21	high-tolerance_sig
LOC110529823	glutaredoxin-related_protein_5&_mitochondrial	-3.35042	7.00484e-29	high-tolerance_sig
LOC110528377	transmembrane_protein_263	-3.34965	3.80197e-21	high-tolerance_sig
ublp	ubiquitin-like_protein	-3.3476	0.00103101	high-tolerance_sig
LOC110520321	protein_phosphatase_1_regulatory_subunit_1C	-3.34726	0.000102784	high-tolerance_sig
LOC110523589	surfeit_locus_protein_4	-3.34626	1.35549e-19	high-tolerance_sig
kbtbd4	kelch_repeat_and_BTB_(POZ)_domain_containing_4	-3.34614	2.83629e-21	high-tolerance_sig
vars1	valyl-tRNA_synthetase_1	-3.34524	3.06267e-25	high-tolerance_sig
LOC110527355	eukaryotic_translation_initiation_factor_5B	-3.34454	7.8042e-25	high-tolerance_sig
LOC110523846	huntingtin-interacting_protein_1-related_protein	-3.34401	3.5154e-05	high-tolerance_sig
LOC110507436	neutral_amino_acid_transporter_B(0)	-3.343	8.72888e-13	high-tolerance_sig
LOC110532555	coenzyme_Q-binding_protein_COQ10_homolog_A&_mitochondrial	-3.34257	3.0282e-09	high-tolerance_sig
LOC110509997	zinc_finger_protein-like_1	-3.3417	8.21973e-26	high-tolerance_sig
LOC110507849	CXADR-like_membrane_protein	-3.34152	9.51047e-12	high-tolerance_sig
LOC110508782	uncharacterized_LOC110508782	-3.34151	5.19463e-17	high-tolerance_sig
LOC110521504	long-chain-fatty-acid--CoA_ligase_ACSBG2	-3.34095	9.96379e-19	high-tolerance_sig
LOC110489087	SH2_domain-containing_protein_4A	-3.33968	4.27642e-16	high-tolerance_sig
LOC110502855	desumoylating_isopeptidase_1	-3.33886	4.36143e-22	high-tolerance_sig
LOC110503256	THAP_domain-containing_protein_5	-3.33821	3.89376e-25	high-tolerance_sig
LOC110530707	midnolin	-3.3364	1.03489e-06	high-tolerance_sig
dhx30	DEAH_(Asp-Glu-Ala-His)_box_helicase_30	-3.33518	4.46091e-17	high-tolerance_sig
LOC110535382	ribonuclease_P_protein_subunit_p25-like_protein	-3.33454	1.4241e-25	high-tolerance_sig
LOC110534586	docking_protein_2	-3.33421	0.00689862	high-tolerance_sig
zgc:153115	uncharacterized_LOC110530064	-3.33306	3.32954e-11	high-tolerance_sig
si:ch211-132b12.7	uncharacterized_LOC110503158	-3.33265	5.43398e-20	high-tolerance_sig
LOC110505150	transmembrane_protein_33	-3.32639	1.01755e-28	high-tolerance_sig
LOC110506822	monoacylglycerol_lipase_ABHD2	-3.32611	1.15118e-08	high-tolerance_sig
LOC110508341	AP-1_complex_subunit_sigma-3	-3.32579	4.62806e-21	high-tolerance_sig
LOC110489632	eukaryotic_translation_initiation_factor_1A&_X-chromosomal	-3.32561	4.57865e-30	high-tolerance_sig
zgc:154058	Frag1/DRAM/Sfk1_family_protein	-3.32307	8.80364e-13	high-tolerance_sig
gopc	golgi-associated_PDZ_and_coiled-coil_motif_containing	-3.32247	8.55993e-21	high-tolerance_sig
LOC110489569	T-complex_protein_1_subunit_epsilon	-3.32114	6.24115e-21	high-tolerance_sig
LOC110488882	signal_recognition_particle_subunit_SRP72	-3.32064	2.80665e-25	high-tolerance_sig
si:ch73-303b9.1	uncharacterized_si:ch73-303b9.1	-3.31911	0.000244088	high-tolerance_sig
LOC110504100	eukaryotic_translation_initiation_factor_4_gamma_1	-3.31867	4.49506e-22	high-tolerance_sig
LOC110522137	histone_deacetylase_2	-3.31714	1.77143e-14	high-tolerance_sig
LOC110527934	G-protein_coupled_receptor_22	-3.31709	0.00890842	high-tolerance_sig
adgrv1	adhesion_G_protein-coupled_receptor_V1	-3.31662	2.29159e-14	high-tolerance_sig
pign	phosphatidylinositol_glycan_anchor_biosynthesis&_class_N	-3.31641	7.80695e-26	high-tolerance_sig
alox5ap	arachidonate_5-lipoxygenase-activating_protein	-3.31634	9.28334e-17	high-tolerance_sig
LOC110508796	protein_SNORC	-3.31486	0.00269267	high-tolerance_sig
jun	Jun_proto-oncogene&_AP-1_transcription_factor_subunit	-3.31486	3.42052e-15	high-tolerance_sig
LOC110531160	protein_tyrosine_phosphatase_domain-containing_protein_1	-3.31463	0.000224775	high-tolerance_sig
LOC110521902	histone_acetyltransferase_KAT8	-3.31412	3.35165e-22	high-tolerance_sig
LOC110534094	wiskott-Aldrich_syndrome_protein_family_member_3-like	-3.31188	0.000437842	high-tolerance_sig
LOC110522077	forkhead_box_protein_A2-like	-3.30989	3.07415e-22	high-tolerance_sig
LOC110503301	prostacyclin_receptor-like	-3.30898	5.44642e-05	high-tolerance_sig
plek2	pleckstrin_2	-3.30694	5.51071e-16	high-tolerance_sig
LOC118936266	twist-related_protein_2-like	-3.30616	0.00253906	high-tolerance_sig
LOC110489829	uncharacterized_LOC110489829	-3.30511	3.47634e-05	high-tolerance_sig
LOC110506713	uncharacterized_LOC110506713	-3.30304	0.0087725	high-tolerance_sig
LOC110513561	collagen_alpha-1(IX)_chain-like	-3.30225	2.60237e-06	high-tolerance_sig
LOC110487381	gastrula_zinc_finger_protein_XlCGF17.1-like	-3.30218	5.26582e-10	high-tolerance_sig
LOC110521048	electron_transfer_flavoprotein_subunit_alpha&_mitochondrial-like	-3.30199	4.29452e-18	high-tolerance_sig
LOC110487180	induced_myeloid_leukemia_cell_differentiation_protein_Mcl-1_homolog	-3.3006	1.24106e-18	high-tolerance_sig
LOC110527334	prostaglandin_F2_receptor_negative_regulator	-3.30038	2.84432e-13	high-tolerance_sig
LOC110523588	exosome_complex_component_RRP4	-3.29848	1.34509e-27	high-tolerance_sig
LOC110486384	glucose-6-phosphatase	-3.29763	4.29722e-06	high-tolerance_sig
vatf	Vacuolar_ATP_synthase_subunit_F	-3.29713	2.05301e-30	high-tolerance_sig
wdr55	WD_repeat_domain_55	-3.29693	4.14999e-28	high-tolerance_sig
LOC110494288	mitochondrial_intermembrane_space_import_and_assembly_protein_40-A	-3.29611	3.91296e-20	high-tolerance_sig
LOC118965278	gastrula_zinc_finger_protein_XlCGF8.2DB-like	-3.29169	1.48676e-11	high-tolerance_sig
LOC110492833	protein_transport_protein_Sec24C	-3.29159	1.63958e-23	high-tolerance_sig
LOC110506370	V-set_and_transmembrane_domain-containing_protein_2B-like	-3.29127	0.000237073	high-tolerance_sig
LOC110485403	protein_LYRIC	-3.29025	8.57326e-18	high-tolerance_sig
LOC110528254	protein_canopy_homolog_2	-3.28712	1.32293e-21	high-tolerance_sig
LOC110502611	tRNA_(uracil(54)-C(5))-methyltransferase_homolog-B	-3.28633	1.89155e-17	high-tolerance_sig
LOC110486706	homologous_recombination_OB-fold_protein	-3.28434	1.45079e-20	high-tolerance_sig
wdr6	WD_repeat_domain_6	-3.28374	3.56945e-20	high-tolerance_sig
LOC110503585	HHIP-like_protein_1	-3.28353	1.2341e-05	high-tolerance_sig
LOC110532728	probable_E3_ubiquitin-protein_ligase_DTX3	-3.28219	8.56056e-17	high-tolerance_sig
LOC110505498	cysteine-rich_motor_neuron_1_protein	-3.28042	2.53901e-09	high-tolerance_sig
nudcd2	NudC_domain_containing_2	-3.28028	6.89976e-30	high-tolerance_sig
LOC110486255	NF-kappa-B_inhibitor-interacting_Ras-like_protein_2	-3.28005	1.25423e-10	high-tolerance_sig
LOC110524653	uncharacterized_LOC110524653	-3.27897	1.99524e-06	high-tolerance_sig
LOC110520375	E3_SUMO-protein_ligase_RanBP2	-3.27845	1.2226e-18	high-tolerance_sig
LOC110496798	leucine-rich_repeat-containing_protein_17-like	-3.27775	0.00205813	high-tolerance_sig
LOC110498289	arginase-2&_mitochondrial	-3.27684	3.47755e-12	high-tolerance_sig
LOC110496982	transmembrane_protein_39A	-3.27539	4.01088e-27	high-tolerance_sig
gla	galactosidase&_alpha	-3.27166	2.27177e-23	high-tolerance_sig
LOC110496561	endoplasmic_reticulum_membrane_sensor_NFE2L1	-3.27083	1.70631e-14	high-tolerance_sig
LOC110506678	coatomer_subunit_beta	-3.27033	2.61889e-23	high-tolerance_sig
LOC110532330	nicotinamide/nicotinic_acid_mononucleotide_adenylyltransferase_1	-3.26566	1.05169e-22	high-tolerance_sig
tf	tissue_factor	-3.26334	1.56825e-07	high-tolerance_sig
LOC110530266	DEAH_(Asp-Glu-Ala-Asp/His)_box_polypeptide_57	-3.26299	1.56859e-18	high-tolerance_sig
LOC110506709	threonine--tRNA_ligase_1&_cytoplasmic	-3.26291	3.95775e-29	high-tolerance_sig
LOC110507193	coatomer_subunit_beta'	-3.26197	3.58166e-24	high-tolerance_sig
acbd3	acyl-Coenzyme_A_binding_domain_containing_3	-3.26139	6.71581e-25	high-tolerance_sig
LOC110486909	sterile_alpha_motif_domain-containing_protein_9-like	-3.26124	1.0522e-07	high-tolerance_sig
LOC110525453	probable_peptidyl-tRNA_hydrolase	-3.26073	2.72999e-21	high-tolerance_sig
LOC100653444	hepcidin-like	-3.26072	1.17555e-09	high-tolerance_sig
LOC110537417	ribonuclease&_RNase_K_b	-3.26058	2.29687e-33	high-tolerance_sig
LOC118938477	uncharacterized_LOC118938477	-3.25828	4.71574e-19	high-tolerance_sig
si:ch211-201h21.5	nuc_hydro_CeIAG_domain-containing_protein	-3.25809	2.5953e-19	high-tolerance_sig
LOC118940659	small_nucleolar_RNA_SNORD15	-3.25805	0.00048734	high-tolerance_sig
LOC110534181	homeobox_protein_CDX-1	-3.25478	2.56759e-30	high-tolerance_sig
arl4aa	ADP-ribosylation_factor-like_4aa	-3.2546	5.15657e-12	high-tolerance_sig
si:ch211-127m7.2	uncharacterized_si:ch211-127m7.2	-3.25355	6.78005e-31	high-tolerance_sig
LOC118936455	zinc_finger_protein_771-like	-3.25306	0.000191474	high-tolerance_sig
LOC110490186	vesicle_transport_protein_GOT1B	-3.25284	8.09736e-32	high-tolerance_sig
LOC110536767	sorting_nexin-30-like	-3.25251	4.87698e-18	high-tolerance_sig
LOC110530254	presequence_protease&_mitochondrial	-3.25115	4.68441e-24	high-tolerance_sig
sult2st3	sulfotransferase_family_2&_cytosolic_sulfotransferase_3	-3.2501	6.49891e-34	high-tolerance_sig
LOC110526165	transmembrane_protein_208	-3.24926	9.58995e-18	high-tolerance_sig
LOC110513419	zinc_finger_protein_OZF-like	-3.24891	1.01765e-12	high-tolerance_sig
LOC110492085	tyrosine-protein_phosphatase_non-receptor_type_12	-3.24829	1.17595e-12	high-tolerance_sig
LOC118964444	laminin_subunit_beta-1-like	-3.24802	0.000150408	high-tolerance_sig
LOC118944845	uncharacterized_LOC118944845	-3.24726	0.00824406	high-tolerance_sig
gmip	GEM_interacting_protein	-3.24693	1.44381e-23	high-tolerance_sig
LOC110533253	transcription_regulator_protein_BACH1	-3.24416	5.32041e-18	high-tolerance_sig
LOC110495852	DPH3_homolog	-3.23929	2.1185e-29	high-tolerance_sig
LOC110497043	zinc_finger_protein_585A	-3.23885	0.000237694	high-tolerance_sig
LOC110497312	integrator_complex_subunit_12	-3.23806	2.0026e-16	high-tolerance_sig
LOC118944787	small_nucleolar_RNA_SNORD15	-3.23486	0.00476953	high-tolerance_sig
LOC110514512	lysophosphatidylcholine_acyltransferase_1	-3.23408	1.92883e-05	high-tolerance_sig
LOC110521255	apoptosis_inhibitor_5	-3.23369	3.32471e-27	high-tolerance_sig
LOC110521444	uncharacterized_LOC110521444	-3.23288	8.8125e-08	high-tolerance_sig
eif4g1a	eukaryotic_translation_initiation_factor_4_gamma&_1a	-3.23282	1.60766e-20	high-tolerance_sig
LOC110490503	serine/threonine-protein_kinase_38-like	-3.23187	2.25156e-22	high-tolerance_sig
LOC118947862	uncharacterized_LOC118947862	-3.23179	5.78806e-05	high-tolerance_sig
LOC110491062	coiled-coil_domain-containing_protein_42	-3.23166	0.000559856	high-tolerance_sig
LOC110492453	dnaJ_homolog_subfamily_C_member_5	-3.22506	1.4023e-19	high-tolerance_sig
LOC118944054	uncharacterized_LOC118944054	-3.22456	1.88933e-05	high-tolerance_sig
diabloa	diablo&_IAP-binding_mitochondrial_protein_a	-3.22313	6.69671e-15	high-tolerance_sig
LOC110487385	protein_FAM174C	-3.22172	6.91241e-30	high-tolerance_sig
apc2	APC_regulator_of_WNT_signaling_pathway_2	-3.22154	1.64346e-11	high-tolerance_sig
LOC110535442	choline-phosphate_cytidylyltransferase_B	-3.22089	0.00368176	high-tolerance_sig
LOC110508939	growth_arrest_and_DNA_damage-inducible_protein_GADD45_alpha	-3.22003	9.34426e-23	high-tolerance_sig
LOC110523069	sorting_nexin-30	-3.21843	3.54413e-16	high-tolerance_sig
tmem62	transmembrane_protein_62	-3.21788	6.03497e-28	high-tolerance_sig
LOC110507217	acetylcholinesterase-like	-3.21535	0.00976202	high-tolerance_sig
stk40	serine/threonine_kinase_40	-3.21345	2.33327e-28	high-tolerance_sig
LOC118938353	zinc_finger_protein_345-like	-3.21294	0.0095632	high-tolerance_sig
mark3a	MAP/microtubule_affinity-regulating_kinase_3a	-3.21235	3.61052e-30	high-tolerance_sig
LOC110521703	regulator_of_G-protein_signaling_1	-3.21189	4.49789e-09	high-tolerance_sig
LOC110508510	rho_GTPase-activating_protein_30	-3.20866	1.10011e-17	high-tolerance_sig
LOC110494981	cytochrome_b561_domain-containing_protein_1	-3.20711	3.56334e-21	high-tolerance_sig
LOC110534540	claudin-1	-3.20505	1.92709e-13	high-tolerance_sig
LOC110533359	uncharacterized_LOC110533359	-3.20374	0.000587384	high-tolerance_sig
LOC110508195	chloride_channel_protein_2	-3.2034	0.00031727	high-tolerance_sig
LOC118938116	zinc_finger_protein_135-like	-3.20269	3.81222e-05	high-tolerance_sig
LOC110529596	12-(S)-hydroxy-5&8&10&14-eicosatetraenoic_acid_receptor	-3.20247	3.39346e-06	high-tolerance_sig
ier3	immediate_early_response_3	-3.20239	1.04357e-10	high-tolerance_sig
LOC110494051	protein_NDRG4	-3.20103	2.73204e-06	high-tolerance_sig
cf166	CF166_protein	-3.20085	4.12264e-27	high-tolerance_sig
LOC110495404	transmembrane_protein_39A	-3.20015	2.4224e-17	high-tolerance_sig
LOC110532916	retinal_homeobox_protein_Rx1-like	-3.19992	0.00357566	high-tolerance_sig
LOC110510221	apolipoprotein_C-II-like	-3.19988	7.17648e-09	high-tolerance_sig
LOC110492690	S-adenosylhomocysteine_hydrolase-like_protein_1	-3.19905	7.2365e-06	high-tolerance_sig
LOC110538930	coiled-coil-helix-coiled-coil-helix_domain-containing_protein_5	-3.1989	2.31807e-08	high-tolerance_sig
LOC110531195	short_transient_receptor_potential_channel_4-associated_protein	-3.19797	1.18118e-05	high-tolerance_sig
LOC118938113	gastrula_zinc_finger_protein_XlCGF17.1-like	-3.19759	3.53113e-17	high-tolerance_sig
LOC110486370	intercellular_adhesion_molecule_1	-3.19612	1.07589e-26	high-tolerance_sig
LOC110529588	dehydrodolichyl_diphosphate_synthase_complex_subunit_nus1	-3.19459	1.65026e-27	high-tolerance_sig
LOC118944762	uncharacterized_LOC118944762	-3.19358	0.00159351	high-tolerance_sig
LOC110537636	sodium-_and_chloride-dependent_GABA_transporter_2	-3.19357	3.1378e-12	high-tolerance_sig
LOC118965366	solute_carrier_family_2&_facilitated_glucose_transporter_member_10-like	-3.19319	0.00749313	high-tolerance_sig
LOC110532024	prostaglandin_E_synthase_3	-3.19112	1.18372e-17	high-tolerance_sig
LOC100136017	collagenase_3	-3.19085	2.71394e-07	high-tolerance_sig
LOC110502392	ras-related_protein_ORAB-1-like	-3.19019	4.86864e-21	high-tolerance_sig
dennd11	DENN_domain_containing_11	-3.18962	2.85563e-22	high-tolerance_sig
vps72a	vacuolar_protein_sorting_72_homolog_a	-3.18846	1.57518e-32	high-tolerance_sig
LOC110509569	uncharacterized_LOC110509569	-3.18745	7.01712e-05	high-tolerance_sig
LOC110500648	perilipin-2	-3.18731	4.90299e-17	high-tolerance_sig
si:ch211-171h4.5	sialoadhesin	-3.18665	0.00192343	high-tolerance_sig
osgn1	oxidative_stress_induced_growth_inhibitor_1	-3.18642	1.94217e-28	high-tolerance_sig
LOC110527470	DPH3_homolog	-3.18583	2.34055e-25	high-tolerance_sig
slc39a9	solute_carrier_family_39_member_9	-3.18395	1.84206e-23	high-tolerance_sig
LOC110494136	beta-crystallin_B3	-3.18339	3.36812e-05	high-tolerance_sig
ipo4	importin_4	-3.18284	1.21612e-28	high-tolerance_sig
LOC118951910	interferon_a3-like	-3.18206	0.00461063	high-tolerance_sig
prmt3	protein_arginine_methyltransferase_3	-3.18175	5.24836e-31	high-tolerance_sig
tefm	transcription_elongation_factor&_mitochondrial	-3.17996	1.62529e-11	high-tolerance_sig
LOC110498680	LON_peptidase_N-terminal_domain_and_RING_finger_protein_1	-3.17803	3.10796e-25	high-tolerance_sig
LOC100136714	Dermo-1	-3.17657	8.19585e-07	high-tolerance_sig
LOC110502909	glucose-induced_degradation_protein_4_homolog	-3.17452	5.01645e-25	high-tolerance_sig
LOC110527022	immunoglobulin_superfamily_containing_leucine-rich_repeat_protein_2	-3.17102	0.00367446	high-tolerance_sig
LOC110506196	reticulocalbin-1	-3.16843	5.50986e-21	high-tolerance_sig
LOC110534635	zinc_finger_protein_271-like	-3.16825	1.49965e-19	high-tolerance_sig
LOC110521301	ATP-sensitive_inward_rectifier_potassium_channel_11	-3.16707	0.000242639	high-tolerance_sig
irak1bp1	interleukin-1_receptor-associated_kinase_1_binding_protein_1	-3.16655	2.95268e-06	high-tolerance_sig
LOC110494750	zinc_finger_and_SCAN_domain-containing_protein_22	-3.16606	1.55519e-18	high-tolerance_sig
LOC110500798	uncharacterized_LOC110500798	-3.16593	7.62982e-08	high-tolerance_sig
LOC110523451	AP-3_complex_subunit_beta-1	-3.16571	1.56173e-29	high-tolerance_sig
LOC110523517	sarcoplasmic/endoplasmic_reticulum_calcium_ATPase_2	-3.16549	8.98813e-16	high-tolerance_sig
LOC110495644	zinc_finger_protein_239-like	-3.16488	4.06819e-10	high-tolerance_sig
LOC110492528	pyroglutamyl-peptidase_1	-3.1648	3.12675e-18	high-tolerance_sig
LOC110521893	lysophospholipase_D_GDPD3	-3.1643	6.55043e-06	high-tolerance_sig
LOC110513643	arf-GAP_with_dual_PH_domain-containing_protein_1-like	-3.1622	0.00501038	high-tolerance_sig
LOC110489555	procollagen_C-endopeptidase_enhancer_2	-3.16053	0.000752108	high-tolerance_sig
mars1	methionyl-tRNA_synthetase_1	-3.15815	3.11234e-24	high-tolerance_sig
LOC110503511	transcription_factor_RelB	-3.15504	5.23286e-20	high-tolerance_sig
LOC110512516	zinc-binding_protein_A33	-3.15369	0.00265201	high-tolerance_sig
LOC110510923	protocadherin_Fat_3	-3.15303	0.00291106	high-tolerance_sig
slc20a1b	solute_carrier_family_20_member_1b	-3.15196	1.87255e-25	high-tolerance_sig
LOC110529231	disks_large-associated_protein_2-like	-3.15183	0.00046929	high-tolerance_sig
LOC110510928	DET1_homolog	-3.15171	2.31909e-17	high-tolerance_sig
slc39a1	solute_carrier_family_39_member_1	-3.15032	9.13247e-21	high-tolerance_sig
LOC110494522	MAP_kinase-activated_protein_kinase_3	-3.14944	6.80274e-20	high-tolerance_sig
eif2ak3	eukaryotic_translation_initiation_factor_2-alpha_kinase_3	-3.14833	3.05253e-17	high-tolerance_sig
crp1	C-reactive_protein_1	-3.14723	2.10349e-05	high-tolerance_sig
LOC110536313	synaptobrevin_homolog_YKT6	-3.14657	3.31119e-23	high-tolerance_sig
mmp19	matrix_metallopeptidase_19	-3.14652	3.90339e-14	high-tolerance_sig
triap1	TP53_regulated_inhibitor_of_apoptosis_1	-3.14593	1.02443e-25	high-tolerance_sig
LOC110526931	low_choriolytic_enzyme-like	-3.14567	3.55054e-14	high-tolerance_sig
LOC110504588	X-linked_inhibitor_of_apoptosis	-3.14477	3.45052e-30	high-tolerance_sig
yee9	YEE9_protein	-3.14315	8.77281e-23	high-tolerance_sig
LOC118938251	glutamic_acid-rich_protein-like	-3.14259	3.42845e-07	high-tolerance_sig
myd88	MYD88_innate_immune_signal_transduction_adaptor	-3.1413	2.2907e-21	high-tolerance_sig
ascc2	activating_signal_cointegrator_1_complex_subunit_2	-3.14127	1.38355e-27	high-tolerance_sig
mindy2	MINDY_lysine_48_deubiquitinase_2	-3.14116	1.93993e-15	high-tolerance_sig
LOC110528715	G-protein_coupled_receptor_183-like	-3.1405	3.14101e-08	high-tolerance_sig
snrpa	small_nuclear_ribonucleoprotein_polypeptide_A	-3.14012	8.98948e-17	high-tolerance_sig
LOC110489499	C-type_lectin_domain_family_4_member_E	-3.1401	5.46474e-16	high-tolerance_sig
LOC110530464	microtubule-associated_protein_RP/EB_family_member_2	-3.13569	7.63784e-19	high-tolerance_sig
myorg	myogenesis_regulating_glycosidase_(putative)	-3.13504	1.97088e-32	high-tolerance_sig
LOC110524274	mast_cell_protease_1A	-3.12997	3.68857e-05	high-tolerance_sig
LOC110537969	26S_proteasome_non-ATPase_regulatory_subunit_11	-3.12963	5.05679e-27	high-tolerance_sig
LOC110508646	uncharacterized_LOC110508646	-3.12932	0.000132534	high-tolerance_sig
LOC110497729	NF-kappa-B_inhibitor_alpha	-3.12733	1.89739e-26	high-tolerance_sig
LOC110488389	palmitoyltransferase_ZDHHC3	-3.12239	3.28135e-21	high-tolerance_sig
LOC110506373	pleckstrin_homology_domain-containing_family_F_member_2-like	-3.12066	1.31341e-06	high-tolerance_sig
cdc42ep5	CDC42_effector_protein_(Rho_GTPase_binding)_5	-3.12042	1.32503e-21	high-tolerance_sig
LOC110524218	DNA_polymerase_epsilon_subunit_4	-3.12007	1.94631e-18	high-tolerance_sig
supv3l1	SUV3-like_helicase	-3.11894	1.93692e-28	high-tolerance_sig
LOC110508354	serine_protease_56	-3.11802	1.01465e-10	high-tolerance_sig
LOC110494926	craniofacial_development_protein_1	-3.11408	2.56722e-17	high-tolerance_sig
zgc:114041	MFS_MCT7_domain-containing_protein	-3.11364	1.47943e-07	high-tolerance_sig
gna11	guanine_nucleotide_binding_protein_(G_protein)&_alpha_11_(Gq_class)	-3.1127	0.000323262	high-tolerance_sig
nfkbiab	nuclear_factor_of_kappa_light_polypeptide_gene_enhancer_in_B-cells_inhibitor&_alpha_b	-3.11253	1.25893e-23	high-tolerance_sig
LOC110494300	ruvB-like_1	-3.11239	2.35751e-29	high-tolerance_sig
LOC110535698	endoplasmic_reticulum_resident_protein_44	-3.11158	5.25212e-19	high-tolerance_sig
LOC110490697	plexin-B2	-3.11142	1.46097e-20	high-tolerance_sig
nus1	NUS1_dehydrodolichyl_diphosphate_synthase_subunit	-3.11137	2.43577e-25	high-tolerance_sig
LOC110520873	sorting_nexin-27	-3.11116	4.42411e-16	high-tolerance_sig
snrkb	SNF_related_kinase_b	-3.11098	2.00849e-15	high-tolerance_sig
stt3b	STT3_oligosaccharyltransferase_complex_catalytic_subunit_B	-3.11085	3.00746e-16	high-tolerance_sig
cidec	cell_death_inducing_DFFA_like_effector_c	-3.11041	3.71381e-11	high-tolerance_sig
n4bp1	nedd4_binding_protein_1	-3.11009	2.60545e-23	high-tolerance_sig
trmt44	tRNA_methyltransferase_44_homolog	-3.1095	2.45205e-27	high-tolerance_sig
LOC110496458	uncharacterized_LOC110496458	-3.10917	1.22606e-25	high-tolerance_sig
LOC110527429	26S_proteasome_non-ATPase_regulatory_subunit_14	-3.10892	1.20119e-32	high-tolerance_sig
serpinf1	serpin_peptidase_inhibitor&_clade_F_(alpha-2_antiplasmin&_pigment_epithelium_derived_factor)&_member_1	-3.10882	1.08935e-17	high-tolerance_sig
LOC110534001	zinc_finger_protein-like_1	-3.10866	1.60047e-19	high-tolerance_sig
smn1	survival_of_motor_neuron_1&_telomeric	-3.10786	4.65202e-29	high-tolerance_sig
ccl19a.1	chemokine_(C-C_motif)_ligand_19a&_tandem_duplicate_1	-3.10747	3.37275e-10	high-tolerance_sig
LOC110499024	SUN_domain-containing_protein_1	-3.10688	5.6836e-24	high-tolerance_sig
LOC110496124	uncharacterized_LOC110496124	-3.10676	4.76065e-25	high-tolerance_sig
LOC110505134	peptidyl-prolyl_cis-trans_isomerase_D	-3.10672	8.50776e-25	high-tolerance_sig
brdt	bromodomain&_testis-specific	-3.10486	4.77453e-23	high-tolerance_sig
LOC110521095	cyclin-K	-3.10479	2.79984e-22	high-tolerance_sig
rcc1	regulator_of_chromosome_condensation_1	-3.10448	4.2657e-30	high-tolerance_sig
LOC110516620	FH1/FH2_domain-containing_protein_1	-3.10428	1.46902e-15	high-tolerance_sig
LOC110520111	CMP-N-acetylneuraminate-beta-galactosamide-alpha-2&3-sialyltransferase_2	-3.10352	2.15688e-06	high-tolerance_sig
mpv17l2	MPV17_mitochondrial_inner_membrane_protein_like_2	-3.10216	3.30379e-14	high-tolerance_sig
LOC110534103	uncharacterized_LOC110534103	-3.10155	7.79846e-07	high-tolerance_sig
LOC110496995	kelch-like_protein_23	-3.10109	0.000125494	high-tolerance_sig
syde2	synapse_defective_1&_Rho_GTPase&_homolog_2_(C._elegans)	-3.10089	2.39961e-21	high-tolerance_sig
LOC110486482	calponin-1	-3.10062	2.97839e-06	high-tolerance_sig
wars2	tryptophanyl_tRNA_synthetase_2&_mitochondrial	-3.09979	2.03769e-10	high-tolerance_sig
LOC110527578	N-acetyllactosaminide_beta-1&3-N-acetylglucosaminyltransferase_4	-3.09936	0.00183002	high-tolerance_sig
LOC110485989	26S_proteasome_non-ATPase_regulatory_subunit_12	-3.09919	7.01171e-37	high-tolerance_sig
LOC110533411	protein_transport_protein_Sec24A	-3.09694	1.34617e-17	high-tolerance_sig
LOC118938921	pheromone-regulated_protein_PRM7-like	-3.09685	0.00540367	high-tolerance_sig
LOC110535775	solute_carrier_family_28_member_3	-3.09671	0.000427113	high-tolerance_sig
LOC110537200	transmembrane_protein_120B	-3.09566	7.3366e-25	high-tolerance_sig
LOC110507612	chromatin_target_of_PRMT1_protein	-3.09364	4.29242e-11	high-tolerance_sig
LOC110522491	thyroxine_5-deiodinase-like	-3.09308	6.8741e-05	high-tolerance_sig
LOC110486772	uncharacterized_LOC110486772	-3.09107	0.00408426	high-tolerance_sig
LOC110523762	ankyrin_repeat_and_LEM_domain-containing_protein_2	-3.09091	4.89314e-25	high-tolerance_sig
LOC110493344	zinc_finger_protein_2	-3.0906	9.07266e-21	high-tolerance_sig
LOC110493297	keratin&_type_II_cytoskeletal_8-like	-3.08953	0.000943915	high-tolerance_sig
LOC110534733	uncharacterized_LOC110534733	-3.08915	6.84303e-05	high-tolerance_sig
LOC118936840	uncharacterized_LOC118936840	-3.08856	6.75589e-15	high-tolerance_sig
LOC110518175	KH_homology_domain-containing_protein_4	-3.08794	4.47129e-20	high-tolerance_sig
LOC110488514	zinc_transporter_7	-3.08695	1.14226e-20	high-tolerance_sig
LOC110534529	ATP-binding_cassette_sub-family_E_member_1	-3.08548	1.6591e-25	high-tolerance_sig
LOC110509857	general_transcription_factor_3C_polypeptide_4	-3.08538	1.25757e-27	high-tolerance_sig
LOC110508256	microtubule_cross-linking_factor_1-like	-3.08493	5.17334e-07	high-tolerance_sig
LOC110487986	ras-related_protein_Rab-25	-3.08412	0.00567795	high-tolerance_sig
LOC110526033	peroxisome_proliferator-activated_receptor_gamma_coactivator-related_protein_1	-3.08281	5.26239e-20	high-tolerance_sig
LOC110497452	fibrinogen_gamma_chain	-3.08277	1.17319e-12	high-tolerance_sig
LOC110496422	uncharacterized_LOC110496422	-3.08276	0.000553817	high-tolerance_sig
LOC110535409	protein_disulfide_isomerase_family_A&_member_4	-3.08176	2.17204e-12	high-tolerance_sig
LOC110494157	ADP-ribosylation_factor_GTPase-activating_protein_1	-3.08095	3.32531e-25	high-tolerance_sig
rflna	refilin_A	-3.08076	1.37095e-19	high-tolerance_sig
LOC110525314	transmembrane_protein_161B	-3.08045	3.96893e-07	high-tolerance_sig
LOC110496909	G-protein_coupled_receptor_183	-3.07927	9.57427e-16	high-tolerance_sig
LOC110526685	programmed_cell_death_protein_7	-3.0789	1.2515e-21	high-tolerance_sig
LOC110521628	SUN_domain-containing_ossification_factor	-3.07874	4.17474e-08	high-tolerance_sig
LOC110518475	fibronectin_type_III_and_SPRY_domain-containing_protein_2	-3.07661	0.000414783	high-tolerance_sig
LOC110531978	uncharacterized_LOC110531978	-3.07592	2.0881e-05	high-tolerance_sig
LOC110534720	zinc_finger_protein_271	-3.07491	4.18117e-06	high-tolerance_sig
LOC110523995	protein_ERGIC-53	-3.07167	8.48328e-26	high-tolerance_sig
eif1ad	eukaryotic_translation_initiation_factor_1A_domain_containing	-3.07159	8.98561e-28	high-tolerance_sig
LOC110496280	guanine_nucleotide-binding_protein_G(s)_subunit_alpha-like	-3.07112	2.21588e-06	high-tolerance_sig
pkmyt1	protein_kinase&_membrane_associated_tyrosine/threonine_1	-3.06953	4.27531e-21	high-tolerance_sig
LOC110525942	BAG_family_molecular_chaperone_regulator_4	-3.06748	6.40007e-18	high-tolerance_sig
LOC110502886	mitochondrial_import_receptor_subunit_TOM22_homolog	-3.06729	9.85397e-26	high-tolerance_sig
foxj1a	forkhead_box_J1a	-3.06608	0.00237782	high-tolerance_sig
LOC110524476	dolichyl-diphosphooligosaccharide--protein_glycosyltransferase_subunit_DAD1	-3.06538	5.6291e-21	high-tolerance_sig
ppm1ab	protein_phosphatase&_Mg2+/Mn2+_dependent&_1Ab	-3.0638	1.14718e-11	high-tolerance_sig
LOC118964467	uncharacterized_LOC118964467	-3.06347	2.29055e-22	high-tolerance_sig
acaca	acetyl-CoA_carboxylase_alpha	-3.06271	5.19147e-13	high-tolerance_sig
LOC110497424	sialic_acid_synthase	-3.06226	3.14283e-30	high-tolerance_sig
LOC110529815	kelch_repeat_and_BTB_domain-containing_protein_11	-3.0622	8.95006e-18	high-tolerance_sig
LOC110490643	N-acylneuraminate_cytidylyltransferase-like	-3.06216	8.76496e-19	high-tolerance_sig
LOC110502372	oocyte_zinc_finger_protein_XlCOF6	-3.06164	9.68491e-22	high-tolerance_sig
LOC110534723	zinc_finger_protein_271-like	-3.06164	0.000356277	high-tolerance_sig
LOC118944410	KH_homology_domain-containing_protein_4-like	-3.06138	4.06375e-30	high-tolerance_sig
LOC118944401	FH1/FH2_domain-containing_protein_1-like	-3.06069	1.85957e-17	high-tolerance_sig
LOC110494317	peptidyl-prolyl_cis-trans_isomerase_FKBP11	-3.0606	2.68046e-12	high-tolerance_sig
LOC110527356	lipoyltransferase_1&_mitochondrial	-3.06023	1.91991e-13	high-tolerance_sig
LOC110534563	aminoacyl_tRNA_synthase_complex-interacting_multifunctional_protein_1	-3.06002	1.96545e-16	high-tolerance_sig
LOC110537516	arginine--tRNA_ligase&_cytoplasmic	-3.05922	4.13845e-21	high-tolerance_sig
yars1	tyrosyl-tRNA_synthetase_1	-3.05717	5.6526e-19	high-tolerance_sig
LOC110497170	E3_ubiquitin-protein_ligase_Topors-like	-3.05654	0.00913816	high-tolerance_sig
eif2b5	eukaryotic_translation_initiation_factor_2B&_subunit_5_epsilon	-3.05643	1.40977e-30	high-tolerance_sig
LOC110499337	phosphatidylinositol_4-kinase_type_2-alpha	-3.05543	8.14084e-14	high-tolerance_sig
nabp1a	nucleic_acid_binding_protein_1a	-3.05506	2.31923e-22	high-tolerance_sig
traf3ip2a	TRAF3_interacting_protein_2a	-3.05469	1.16096e-15	high-tolerance_sig
LOC110504406	peroxisome_proliferator-activated_receptor_gamma_coactivator_1-beta	-3.05306	1.97925e-09	high-tolerance_sig
LOC110496293	T-complex_protein_1_subunit_gamma	-3.05209	1.29852e-18	high-tolerance_sig
LOC110497977	signal_recognition_particle_14_kDa_protein	-3.05135	1.11237e-23	high-tolerance_sig
sh3bp4a	SH3-domain_binding_protein_4a	-3.051	8.145e-05	high-tolerance_sig
LOC110532988	dachshund_homolog_2-like	-3.04769	5.72233e-05	high-tolerance_sig
LOC118965322	uncharacterized_LOC118965322	-3.04646	0.000694659	high-tolerance_sig
LOC110492803	zinc_transporter_ZIP9-like	-3.04526	5.63555e-05	high-tolerance_sig
LOC110493525	uncharacterized_LOC110493525	-3.04501	5.50649e-08	high-tolerance_sig
LOC110521629	transmembrane_emp24_domain-containing_protein_5	-3.044	2.84902e-25	high-tolerance_sig
LOC110524588	regulator_of_G-protein_signaling_21	-3.04387	9.69565e-11	high-tolerance_sig
LOC110528893	transformer-2_protein_homolog_beta	-3.04343	6.19647e-33	high-tolerance_sig
LOC110525261	adaptor_related_protein_complex_3_subunit_sigma_1	-3.04209	1.15059e-27	high-tolerance_sig
mars2	methionyl-tRNA_synthetase_2&_mitochondrial	-3.04129	2.61322e-14	high-tolerance_sig
cish	cytokine_inducible_SH2-containing_protein	-3.04049	1.30571e-08	high-tolerance_sig
LOC110523166	tripartite_motif-containing_protein_35	-3.04044	1.10681e-21	high-tolerance_sig
LOC110500213	single-stranded_DNA-binding_protein&_mitochondrial	-3.03997	3.20556e-29	high-tolerance_sig
LOC110502296	N-acetylneuraminic_acid_phosphatase	-3.03915	6.05123e-13	high-tolerance_sig
LOC110528227	tubulin_alpha-1C_chain	-3.03751	1.83006e-13	high-tolerance_sig
LOC110496507	cartilage_associated_protein	-3.03684	6.17271e-21	high-tolerance_sig
LOC110501720	calcium-dependent_secretion_activator_2	-3.03681	0.00636493	high-tolerance_sig
LOC110522513	SAYSvFN_domain-containing_protein_1	-3.03527	1.36586e-26	high-tolerance_sig
LOC110487493	ras-related_protein_Rab-11A	-3.03062	5.11343e-30	high-tolerance_sig
LOC110506287	transmembrane_protein_208	-3.02818	4.54883e-23	high-tolerance_sig
LOC110485289	zinc_finger_protein_850-like	-3.02808	3.58906e-13	high-tolerance_sig
LOC110490603	tumor_protein_63	-3.02758	0.00371799	high-tolerance_sig
LOC110494457	6-phosphofructo-2-kinase/fructose-2&6-bisphosphatase_2	-3.02735	2.06911e-09	high-tolerance_sig
slc12a8	solute_carrier_family_12_member_8	-3.02648	1.42205e-06	high-tolerance_sig
LOC118940405	equilibrative_nucleoside_transporter_1-like	-3.0263	0.0014079	high-tolerance_sig
LOC118936372	uncharacterized_LOC118936372	-3.02626	0.000247982	high-tolerance_sig
si:ch211-59o9.10	uncharacterized_LOC110522496	-3.02612	3.768e-28	high-tolerance_sig
LOC110490195	putative_violet-sensitive_opsin	-3.02387	2.09119e-06	high-tolerance_sig
ids	iduronate_2-sulfatase	-3.02323	1.34417e-11	high-tolerance_sig
LOC110485394	mucin-5AC	-3.02276	0.0032761	high-tolerance_sig
rab1ba	zRAB1B&_member_RAS_oncogene_family_a	-3.02273	5.95848e-21	high-tolerance_sig
sept5a	septin_5a	-3.02252	4.93509e-05	high-tolerance_sig
LOC110530077	angiomotin-like_2a	-3.02251	5.23821e-20	high-tolerance_sig
LOC110496433	asparagine_synthetase_[glutamine-hydrolyzing]	-3.0216	1.67536e-12	high-tolerance_sig
tsen15	TSEN15_tRNA_splicing_endonuclease_subunit	-3.02082	1.35404e-31	high-tolerance_sig
LOC110491535	PDZ_domain-containing_protein_7	-3.01968	6.15858e-06	high-tolerance_sig
polr2d	RNA_polymerase_II_subunit_D	-3.01685	1.44563e-24	high-tolerance_sig
LOC110529308	KATNB1-like_protein_1	-3.01525	1.35647e-24	high-tolerance_sig
LOC110524093	immediate_early_response_gene_5_protein	-3.01429	3.43564e-17	high-tolerance_sig
nucb2b	nucleobindin_2b	-3.01329	2.23076e-07	high-tolerance_sig
LOC110493470	alpha-internexin	-3.01252	0.00829111	high-tolerance_sig
LOC110521982	activator_of_90_kDa_heat_shock_protein_ATPase_homolog_1	-3.01058	1.42233e-25	high-tolerance_sig
podxl2	podocalyxin-like_2	-3.01049	6.8659e-05	high-tolerance_sig
LOC110523100	uncharacterized_LOC110523100	-3.00929	1.84476e-07	high-tolerance_sig
LOC110485326	monocarboxylate_transporter_7	-3.00858	1.0121e-05	high-tolerance_sig
LOC110502472	potassium_voltage-gated_channel_subfamily_D_member_2-like	-3.00759	0.000869542	high-tolerance_sig
smpd5	sphingomyelin_phosphodiesterase_5	-3.00724	1.34702e-22	high-tolerance_sig
LOC118942836	protein_FAM111A-like	-3.00561	0.00792339	high-tolerance_sig
ppce	Prolyl_endopeptidase	-3.00514	3.689e-11	high-tolerance_sig
LOC110521943	gastrula_zinc_finger_protein_XlCGF17.1	-3.00505	1.86602e-12	high-tolerance_sig
LOC110503813	uncharacterized_LOC110503813	-3.00503	1.42828e-24	high-tolerance_sig
LOC110532657	LIM_domain_and_actin-binding_protein_1	-3.00476	0.00233683	high-tolerance_sig
LOC110519573	GRAM_domain-containing_protein_2A	-3.00255	0.00491721	high-tolerance_sig
LOC110504632	cysteine-rich_and_transmembrane_domain-containing_protein_1	-3.00239	5.33122e-17	high-tolerance_sig
LOC110535135	ras-GEF_domain-containing_family_member_1B-A	-3.00114	1.00157e-10	high-tolerance_sig
LOC118940198	zinc_finger_protein_558-like	-3.00102	0.00019309	high-tolerance_sig
LOC110529333	eukaryotic_translation_initiation_factor_5	-3.00057	1.08811e-16	high-tolerance_sig
LOC110507312	cytochrome_P450_2F3-like	-3.00039	5.68048e-17	high-tolerance_sig
LOC110498510	zinc_finger_protein_768	-2.99975	1.61235e-20	high-tolerance_sig
LOC118937659	putative_uncharacterized_protein_DDB_G0282133	-2.99966	0.000371923	high-tolerance_sig
glipr2l	GLI_pathogenesis-related_2&_like	-2.99963	1.78316e-14	high-tolerance_sig
LOC110516934	thioredoxin_domain-containing_protein_11	-2.99853	5.48658e-14	high-tolerance_sig
si:ch211-210p4.6	malignant_fibrous_histiocytoma-amplified_sequence_1_homolog	-2.99749	9.15939e-12	high-tolerance_sig
ccna1	cyclin_A1	-2.99648	0.00999514	high-tolerance_sig
plk3	polo-like_kinase_3_(Drosophila)	-2.99584	1.14685e-09	high-tolerance_sig
LOC110534009	fermitin_family_homolog_3	-2.99518	0.00772221	high-tolerance_sig
LOC110487413	uncharacterized_LOC110487413	-2.99266	8.43409e-08	high-tolerance_sig
LOC110500325	protein_phosphatase_2&_regulatory_subunit_B'&_beta	-2.99233	4.44437e-12	high-tolerance_sig
LOC110504314	uncharacterized_LOC110504314	-2.99215	0.00292356	high-tolerance_sig
tsen2	TSEN2_tRNA_splicing_endonuclease_subunit	-2.99123	1.36048e-09	high-tolerance_sig
LOC110520048	polypeptide_N-acetylgalactosaminyltransferase_5	-2.99054	1.15718e-08	high-tolerance_sig
LOC110527649	transcriptional_regulator_Myc-2	-2.98849	1.09279e-09	high-tolerance_sig
LOC110500272	vesicle_transport_protein_GOT1B	-2.98845	6.28663e-25	high-tolerance_sig
marveld2b	MARVEL_domain_containing_2b	-2.98636	1.93455e-11	high-tolerance_sig
ipyr	Inorganic_pyrophosphatase	-2.98635	2.81765e-20	high-tolerance_sig
LOC110529541	CCN_family_member_2	-2.98418	2.94766e-21	high-tolerance_sig
LOC110490190	phosphate_carrier_protein&_mitochondrial	-2.98344	1.17336e-24	high-tolerance_sig
LOC110497724	melanoma_inhibitory_activity_protein_2	-2.98197	2.56819e-23	high-tolerance_sig
LOC110519300	selenoprotein_S-like	-2.98177	7.14498e-16	high-tolerance_sig
LOC110530149	choline-phosphate_cytidylyltransferase_A	-2.97941	8.62322e-23	high-tolerance_sig
LOC110498996	ankyrin_repeat_domain-containing_protein_1	-2.97932	0.00202044	high-tolerance_sig
LOC110534002	sororin	-2.97928	5.19147e-13	high-tolerance_sig
LOC110498668	large_neutral_amino_acids_transporter_small_subunit_3	-2.97819	1.94618e-12	high-tolerance_sig
LOC110532571	actin-like_protein_6A	-2.97694	1.0951e-20	high-tolerance_sig
LOC118964857	uncharacterized_LOC118964857	-2.97675	5.23465e-08	high-tolerance_sig
LOC110504039	signal_recognition_particle_receptor_subunit_alpha	-2.976	1.17031e-18	high-tolerance_sig
LOC110492635	bcl-2-like_protein_1	-2.97596	7.99969e-21	high-tolerance_sig
LOC100305255	adaptor-related_protein_complex_3&_sigma_1_subunit	-2.97523	5.57821e-27	high-tolerance_sig
LOC110529711	ubiquitin-conjugating_enzyme_E2_D4	-2.97378	6.17375e-22	high-tolerance_sig
tdp2b	tyrosyl-DNA_phosphodiesterase_2b	-2.97122	2.54675e-28	high-tolerance_sig
LOC110499513	cofilin-2	-2.96794	0.00335757	high-tolerance_sig
LOC110527798	ephrin_type-A_receptor_2	-2.96762	4.84493e-21	high-tolerance_sig
LOC118940184	serine/threonine-protein_kinase/endoribonuclease_IRE1-like	-2.96615	4.6573e-09	high-tolerance_sig
LOC110501529	protein_OSCP1-like	-2.96608	0.000254429	high-tolerance_sig
LOC110486304	transcription_factor_MafK	-2.96577	8.54483e-16	high-tolerance_sig
LOC110502992	centrosomal_protein_of_170_kDa	-2.96456	3.27302e-08	high-tolerance_sig
LOC110498294	tandem_C2_domains_nuclear_protein	-2.96274	6.32482e-12	high-tolerance_sig
LOC110504078	glycerophosphodiester_phosphodiesterase_domain-containing_protein_5	-2.96245	1.57529e-07	high-tolerance_sig
LOC110520402	gap_junction_alpha-3_protein	-2.96234	0.000231449	high-tolerance_sig
trim63b	tripartite_motif_containing_63b	-2.96231	0.000152004	high-tolerance_sig
scfd1	sec1_family_domain_containing_1	-2.96089	1.09018e-20	high-tolerance_sig
LOC110492616	minor_histocompatibility_antigen_H13	-2.96007	1.31749e-16	high-tolerance_sig
LOC110492369	glucose-6-phosphate_1-dehydrogenase	-2.95982	3.56091e-13	high-tolerance_sig
LOC110507802	voltage-dependent_calcium_channel_beta_subunit-associated_regulatory_protein	-2.95826	0.00619124	high-tolerance_sig
LOC110532636	peptidase_inhibitor_R3HDML	-2.95665	7.63236e-08	high-tolerance_sig
LOC110535450	T-complex_protein_1_subunit_epsilon	-2.95615	2.12759e-18	high-tolerance_sig
LOC110530869	dnaJ_homolog_subfamily_B_member_4	-2.95606	3.10278e-05	high-tolerance_sig
LOC118938117	zinc_finger_protein_271-like	-2.95515	2.55545e-05	high-tolerance_sig
dnajc1	DnaJ_(Hsp40)_homolog&_subfamily_C&_member_1	-2.95485	2.8099e-24	high-tolerance_sig
lrrc71	leucine_rich_repeat_containing_71	-2.95434	8.31896e-05	high-tolerance_sig
LOC110515550	ras-related_protein_Rab-5A	-2.95403	1.03996e-26	high-tolerance_sig
LOC110503553	U1_small_nuclear_ribonucleoprotein_A	-2.95393	3.83973e-27	high-tolerance_sig
LOC110535273	uncharacterized_protein_C9orf152	-2.9536	3.00772e-23	high-tolerance_sig
LOC110507162	A_disintegrin_and_metalloproteinase_with_thrombospondin_motifs_8	-2.95345	3.98103e-13	high-tolerance_sig
aox5	aldehyde_oxidase_5	-2.95328	2.65364e-07	high-tolerance_sig
ttll12	tubulin_tyrosine_ligase-like_family&_member_12	-2.95295	4.60385e-21	high-tolerance_sig
LOC110486080	serine/arginine-rich_splicing_factor_7	-2.95182	6.12755e-22	high-tolerance_sig
nfe2l1b	nuclear_factor&_erythroid_2-like_1b	-2.95137	8.06774e-26	high-tolerance_sig
LOC110497783	probable_phospholipid-transporting_ATPase_VD	-2.95054	7.71357e-19	high-tolerance_sig
LOC118939688	uncharacterized_LOC118939688	-2.95049	0.00688902	high-tolerance_sig
LOC110527315	paraspeckle_component_1	-2.95013	1.24801e-27	high-tolerance_sig
eif2b4	eukaryotic_translation_initiation_factor_2B&_subunit_4_delta	-2.94962	8.97934e-20	high-tolerance_sig
c11h9orf85	chromosome_11_C9orf85_homolog	-2.9495	1.22362e-20	high-tolerance_sig
LOC110504356	E3_ubiquitin-protein_ligase_synoviolin	-2.9495	1.17864e-18	high-tolerance_sig
LOC110494901	zinc_finger_protein_271	-2.94879	0.00557005	high-tolerance_sig
LOC110489648	SH3_domain-containing_kinase-binding_protein_1	-2.94688	3.49294e-25	high-tolerance_sig
fbxl18	F-box_and_leucine-rich_repeat_protein_18	-2.94624	7.38045e-13	high-tolerance_sig
LOC110529185	max-interacting_protein_1	-2.94468	1.36652e-08	high-tolerance_sig
btg4	B-cell_translocation_gene_4	-2.94427	1.00936e-05	high-tolerance_sig
LOC110531318	tetratricopeptide_repeat_protein_39B	-2.94302	1.49787e-15	high-tolerance_sig
LOC110521346	gastrula_zinc_finger_protein_XlCGF57.1	-2.94292	5.9861e-13	high-tolerance_sig
LOC110494043	transmembrane_protein_263	-2.94183	6.39484e-19	high-tolerance_sig
LOC110538064	Ig-like_V-type_domain-containing_protein_FAM187A	-2.94174	1.11614e-14	high-tolerance_sig
LOC110530076	unconventional_myosin-VIIb	-2.94158	4.2295e-24	high-tolerance_sig
LOC110527216	nucleotide_triphosphate_diphosphatase_NUDT15	-2.94013	1.81465e-13	high-tolerance_sig
LOC110494047	protein_BTG2	-2.93955	2.19641e-13	high-tolerance_sig
wdr73	WD_repeat_domain_73	-2.93918	2.20703e-19	high-tolerance_sig
gdpgp1	GDP-D-glucose_phosphorylase_1	-2.93861	5.45225e-22	high-tolerance_sig
LOC110529511	E3_UFM1-protein_ligase_1	-2.93655	1.66166e-23	high-tolerance_sig
LOC110486288	ADP-ribosylation_factor_2	-2.9352	1.31437e-21	high-tolerance_sig
LOC110536955	Krueppel-like_factor_4	-2.93489	5.43605e-08	high-tolerance_sig
LOC110500165	lipase_maturation_factor_2	-2.93424	2.82348e-15	high-tolerance_sig
LOC110538002	uncharacterized_LOC110538002	-2.93263	5.97759e-23	high-tolerance_sig
LOC110496473	triple_functional_domain_protein	-2.9311	8.39188e-19	high-tolerance_sig
LOC110498921	nuclear_prelamin_A_recognition_factor	-2.93025	7.25118e-13	high-tolerance_sig
dhx40	DEAH_(Asp-Glu-Ala-His)_box_polypeptide_40	-2.92816	4.58019e-31	high-tolerance_sig
LOC110488117	ATP-binding_cassette_sub-family_F_member_1	-2.92646	2.52779e-18	high-tolerance_sig
LOC100305285	programmed_cell_death_6	-2.92602	6.81967e-23	high-tolerance_sig
LOC100136301	potassium-transporting_ATPase_alpha_chain_1	-2.92569	6.75172e-06	high-tolerance_sig
gale	UDP-galactose-4-epimerase	-2.92551	1.36651e-25	high-tolerance_sig
LOC110494472	U3_small_nucleolar_RNA-associated_protein_4_homolog	-2.92375	9.35191e-21	high-tolerance_sig
LOC110506374	protein_C19orf12_homolog	-2.92356	8.37245e-22	high-tolerance_sig
rnasekb	ribonuclease&_Rnase_K_b	-2.92145	3.68901e-30	high-tolerance_sig
tcim	transcriptional_and_immune_response_regulator	-2.91851	5.66759e-17	high-tolerance_sig
tusc2b	tumor_suppressor_2&_mitochondrial_calcium_regulator_b	-2.91683	8.9791e-17	high-tolerance_sig
LOC110485162	actin-binding_Rho-activating_protein	-2.91679	3.77136e-12	high-tolerance_sig
LOC110519120	zinc_finger_protein_710	-2.91643	1.2917e-09	high-tolerance_sig
LOC110524034	prolyl_3-hydroxylase_2	-2.91566	7.33792e-26	high-tolerance_sig
LOC110494905	gastrula_zinc_finger_protein_XlCGF17.1-like	-2.91504	0.00176973	high-tolerance_sig
si:ch211-13f8.1	uncharacterized_si:ch211-13f8.1	-2.912	0.00232766	high-tolerance_sig
znhit2	zinc_finger&_HIT-type_containing_2	-2.91102	2.22069e-23	high-tolerance_sig
LOC110494730	zinc_finger_protein_37	-2.91032	2.22907e-27	high-tolerance_sig
LOC110494170	diacylglycerol_kinase_alpha	-2.90959	0.00129414	high-tolerance_sig
LOC110521303	dual_specificity_protein_phosphatase_8	-2.90953	1.70837e-15	high-tolerance_sig
LOC110519166	protein_FAM83G	-2.90913	1.49525e-16	high-tolerance_sig
LOC110501519	MAP7_domain-containing_protein_1	-2.90905	3.22691e-24	high-tolerance_sig
LOC118938186	B-cell_receptor_CD22-like	-2.90871	0.000344279	high-tolerance_sig
LOC110515252	MICAL-like_protein_2	-2.90845	1.23002e-09	high-tolerance_sig
LOC110537042	guanine_nucleotide-binding_protein_subunit_alpha-14	-2.90612	5.43034e-07	high-tolerance_sig
LOC110492282	zinc_finger_protein_PLAGL2	-2.90546	1.00472e-13	high-tolerance_sig
serpine1	serpin_peptidase_inhibitor&_clade_E_(nexin&_plasminogen_activator_inhibitor_type_1)&_member_1	-2.90315	4.49181e-12	high-tolerance_sig
selenoi	selenoprotein_I	-2.9029	1.9801e-19	high-tolerance_sig
LOC118938128	zinc_finger_protein_664-like	-2.90029	6.0401e-06	high-tolerance_sig
LOC110522088	cytochrome_c_oxidase_subunit_7A2&_mitochondrial	-2.89833	2.77256e-12	high-tolerance_sig
slc45a2	solute_carrier_family_45_member_2	-2.89764	2.34822e-05	high-tolerance_sig
LOC110488197	CMP-N-acetylneuraminate-beta-galactosamide-alpha-2&3-sialyltransferase_1	-2.8971	0.00433895	high-tolerance_sig
LOC110509137	vesicle-associated_membrane_protein-associated_protein_A	-2.89683	2.92299e-16	high-tolerance_sig
LOC110531415	H(+)/Cl(-)_exchange_transporter_5	-2.89492	2.63523e-12	high-tolerance_sig
hspb11	heat_shock_protein_family_B_(small)_member_11	-2.89489	3.49151e-20	high-tolerance_sig
LOC110498127	heterogeneous_nuclear_ribonucleoprotein_Q	-2.89465	2.04681e-19	high-tolerance_sig
LOC118944731	uncharacterized_LOC118944731	-2.89398	3.74973e-19	high-tolerance_sig
LOC110503783	uncharacterized_LOC110503783	-2.89221	5.40861e-15	high-tolerance_sig
LOC110527813	twinfilin-2	-2.89183	1.68011e-08	high-tolerance_sig
LOC110530494	HIG1_domain_family_member_1A&_mitochondrial	-2.89149	4.87072e-10	high-tolerance_sig
LOC110494517	uncharacterized_LOC110494517	-2.89117	1.06114e-08	high-tolerance_sig
LOC110532642	tubulin_alpha_chain	-2.89111	0.00903573	high-tolerance_sig
LOC110537413	solute_carrier_family_13_member_5-like	-2.89055	0.000742956	high-tolerance_sig
btg3	B-cell_translocation_gene_3	-2.88939	2.8665e-13	high-tolerance_sig
LOC110487826	oocyte_zinc_finger_protein_XlCOF6	-2.88621	4.80725e-13	high-tolerance_sig
LOC110520238	MOB-like_protein_phocein	-2.88595	2.0539e-21	high-tolerance_sig
tjap1	tight_junction_associated_protein_1_(peripheral)	-2.88544	2.27098e-23	high-tolerance_sig
LOC110526575	threonine--tRNA_ligase_1&_cytoplasmic	-2.88544	2.54824e-23	high-tolerance_sig
LOC110537399	Krueppel-like_factor_6	-2.88538	4.43678e-19	high-tolerance_sig
LOC110500187	ADP-ribosylation_factor-like_protein_1	-2.8853	5.58484e-22	high-tolerance_sig
LOC110523699	V-type_proton_ATPase_116_kDa_subunit_a2	-2.88471	0.00753653	high-tolerance_sig
LOC110504991	sestrin-3	-2.88305	7.81581e-24	high-tolerance_sig
LOC110531823	Y-box-binding_protein_2-A	-2.88268	2.3272e-18	high-tolerance_sig
LOC118938535	uncharacterized_LOC118938535	-2.88068	0.00844884	high-tolerance_sig
LOC118941400	gastrula_zinc_finger_protein_XlCGF49.1-like	-2.88016	3.90537e-07	high-tolerance_sig
LOC110538689	eukaryotic_peptide_chain_release_factor_GTP-binding_subunit_ERF3A	-2.87988	1.42796e-18	high-tolerance_sig
LOC118939540	uncharacterized_LOC118939540	-2.87965	3.35637e-07	high-tolerance_sig
creb3l3l	cAMP_responsive_element_binding_protein_3-like_3_like	-2.87753	1.44518e-18	high-tolerance_sig
LOC110529930	uncharacterized_LOC110529930	-2.87651	0.000442628	high-tolerance_sig
pms2	PMS1_homolog_2&_mismatch_repair_system_component	-2.8754	2.79697e-19	high-tolerance_sig
rsrc2	arginine/serine-rich_coiled-coil_2	-2.87513	2.55314e-21	high-tolerance_sig
LOC110533384	serine/threonine-protein_phosphatase_2A_catalytic_subunit_alpha_isoform	-2.87345	4.27366e-25	high-tolerance_sig
LOC110494766	PRELI_domain_containing_protein_3B	-2.87341	8.28335e-17	high-tolerance_sig
LOC100136251	leukocyte_elastase_inhibitor	-2.87329	1.06543e-23	high-tolerance_sig
LOC110520123	protein-glutamine_gamma-glutamyltransferase_2	-2.87245	0.00121908	high-tolerance_sig
LOC110493983	syntaxin-18	-2.87231	1.9634e-25	high-tolerance_sig
LOC110494023	cytochrome_b561_domain-containing_protein_2	-2.8716	6.002e-25	high-tolerance_sig
LOC110499060	delta-1-pyrroline-5-carboxylate_synthase	-2.8715	1.24173e-09	high-tolerance_sig
rab43	RAB43&_member_RAS_oncogene_family	-2.8714	5.45684e-18	high-tolerance_sig
LOC110500895	stromal_interaction_molecule_2	-2.87131	6.59972e-14	high-tolerance_sig
LOC118940475	uncharacterized_LOC118940475	-2.86828	2.8275e-05	high-tolerance_sig
LOC118936665	potassium_voltage-gated_channel_subfamily_KQT_member_1-like	-2.86651	0.00586369	high-tolerance_sig
LOC118941349	uncharacterized_LOC118941349	-2.86647	0.00129218	high-tolerance_sig
klhl18	kelch-like_family_member_18	-2.86639	1.75352e-19	high-tolerance_sig
zgc:171967	glucosidase_II_alpha_subunit_a	-2.8663	5.60834e-19	high-tolerance_sig
LOC110487339	ubiquitin-like_protein_5	-2.86519	1.70438e-21	high-tolerance_sig
arsh	arylsulfatase_H	-2.86511	1.41491e-12	high-tolerance_sig
LOC110510131	dipeptidyl_peptidase_3	-2.86498	2.04849e-24	high-tolerance_sig
LOC110531849	RNA-binding_protein_4.1	-2.86367	2.96445e-21	high-tolerance_sig
LOC110488748	RNA-binding_motif_protein&_X_chromosome	-2.86305	6.56782e-21	high-tolerance_sig
ero1a	endoplasmic_reticulum_oxidoreductase_1_alpha	-2.86282	3.99843e-12	high-tolerance_sig
LOC110506425	haptoglobin	-2.86182	6.44019e-07	high-tolerance_sig
LOC110488909	calnexin	-2.86004	4.74569e-16	high-tolerance_sig
LOC110506712	la-related_protein_6	-2.85937	1.61478e-12	high-tolerance_sig
maff	v-maf_avian_musculoaponeurotic_fibrosarcoma_oncogene_homolog_F	-2.85895	1.61027e-28	high-tolerance_sig
mbd3a	methyl-CpG_binding_domain_protein_3a	-2.85812	0.00729518	high-tolerance_sig
LOC110521512	MAP_kinase-interacting_serine/threonine-protein_kinase_2	-2.85802	1.02082e-12	high-tolerance_sig
hspa14	heat_shock_protein_14	-2.85789	1.81546e-14	high-tolerance_sig
LOC110503992	vacuole_membrane_protein_1	-2.85694	2.39064e-22	high-tolerance_sig
LOC110529632	diphthine_methyl_ester_synthase-like	-2.85636	2.00617e-08	high-tolerance_sig
LOC110535355	transmembrane_protein_116	-2.85617	0.000445948	high-tolerance_sig
LOC110512418	chitobiosyldiphosphodolichol_beta-mannosyltransferase-like	-2.85596	1.99958e-16	high-tolerance_sig
ell2	elongation_factor_for_RNA_polymerase_II_2	-2.85577	1.16925e-09	high-tolerance_sig
LOC110507010	CCAAT/enhancer-binding_protein_alpha-like	-2.85569	5.59157e-13	high-tolerance_sig
LOC110510153	phosphatidylinositol-binding_clathrin_assembly_protein	-2.8554	5.65424e-20	high-tolerance_sig
LOC110522000	XK-related_protein_5	-2.85535	1.59525e-08	high-tolerance_sig
LOC110499416	dynein_heavy_chain_17&_axonemal	-2.85464	0.000479801	high-tolerance_sig
LOC110506735	ubiquitin_carboxyl-terminal_hydrolase_CYLD	-2.85383	7.84889e-24	high-tolerance_sig
LOC110530735	calcium/calmodulin-dependent_protein_kinase_II_inhibitor_2	-2.85193	7.70699e-06	high-tolerance_sig
LOC110512784	transmembrane_9_superfamily_member_2-like	-2.85104	4.13069e-18	high-tolerance_sig
LOC110503019	endoplasmic_reticulum_lectin_1	-2.85095	1.40218e-20	high-tolerance_sig
LOC110505203	MAPK/MAK/MRK_overlapping_kinase	-2.8508	1.08046e-06	high-tolerance_sig
LOC110538575	protein_SCO1_homolog&_mitochondrial	-2.85011	1.75509e-17	high-tolerance_sig
ddost	dolichyl-diphosphooligosaccharide--protein_glycosyltransferase_subunit_(non-catalytic)	-2.84951	4.24424e-12	high-tolerance_sig
hid1a	HID1_domain_containing_a	-2.84907	1.52347e-06	high-tolerance_sig
LOC118938496	zinc_finger_protein_135-like	-2.84843	5.45559e-05	high-tolerance_sig
rnf8	ring_finger_protein_8&_E3_ubiquitin_protein_ligase	-2.84771	3.32973e-21	high-tolerance_sig
LOC110495685	eukaryotic_translation_initiation_factor_5B	-2.84541	6.82735e-21	high-tolerance_sig
LOC110496591	butyrophilin_subfamily_3_member_A2	-2.84272	6.54762e-13	high-tolerance_sig
LOC110509075	acyl-CoA-binding_domain-containing_protein_5	-2.8424	3.86558e-14	high-tolerance_sig
LOC110518241	gastrula_zinc_finger_protein_XlCGF7.1	-2.8424	7.82402e-05	high-tolerance_sig
sowahab	sosondowah_ankyrin_repeat_domain_family_member_Ab	-2.8423	1.20364e-06	high-tolerance_sig
LOC110486026	U2_small_nuclear_ribonucleoprotein_B''	-2.84222	3.34316e-22	high-tolerance_sig
LOC110488783	forkhead_box_protein_N2	-2.84093	9.37925e-10	high-tolerance_sig
LOC110486317	ubiquitin_domain-containing_protein_UBFD1	-2.84083	4.42333e-25	high-tolerance_sig
LOC110494195	anamorsin-B	-2.84035	6.40204e-25	high-tolerance_sig
LOC118937323	uncharacterized_LOC118937323	-2.83952	0.000314375	high-tolerance_sig
LOC110504982	protein_YIF1A	-2.83945	1.64427e-23	high-tolerance_sig
crebrf	creb3_regulatory_factor	-2.83934	1.38438e-24	high-tolerance_sig
LOC110534127	equilibrative_nucleoside_transporter_2	-2.83808	2.0765e-08	high-tolerance_sig
LOC110532154	ERBB_receptor_feedback_inhibitor_1	-2.83762	4.08753e-16	high-tolerance_sig
gpr75	G_protein-coupled_receptor_75	-2.837	3.20585e-17	high-tolerance_sig
LOC110534151	leucine-rich_repeat-containing_protein_15	-2.83698	2.01608e-07	high-tolerance_sig
LOC110495597	oocyte_zinc_finger_protein_XlCOF6-like	-2.8367	1.49779e-12	high-tolerance_sig
LOC110488601	uncharacterized_LOC110488601	-2.83643	0.000229702	high-tolerance_sig
LOC110493632	keratin&_type_I_cytoskeletal_18-A-like	-2.8345	1.6026e-18	high-tolerance_sig
LOC110499971	serine/threonine-protein_kinase_38-like	-2.83436	5.64074e-07	high-tolerance_sig
derl2	derlin_2	-2.8343	3.19958e-17	high-tolerance_sig
LOC110531656	ribonuclease_P_protein_subunit_p20	-2.83381	1.5729e-12	high-tolerance_sig
bola3	BolA-like_protein_3	-2.83362	3.86636e-22	high-tolerance_sig
LOC110528215	SPRY_domain-containing_protein_3	-2.83261	0.00303751	high-tolerance_sig
[truncated: 14,549 more rows]

## Sheet: c) Lyndon - HvL
Gene_ID	Description	LOG2_FC	FDR	Treatment
LOC110515900	ferritin&_middle_subunit	11.3481	8.99641e-07	high-tolerance_sig
LOC118937701	ferritin&_middle_subunit-like	10.5702	1.23095e-06	high-tolerance_sig
LOC110515474	prominin-1-A-like	10.5575	4.11874e-07	high-tolerance_sig
LOC110537750	uncharacterized_LOC110537750	10.3282	2.1388e-05	high-tolerance_sig
LOC118966722	mucin-2-like	10.2155	1.57382e-06	high-tolerance_sig
LOC118948980	small_integral_membrane_protein_18-like	10.1953	8.32537e-07	high-tolerance_sig
LOC110520884	mannose-specific_lectin	10.0837	7.6141e-06	high-tolerance_sig
LOC110534915	40S_ribosomal_protein_S17-like	10.0652	7.2238e-09	high-tolerance_sig
LOC110506486	synaptotagmin-5	9.51864	2.32535e-06	high-tolerance_sig
LOC118937796	uncharacterized_LOC118937796	8.88804	1.57474e-05	high-tolerance_sig
LOC118965579	myelin_and_lymphocyte_protein-like	8.85825	0.000133266	high-tolerance_sig
LOC110487884	G-protein_coupled_receptor_3-like	8.80671	4.44795e-05	high-tolerance_sig
LOC110505158	glutathione_S-transferase_P	8.6815	1.8092e-19	high-tolerance_sig
LOC110495099	dual_specificity_protein_phosphatase_5	8.6697	0.000113933	high-tolerance_sig
LOC118966234	small_nucleolar_RNA_SNORD22	8.4695	0.000239274	high-tolerance_sig
LOC110496048	sperm_acrosome_membrane-associated_protein_4	8.36863	0.000375653	high-tolerance_sig
mmp	matrix_metalloproteinase	8.35403	0.000353578	high-tolerance_sig
LOC110533168	UV_excision_repair_protein_RAD23_homolog	8.21644	0.000323485	high-tolerance_sig
LOC110500102	ankyrin_repeat_domain-containing_protein_16-like	8.20119	1.067e-07	high-tolerance_sig
cldnf	claudin_f	8.08254	9.95088e-05	high-tolerance_sig
LOC110523350	dnaJ_homolog_subfamily_B_member_5	8.0648	0.000112662	high-tolerance_sig
LOC110505019	neuronal_acetylcholine_receptor_subunit_alpha-7-like	8.0521	0.000348727	high-tolerance_sig
LOC110525162	small_integral_protein_18	8.0093	3.73665e-21	high-tolerance_sig
LOC118936275	uncharacterized_LOC118936275	7.94871	0.000278252	high-tolerance_sig
LOC110485980	ectonucleoside_triphosphate_diphosphohydrolase_3	7.84582	0.00173711	high-tolerance_sig
LOC118944654	tripartite_motif-containing_protein_42-like	7.7783	8.98875e-21	high-tolerance_sig
clu	clusterin	7.7018	8.05215e-43	high-tolerance_sig
LOC110528573	protein-glutamine_gamma-glutamyltransferase_2-like	7.67123	1.50346e-07	high-tolerance_sig
LOC118936720	cell_wall_protein_DAN4-like	7.65333	0.00124112	high-tolerance_sig
LOC110492907	uncharacterized_LOC110492907	7.57016	0.000373023	high-tolerance_sig
ptgs2b	prostaglandin-endoperoxide_synthase_2b	7.56596	0.00104959	high-tolerance_sig
LOC110537915	heat_shock_70_kDa_protein-like	7.53709	8.89739e-12	high-tolerance_sig
LOC100499582	claudin_28b	7.50872	0.00157039	high-tolerance_sig
aqp3b	aquaporin_3b	7.44488	0.000706098	high-tolerance_sig
LOC110530653	carbonic_anhydrase_4	7.41387	0.00211843	high-tolerance_sig
LOC110523275	tumor_necrosis_factor_ligand_superfamily_member_15	7.38149	0.00101532	high-tolerance_sig
LOC110488122	anterior_gradient_protein_2_homolog	7.35426	3.13383e-07	high-tolerance_sig
LOC100136187	cathelicidin_antimicrobial_peptide	7.29838	2.52581e-09	high-tolerance_sig
LOC110486272	bryoporin	7.2828	0.00228052	high-tolerance_sig
klhl35	kelch-like_family_member_35	7.26824	0.000822605	high-tolerance_sig
LOC118942852	uncharacterized_LOC118942852	7.26808	0.00277236	high-tolerance_sig
LOC100136204	cathelicidin_1	7.23318	7.80764e-12	high-tolerance_sig
LOC118944482	sodium/hydrogen_exchanger_5-like	7.23097	0.00102706	high-tolerance_sig
LOC110516460	uncharacterized_LOC110516460	7.23048	0.00116716	high-tolerance_sig
LOC118964931	serum_amyloid_A-5_protein-like	7.20674	0.00255382	high-tolerance_sig
LOC110516769	mannose-specific_lectin	7.18405	5.44564e-07	high-tolerance_sig
LOC118965506	uncharacterized_LOC118965506	7.1803	5.24445e-07	high-tolerance_sig
LOC110526184	mucin-15	7.16525	0.00271324	high-tolerance_sig
LOC110527730	SAM_pointed_domain-containing_Ets_transcription_factor	7.16252	2.26969e-28	high-tolerance_sig
LOC110522204	gap_junction_Cx32.2_protein-like	7.14091	0.000918358	high-tolerance_sig
LOC110534072	uncharacterized_LOC110534072	7.12193	0.000810689	high-tolerance_sig
LOC110537817	cysteine-rich_and_transmembrane_domain-containing_protein_1	7.10598	0.000799422	high-tolerance_sig
LOC110526500	intestinal_mucin-like_protein	7.06918	0.00313629	high-tolerance_sig
LOC110528575	protein-glutamine_gamma-glutamyltransferase_2-like	7.06568	5.88074e-08	high-tolerance_sig
LOC110531794	hepatocyte_growth_factor_activator	7.05778	1.78133e-16	high-tolerance_sig
LOC110515568	complexin-3-like	7.04859	6.37947e-30	high-tolerance_sig
LOC110493297	keratin&_type_II_cytoskeletal_8-like	7.04076	0.000965621	high-tolerance_sig
LOC110530204	cytochrome_P450_7A1	7.00837	0.00206578	high-tolerance_sig
LOC110486076	tau-tubulin_kinase_1	6.99518	0.0015318	high-tolerance_sig
LOC110532773	neurofilament_medium_polypeptide-like	6.98779	1.03434e-07	high-tolerance_sig
si:cabz01007794.1	mucin-5AC	6.96797	0.0032699	high-tolerance_sig
tmprss13b	transmembrane_serine_protease_13b	6.93964	0.00459911	high-tolerance_sig
LOC118944068	uncharacterized_LOC118944068	6.93304	0.00144983	high-tolerance_sig
LOC110532131	alanine--tRNA_ligase&_cytoplasmic-like	6.92031	0.0014175	high-tolerance_sig
LOC110530126	inhibin_beta_C_chain	6.8912	2.23541e-11	high-tolerance_sig
LOC110534206	claudin-4	6.81814	0.00459647	high-tolerance_sig
LOC118937718	potassium_voltage-gated_channel_subfamily_S_member_2-like	6.80845	2.51916e-06	high-tolerance_sig
st6gal1	ST6_beta-galactosamide_alpha-2&6-sialyltranferase_1	6.77723	0.00558977	high-tolerance_sig
LOC110503131	delphilin	6.77267	0.00189667	high-tolerance_sig
LOC118966233	small_nucleolar_RNA_SNORD22	6.76973	0.00178004	high-tolerance_sig
LOC110538210	DELTA-stichotoxin-Hcr4a	6.71926	1.68805e-05	high-tolerance_sig
fam184b	family_with_sequence_similarity_184_member_B	6.71705	0.00275687	high-tolerance_sig
scel	sciellin	6.71613	1.13548e-06	high-tolerance_sig
LOC110504792	gastrotropin	6.70801	6.69073e-20	high-tolerance_sig
LOC118938856	protein_FAM111B-like	6.70642	0.00584049	high-tolerance_sig
cabp5a	calcium_binding_protein_5a	6.6774	0.0067941	high-tolerance_sig
si:ch211-117l17.6	regulator_of_G-protein_signaling_8	6.6645	0.00472521	high-tolerance_sig
LOC110521555	glutamate--cysteine_ligase_regulatory_subunit	6.62952	2.27491e-42	high-tolerance_sig
LOC110489950	zinc_transporter_ZIP12	6.61715	6.53141e-24	high-tolerance_sig
LOC110514559	beta-1&3-galactosyl-O-glycosyl-glycoprotein_beta-1&6-N-acetylglucosaminyltransferase_3-like	6.57459	0.00612167	high-tolerance_sig
LOC118940350	beta-1&3-galactosyltransferase_2-like	6.56535	0.000245438	high-tolerance_sig
LOC110534586	docking_protein_2	6.53449	0.00397974	high-tolerance_sig
mmp30	matrix_metallopeptidase_30	6.53196	0.0065526	high-tolerance_sig
LOC110508779	frizzled-8	6.50727	0.00932781	high-tolerance_sig
LOC110520883	mannose-specific_lectin	6.46973	2.72505e-06	high-tolerance_sig
LOC118964596	heat_shock_protein_30-like	6.46238	3.563e-17	high-tolerance_sig
LOC118966781	uncharacterized_LOC118966781	6.44001	0.00691591	high-tolerance_sig
prpsap2	phosphoribosyl_pyrophosphate_synthetase-associated_protein_2	6.43487	0.00486124	high-tolerance_sig
LOC110525403	annexin_A1	6.43074	8.44546e-07	high-tolerance_sig
LOC118940228	zinc_finger_protein_239-like	6.42843	0.00495862	high-tolerance_sig
LOC110517354	hydroperoxide_isomerase_ALOXE3	6.40754	0.00793439	high-tolerance_sig
slc35f3b	solute_carrier_family_35_member_F3b	6.37737	0.00618392	high-tolerance_sig
LOC110491135	fibromodulin-like	6.37347	0.00347141	high-tolerance_sig
LOC110490581	uncharacterized_LOC110490581	6.37187	1.96918e-07	high-tolerance_sig
LOC110494121	phospholipase_DDHD2	6.34211	5.99552e-06	high-tolerance_sig
LOC110531876	actin-binding_LIM_protein_2	6.31731	6.45817e-09	high-tolerance_sig
tdgf1	teratocarcinoma-derived_growth_factor_1	6.30508	1.41386e-07	high-tolerance_sig
LOC110515074	prominin-1-A-like	6.29856	3.91677e-07	high-tolerance_sig
zgc:162144	RD3_domain-containing_protein	6.29384	1.25772e-08	high-tolerance_sig
appb	amyloid_beta_(A4)_precursor_protein_b	6.29256	1.356e-51	high-tolerance_sig
LOC118938384	cell_death-inducing_p53-target_protein_1_homolog	6.2917	8.75102e-05	high-tolerance_sig
LOC110538767	uroplakin-1a	6.29086	0.000399736	high-tolerance_sig
LOC110527708	trypsin-like	6.26146	5.71657e-05	high-tolerance_sig
LOC118938359	zinc_finger_protein_750-like	6.25797	0.00960936	high-tolerance_sig
LOC110486274	DELTA-stichotoxin-Hcr4a	6.23262	3.43754e-06	high-tolerance_sig
LOC118940399	uncharacterized_LOC118940399	6.22431	5.55426e-05	high-tolerance_sig
LOC110539196	sodium-_and_chloride-dependent_transporter_XTRP3	6.20369	0.00950251	high-tolerance_sig
LOC100136250	lectin	6.17951	3.5396e-06	high-tolerance_sig
LOC110521869	claudin-18	6.13238	8.54941e-05	high-tolerance_sig
LOC118951909	interferon_a3-like	6.12281	0.00845784	high-tolerance_sig
LOC110528531	uncharacterized_LOC110528531	6.08455	0.00742297	high-tolerance_sig
LOC110504352	neurite_extension_and_migration_factor-like	6.07922	2.37894e-09	high-tolerance_sig
LOC118966721	neurofilament_heavy_polypeptide-like	6.07864	2.75291e-08	high-tolerance_sig
LOC110491534	peroxiredoxin-like_2A	6.07348	9.85934e-14	high-tolerance_sig
LOC110531545	putative_ferric-chelate_reductase_1	6.06144	2.61665e-13	high-tolerance_sig
LOC110500837	leukotriene_B4_receptor_1	6.06023	0.00053021	high-tolerance_sig
LOC110532483	uncharacterized_LOC110532483	6.05856	0.0065945	high-tolerance_sig
LOC110488707	amyloid-beta_A4_precursor_protein-binding_family_B_member_2	6.05273	4.16665e-07	high-tolerance_sig
LOC110520397	secretin_receptor	6.00434	0.00896608	high-tolerance_sig
LOC110509471	macrophage_mannose_receptor_1-like	5.99751	0.00919565	high-tolerance_sig
LOC110536909	tubulin_alpha-8_chain	5.98318	0.00727555	high-tolerance_sig
LOC110520383	apolipoprotein_A-I	5.97039	1.34133e-30	high-tolerance_sig
LOC118946051	EF-hand_calcium-binding_domain-containing_protein_9-like	5.96493	0.00925722	high-tolerance_sig
cebp1	CCAAT/enhancer_binding_protein_(C/EBP)_1	5.94437	2.21426e-13	high-tolerance_sig
LOC110495998	cell_surface_glycoprotein_1	5.93379	1.13236e-40	high-tolerance_sig
aqp3a	aquaporin_3a	5.92471	3.83495e-06	high-tolerance_sig
LOC110534499	polypeptide_N-acetylgalactosaminyltransferase-like_6	5.90548	0.00955487	high-tolerance_sig
LOC100136217	gill-specific_calpain	5.9028	6.21802e-05	high-tolerance_sig
LOC110532552	zinc_transporter_ZIP10	5.882	0.00761267	high-tolerance_sig
LOC110520629	high_affinity_cGMP-specific_3'&5'-cyclic_phosphodiesterase_9A	5.88179	5.47205e-10	high-tolerance_sig
LOC110508214	growth/differentiation_factor_3-like	5.8687	3.23506e-11	high-tolerance_sig
LOC110537116	heat_shock_protein_beta-11	5.85815	7.82948e-23	high-tolerance_sig
LOC110530827	myosin_heavy_chain&_fast_skeletal_muscle	5.84806	4.80623e-06	high-tolerance_sig
LOC110505454	CD276_antigen	5.82792	0.000384864	high-tolerance_sig
LOC110536912	macrophage_mannose_receptor_1	5.82366	1.47936e-06	high-tolerance_sig
e7	type_I_keratin_E7	5.82146	2.18689e-05	high-tolerance_sig
LOC118944071	galectin-4-like	5.78632	3.53134e-05	high-tolerance_sig
LOC110501720	calcium-dependent_secretion_activator_2	5.7702	8.48329e-07	high-tolerance_sig
LOC110501563	uncharacterized_LOC110501563	5.75486	9.30781e-11	high-tolerance_sig
rasd1	RAS&_dexamethasone-induced_1	5.7344	4.10159e-22	high-tolerance_sig
LOC110531084	protein_sel-1_homolog_1-like	5.73161	9.0796e-05	high-tolerance_sig
LOC110533276	uncharacterized_LOC110533276	5.71351	2.68931e-06	high-tolerance_sig
LOC118940400	uncharacterized_LOC118940400	5.64687	0.000699819	high-tolerance_sig
LOC110523213	GTPase_IMAP_family_member_7	5.62438	2.48984e-08	high-tolerance_sig
LOC101268962	zinc_finger_and_BTB_domain-containing_protein_16-A	5.62386	1.63709e-07	high-tolerance_sig
LOC110491862	tumor_necrosis_factor_receptor_superfamily_member_6B	5.60398	2.92142e-36	high-tolerance_sig
LOC110529014	laminin_subunit_beta-3	5.58754	1.24317e-16	high-tolerance_sig
LOC110495999	protein_S100-A2-like	5.54565	1.8122e-48	high-tolerance_sig
LOC110530669	glutamate_decarboxylase_1	5.46989	0.000148926	high-tolerance_sig
LOC110496019	cugbp&_Elav-like_family_member_3a	5.46077	7.16478e-08	high-tolerance_sig
LOC118944853	uncharacterized_LOC118944853	5.45053	1.41905e-08	high-tolerance_sig
LOC110536327	phospholipid_phosphatase_1	5.44835	1.10865e-16	high-tolerance_sig
LOC110537581	hemicentin-1	5.44083	4.27646e-08	high-tolerance_sig
LOC110507746	mitochondrial_uncoupling_protein_2	5.42511	2.25099e-12	high-tolerance_sig
LOC110493785	myelin_and_lymphocyte_protein	5.4144	3.91021e-05	high-tolerance_sig
LOC110505428	gap_junction_beta-4_protein	5.37015	2.17608e-05	high-tolerance_sig
LOC110487736	endonuclease_domain-containing_1_protein-like	5.35101	7.28791e-08	high-tolerance_sig
LOC118966694	uncharacterized_LOC118966694	5.3251	0.000130872	high-tolerance_sig
LOC110518351	voltage-dependent_L-type_calcium_channel_subunit_alpha-1C	5.31077	2.49959e-07	high-tolerance_sig
LOC110521807	uncharacterized_LOC110521807	5.30262	8.36097e-19	high-tolerance_sig
LOC118937416	epigen-like	5.26752	0.000423993	high-tolerance_sig
LOC110488425	protein_Bouncer	5.25775	4.29275e-05	high-tolerance_sig
LOC110521210	aquaporin-9	5.25116	6.30095e-11	high-tolerance_sig
LOC118964862	uncharacterized_LOC118964862	5.24255	7.44596e-12	high-tolerance_sig
LOC110525957	leucine_zipper_putative_tumor_suppressor_3	5.23799	0.00359286	high-tolerance_sig
LOC110532681	protein_lifeguard_2-like	5.22324	8.83629e-10	high-tolerance_sig
LOC110504980	fos-related_antigen_1	5.19658	6.34705e-14	high-tolerance_sig
LOC110536409	protein_C9orf135	5.14968	8.81522e-30	high-tolerance_sig
LOC100136615	differentially_regulated_trout_protein_1	5.14339	1.30027e-12	high-tolerance_sig
LOC110538475	intraflagellar_transport_protein_56	5.12884	8.32459e-05	high-tolerance_sig
LOC110517633	large_neutral_amino_acids_transporter_small_subunit_4-like	5.10046	1.28489e-09	high-tolerance_sig
LOC110498684	probable_G-protein_coupled_receptor_83	5.09929	3.34587e-06	high-tolerance_sig
LOC110500391	E3_ubiquitin-protein_ligase_TRIM39-like	5.08373	0.00192171	high-tolerance_sig
LOC110527930	uncharacterized_LOC110527930	5.08159	6.49512e-11	high-tolerance_sig
si:dkey-248g15.3	glycine-rich_cell_wall_structural_protein_1.8	5.04901	0.00144081	high-tolerance_sig
LOC110502466	dickkopf-related_protein_1	5.01633	1.13996e-06	high-tolerance_sig
LOC100642186	claudin_30	5.01327	8.29419e-05	high-tolerance_sig
LOC118944538	cell_surface_glycoprotein_1-like	4.99079	2.39063e-05	high-tolerance_sig
LOC110513561	collagen_alpha-1(IX)_chain-like	4.98434	7.64095e-10	high-tolerance_sig
LOC118937858	lipopolysaccharide-induced_tumor_necrosis_factor-alpha_factor_homolog	4.97108	0.000351486	high-tolerance_sig
LOC110520142	caspase-8	4.95901	3.43397e-16	high-tolerance_sig
LOC118966231	small_nucleolar_RNA_SNORD22	4.95572	0.000334026	high-tolerance_sig
LOC110522136	serine_protease_27	4.9387	0.0048125	high-tolerance_sig
LOC118938729	uncharacterized_LOC118938729	4.9344	1.8293e-05	high-tolerance_sig
lamc2	laminin&_gamma_2	4.91995	2.96148e-08	high-tolerance_sig
LOC110526793	cell_surface_glycoprotein_1-like	4.90623	0.000719011	high-tolerance_sig
LOC110497795	leucine-rich_repeat_and_immunoglobulin-like_domain-containing_nogo_receptor-interacting_protein_2	4.90314	0.000219044	high-tolerance_sig
LOC110528574	protein-glutamine_gamma-glutamyltransferase_2	4.87936	0.00202729	high-tolerance_sig
LOC110505426	gap_junction_beta-3_protein	4.87323	0.0094705	high-tolerance_sig
LOC110489689	uncharacterized_LOC110489689	4.84887	0.00024816	high-tolerance_sig
LOC118948702	fascin-like	4.84306	3.69753e-24	high-tolerance_sig
LOC110493674	envoplakin	4.84279	6.55779e-05	high-tolerance_sig
LOC110504305	probable_pancreatic_secretory_proteinase_inhibitor	4.82266	0.00155813	high-tolerance_sig
LOC118943025	small_nucleolar_RNA_SNORD10	4.82187	0.000454429	high-tolerance_sig
LOC110504029	CXADR-like_membrane_protein	4.81227	8.38419e-08	high-tolerance_sig
LOC110508636	tubulin_beta-2A_chain	4.75814	5.72646e-15	high-tolerance_sig
LOC110525405	cytochrome_P450_1A1-like	4.74777	0.00073309	high-tolerance_sig
LOC110506218	potassium_voltage-gated_channel_subfamily_KQT_member_1	4.74165	0.00115908	high-tolerance_sig
LOC110531293	short_transient_receptor_potential_channel_5	4.7222	1.31878e-09	high-tolerance_sig
LOC110532192	BTB/POZ_domain-containing_protein_KCTD20	4.70064	1.08952e-29	high-tolerance_sig
LOC110536633	uncharacterized_LOC110536633	4.69839	0.00129595	high-tolerance_sig
LOC118944054	uncharacterized_LOC118944054	4.64931	4.12976e-08	high-tolerance_sig
gucy2d	guanylate_cyclase_2D&_retinal	4.63533	0.00273751	high-tolerance_sig
slc20a1a	solute_carrier_family_20_member_1a	4.609	2.16159e-31	high-tolerance_sig
LOC110504851	wolframin	4.60614	6.43807e-07	high-tolerance_sig
LOC110488710	beta-klotho	4.60546	6.79034e-11	high-tolerance_sig
LOC110501389	NGFI-A-binding_protein_1	4.58296	2.47324e-10	high-tolerance_sig
LOC110502203	embryonic_protein_UVS.2-like	4.54731	0.00122094	high-tolerance_sig
LOC110514382	fucolectin-3-like	4.54032	4.87295e-07	high-tolerance_sig
LOC110529596	12-(S)-hydroxy-5&8&10&14-eicosatetraenoic_acid_receptor	4.53616	1.80399e-10	high-tolerance_sig
tubb6	tubulin&_beta_6_class_V	4.53544	3.52597e-10	high-tolerance_sig
LOC110533369	prolyl_4-hydroxylase_subunit_alpha-2	4.51463	2.241e-34	high-tolerance_sig
LOC110500591	RING_finger_protein_227	4.5063	3.32158e-13	high-tolerance_sig
LOC110538995	SH3_and_multiple_ankyrin_repeat_domains_protein_1-like	4.50486	1.91916e-10	high-tolerance_sig
LOC110504390	inositol-trisphosphate_3-kinase_B-like	4.49934	8.10959e-06	high-tolerance_sig
LOC110491224	calpain-2_catalytic_subunit-like	4.49907	0.00289813	high-tolerance_sig
il11	interleukin_11	4.49638	4.7855e-10	high-tolerance_sig
LOC110525626	coxsackievirus_and_adenovirus_receptor_homolog	4.49536	0.00120048	high-tolerance_sig
LOC110509505	glycine_amidinotransferase&_mitochondrial	4.49095	7.95616e-11	high-tolerance_sig
LOC110530472	suppression_of_tumorigenicity_18_protein	4.48005	2.65415e-12	high-tolerance_sig
LOC110509328	complement_C1q-like_protein_3	4.47846	6.56722e-05	high-tolerance_sig
LOC110490737	uncharacterized_LOC110490737	4.47664	0.000674958	high-tolerance_sig
LOC110489327	vesicle-associated_membrane_protein_2	4.47392	0.00162125	high-tolerance_sig
ccdc149a	coiled-coil_domain_containing_149a	4.46962	1.5251e-08	high-tolerance_sig
LOC110501502	T-box_brain_protein_1-like	4.4484	7.1984e-05	high-tolerance_sig
hemk1	HemK_methyltransferase_family_member_1	4.4471	3.55296e-15	high-tolerance_sig
LOC110491658	uncharacterized_LOC110491658	4.44463	0.00217753	high-tolerance_sig
fbxl22	F-box_and_leucine-rich_repeat_protein_22	4.44328	1.10111e-07	high-tolerance_sig
LOC118943890	cold_shock_domain-containing_protein_C2-like	4.41985	1.1085e-06	high-tolerance_sig
LOC118940401	uncharacterized_LOC118940401	4.41363	0.00830109	high-tolerance_sig
LOC110496768	tribbles_homolog_1-like	4.40174	0.000133885	high-tolerance_sig
LOC110526670	guanosine-3'&5'-bis(diphosphate)_3'-pyrophosphohydrolase_MESH1	4.39749	0.00142378	high-tolerance_sig
LOC110521601	protein-glutamine_gamma-glutamyltransferase_K	4.3831	2.53828e-05	high-tolerance_sig
LOC110501399	rho_GTPase-activating_protein_6	4.36311	0.00403594	high-tolerance_sig
LOC110529749	uncharacterized_LOC110529749	4.34187	0.00100606	high-tolerance_sig
LOC110489274	intermediate_filament_family_orphan_1	4.33995	0.000511259	high-tolerance_sig
LOC110504691	DNA_damage-inducible_transcript_4-like_protein	4.3282	2.79332e-05	high-tolerance_sig
LOC110488776	neuronal_PAS_domain-containing_protein_4A-like	4.32797	3.18893e-08	high-tolerance_sig
LOC110522941	ras-specific_guanine_nucleotide-releasing_factor_2-like	4.31583	1.3975e-13	high-tolerance_sig
LOC110500952	uncharacterized_LOC110500952	4.31294	4.54555e-11	high-tolerance_sig
zgc:165508	FAM131_domain-containing_protein	4.30836	0.00823739	high-tolerance_sig
LOC110499513	cofilin-2	4.30041	6.82907e-05	high-tolerance_sig
LOC110502836	ADP-ribosylation_factor_4-like	4.29531	1.47675e-24	high-tolerance_sig
LOC110539142	DNA_repair_protein_RAD51_homolog_3-like	4.29091	2.84191e-07	high-tolerance_sig
LOC110538209	bryoporin	4.28209	0.00117941	high-tolerance_sig
LOC110500683	macrophage-capping_protein	4.26894	0.000858138	high-tolerance_sig
LOC110535321	transcription_factor_24-like	4.26575	0.000724821	high-tolerance_sig
si:ch211-125o16.4	neuroblast_differentiation-associated_protein_AHNAK	4.26475	0.00178462	high-tolerance_sig
LOC110505309	5-hydroxytryptamine_receptor_1B-like	4.24774	0.000303323	high-tolerance_sig
LOC110491609	adhesion_G_protein-coupled_receptor_E2	4.24728	2.92133e-20	high-tolerance_sig
mypn	myopalladin	4.23784	1.11218e-07	high-tolerance_sig
LOC110509504	glycine_amidinotransferase&_mitochondrial	4.23779	2.97706e-11	high-tolerance_sig
rhof	ras_homolog_family_member_F	4.23493	1.15277e-24	high-tolerance_sig
LOC110530481	uncharacterized_LOC110530481	4.22706	6.55999e-05	high-tolerance_sig
LOC110510074	lipocalin	4.21427	1.89642e-05	high-tolerance_sig
LOC110499144	chondroadherin	4.21181	1.30954e-11	high-tolerance_sig
LOC110524491	uncharacterized_LOC110524491	4.20787	1.57708e-06	high-tolerance_sig
upk1a	uroplakin_1a	4.20297	0.00673471	high-tolerance_sig
LOC110511677	zinc_finger_and_SCAN_domain-containing_protein_2-like	4.20119	0.00212715	high-tolerance_sig
LOC110485625	alpha-2A_adrenergic_receptor-like	4.19976	1.88707e-07	high-tolerance_sig
si:ch73-105b23.6	fibrillin-3	4.19835	1.42769e-05	high-tolerance_sig
LOC110504559	unconventional_myosin-XVI	4.19699	4.4253e-08	high-tolerance_sig
LOC110532642	tubulin_alpha_chain	4.178	0.00215692	high-tolerance_sig
LOC118940449	histone_H3	4.17298	0.00524293	high-tolerance_sig
LOC110507726	claudin-4-like	4.16496	0.000149077	high-tolerance_sig
LOC100136637	decoy_receptor_3_protein-like	4.15089	1.0779e-08	high-tolerance_sig
LOC110487418	NACHT&_LRR_and_PYD_domains-containing_protein_12	4.15036	1.74596e-05	high-tolerance_sig
LOC110522488	heat_shock_protein_HSP_90-alpha_1	4.14759	1.79263e-05	high-tolerance_sig
LOC110504537	heat_shock_70_kDa_protein_4	4.14181	5.84762e-17	high-tolerance_sig
LOC110501204	intestinal_mucin-like_protein	4.13642	0.00646357	high-tolerance_sig
LOC110528639	LIM_and_cysteine-rich_domains_protein_1	4.13426	1.50881e-08	high-tolerance_sig
LOC118942048	uncharacterized_LOC118942048	4.13241	6.87302e-12	high-tolerance_sig
LOC110509566	dnaJ_homolog_subfamily_B_member_5-like	4.12609	7.50375e-06	high-tolerance_sig
LOC118965558	nucleolar_protein_9-like	4.1251	0.00124061	high-tolerance_sig
LOC110490585	uncharacterized_LOC110490585	4.12177	0.00411962	high-tolerance_sig
LOC110521064	syntaxin-binding_protein_5	4.12027	0.0010676	high-tolerance_sig
jagn1a	jagunal_homolog_1a	4.11564	5.70807e-07	high-tolerance_sig
LOC110511512	ADP-ribosylation_factor_4	4.10748	1.46056e-19	high-tolerance_sig
LOC110499043	uncharacterized_LOC110499043	4.10706	0.00688644	high-tolerance_sig
zgc:153284	GRX_SH3BGR_domain-containing_protein	4.10488	0.00125562	high-tolerance_sig
cox-2	cyclooxygenase-2	4.10314	0.000417949	high-tolerance_sig
dusp2	dual_specificity_phosphatase_2	4.10248	3.04666e-14	high-tolerance_sig
acsl2	acyl-CoA_synthetase_long_chain_family_member_2	4.10084	0.00126039	high-tolerance_sig
LOC110501982	uncharacterized_LOC110501982	4.094	5.94821e-11	high-tolerance_sig
LOC110506000	sodium/calcium_exchanger_3	4.08438	8.57254e-08	high-tolerance_sig
LOC110488197	CMP-N-acetylneuraminate-beta-galactosamide-alpha-2&3-sialyltransferase_1	4.07926	9.92761e-05	high-tolerance_sig
LOC118946476	uncharacterized_LOC118946476	4.07279	0.00297896	high-tolerance_sig
LOC110509048	interleukin-11	4.06772	4.34184e-10	high-tolerance_sig
LOC110523699	V-type_proton_ATPase_116_kDa_subunit_a2	4.04384	0.00101441	high-tolerance_sig
LOC118945323	uncharacterized_LOC118945323	4.04377	6.03797e-05	high-tolerance_sig
LOC110494786	chymotrypsin_like_elastase_1	4.0375	1.82046e-10	high-tolerance_sig
upk3b	uroplakin_3b	4.03597	3.61362e-05	high-tolerance_sig
LOC110532283	deoxyribonuclease_gamma	4.03335	5.36391e-05	high-tolerance_sig
LOC110504906	beta-klotho-like	4.02903	6.54265e-12	high-tolerance_sig
ttc39a	tetratricopeptide_repeat_domain_39A	4.02842	0.00245081	high-tolerance_sig
hspa1b	heat_shock_protein_family_A_(Hsp70)_member_1B	4.02426	0.000154661	high-tolerance_sig
LOC110494190	advillin	4.01939	0.00646357	high-tolerance_sig
LOC110486138	microtubule-associated_protein_tau	4.01272	0.000480192	high-tolerance_sig
LOC110535061	RIMS-binding_protein_2	4.01153	0.00330479	high-tolerance_sig
LOC110529845	heat_shock_protein_HSP_90-alpha_1	4.00892	1.60628e-08	high-tolerance_sig
styxl1	serine/threonine/tyrosine_interacting-like_1	4.00023	4.01063e-05	high-tolerance_sig
LOC118944289	uncharacterized_LOC118944289	3.99066	0.00260154	high-tolerance_sig
LOC110485275	exocyst_complex_component_7	3.98869	6.39735e-08	high-tolerance_sig
LOC110524265	voltage-dependent_calcium_channel_beta_subunit-associated_regulatory_protein	3.98005	6.45986e-06	high-tolerance_sig
LOC110513795	voltage-dependent_T-type_calcium_channel_subunit_alpha-1H	3.97984	0.00627583	high-tolerance_sig
LOC110500221	vesicle_transport_protein_GOT1B	3.97834	2.84452e-27	high-tolerance_sig
LOC110533934	claudin-7-B	3.97415	0.00138126	high-tolerance_sig
stoml2	stomatin_(EPB72)-like_2	3.96518	1.97e-46	high-tolerance_sig
clic3	chloride_intracellular_channel_3	3.96084	0.00548372	high-tolerance_sig
LOC110531368	putative_thiamine_transporter_SLC35F3	3.94775	0.00216764	high-tolerance_sig
LOC118942049	uncharacterized_LOC118942049	3.94336	0.000746139	high-tolerance_sig
LOC110507802	voltage-dependent_calcium_channel_beta_subunit-associated_regulatory_protein	3.94242	0.00157221	high-tolerance_sig
ppil6	peptidylprolyl_isomerase_(cyclophilin)-like_6	3.92057	9.12582e-06	high-tolerance_sig
LOC118964956	cellular_retinoic_acid-binding_protein_1-like	3.91997	0.00959986	high-tolerance_sig
LOC100136120	clusterin-1	3.9169	3.81949e-22	high-tolerance_sig
LOC118941144	uncharacterized_LOC118941144	3.91105	0.0010769	high-tolerance_sig
LOC110520048	polypeptide_N-acetylgalactosaminyltransferase_5	3.9109	1.94723e-13	high-tolerance_sig
ccdc125	coiled-coil_domain_containing_125	3.90456	0.000112279	high-tolerance_sig
oprl1	opiate_receptor-like_1	3.89048	0.00277153	high-tolerance_sig
LOC118937752	uncharacterized_LOC118937752	3.88245	9.24828e-11	high-tolerance_sig
cfap53	cilia_and_flagella_associated_protein_53	3.87992	0.000254349	high-tolerance_sig
LOC110496387	membrane_progestin_receptor_alpha-B	3.87393	1.60461e-34	high-tolerance_sig
LOC110509166	uncharacterized_LOC110509166	3.87306	7.45611e-16	high-tolerance_sig
LOC110491568	LYR_motif-containing_protein_1-like	3.86938	0.00321198	high-tolerance_sig
LOC110531948	dedicator_of_cytokinesis_protein_3	3.85213	1.13704e-18	high-tolerance_sig
LOC110529637	prolyl_4-hydroxylase_subunit_alpha-1	3.84946	9.31144e-14	high-tolerance_sig
ino80e	INO80_complex_subunit_E	3.84346	4.68057e-41	high-tolerance_sig
LOC110537920	nuclear_factor_of_activated_T_cells_2_interacting_protein	3.8427	1.58855e-29	high-tolerance_sig
sgk3	serum/glucocorticoid_regulated_kinase_family_member_3	3.84234	3.03964e-33	high-tolerance_sig
tmem37	transmembrane_protein_37	3.83832	9.50238e-06	high-tolerance_sig
LOC110535590	dnaJ_homolog_subfamily_B_member_6	3.83084	2.46367e-21	high-tolerance_sig
LOC110538808	somatostatin_receptor_type_2-like	3.829	0.001401	high-tolerance_sig
LOC110526779	membrane_progestin_receptor_gamma-B-like	3.82417	0.00367859	high-tolerance_sig
si:ch73-335l21.4	E3_ubiquitin-protein_ligase-like	3.82389	5.34245e-08	high-tolerance_sig
LOC118946048	uncharacterized_LOC118946048	3.82048	0.000190059	high-tolerance_sig
LOC110503453	uncharacterized_LOC110503453	3.8201	4.55141e-11	high-tolerance_sig
LOC118940288	lipopolysaccharide-induced_tumor_necrosis_factor-alpha_factor_homolog	3.81797	0.00196124	high-tolerance_sig
LOC110537636	sodium-_and_chloride-dependent_GABA_transporter_2	3.81415	2.4351e-16	high-tolerance_sig
LOC118936336	keratin&_type_I_cytoskeletal_13-like	3.79623	0.00261602	high-tolerance_sig
LOC110528856	GTP-binding_protein_2	3.78952	1.30036e-27	high-tolerance_sig
LOC110487426	5-hydroxytryptamine_receptor_3A	3.78675	1.40655e-06	high-tolerance_sig
LOC110515373	fascin	3.78637	5.13593e-20	high-tolerance_sig
LOC110499454	retinal_rod_rhodopsin-sensitive_cGMP_3'&5'-cyclic_phosphodiesterase_subunit_gamma	3.78482	1.01607e-05	high-tolerance_sig
chadlb	chondroadherin-like_b	3.7739	0.000578337	high-tolerance_sig
LOC118951910	interferon_a3-like	3.7688	0.00264641	high-tolerance_sig
phex	phosphate_regulating_endopeptidase_homolog&_X-linked	3.76647	2.46704e-09	high-tolerance_sig
hsp70a	heat_shock_protein_70a	3.76604	9.98117e-06	high-tolerance_sig
fip1l1a	FIP1_like_1a_(S._cerevisiae)	3.76444	1.76865e-06	high-tolerance_sig
LOC110532007	cadherin-13	3.76048	0.00386252	high-tolerance_sig
LOC118966197	small_nucleolar_RNA_SNORD10	3.76	0.00767854	high-tolerance_sig
LOC110528285	uncharacterized_LOC110528285	3.75583	0.0067349	high-tolerance_sig
LOC110490124	transmembrane_gamma-carboxyglutamic_acid_protein_3	3.75317	2.40295e-17	high-tolerance_sig
senp3a	SUMO_specific_peptidase_3a	3.74281	6.68315e-14	high-tolerance_sig
il-1r1	interleukin-1_receptor_type_1	3.74024	5.00343e-11	high-tolerance_sig
LOC110491122	bone_morphogenetic_protein_7	3.73694	1.51924e-12	high-tolerance_sig
chmp4c	charged_multivesicular_body_protein_4C	3.73335	0.000509317	high-tolerance_sig
chka	choline_kinase_alpha	3.7328	1.12062e-33	high-tolerance_sig
arg2	arginase_2	3.72999	1.947e-19	high-tolerance_sig
LOC110502833	ADP-ribosylation_factor_4	3.72767	6.9189e-28	high-tolerance_sig
agr2	anterior_gradient_2	3.72598	3.27096e-09	high-tolerance_sig
LOC110508895	mitochondrial_import_inner_membrane_translocase_subunit_TIM44	3.70317	2.14281e-08	high-tolerance_sig
elovl4a	ELOVL_fatty_acid_elongase_4a	3.69214	1.06006e-05	high-tolerance_sig
LOC110497859	heat_shock_70_kDa_protein_4L	3.69212	1.08134e-06	high-tolerance_sig
LOC118940515	protein_ATP6V1FNB	3.69003	1.19819e-05	high-tolerance_sig
LOC110506389	coiled-coil_domain-containing_protein_102A	3.6872	4.46821e-16	high-tolerance_sig
LOC110531622	thioredoxin	3.68539	2.81918e-11	high-tolerance_sig
LOC110487417	NACHT&_LRR_and_PYD_domains-containing_protein_3	3.68493	1.44935e-06	high-tolerance_sig
LOC110491645	myosin-binding_protein_C&_fast-type	3.67811	0.00447948	high-tolerance_sig
LOC110535665	C-C_chemokine_receptor_type_9	3.67529	2.31748e-12	high-tolerance_sig
LOC110522350	N-lysine_methyltransferase_SMYD2-A	3.67026	7.56618e-16	high-tolerance_sig
LOC110503182	cysteine_and_histidine-rich_domain-containing_protein_1	3.66246	3.78346e-10	high-tolerance_sig
LOC110521894	uncharacterized_LOC110521894	3.65884	0.0001803	high-tolerance_sig
LOC110498850	uncharacterized_LOC110498850	3.6547	1.00481e-18	high-tolerance_sig
LOC110535697	mitogen-activated_protein_kinase_4	3.64666	2.19812e-05	high-tolerance_sig
LOC110531797	perilipin-2	3.64601	3.85457e-13	high-tolerance_sig
LOC118964592	heat_shock_protein_30-like	3.64346	0.00475862	high-tolerance_sig
LOC110502554	pro-neuregulin-3&_membrane-bound_isoform	3.6407	3.17707e-23	high-tolerance_sig
LOC110493592	calpain-9	3.63695	0.00061641	high-tolerance_sig
LOC110501874	rho-related_GTP-binding_protein_RhoE	3.63352	2.60391e-18	high-tolerance_sig
zgc:172302	ATP-binding_cassette&_sub-family_A_(ABC1)&_member_7	3.62914	8.2905e-15	high-tolerance_sig
LOC110534009	fermitin_family_homolog_3	3.62894	0.00241193	high-tolerance_sig
LOC110486215	plexin_domain-containing_protein_1	3.6231	0.000158095	high-tolerance_sig
LOC110497805	1-phosphatidylinositol_4&5-bisphosphate_phosphodiesterase_beta-1	3.62253	7.37494e-05	high-tolerance_sig
LOC110508798	uncharacterized_LOC110508798	3.61877	3.38308e-28	high-tolerance_sig
LOC118938064	zinc_finger_CCHC_domain-containing_protein_3-like	3.61414	0.00360746	high-tolerance_sig
e3	type_II_keratin_E3	3.60939	2.31961e-06	high-tolerance_sig
LOC110532704	zinc_finger_protein_Eos-like	3.59537	0.00254388	high-tolerance_sig
LOC110526547	proteasome_subunit_alpha_type-1	3.58775	2.83245e-37	high-tolerance_sig
si:dkeyp-66d1.7	myeloid_associated_differentiation_marker_b	3.58141	2.32298e-22	high-tolerance_sig
LOC110518941	uncharacterized_LOC110518941	3.57687	3.11297e-05	high-tolerance_sig
LOC110515528	EF-hand_domain_family&_member_B	3.57584	3.88844e-09	high-tolerance_sig
dnd1	DND_microRNA-mediated_repression_inhibitor_1	3.56601	0.00187854	high-tolerance_sig
LOC110530894	MAP_kinase-interacting_serine/threonine-protein_kinase_2	3.56124	5.45186e-19	high-tolerance_sig
LOC110508339	uncharacterized_protein_C1orf189	3.55924	2.32242e-06	high-tolerance_sig
LOC110485584	V-type_proton_ATPase_subunit_e_2-like	3.55656	4.20058e-06	high-tolerance_sig
ruvbl2	RuvB-like_AAA_ATPase_2	3.55615	2.12652e-27	high-tolerance_sig
LOC110492824	E3_ubiquitin-protein_ligase_TRIM39-like	3.5491	0.00222629	high-tolerance_sig
LOC118964598	heat_shock_protein_30-like	3.54694	0.00291645	high-tolerance_sig
LOC110494152	tribbles_homolog_2	3.54659	2.37701e-13	high-tolerance_sig
LOC110497996	protein_L-Myc-1b	3.54386	1.24993e-21	high-tolerance_sig
LOC110510221	apolipoprotein_C-II-like	3.53842	2.83057e-10	high-tolerance_sig
LOC118938786	catenin_delta-2-like	3.53571	1.87554e-08	high-tolerance_sig
LOC110502928	neuronal_pentraxin-2	3.5357	9.46939e-05	high-tolerance_sig
LOC110506452	CD276_antigen	3.53458	1.62184e-42	high-tolerance_sig
csf1	macrophage_colony-stimulating_factor_precursor	3.53311	0.00684983	high-tolerance_sig
LOC118936377	NACHT&_LRR_and_PYD_domains-containing_protein_3-like	3.53096	4.82659e-05	high-tolerance_sig
LOC110523808	heat_shock_protein_beta-11	3.53077	2.02707e-08	high-tolerance_sig
cfap157	cilia_and_flagella_associated_protein_157	3.529	1.78781e-06	high-tolerance_sig
LOC110491585	uncharacterized_LOC110491585	3.52883	2.12652e-27	high-tolerance_sig
LOC100136017	collagenase_3	3.52844	2.15494e-08	high-tolerance_sig
LOC110495511	arrestin_domain-containing_protein_4	3.52766	5.10274e-07	high-tolerance_sig
LOC118966029	uncharacterized_LOC118966029	3.52516	9.29595e-08	high-tolerance_sig
LOC118940659	small_nucleolar_RNA_SNORD15	3.52442	0.000293362	high-tolerance_sig
LOC110492088	uncharacterized_LOC110492088	3.52414	2.67431e-15	high-tolerance_sig
LOC110503614	synaptosomal-associated_protein_25	3.51878	9.13453e-12	high-tolerance_sig
stom	stomatin	3.51333	0.00151906	high-tolerance_sig
LOC110505605	heat_shock_70_kDa_protein_4L	3.50838	5.85552e-23	high-tolerance_sig
LOC110523115	transcription_factor_AP-1	3.50168	4.61831e-05	high-tolerance_sig
nupr1b	nuclear_protein_1b	3.50124	5.41001e-21	high-tolerance_sig
LOC118964595	heat_shock_protein_30-like	3.50111	0.000736219	high-tolerance_sig
LOC100136697	Hsp27beta	3.49921	2.527e-05	high-tolerance_sig
LOC110491989	protein_lifeguard_2	3.49666	4.29275e-05	high-tolerance_sig
LOC110533508	heat_shock_cognate_70_kDa_protein	3.49256	1.33543e-10	high-tolerance_sig
LOC110487440	exocyst_complex_component_7-like	3.4866	6.35653e-07	high-tolerance_sig
LOC110502855	desumoylating_isopeptidase_1	3.48623	2.64444e-23	high-tolerance_sig
zgc:92429	CHORD_and_p23_melusin_like_domain-containing_protein	3.47827	0.000158449	high-tolerance_sig
med20	mediator_complex_subunit_20	3.4758	6.13583e-27	high-tolerance_sig
slc6a4b	solute_carrier_family_6_member_4b	3.47486	0.000185969	high-tolerance_sig
ddhd2	DDHD_domain_containing_2	3.47324	1.49227e-11	high-tolerance_sig
LOC110485220	GTP-binding_protein_1	3.46837	9.20418e-18	high-tolerance_sig
LOC110535828	complexin-4	3.46513	0.0059966	high-tolerance_sig
LOC110499390	angiopoietin-2	3.45883	0.000171574	high-tolerance_sig
LOC110533772	pannexin-1	3.45374	1.32246e-10	high-tolerance_sig
LOC110533509	zinc_finger_protein_ZPR1	3.45115	7.10496e-15	high-tolerance_sig
LOC110486772	uncharacterized_LOC110486772	3.45099	0.00232536	high-tolerance_sig
LOC118964601	heat_shock_protein_30-like	3.4485	0.00786368	high-tolerance_sig
LOC118942978	uncharacterized_LOC118942978	3.44793	7.87618e-05	high-tolerance_sig
si:dkey-238d18.4	GTPase-activating_protein_GYP7	3.44615	8.81522e-30	high-tolerance_sig
LOC110487784	heat_shock_70_kDa_protein_4	3.44351	6.77707e-15	high-tolerance_sig
pnck	pregnancy_up-regulated_nonubiquitous_CaM_kinase	3.43914	1.62273e-08	high-tolerance_sig
LOC110525887	zinc_metalloproteinase-disintegrin-like_brevilysin_H2a	3.43818	4.15649e-23	high-tolerance_sig
LOC110501464	snRNA-activating_protein_complex_subunit_5	3.43695	0.00121865	high-tolerance_sig
LOC110500309	uncharacterized_LOC110500309	3.43689	7.28615e-08	high-tolerance_sig
LOC118964591	heat_shock_protein_30-like	3.43065	0.000457026	high-tolerance_sig
col9a1b	collagen&_type_IX&_alpha_1b	3.4298	6.42335e-05	high-tolerance_sig
LOC110495812	ras-related_protein_Rab-9A	3.4296	1.4256e-12	high-tolerance_sig
LOC110488655	protein_INSYN2B	3.42301	8.85908e-05	high-tolerance_sig
LOC100136185	Na/K_ATPase_alpha_subunit_isoform_1a	3.39903	0.0076254	high-tolerance_sig
LOC110495778	multidrug_resistance-associated_protein_4	3.3979	2.09061e-15	high-tolerance_sig
zgc:162879	ras_and_EF-hand_domain-containing_protein	3.39166	1.78604e-09	high-tolerance_sig
LOC110500798	uncharacterized_LOC110500798	3.38881	1.49141e-08	high-tolerance_sig
LOC110498976	dickkopf-related_protein_1-like	3.38229	0.00610351	high-tolerance_sig
LOC110488976	four_and_a_half_LIM_domains_protein_3	3.37601	5.70602e-09	high-tolerance_sig
LOC110498922	cytochrome_b-245_chaperone_1_homolog	3.37163	3.98988e-14	high-tolerance_sig
LOC110533523	fasciculation_and_elongation_protein_zeta-1	3.37052	1.24209e-08	high-tolerance_sig
LOC110514401	alpha-2A_adrenergic_receptor-like	3.36163	0.00453327	high-tolerance_sig
si:dkeyp-27e10.3	UPF0606_protein_KIAA1549	3.36156	7.35891e-06	high-tolerance_sig
LOC110488311	alpha-1&3-mannosyl-glycoprotein_2-beta-N-acetylglucosaminyltransferase	3.35941	4.50635e-24	high-tolerance_sig
LOC110527147	uncharacterized_LOC110527147	3.35835	0.00255382	high-tolerance_sig
cenpv	centromere_protein_V	3.35625	4.61413e-21	high-tolerance_sig
gjc2	gap_junction_protein_gamma_2	3.35101	0.00145854	high-tolerance_sig
LOC110505198	uncharacterized_LOC110505198	3.35035	0.000311344	high-tolerance_sig
LOC110531201	transmembrane_protein_82-like	3.34973	0.00376201	high-tolerance_sig
LOC118944762	uncharacterized_LOC118944762	3.34913	0.001505	high-tolerance_sig
LOC110520995	podocan	3.34883	4.82196e-05	high-tolerance_sig
LOC110507849	CXADR-like_membrane_protein	3.33589	2.52608e-11	high-tolerance_sig
plek2	pleckstrin_2	3.33469	1.05658e-15	high-tolerance_sig
LOC110491898	microtubule-associated_protein_1B	3.33369	2.04055e-08	high-tolerance_sig
LOC110491205	guanine_nucleotide-binding_protein_G(I)/G(S)/G(O)_subunit_gamma-4	3.33325	0.00532587	high-tolerance_sig
LOC110510160	B-cell_lymphoma_3_protein_homolog	3.32815	6.51052e-10	high-tolerance_sig
hwa	huluwa	3.32705	0.00612888	high-tolerance_sig
LOC110499718	tetraspanin-8	3.32335	2.26753e-05	high-tolerance_sig
LOC110524896	vesicle_transport_protein_GOT1B	3.32247	1.44655e-16	high-tolerance_sig
LOC100136301	potassium-transporting_ATPase_alpha_chain_1	3.314	6.94444e-07	high-tolerance_sig
LOC110538402	carbonic_anhydrase-related_protein_10	3.31173	0.000159116	high-tolerance_sig
arv1	ARV1_homolog&_fatty_acid_homeostasis_modulator	3.30394	2.11565e-17	high-tolerance_sig
LOC110538491	permeability_factor_2	3.3014	3.73315e-07	high-tolerance_sig
LOC118949069	tetraspanin-8-like	3.2926	7.75664e-05	high-tolerance_sig
LOC110485495	zinc_finger_protein_239-like	3.29234	5.74119e-18	high-tolerance_sig
LOC110530141	mitochondrial_import_inner_membrane_translocase_subunit_TIM44	3.28963	2.5914e-17	high-tolerance_sig
LOC110493960	cleft_lip_and_palate_transmembrane_protein_1-like_protein	3.28666	0.000167081	high-tolerance_sig
LOC110537564	protein_C-ets-2	3.28339	2.06239e-22	high-tolerance_sig
LOC110502383	C-Jun-amino-terminal_kinase-interacting_protein_1	3.27904	3.65537e-28	high-tolerance_sig
LOC110485205	SH3_and_multiple_ankyrin_repeat_domains_protein_1	3.27501	3.29798e-07	high-tolerance_sig
LOC110486512	uncharacterized_LOC110486512	3.27484	0.00430516	high-tolerance_sig
ehd1a	EH-domain_containing_1a	3.27416	2.93833e-30	high-tolerance_sig
LOC110526742	membrane_progestin_receptor_gamma-B-like	3.26726	0.00203171	high-tolerance_sig
LOC110510189	steroid_receptor_RNA_activator_1	3.26678	3.75498e-29	high-tolerance_sig
LOC110497532	uncharacterized_LOC110497532	3.26669	1.9661e-05	high-tolerance_sig
LOC110486723	tripartite_motif-containing_protein_35	3.26463	0.00956039	high-tolerance_sig
mfsd13a	major_facilitator_superfamily_domain_containing_13A	3.26404	2.56453e-27	high-tolerance_sig
LOC110513992	galactose-specific_lectin_nattectin-like	3.26147	4.10863e-07	high-tolerance_sig
LOC110529844	heat_shock_protein_HSP_90-alpha	3.26143	4.19821e-05	high-tolerance_sig
LOC110517365	LIM_domain_only_protein_7	3.25748	0.000360304	high-tolerance_sig
LOC110501840	10_kDa_heat_shock_protein&_mitochondrial	3.25743	2.75464e-13	high-tolerance_sig
LOC110514511	protein_Dok-7	3.2558	0.000159409	high-tolerance_sig
LOC110505194	mitochondrial_import_inner_membrane_translocase_subunit_Tim8_A	3.25399	1.56498e-25	high-tolerance_sig
LOC110522174	lethal(3)malignant_brain_tumor-like_protein_3	3.24987	2.15649e-05	high-tolerance_sig
LOC110487483	zinc_finger_protein_OZF-like	3.24724	5.76221e-05	high-tolerance_sig
LOC110491368	dickkopf-related_protein_1	3.24493	5.9886e-06	high-tolerance_sig
ift22	intraflagellar_transport_22_homolog_(Chlamydomonas)	3.24437	9.50948e-17	high-tolerance_sig
LOC118936715	uncharacterized_LOC118936715	3.24411	0.00336234	high-tolerance_sig
LOC110538672	very-long-chain_enoyl-CoA_reductase	3.24008	0.000921699	high-tolerance_sig
LOC110499024	SUN_domain-containing_protein_1	3.23803	2.68622e-25	high-tolerance_sig
LOC110505398	kelch_repeat_and_BTB_domain-containing_protein_11	3.23727	0.000107452	high-tolerance_sig
appl2	adaptor_protein&_phosphotyrosine_interaction&_PH_domain_and_leucine_zipper_containing_2	3.235	6.81672e-06	high-tolerance_sig
LOC110537608	zinc_finger_and_BTB_domain-containing_protein_16-A	3.23401	4.52969e-11	high-tolerance_sig
lep	leptin	3.23039	6.36637e-09	high-tolerance_sig
btg4	B-cell_translocation_gene_4	3.22795	2.30089e-06	high-tolerance_sig
LOC118936266	twist-related_protein_2-like	3.22718	0.00424255	high-tolerance_sig
LOC110538810	mpv17-like_protein	3.22689	1.65673e-05	high-tolerance_sig
LOC110491569	epidermal_growth_factor_receptor_kinase_substrate_8-like_protein_1	3.22573	4.28483e-10	high-tolerance_sig
LOC110538306	maternal_B9.15_protein	3.22532	1.52431e-25	high-tolerance_sig
LOC118936288	uncharacterized_LOC118936288	3.22466	6.075e-20	high-tolerance_sig
LOC118936339	PRELI_domain-containing_protein_1&_mitochondrial-like	3.22049	1.40602e-06	high-tolerance_sig
LOC110486040	dispanin_subfamily_A_member_2b	3.21523	2.87113e-13	high-tolerance_sig
LOC118964593	heat_shock_protein_30-like	3.21047	0.00334953	high-tolerance_sig
LOC110491535	PDZ_domain-containing_protein_7	3.20346	2.9996e-06	high-tolerance_sig
mmp19	matrix_metallopeptidase_19	3.20195	4.35062e-14	high-tolerance_sig
LOC110527082	tumor-associated_calcium_signal_transducer_2	3.18931	0.000422557	high-tolerance_sig
LOC110486308	AN1-type_zinc_finger_protein_2B	3.18447	1.50388e-10	high-tolerance_sig
LOC110534444	pre-mRNA-processing_factor_19	3.17706	4.03117e-13	high-tolerance_sig
LOC110491459	arf-GAP_with_dual_PH_domain-containing_protein_1	3.17463	5.59362e-06	high-tolerance_sig
LOC110509422	ryanodine_receptor_1-like	3.17072	0.00753742	high-tolerance_sig
sult2st3	sulfotransferase_family_2&_cytosolic_sulfotransferase_3	3.16966	1.02752e-31	high-tolerance_sig
birc2	gene_baculoviral_IAP_repeat_containing_2	3.16741	5.09228e-18	high-tolerance_sig
LOC110516629	uncharacterized_protein_KIAA0895-like	3.16416	1.52868e-07	high-tolerance_sig
LOC118964590	heat_shock_protein_30-like	3.16313	0.00499394	high-tolerance_sig
LOC110527535	SH3_domain-binding_protein_4-A	3.16034	2.08722e-05	high-tolerance_sig
LOC110486258	tetratricopeptide_repeat_protein_25-like	3.15628	0.00625417	high-tolerance_sig
crlf1a	cytokine_receptor-like_factor_1a	3.15081	0.000483532	high-tolerance_sig
LOC110532657	LIM_domain_and_actin-binding_protein_1	3.14504	0.0020091	high-tolerance_sig
LOC110527329	calcipressin-1	3.14219	1.16926e-30	high-tolerance_sig
LOC118941102	uncharacterized_LOC118941102	3.14199	0.000390789	high-tolerance_sig
LOC110509725	small_nuclear_ribonucleoprotein_Sm_D3	3.14125	1.41396e-14	high-tolerance_sig
LOC110490350	6-phosphofructo-2-kinase/fructose-2&6-bisphosphatase_3	3.14049	3.4757e-08	high-tolerance_sig
si:dkey-30e9.6	uncharacterized_LOC110488165	3.1404	0.00161965	high-tolerance_sig
mst1ra	macrophage_stimulating_1_receptor_a	3.13366	9.5546e-17	high-tolerance_sig
si:ch211-80h18.1	otolith_matrix_macromolecule-62	3.1322	0.00807271	high-tolerance_sig
LOC110485435	receptor-interacting_serine/threonine-protein_kinase_3	3.13216	2.97911e-16	high-tolerance_sig
LOC110500534	uncharacterized_LOC110500534	3.1306	3.80638e-12	high-tolerance_sig
LOC110513427	zinc_finger_protein_493-like	3.12902	0.000417143	high-tolerance_sig
LOC110491406	leucine-rich_glioma-inactivated_protein_1	3.12817	3.79603e-11	high-tolerance_sig
LOC110529177	ryanodine_receptor_3	3.12772	0.00172633	high-tolerance_sig
LOC110494537	dysbindin	3.12468	0.00428982	high-tolerance_sig
LOC110494536	bone_morphogenetic_protein_7	3.1239	1.40227e-07	high-tolerance_sig
fermt1	FERM_domain_containing_kindlin_1	3.11506	6.82909e-09	high-tolerance_sig
LOC110512520	CD9_antigen-like	3.11428	0.000443691	high-tolerance_sig
LOC110527217	carboxypeptidase_O	3.11111	0.000720776	high-tolerance_sig
LOC110485436	receptor-interacting_serine/threonine-protein_kinase_3	3.10932	5.43009e-12	high-tolerance_sig
dctn1b	dynactin_1b	3.10737	0.00635896	high-tolerance_sig
LOC110500662	protein_Dok-7	3.10606	0.000288733	high-tolerance_sig
LOC110523100	uncharacterized_LOC110523100	3.10467	1.31895e-07	high-tolerance_sig
LOC110524274	mast_cell_protease_1A	3.10338	6.54346e-05	high-tolerance_sig
LOC110523810	heat_shock_protein_30-like	3.10203	0.000465826	high-tolerance_sig
gclc	glutamate-cysteine_ligase&_catalytic_subunit	3.10038	5.10608e-22	high-tolerance_sig
LOC110499956	amphoterin-induced_protein_2	3.1002	0.000360304	high-tolerance_sig
fosb	FBJ_murine_osteosarcoma_viral_oncogene_homolog_B	3.09832	5.24312e-06	high-tolerance_sig
LOC118966000	uncharacterized_LOC118966000	3.09672	0.000493532	high-tolerance_sig
LOC110486081	heterogeneous_nuclear_ribonucleoprotein_L-like	3.09651	0.00116925	high-tolerance_sig
podxl2	podocalyxin-like_2	3.09443	7.06783e-05	high-tolerance_sig
LOC110489701	protein_phosphatase_1_regulatory_subunit_16A	3.09213	2.92045e-09	high-tolerance_sig
LOC110501499	pro-glucagon	3.08384	0.000445266	high-tolerance_sig
nanog	nanog_homeobox	3.08301	2.85596e-09	high-tolerance_sig
LOC110498114	membrane-bound_O-acyltransferase_domain-containing_protein_2	3.08185	8.5122e-32	high-tolerance_sig
LOC110534837	carbonic_anhydrase_4	3.08161	9.72963e-08	high-tolerance_sig
LOC110524696	uncharacterized_LOC110524696	3.07948	2.95052e-05	high-tolerance_sig
LOC110527969	A_disintegrin_and_metalloproteinase_with_thrombospondin_motifs_9	3.07932	1.69215e-08	high-tolerance_sig
LOC118944787	small_nucleolar_RNA_SNORD15	3.07929	0.0088937	high-tolerance_sig
LOC110532757	serine--tRNA_ligase&_cytoplasmic	3.07913	2.0198e-08	high-tolerance_sig
cdhr2	cadherin_related_family_member_2	3.07614	0.000229652	high-tolerance_sig
fam83c	family_with_sequence_similarity_83_member_C	3.07529	4.65374e-21	high-tolerance_sig
LOC110485989	26S_proteasome_non-ATPase_regulatory_subunit_12	3.06856	1.46736e-35	high-tolerance_sig
LOC100136057	CC_chemokine	3.06723	0.00729868	high-tolerance_sig
LOC110488779	fos-related_antigen_1	3.06377	7.0825e-07	high-tolerance_sig
ergic3	ERGIC_and_golgi_3	3.05936	4.50635e-24	high-tolerance_sig
LOC110497875	uncharacterized_LOC110497875	3.05925	0.00534332	high-tolerance_sig
LOC110530931	uncharacterized_LOC110530931	3.05758	0.0003533	high-tolerance_sig
LOC110535857	solute_carrier_family_25_member_40	3.05704	1.56322e-18	high-tolerance_sig
LOC110532548	probable_nuclear_hormone_receptor_HR38	3.05472	0.00910327	high-tolerance_sig
LOC110486776	GTP-binding_protein_1	3.04981	1.77368e-18	high-tolerance_sig
LOC110507721	claudin-4-like	3.0494	0.00308223	high-tolerance_sig
LOC110521374	mixed_lineage_kinase_domain-like_protein	3.04809	0.0004437	high-tolerance_sig
tsga10	testis_specific&_10	3.04554	0.000344028	high-tolerance_sig
LOC118936372	uncharacterized_LOC118936372	3.04259	0.000327862	high-tolerance_sig
LOC110527813	twinfilin-2	3.0415	5.70926e-09	high-tolerance_sig
LOC110509962	peptidyl-prolyl_cis-trans_isomerase_FKBP2	3.03817	3.14124e-15	high-tolerance_sig
LOC110527655	transmembrane_protein_74B	3.03809	5.03319e-05	high-tolerance_sig
LOC118938188	uncharacterized_LOC118938188	3.03711	0.000283519	high-tolerance_sig
LOC110503252	collagen_alpha-1(XXVI)_chain	3.03152	3.56185e-05	high-tolerance_sig
LOC110494217	insulin-like_growth_factor-binding_protein_3	3.03146	6.8759e-06	high-tolerance_sig
LOC110498224	probable_polypeptide_N-acetylgalactosaminyltransferase_8	3.03035	0.00172126	high-tolerance_sig
LOC118941459	uncharacterized_LOC118941459	3.02866	4.50841e-07	high-tolerance_sig
LOC118938070	tetratricopeptide_repeat_protein_25-like	3.02343	0.00134058	high-tolerance_sig
LOC110500099	endoplasmin	3.02309	2.23348e-05	high-tolerance_sig
LOC110493919	transcriptional_repressor_scratch_2-like	3.01873	0.00391087	high-tolerance_sig
LOC118938128	zinc_finger_protein_664-like	3.01433	4.64728e-06	high-tolerance_sig
LOC118940056	gastrula_zinc_finger_protein_XlCGF17.1-like	3.01116	0.00823739	high-tolerance_sig
LOC110525249	SWI/SNF-related_matrix-associated_actin-dependent_regulator_of_chromatin_subfamily_A_containing_DEAD/H_box_1A	3.01031	2.6226e-18	high-tolerance_sig
LOC110494517	uncharacterized_LOC110494517	3.00957	6.3869e-09	high-tolerance_sig
hsc70	heat_shock_cognate_70	3.00893	2.59413e-20	high-tolerance_sig
LOC118964467	uncharacterized_LOC118964467	3.00774	4.79951e-21	high-tolerance_sig
LOC110520245	Bardet-Biedl_syndrome_2_protein_homolog	3.00703	7.86399e-18	high-tolerance_sig
LOC110489539	tissue_factor	3.00559	0.000434206	high-tolerance_sig
LOC110525987	ATP-binding_cassette_sub-family_A_member_2-like	3.00465	0.000869499	high-tolerance_sig
rergla	RERG/RAS-like_a	3.00211	3.03009e-06	high-tolerance_sig
LOC110529378	protein_disulfide-isomerase_A6	3.00178	2.69329e-11	high-tolerance_sig
LOC110530583	solute_carrier_family_22_member_7	3.00025	0.00952989	high-tolerance_sig
LOC118947011	ubiquitin_carboxyl-terminal_hydrolase_isozyme_L1-like	2.99894	0.00729875	high-tolerance_sig
LOC118965324	uncharacterized_LOC118965324	2.99655	0.0090489	high-tolerance_sig
tnnt3a	troponin_T_type_3a_(Skeletal_fast)	2.99108	0.000123637	high-tolerance_sig
LOC110520402	gap_junction_alpha-3_protein	2.99055	0.00029955	high-tolerance_sig
LOC110488282	T-complex_protein_1_subunit_gamma	2.98908	2.30051e-12	high-tolerance_sig
creb3l1	cAMP_responsive_element_binding_protein_3-like_1	2.98872	4.80324e-07	high-tolerance_sig
LOC110537417	ribonuclease&_RNase_K_b	2.98842	1.04436e-27	high-tolerance_sig
LOC110509494	calcium-binding_mitochondrial_carrier_protein_SCaMC-2	2.9877	4.8046e-09	high-tolerance_sig
LOC110521563	cyclin-dependent_kinase_4_inhibitor_C-like	2.98197	0.0042676	high-tolerance_sig
LOC110496433	asparagine_synthetase_[glutamine-hydrolyzing]	2.97973	8.6699e-12	high-tolerance_sig
si:ch211-235m3.5	BICD_family-like_cargo_adapter_1	2.97684	6.34157e-16	high-tolerance_sig
LOC118945777	uncharacterized_LOC118945777	2.97626	0.00197077	high-tolerance_sig
LOC110487542	chondroadherin-like_protein	2.97332	0.00527705	high-tolerance_sig
LOC110499587	putative_protein_PTGES3L	2.97274	0.00147515	high-tolerance_sig
LOC118948950	protein_disulfide-isomerase_A2-like	2.96894	0.00106374	high-tolerance_sig
LOC110515105	uncharacterized_protein_KIAA0895-like	2.96882	1.74508e-11	high-tolerance_sig
LOC110525202	mesencephalic_astrocyte-derived_neurotrophic_factor	2.96538	4.70221e-07	high-tolerance_sig
LOC110510923	protocadherin_Fat_3	2.96502	0.00611964	high-tolerance_sig
LOC110534181	homeobox_protein_CDX-1	2.96418	9.03479e-25	high-tolerance_sig
LOC118940405	equilibrative_nucleoside_transporter_1-like	2.95998	0.00242078	high-tolerance_sig
smn1	survival_of_motor_neuron_1&_telomeric	2.95767	7.81324e-26	high-tolerance_sig
LOC110499451	G-protein_coupled_receptor_family_C_group_5_member_C	2.95595	1.14773e-15	high-tolerance_sig
wdr55	WD_repeat_domain_55	2.94972	2.64776e-22	high-tolerance_sig
LOC110529828	visinin-like_protein_1	2.94585	7.90929e-08	high-tolerance_sig
LOC110498158	cathepsin_K	2.9455	2.97977e-19	high-tolerance_sig
zgc:171566	zgc:171566	2.94428	4.52644e-19	high-tolerance_sig
LOC110508304	GTP-binding_protein_10	2.94251	0.00433279	high-tolerance_sig
LOC110521891	uncharacterized_LOC110521891	2.94142	1.06299e-09	high-tolerance_sig
LOC110532637	ganglioside-induced_differentiation-associated_protein_1-like_1	2.93506	3.10903e-12	high-tolerance_sig
LOC110509859	uncharacterized_LOC110509859	2.93269	5.82337e-08	high-tolerance_sig
LOC110493361	hsp90_co-chaperone_Cdc37	2.9282	1.84607e-09	high-tolerance_sig
LOC110490528	E3_ubiquitin/ISG15_ligase_TRIM25-like	2.92761	0.00164146	high-tolerance_sig
LOC118938132	zinc_finger_protein_239-like	2.9264	8.10121e-05	high-tolerance_sig
fgfr1b	fibroblast_growth_factor_receptor_1b	2.91847	0.000784034	high-tolerance_sig
them4	thioesterase_superfamily_member_4	2.91668	9.72195e-09	high-tolerance_sig
LOC110510910	alpha-actinin-2	2.91637	1.60546e-06	high-tolerance_sig
LOC110497949	thrombospondin-1	2.91609	1.67681e-09	high-tolerance_sig
LOC118944298	uncharacterized_LOC118944298	2.916	0.000676287	high-tolerance_sig
LOC110506370	V-set_and_transmembrane_domain-containing_protein_2B-like	2.91576	0.00152726	high-tolerance_sig
LOC110537380	RING_finger_protein_121	2.91516	2.98051e-16	high-tolerance_sig
LOC110537088	translation_initiation_factor_eIF-2B_subunit_alpha	2.9128	5.29261e-24	high-tolerance_sig
tube1	tubulin&_epsilon_1	2.91173	1.17943e-18	high-tolerance_sig
LOC110508986	uncharacterized_protein_C1orf21_homolog	2.91153	1.29833e-08	high-tolerance_sig
LOC110522836	methyl-CpG-binding_domain_protein_2	2.90796	3.45454e-15	high-tolerance_sig
LOC110519361	dnaJ_homolog_subfamily_B_member_6-like	2.90764	1.04683e-08	high-tolerance_sig
[truncated: 12,245 more rows]

## Sheet: d) Lyndon-HGNC-IDs_LvC
Expr_Log_Ratio	Expr_p-value	eggNOG+BlastP-assigns	Duplicate	HGNC_Symbol	RT_GeneID
[truncated: 1,400 more rows]

[truncated: 2 more sheets: e) Lyndon-HGNC-IDs_HvC, f) Lyndon-HGNC-IDs_HvL]
