# Supplementary material for: Differences in gene expression between high and low tolerance rainbow trout (Oncorhynchus mykiss) to acute thermal stress
Source: PLoS One. 2025 Jan 8;20(1):e0312694. doi: 10.1371/journal.pone.0312694 (PMC11709236; doi:10.1371/journal.pone.0312694)
Supplement: S4 File — For a more detailed description of all the worksheets in the supplementary files the reader is directed to the DRYAD repository: doi.org/10.5061/dryad.6wwpzgn74. (XLSX) [file pone.0312694.s004.xlsx]

## Sheet: NOTES
Worksheets a)..r) are arranged as follows:		Summary of Gene Counts:
Sheets a)..f): Comparisons between low tolerance ( L ) and control ( C ) fish treatments.
Sheets g)..l): Comparisons between high tolerance ( H ) and control ( C ) fish treatments.		Treatment: Low-tolerance vs Control
Sheets m)..r): Comparisons between high tolerance ( H ) and low tolerance ( L ) fish treatments.
			Shared	Alma-only	Lyndon-only		Total*
For comparisons between LvC and HvC treatments, the H or L treatment is depicted prior to the C treatment.		Low	1410	2070	403		5293
For comparisons between the HvsL treatments, the H treatment is depicted prior to the L treatment.		Control	123	1125	271		1642
						⅀	6935
Each set of 6 worksheets is arranged as follows:
1. Average FC listing of genes shared between the Alma and Lyndon strains for the 1st treatment being compared.
2. Alphabetical listing of genes unique to the Alma strain for the 1st treatment being compared.		Treatment: High-tolerance vs Control
3. Alphabetical listing of genes unique to the Lyndon strain for the 1st treatment being compared.
4. Average FC listing of genes shared between the Alma and Lyndon strains for the 2nd treatment being compared.			Shared	Alma-only	Lyndon-only		Total*
5. Alphabetical listing of genes unique to the Alma strain for the 2nd treatment being compared.		High	5663	1073	2495		14894
6. Alphabetical listing of genes unique to the Lyndon strain for the 2nd treatment being compared.		Control	5207	1098	3183		14695
						⅀	29589
Only genes with a FDR P < 0.01 (CLC Genomics Workbench Analysis) are shown.
NOTE: The LOG2_FC columns in each worksheet are presented as raw output obtained from the CLC Genomics Workbench		Treatment: High-tolerance vs Low-tolerance
For the IPA analysis the expression values of the L, H, and H groups in the L v C, H v C, and H v L comparisons are
considered to be enhanced (+ values), while those in the opposite groups (i.e., controls and L in H v L) are repressed (- values).			Shared	Alma-only	Lyndon-only		Total*
		High	2153	329	3884		8519
The LOG2_FC values shown in column J within the shared genes worksheets (a, d, g, j, m, and p) reflect these expression		Low	2811	598	4050		10270
directions (i.e., enhanced or repressed).						⅀	18789
		* Total counts are obtained by doubling the Shared gene count and
		then adding across rows.

## Sheet: a) LvsC-low-tol-shared
Gene_ID	Description	LOG2_FC-Alma	FDR-Alma		LOG2_FC-Lyndon	FDR-Lyndon	Treatment		AVERAGE_FC
LOC110523814	gene-heat_shock_protein_30-like	-15.3046	1.19e-126		-11.9194	1.46e-23	low-tolerance_sig		13.612
LOC118964523	gene-heat_shock_protein_30-like	-14.4717	1.78e-13		-12.0546	1.46e-07	low-tolerance_sig		13.2632
LOC118964524	gene-heat_shock_protein_30-like	-15.1845	8.01e-13		-10.671	1.65e-13	low-tolerance_sig		12.9278
LOC110515957	gene-heat_shock_protein_30-like	-13.3042	4.1e-64		-12.0814	6.48e-22	low-tolerance_sig		12.6928
LOC110525787	gene-protein_unc-45_homolog_B	-13.1587	1.64e-13		-11.222	4.63e-07	low-tolerance_sig		12.1904
LOC110523813	gene-heat_shock_protein_30	-12.7835	9.14e-30		-11.4563	6.91e-13	low-tolerance_sig		12.1199
LOC118964597	gene-heat_shock_protein_30-like	-15.0461	3.8e-12		-9.17287	3.56e-11	low-tolerance_sig		12.1095
LOC118938279	gene-heat_shock_70_kDa_protein	-12.1173	5.32e-121		-11.611	7.08e-71	low-tolerance_sig		11.8641
LOC118938284	gene-heat_shock_70_kDa_protein-like	-14.3761	3.91e-14		-9.20638	4.73e-17	low-tolerance_sig		11.7912
LOC118964599	gene-heat_shock_protein_30-like	-15.0488	4.62e-12		-8.34479	1.25e-09	low-tolerance_sig		11.6968
LOC110522488	gene-heat_shock_protein_HSP_90-alpha_1	-13.8273	3.26e-223		-9.19254	6.14e-22	low-tolerance_sig		11.5099
LOC118964602	gene-heat_shock_protein_30-like	-13.4012	4.67e-63		-9.34951	1.29e-14	low-tolerance_sig		11.3754
hspa1b	gene-heat_shock_protein_family_A_(Hsp70)_member_1B	-13.5385	3.46e-114		-9.16673	3.19e-18	low-tolerance_sig		11.3526
LOC118964590	gene-heat_shock_protein_30-like	-12.5659	2.15e-24		-10.1217	3.19e-18	low-tolerance_sig		11.3438
LOC118964601	gene-heat_shock_protein_30-like	-13.1906	3.58e-17		-9.35759	1.2e-12	low-tolerance_sig		11.2741
hsp70a	gene-heat_shock_protein_70a	-13.175	2.37e-150		-9.31261	7.23e-29	low-tolerance_sig		11.2438
LOC110497859	gene-heat_shock_70_kDa_protein_4L	-12.2778	1.04e-11		-10.1842	1.23e-06	low-tolerance_sig		11.231
LOC118938282	gene-heat_shock_70_kDa_protein-like	-11.0871	1.17e-08		-11.2331	7.85e-06	low-tolerance_sig		11.1601
LOC118964600	gene-heat_shock_protein_30-like	-13.2035	7.1e-17		-9.02493	8.02e-11	low-tolerance_sig		11.1142
LOC118964593	gene-heat_shock_protein_30-like	-12.6912	2.29e-51		-9.42186	8.94e-18	low-tolerance_sig		11.0566
LOC118938283	gene-heat_shock_70_kDa_protein-like	-11.5077	1.63e-56		-10.5247	1.12e-36	low-tolerance_sig		11.0162
LOC118964598	gene-heat_shock_protein_30-like	-11.1545	1.95e-12		-10.8629	1.8e-13	low-tolerance_sig		11.0087
hsp70b	gene-heat_shock_protein_70b	-11.407	1.59e-267		-10.5361	3.25e-67	low-tolerance_sig		10.9715
LOC110512845	gene-heat_shock_70_kDa_protein	-11.3501	3.91e-290		-10.4638	6.94e-68	low-tolerance_sig		10.9069
LOC118964603	gene-heat_shock_protein_30	-12.9194	1.26e-23		-8.79371	2.15e-09	low-tolerance_sig		10.8566
LOC110529844	gene-heat_shock_protein_HSP_90-alpha	-12.5045	5.09e-272		-9.14385	7.09e-33	low-tolerance_sig		10.8242
LOC118938278	gene-heat_shock_70_kDa_protein-like	-11.2453	1.05e-57		-10.2954	1.93e-40	low-tolerance_sig		10.7704
LOC110485160	gene-heat_shock_70_kDa_protein	-11.0937	4.44e-277		-10.3258	4.07e-84	low-tolerance_sig		10.7097
LOC118964591	gene-heat_shock_protein_30-like	-10.3816	3.07e-31		-10.8343	1.45e-19	low-tolerance_sig		10.608
LOC118964592	gene-heat_shock_protein_30-like	-13.8422	1.98e-11		-7.13127	1.23e-07	low-tolerance_sig		10.4867
LOC118936524	gene-heat_shock_70_kDa_protein-like	-10.5354	3.38e-39		-10.3901	2.93e-24	low-tolerance_sig		10.4627
dnajb1b	gene-DnaJ_heat_shock_protein_family_(Hsp40)_member_B1b	-11.4479	3.29e-238		-9.29359	1.6e-67	low-tolerance_sig		10.3707
LOC118938281	gene-heat_shock_70_kDa_protein	-10.5549	1.38e-06		-10.0536	2.41e-12	low-tolerance_sig		10.3042
LOC110486257	gene-heat_shock_70_kDa_protein-like	-11.108	1.09e-29		-9.43034	4.75e-18	low-tolerance_sig		10.2692
LOC110521136	gene-uncharacterized_LOC110521136	-11.0264	9.8e-105		-9.37188	2.6e-28	low-tolerance_sig		10.1991
bag3	gene-BCL2_associated_athanogene_3	-9.96747	2.63e-124		-9.93044	9.84e-45	low-tolerance_sig		9.94896
LOC118940515	gene-protein_ATP6V1FNB	-11.59	1.8e-09		-7.5755	0.00102392	low-tolerance_sig		9.58277
LOC110533156	gene-natural_killer_cell_receptor_2B4-like	-8.27611	2.05e-25		-9.91735	2.26e-06	low-tolerance_sig		9.09673
dnaja	gene-DnaJ_heat_shock_protein_family_(Hsp40)_member_A	-9.2805	1.38e-192		-8.0991	4.75e-35	low-tolerance_sig		8.6898
LOC110529845	gene-heat_shock_protein_HSP_90-alpha_1	-9.3778	1.04e-51		-7.92409	2.61e-20	low-tolerance_sig		8.65095
LOC118966726	gene-SERTA_domain-containing_protein_2-like	-8.90252	0.000448962		-8.29283	3.33e-05	low-tolerance_sig		8.59768
LOC110537116	gene-heat_shock_protein_beta-11	-10.6654	1.03e-08		-5.33565	1.99e-05	low-tolerance_sig		8.00054
LOC110523810	gene-heat_shock_protein_30-like	-10.1804	3.12e-08		-5.73767	5.83e-05	low-tolerance_sig		7.95903
LOC110515528	gene-EF-hand_domain_family&_member_B	-9.2009	1.22e-06		-6.53032	0.00422534	low-tolerance_sig		7.86561
LOC118965577	gene-uncharacterized_LOC118965577	-7.72268	0.000156468		-7.96903	0.000246368	low-tolerance_sig		7.84585
LOC118966639	gene-SLAM_family_member_5-like	-8.29271	2.87e-05		-6.89607	0.000150041	low-tolerance_sig		7.59439
LOC118938277	gene-heat_shock_70_kDa_protein-like	-5.43953	1.07e-11		-9.61339	7.6e-28	low-tolerance_sig		7.52646
LOC110507746	gene-mitochondrial_uncoupling_protein_2	-9.14951	6.74e-14		-5.80784	2.14e-05	low-tolerance_sig		7.47867
LOC110502265	gene-BAG_family_molecular_chaperone_regulator_3	-9.02692	5.62e-51		-5.76941	2.98e-13	low-tolerance_sig		7.39817
si:dkeyp-27e10.3	gene-UPF0606_protein_KIAA1549	-9.03527	3.58e-13		-5.5687	2.89e-09	low-tolerance_sig		7.30199
LOC110504077	gene-serpin_H1	-7.72123	7.2e-60		-6.82255	1.8e-36	low-tolerance_sig		7.27189
mss51	gene-MSS51_mitochondrial_translational_activator	-9.73171	3.96e-07		-4.68329	0.00901926	low-tolerance_sig		7.2075
LOC118938280	gene-heat_shock_70_kDa_protein	-7.77446	1.09e-23		-6.59345	6.47e-14	low-tolerance_sig		7.18396
LOC110532630	gene-CCN_family_member_2	-6.70415	5.27e-10		-7.49019	0.000867483	low-tolerance_sig		7.09717
LOC110502685	gene-BAG_cochaperone_2	-7.73578	1.68e-118		-6.38724	5.1e-26	low-tolerance_sig		7.06151
zgc:92429	gene-CHORD_and_p23_melusin_like_domain-containing_protein	-9.01379	4.85e-17		-5.09714	6.39e-07	low-tolerance_sig		7.05546
LOC110492175	gene-protein_phosphatase_1_regulatory_subunit_15B	-6.84889	1.28e-105		-7.02192	4.76e-59	low-tolerance_sig		6.93541
LOC110535540	gene-cAMP-responsive_element_modulator	-6.63784	6.8e-38		-7.16696	1.56e-12	low-tolerance_sig		6.9024
LOC110491487	gene-uncharacterized_LOC110491487	-8.21648	4.27e-05		-5.54005	2.55e-08	low-tolerance_sig		6.87827
rgs2	gene-regulator_of_G_protein_signaling_2	-6.95557	2.33e-38		-6.67792	4.63e-18	low-tolerance_sig		6.81675
LOC110520443	gene-sodium/myo-inositol_cotransporter	-6.51001	3.3e-28		-7.06052	4.54e-09	low-tolerance_sig		6.78526
hsp47	gene-heat_shock_protein_47	-7.12685	1.07e-115		-6.43419	2.75e-49	low-tolerance_sig		6.78052
LOC118943840	gene-SERTA_domain-containing_protein_2-like	-7.16329	6.15e-07		-6.12051	0.000586193	low-tolerance_sig		6.6419
LOC110529274	gene-proto-oncogene_c-Fos	-6.4299	1.69e-53		-6.57086	9.73e-26	low-tolerance_sig		6.50038
LOC110502162	gene-trace_amine-associated_receptor_13c-like	-7.41742	0.00107968		-5.53526	5.74e-06	low-tolerance_sig		6.47634
LOC110533353	gene-heat_shock_70_kDa_protein_4	-6.79829	1.49e-115		-5.84643	1.64e-25	low-tolerance_sig		6.32236
LOC110518243	gene-uncharacterized_LOC110518243	-7.37903	4.88e-35		-5.14889	3.32e-12	low-tolerance_sig		6.26396
LOC110523808	gene-heat_shock_protein_beta-11	-6.03328	4.56e-14		-6.36655	0.00573217	low-tolerance_sig		6.19991
LOC110504214	gene-phospholipase_DDHD1-like	-5.18227	0.000195667		-6.93448	0.00544184	low-tolerance_sig		6.05838
cplx4a	gene-complexin_4a	-7.50756	3.76e-12		-4.51641	1.76e-06	low-tolerance_sig		6.01198
LOC110522641	gene-proto-oncogene_c-Fos	-5.12454	2.05e-28		-6.8966	3.96e-38	low-tolerance_sig		6.01057
LOC118938152	gene-paternally-expressed_gene_3_protein-like	-7.48188	0.000829046		-4.25218	0.000518814	low-tolerance_sig		5.86703
LOC110487440	gene-exocyst_complex_component_7-like	-5.18507	1.32e-05		-6.34938	0.00668577	low-tolerance_sig		5.76723
LOC118937837	gene-monocarboxylate_transporter_7-like	-3.87732	0.000276863		-7.4746	3.13e-07	low-tolerance_sig		5.67596
LOC100136335	gene-DNA-damage-inducible_transcript_4-like	-4.28483	1.85e-28		-6.97705	6.38e-20	low-tolerance_sig		5.63094
LOC110498862	gene-cerebellar_degeneration-related_protein_2	-6.5347	2.68e-13		-4.63059	1.64e-07	low-tolerance_sig		5.58265
zfand2a	gene-zinc_finger&_AN1-type_domain_2A	-6.18702	2.16e-85		-4.95567	1.2e-17	low-tolerance_sig		5.57135
LOC110486719	gene-very-long-chain_enoyl-CoA_reductase	-4.14803	8.18e-08		-6.8848	0.00224354	low-tolerance_sig		5.51642
LOC110532130	gene-polyhomeotic-like_protein_2	-5.59175	1.32e-73		-5.29944	7.14e-24	low-tolerance_sig		5.44559
LOC110500952	gene-uncharacterized_LOC110500952	-5.10218	1.37e-09		-5.55923	4.14e-08	low-tolerance_sig		5.33071
ch25h	gene-cholesterol_25-hydroxylase	-3.96634	1.5e-11		-6.67133	1.6e-12	low-tolerance_sig		5.31883
LOC110525943	gene-uncharacterized_LOC110525943	-6.43359	0.00285052		-4.18095	0.000281033	low-tolerance_sig		5.30727
LOC118937769	gene-sterile_alpha_motif_domain-containing_protein_9-like	-5.3814	3.01e-09		-5.2204	3.02e-08	low-tolerance_sig		5.3009
ublp	gene-ubiquitin-like_protein	-5.02487	7.75e-10		-5.55969	2.28e-07	low-tolerance_sig		5.29228
ahsa1a	gene-AHA1&_activator_of_heat_shock_protein_ATPase_homolog_1a	-5.73642	3.03e-72		-4.73471	3.66e-17	low-tolerance_sig		5.23556
LOC110503972	gene-heat_shock_cognate_70_kDa_protein-like	-5.5946	7.5e-40		-4.77541	5.08e-17	low-tolerance_sig		5.185
LOC110506443	gene-cartilage_intermediate_layer_protein_1	-5.69294	3.02e-14		-4.67544	6.92e-06	low-tolerance_sig		5.18419
rgma	gene-repulsive_guidance_molecule_BMP_co-receptor_a	-5.69719	3.26e-19		-4.53674	5.07e-06	low-tolerance_sig		5.11697
dusp1	gene-dual_specificity_phosphatase_1	-4.79386	1.96e-34		-5.34966	1.93e-27	low-tolerance_sig		5.07176
LOC110507736	gene-midnolin	-5.55895	2.52e-58		-4.58187	3.67e-16	low-tolerance_sig		5.07041
LOC110522968	gene-leucine-rich_repeat-containing_protein_15	-5.8076	4.63e-20		-4.32304	0.000182225	low-tolerance_sig		5.06532
ddhd1a	gene-DDHD_domain_containing_1a	-5.41166	1.53e-75		-4.69747	3.44e-16	low-tolerance_sig		5.05456
sesn2	gene-sestrin_2	-5.01452	2.95e-29		-5.08243	1.78e-14	low-tolerance_sig		5.04847
pck1	gene-phosphoenolpyruvate_carboxykinase_1_(soluble)	-4.42983	9.27e-11		-5.60537	1.08e-16	low-tolerance_sig		5.0176
LOC110529637	gene-prolyl_4-hydroxylase_subunit_alpha-1	-6.52562	1.19e-46		-3.49264	5.89e-09	low-tolerance_sig		5.00913
LOC110513421	gene-zinc_finger_protein_2_homolog	-4.02004	0.0030216		-5.9876	6.01e-05	low-tolerance_sig		5.00382
LOC110500262	gene-calumenin-A	-5.30584	2.05e-67		-4.59887	7.27e-19	low-tolerance_sig		4.95235
LOC110520160	gene-claudin-10	-4.93073	5.44e-07		-4.96875	0.00222913	low-tolerance_sig		4.94974
LOC110503182	gene-cysteine_and_histidine-rich_domain-containing_protein_1	-5.58258	2.5e-24		-4.30384	2.85e-09	low-tolerance_sig		4.94321
LOC110485460	gene-lysosomal-associated_transmembrane_protein_4B	-5.41784	6.84e-59		-4.45483	3.27e-19	low-tolerance_sig		4.93633
prr18	gene-proline_rich_18	-3.01217	0.000413098		-6.7241	2.1e-06	low-tolerance_sig		4.86814
csdc2a	gene-cold_shock_domain_containing_C2&_RNA_binding_a	-5.27052	7.91e-18		-4.29691	1.75e-05	low-tolerance_sig		4.78371
LOC110501731	gene-guanylate-binding_protein_1	-5.1465	4e-41		-4.38064	2.47e-23	low-tolerance_sig		4.76357
LOC110528269	gene-tribbles_homolog_2	-4.87322	6.46e-39		-4.46155	1.09e-14	low-tolerance_sig		4.66739
LOC110495125	gene-39S_ribosomal_protein_L45&_mitochondrial-like	-5.22024	1.81e-38		-4.10364	4.73e-17	low-tolerance_sig		4.66194
ubb	gene-ubiquitin_B	-4.28163	5.41e-42		-5.02372	2.21e-21	low-tolerance_sig		4.65267
LOC110485275	gene-exocyst_complex_component_7	-5.70521	0.000154573		-3.59996	0.00396403	low-tolerance_sig		4.65259
LOC110497532	gene-uncharacterized_LOC110497532	-6.27529	0.00524906		-3.00391	0.00782798	low-tolerance_sig		4.6396
zbtb8a	gene-zinc_finger_and_BTB_domain_containing_8A	-4.16076	3.76e-27		-5.08873	1.2e-28	low-tolerance_sig		4.62474
pfkfb3	gene-6-phosphofructo-2-kinase/fructose-2&6-biphosphatase_3	-4.89776	1.78e-13		-4.34769	1.51e-13	low-tolerance_sig		4.62272
LOC118943932	gene-uncharacterized_LOC118943932	-5.32605	2.3e-15		-3.90493	1.47e-08	low-tolerance_sig		4.61549
LOC110517168	gene-interferon_a3-like	-4.52331	0.002135		-4.68603	0.000588923	low-tolerance_sig		4.60467
LOC110497480	gene-fos-related_antigen_2	-4.7024	8.93e-48		-4.50206	7.69e-19	low-tolerance_sig		4.60223
LOC110521734	gene-peptidyl-prolyl_cis-trans_isomerase_FKBP4	-5.35538	6.44e-74		-3.76589	6.37e-14	low-tolerance_sig		4.56063
ga45b	gene-Growth_arrest_and_DNA-damage-inducible_protein_GADD45_beta	-4.01378	3.91e-19		-5.07539	3.08e-24	low-tolerance_sig		4.54459
LOC110487093	gene-monocarboxylate_transporter_4-like	-4.21439	3.33e-10		-4.82393	4.64e-10	low-tolerance_sig		4.51916
LOC100379111	gene-CCAAT/enhancer_binding_protein_alpha	-4.60631	1.41e-43		-4.42895	7.72e-24	low-tolerance_sig		4.51763
LOC110508895	gene-mitochondrial_import_inner_membrane_translocase_subunit_TIM44	-5.26142	4.27e-14		-3.76135	6.25e-06	low-tolerance_sig		4.51138
LOC118966029	gene-uncharacterized_LOC118966029	-2.70158	0.00930343		-6.31083	0.00663345	low-tolerance_sig		4.50621
LOC110537762	gene-heat_shock_70_kDa_protein_4	-4.87959	1.65e-57		-4.11828	1.21e-16	low-tolerance_sig		4.49894
LOC110504980	gene-fos-related_antigen_1	-4.42357	3.43e-09		-4.53373	0.00104609	low-tolerance_sig		4.47865
LOC110503551	gene-inositol-trisphosphate_3-kinase_C	-4.21862	8.67e-22		-4.73538	7.03e-19	low-tolerance_sig		4.477
LOC110495656	gene-small_integral_membrane_protein_11A	-5.57148	2.38e-49		-3.37426	1.43e-08	low-tolerance_sig		4.47287
sgk1	gene-serum/glucocorticoid_regulated_kinase_1	-4.20511	0.000163968		-4.7319	3.77e-11	low-tolerance_sig		4.46851
LOC110500228	gene-achaete-scute_homolog_3	-4.8479	9.55e-10		-4.08822	1.19e-07	low-tolerance_sig		4.46806
LOC110494613	gene-uncharacterized_LOC110494613	-5.22827	3.13e-12		-3.70602	0.000158212	low-tolerance_sig		4.46714
steap2	gene-STEAP_family_member_2&_metalloreductase	-4.19075	0.000102666		-4.6886	0.00426164	low-tolerance_sig		4.43967
usp21	gene-ubiquitin_specific_peptidase_21	-5.60444	1.21e-14		-3.21726	7.37e-05	low-tolerance_sig		4.41085
fosl2	gene-FOS_like_2&_AP-1_transcription_factor_subunit	-4.45531	3.32e-35		-4.32338	9.19e-13	low-tolerance_sig		4.38935
cu051	gene-CU051_protein	-4.87732	4.31e-09		-3.83433	1.25e-05	low-tolerance_sig		4.35583
mthfd2	gene-methylenetetrahydrofolate_dehydrogenase_(NADP+_dependent)_2&_methenyltetrahydrofolate_cyclohydrolase	-4.83413	7.74e-52		-3.82077	6.6e-10	low-tolerance_sig		4.32745
LOC110486200	gene-sterile_alpha_motif_domain-containing_protein_14	-5.01853	3.21e-15		-3.60775	0.000381013	low-tolerance_sig		4.31314
LOC118936268	gene-polyubiquitin-like	-4.99932	1.01e-08		-3.62557	0.000348562	low-tolerance_sig		4.31245
bag2	gene-BCL2_associated_athanogene_2	-4.66462	2e-36		-3.93465	1.91e-15	low-tolerance_sig		4.29963
LOC110529254	gene-serine/threonine-protein_kinase_Sgk1	-3.99461	2.15e-17		-4.59597	3.7e-16	low-tolerance_sig		4.29529
LOC110493449	gene-transcription_factor_jun-B	-3.82771	3.4e-22		-4.74779	1.78e-19	low-tolerance_sig		4.28775
LOC110500099	gene-endoplasmin	-4.7201	5.05e-24		-3.78276	5.44e-07	low-tolerance_sig		4.25143
LOC110485453	gene-uncharacterized_LOC110485453	-5.08233	8.96e-49		-3.41393	1.87e-05	low-tolerance_sig		4.24813
LOC110536375	gene-circadian-associated_transcriptional_repressor	-4.38452	2.68e-63		-4.10741	4.83e-16	low-tolerance_sig		4.24597
polr2m	gene-RNA_polymerase_II_subunit_M	-4.22781	1.26e-40		-4.25906	2.02e-23	low-tolerance_sig		4.24344
LOC110514511	gene-protein_Dok-7	-3.87406	1.16e-05		-4.60929	0.00161458	low-tolerance_sig		4.24167
LOC118944018	gene-uncharacterized_LOC118944018	-4.21251	5.98e-06		-4.17318	2.31e-05	low-tolerance_sig		4.19285
LOC110538848	gene-metalloproteinase_inhibitor_2	-4.75623	3.77e-45		-3.58999	1.09e-15	low-tolerance_sig		4.17311
LOC110488116	gene-uncharacterized_LOC110488116	-4.3816	1.98e-48		-3.96005	1.41e-19	low-tolerance_sig		4.17083
LOC110510005	gene-stress-induced-phosphoprotein_1	-4.63373	5.45e-52		-3.70753	1.2e-17	low-tolerance_sig		4.17063
LOC110503834	gene-inverted_formin-2	-3.59564	0.000505924		-4.72991	0.00149281	low-tolerance_sig		4.16278
LOC110525265	gene-protein_Largen	-3.79854	0.00117955		-4.51692	0.000774148	low-tolerance_sig		4.15773
LOC110503150	gene-forkhead_box_protein_L2	-2.60346	0.00518773		-5.70808	4.84e-06	low-tolerance_sig		4.15577
LOC110493349	gene-hsp90_co-chaperone_Cdc37	-4.70675	1.21e-22		-3.60352	2.08e-13	low-tolerance_sig		4.15514
LOC110490511	gene-sodium-coupled_neutral_amino_acid_transporter_2	-4.12792	2.54e-26		-4.15145	6.01e-15	low-tolerance_sig		4.13969
chac1	gene-ChaC&_cation_transport_regulator_homolog_1_(E._coli)	-3.5473	4.35e-22		-4.7282	5.8e-19	low-tolerance_sig		4.13775
LOC110507910	gene-heat_shock_70_kDa_protein_13	-4.28311	1.51e-40		-3.97138	2.02e-15	low-tolerance_sig		4.12725
phlda2	gene-pleckstrin_homology-like_domain&_family_A&_member_2	-4.41285	4.27e-16		-3.81401	6.29e-06	low-tolerance_sig		4.11343
LOC110537463	gene-zinc_finger_and_BTB_domain-containing_protein_21	-4.45819	8.54e-38		-3.75249	4.26e-12	low-tolerance_sig		4.10534
LOC110523966	gene-Krueppel-like_factor_4	-4.64803	7.65e-14		-3.54895	2.61e-07	low-tolerance_sig		4.09849
LOC110527535	gene-SH3_domain-binding_protein_4-A	-4.91425	2.04e-15		-3.25794	0.000171491	low-tolerance_sig		4.0861
them4	gene-thioesterase_superfamily_member_4	-4.94679	2.42e-46		-3.20171	1.19e-08	low-tolerance_sig		4.07425
LOC110523835	gene-cytochrome_P450_2D15	-4.2634	3.04e-06		-3.80609	0.00254253	low-tolerance_sig		4.03474
LOC110501838	gene-60_kDa_heat_shock_protein&_mitochondrial	-4.72189	1.1e-41		-3.3235	1.93e-11	low-tolerance_sig		4.02269
LOC110533508	gene-heat_shock_cognate_70_kDa_protein	-4.87286	5.26e-28		-3.14752	4.26e-07	low-tolerance_sig		4.01019
LOC110486721	gene-dnaJ_homolog_subfamily_B_member_1	-4.48419	2.4e-64		-3.5245	6.44e-18	low-tolerance_sig		4.00435
atf5a	gene-activating_transcription_factor_5a	-3.41279	4.25e-12		-4.59339	3.4e-12	low-tolerance_sig		4.00309
LOC110534665	gene-zinc_finger_protein_34	-4.09994	2.44e-28		-3.84548	5.69e-19	low-tolerance_sig		3.97271
LOC110488779	gene-fos-related_antigen_1	-4.00345	2.04e-08		-3.92301	4.2e-08	low-tolerance_sig		3.96323
LOC110504795	gene-early_growth_response_protein_1	-3.15953	4.31e-12		-4.73709	2.01e-19	low-tolerance_sig		3.94831
LOC110501634	gene-sodium/myo-inositol_cotransporter	-4.67502	7.38e-62		-3.2004	4.43e-15	low-tolerance_sig		3.93771
LOC110485452	gene-uncharacterized_LOC110485452	-4.36696	1.21e-18		-3.49811	8.94e-07	low-tolerance_sig		3.93254
LOC110493361	gene-hsp90_co-chaperone_Cdc37	-4.65946	4.17e-45		-3.18095	5.37e-10	low-tolerance_sig		3.9202
fkbp5	gene-FKBP_prolyl_isomerase_5	-3.60996	6.14e-14		-4.22685	2.74e-12	low-tolerance_sig		3.91841
LOC110531584	gene-purine_nucleoside_phosphorylase	-3.54099	3.08e-13		-4.27987	1.01e-14	low-tolerance_sig		3.91043
si:ch73-261i21.5	gene-zona_pellucida-like_domain-containing_protein_1	-4.06818	1.52e-21		-3.74237	2.22e-09	low-tolerance_sig		3.90527
si:dkey-220k22.3	gene-uncharacterized_LOC110523247	-5.40005	3.75e-06		-2.41015	0.00545026	low-tolerance_sig		3.9051
LOC110521616	gene-Jun_proto-oncogene&_AP-1_transcription_factor_subunit	-3.94805	6.34e-25		-3.84526	1.8e-13	low-tolerance_sig		3.89666
LOC110493656	gene-protein_phosphatase_1_regulatory_subunit_27	-3.66163	5.65e-31		-4.07929	6.47e-16	low-tolerance_sig		3.87046
LOC110495487	gene-filamin_A-interacting_protein_1-like	-4.14354	6.03e-33		-3.5888	5.59e-26	low-tolerance_sig		3.86617
jun	gene-Jun_proto-oncogene&_AP-1_transcription_factor_subunit	-3.76004	2.58e-30		-3.97182	7.05e-20	low-tolerance_sig		3.86593
LOC110490350	gene-6-phosphofructo-2-kinase/fructose-2&6-bisphosphatase_3	-3.64562	9.16e-12		-4.08398	2.99e-11	low-tolerance_sig		3.8648
zgc:153115	gene-uncharacterized_LOC110530064	-3.9695	2.22e-22		-3.74621	1.43e-12	low-tolerance_sig		3.85786
LOC110497805	gene-1-phosphatidylinositol_4&5-bisphosphate_phosphodiesterase_beta-1	-3.04971	0.000166675		-4.6061	0.00339294	low-tolerance_sig		3.8279
zgc:56231	gene-KISc_KIF23_like_and_GBP_C_domain-containing_protein	-3.94908	0.000161267		-3.69288	0.00170748	low-tolerance_sig		3.82098
si:dkey-177p2.6	gene-SERTA_domain-containing_protein	-4.1878	2.2e-55		-3.42341	2.47e-16	low-tolerance_sig		3.80561
LOC110538084	gene-endoplasmic_reticulum_membrane_sensor_NFE2L1	-4.23508	3.75e-32		-3.34273	3.52e-13	low-tolerance_sig		3.78891
LOC110486308	gene-AN1-type_zinc_finger_protein_2B	-4.60325	5.66e-40		-2.95067	3e-08	low-tolerance_sig		3.77696
LOC110529842	gene-mitochondrial_basic_amino_acids_transporter	-3.78344	0.00150631		-3.76555	0.0030871	low-tolerance_sig		3.77449
LOC110494779	gene-SKI_family_transcriptional_corepressor_2	-4.01438	2.48e-47		-3.52857	7.07e-16	low-tolerance_sig		3.77148
slc25a25a	gene-solute_carrier_family_25_member_25a	-3.58038	1.02e-18		-3.95321	2.71e-16	low-tolerance_sig		3.76679
LOC110487960	gene-dual_specificity_protein_phosphatase_1	-4.07957	1.54e-32		-3.45271	3.3e-20	low-tolerance_sig		3.76614
LOC110509955	gene-4F2_cell-surface_antigen_heavy_chain	-3.56694	5.8e-29		-3.92614	3.35e-12	low-tolerance_sig		3.74654
LOC110504779	gene-serine_protease_inhibitor_Kazal-type_1	-3.65506	1.14e-30		-3.83273	3e-15	low-tolerance_sig		3.74389
plod3	gene-procollagen-lysine&_2-oxoglutarate_5-dioxygenase_3	-4.37616	8.87e-40		-3.11019	6.55e-08	low-tolerance_sig		3.74318
LOC110494169	gene-nuclear_receptor_subfamily_4_group_A_member_1	-4.53215	1.93e-13		-2.95013	0.000146418	low-tolerance_sig		3.74114
LOC110507010	gene-CCAAT/enhancer-binding_protein_alpha-like	-3.82056	3.53e-29		-3.62631	7.03e-19	low-tolerance_sig		3.72344
nr4a3	gene-nuclear_receptor_subfamily_4&_group_A&_member_3	-3.65194	8.79e-09		-3.78917	0.000292746	low-tolerance_sig		3.72055
LOC110531820	gene-eukaryotic_translation_initiation_factor_5A-1	-4.36735	2.82e-45		-3.02514	1.92e-13	low-tolerance_sig		3.69625
LOC110507436	gene-neutral_amino_acid_transporter_B(0)	-4.0444	1.78e-32		-3.34751	1.57e-11	low-tolerance_sig		3.69595
LOC110505605	gene-heat_shock_70_kDa_protein_4L	-4.63832	5.1e-33		-2.74724	1.79e-11	low-tolerance_sig		3.69278
LOC110499335	gene-MARVEL_domain-containing_protein_1	-4.1621	1.15e-18		-3.20507	2.28e-09	low-tolerance_sig		3.68358
LOC110534158	gene-nuclear_receptor_subfamily_4_group_A_member_3	-4.05317	2.52e-09		-3.29946	0.00431528	low-tolerance_sig		3.67632
LOC118948174	gene-zinc_finger_protein_OZF-like	-4.09676	5.16e-26		-3.25515	1.79e-11	low-tolerance_sig		3.67596
lep	gene-leptin	-3.15137	1.31e-09		-4.17857	4.97e-13	low-tolerance_sig		3.66497
igfbp1a	gene-insulin-like_growth_factor_binding_protein_1a	-3.19438	7.49e-17		-4.12865	1.39e-12	low-tolerance_sig		3.66151
LOC110526054	gene-gastrula_zinc_finger_protein_XlCGF17.1	-4.65784	1.04e-41		-2.6361	3.55e-07	low-tolerance_sig		3.64697
LOC110487092	gene-monocarboxylate_transporter_4	-3.1714	5.58e-06		-4.10162	1.47e-08	low-tolerance_sig		3.63651
LOC110494152	gene-tribbles_homolog_2	-4.21497	1.51e-15		-3.05693	5.24e-09	low-tolerance_sig		3.63595
LOC110521788	gene-CCN_family_member_1	-3.1318	3.77e-10		-4.12369	4.13e-16	low-tolerance_sig		3.62775
LOC118966075	gene-DNA_damage-inducible_transcript_4_protein-like	-3.56509	2.04e-18		-3.68918	3.22e-14	low-tolerance_sig		3.62714
LOC110485498	gene-transcription_factor_MafG-like	-3.55554	2.3e-05		-3.69345	1.7e-06	low-tolerance_sig		3.62449
LOC110535859	gene-tubulin_beta-1_chain	-3.91552	8.73e-29		-3.31695	1.4e-09	low-tolerance_sig		3.61623
aknad1	gene-AKNA_domain_containing_1	-3.16173	0.00124821		-4.0649	0.000763887	low-tolerance_sig		3.61331
LOC110519361	gene-dnaJ_homolog_subfamily_B_member_6-like	-4.67707	1.64e-44		-2.53954	5.64e-06	low-tolerance_sig		3.6083
LOC110536087	gene-nodal_homolog	-3.95091	4.77e-13		-3.24374	1.92e-05	low-tolerance_sig		3.59732
LOC110505151	gene-uncharacterized_LOC110505151	-4.34654	8.65e-09		-2.83308	0.00947157	low-tolerance_sig		3.58981
LOC110522249	gene-cyclic_AMP-dependent_transcription_factor_ATF-3	-3.67869	3.07e-31		-3.49903	4.93e-14	low-tolerance_sig		3.58886
LOC110521024	gene-transmembrane_protein_266	-4.18836	2.19e-18		-2.97105	4.83e-07	low-tolerance_sig		3.57971
LOC110531799	gene-DNA-damage-inducible_transcript_4	-3.50521	8.3e-18		-3.6417	2.1e-16	low-tolerance_sig		3.57345
si:ch73-335l21.4	gene-E3_ubiquitin-protein_ligase-like	-3.42927	1.27e-07		-3.6583	2.22e-06	low-tolerance_sig		3.54379
LOC100136256	gene-junB_protein	-2.9776	9.32e-18		-4.1014	7.16e-18	low-tolerance_sig		3.5395
LOC110507352	gene-uncharacterized_LOC110507352	-4.60924	1.78e-09		-2.45497	0.0056287	low-tolerance_sig		3.5321
LOC110496313	gene-peptidyl-prolyl_cis-trans_isomerase_FKBP4	-4.24844	2.8e-35		-2.75453	1.48e-09	low-tolerance_sig		3.50148
LOC110506536	gene-ubiquitin_carboxyl-terminal_hydrolase_MINDY-2-like	-4.77955	1.37e-61		-2.19926	7.81e-06	low-tolerance_sig		3.48941
hsd3b1	gene-hydroxy-delta-5-steroid_dehydrogenase&_3_beta-_and_steroid_delta-isomerase_1	-5.12389	4.89e-15		-1.82351	0.00481845	low-tolerance_sig		3.4737
LOC110533300	gene-14-3-3_protein_gamma-1-like	-4.66353	1.23e-14		-2.27862	0.00731592	low-tolerance_sig		3.47108
LOC110493274	gene-uncharacterized_LOC110493274	-2.93414	0.00175855		-3.99598	0.00246958	low-tolerance_sig		3.46506
LOC110491599	gene-uncharacterized_LOC110491599	-3.50626	2.23e-27		-3.41785	3.58e-15	low-tolerance_sig		3.46206
LOC110525030	gene-uncharacterized_LOC110525030	-3.18817	0.00561652		-3.69487	0.00998608	low-tolerance_sig		3.44152
LOC110501844	gene-TBCC_domain-containing_protein_1	-3.87063	4.62e-29		-3.00798	1.02e-12	low-tolerance_sig		3.43931
LOC110530354	gene-homeobox_protein_engrailed-2b-like	-3.45739	0.000176518		-3.41805	3.65e-05	low-tolerance_sig		3.43772
LOC110526857	gene-Krueppel-like_factor_13	-4.58392	2.35e-22		-2.28689	4.31e-05	low-tolerance_sig		3.43541
LOC110511512	gene-ADP-ribosylation_factor_4	-4.51129	3.63e-18		-2.35307	4.89e-06	low-tolerance_sig		3.43218
atf3	gene-activating_transcription_factor_3	-3.62906	2.09e-19		-3.23254	6.08e-10	low-tolerance_sig		3.4308
LOC110521048	gene-electron_transfer_flavoprotein_subunit_alpha&_mitochondrial-like	-3.65943	2.2e-31		-3.1594	2.85e-15	low-tolerance_sig		3.40941
fkbp9	gene-FKBP_prolyl_isomerase_9	-4.17106	5.67e-35		-2.64181	4.31e-08	low-tolerance_sig		3.40644
LOC110488282	gene-T-complex_protein_1_subunit_gamma	-4.0913	1.96e-34		-2.71253	2.15e-09	low-tolerance_sig		3.40192
LOC110521512	gene-MAP_kinase-interacting_serine/threonine-protein_kinase_2	-4.04691	4.08e-28		-2.75043	1.41e-10	low-tolerance_sig		3.39867
hyou1	gene-hypoxia_up-regulated_1	-3.50556	3.63e-23		-3.28863	2.73e-08	low-tolerance_sig		3.3971
sqstm1	gene-sequestosome_1	-3.65053	8.52e-30		-3.1393	8.15e-09	low-tolerance_sig		3.39491
tmem269	gene-transmembrane_protein_269	-4.21121	2.6e-25		-2.5777	3.44e-06	low-tolerance_sig		3.39446
LOC110523600	gene-endoplasmic_reticulum_chaperone_BiP	-3.01235	5.73e-17		-3.77136	4.8e-12	low-tolerance_sig		3.39186
LOC118936537	gene-NUAK_family_SNF1-like_kinase_1	-3.46853	1.5e-12		-3.31383	1.68e-06	low-tolerance_sig		3.39118
LOC110530482	gene-DNA_damage-inducible_transcript_4_protein	-3.7146	2.75e-09		-3.06669	6.41e-06	low-tolerance_sig		3.39065
hspa8b	gene-heat_shock_protein_family_A_(Hsp70)_member_8b	-3.18671	1.05e-20		-3.57589	1.48e-17	low-tolerance_sig		3.3813
LOC110486765	gene-immediate_early_response_gene_2_protein	-3.47211	3.51e-18		-3.28946	1.93e-19	low-tolerance_sig		3.38078
LOC110520091	gene-D-3-phosphoglycerate_dehydrogenase	-2.77555	2.73e-09		-3.98559	2.48e-06	low-tolerance_sig		3.38057
LOC110492082	gene-transmembrane_protein_269	-4.57174	8.03e-47		-2.18784	5.14e-06	low-tolerance_sig		3.37979
LOC118938459	gene-uncharacterized_LOC118938459	-3.0346	0.00145094		-3.71678	1.08e-06	low-tolerance_sig		3.37569
LOC110490251	gene-dnaJ_homolog_subfamily_B_member_9	-3.19461	7.23e-21		-3.50478	7.37e-21	low-tolerance_sig		3.34969
LOC110533772	gene-pannexin-1	-4.56439	3.35e-16		-2.13408	0.00160998	low-tolerance_sig		3.34923
fosb	gene-FBJ_murine_osteosarcoma_viral_oncogene_homolog_B	-4.28275	2.5e-06		-2.41142	0.00904241	low-tolerance_sig		3.34709
LOC110502836	gene-ADP-ribosylation_factor_4-like	-3.86892	1.18e-11		-2.82263	1.14e-09	low-tolerance_sig		3.34578
LOC110493620	gene-39S_ribosomal_protein_L45&_mitochondrial-like	-3.76935	2.64e-08		-2.90844	0.000389571	low-tolerance_sig		3.33889
lypc	gene-ly6_domain_containing&_pigment_cell	-2.80578	5.38e-07		-3.85916	8.7e-07	low-tolerance_sig		3.33247
LOC110507169	gene-uncharacterized_LOC110507169	-3.58358	7.3e-24		-3.05223	5.9e-09	low-tolerance_sig		3.3179
LOC100136244	gene-tissue_inhibitor_of_metalloproteinase_2	-3.98744	2.01e-27		-2.64797	5.64e-08	low-tolerance_sig		3.31771
plod1a	gene-procollagen-lysine&_2-oxoglutarate_5-dioxygenase_1a	-3.85985	2.2e-50		-2.7618	9.94e-14	low-tolerance_sig		3.31083
mindy2	gene-MINDY_lysine_48_deubiquitinase_2	-4.69467	2.88e-60		-1.91165	2.64e-05	low-tolerance_sig		3.30316
LOC110538378	gene-chromobox_protein_homolog_8	-4.03482	3.64e-10		-2.55441	0.000582442	low-tolerance_sig		3.29462
LOC118964567	gene-uncharacterized_LOC118964567	-2.92032	0.00889958		-3.65255	0.00493028	low-tolerance_sig		3.28643
LOC110528060	gene-rootletin	-3.31936	6.08e-05		-3.24272	0.000795508	low-tolerance_sig		3.28104
LOC110500098	gene-gelsolin	-3.48388	0.00334371		-3.03213	0.00690563	low-tolerance_sig		3.25801
LOC118938416	gene-zinc_finger_protein_239-like	-3.58965	0.00438261		-2.92436	0.00746489	low-tolerance_sig		3.257
dusp2	gene-dual_specificity_phosphatase_2	-3.54064	4.37e-06		-2.9728	1.3e-06	low-tolerance_sig		3.25672
LOC110501875	gene-rho-related_GTP-binding_protein_RhoE	-3.79174	3.12e-18		-2.70182	2.4e-08	low-tolerance_sig		3.24678
LOC110489568	gene-methionine_synthase_reductase	-3.99175	1.6e-32		-2.49026	4.36e-06	low-tolerance_sig		3.241
LOC110522413	gene-protein_shisa-like-1a	-3.25651	0.00298144		-3.17489	0.00652854	low-tolerance_sig		3.2157
LOC110491931	gene-prostaglandin_E_synthase_3	-3.6456	1.13e-37		-2.75863	1.38e-10	low-tolerance_sig		3.20212
LOC118943931	gene-uncharacterized_LOC118943931	-3.21414	0.00637302		-3.17607	0.00588895	low-tolerance_sig		3.1951
LOC110534103	gene-uncharacterized_LOC110534103	-3.27774	1.25e-08		-3.10376	9.33e-06	low-tolerance_sig		3.19075
LOC110537117	gene-heat_shock_protein_30-like	-3.16292	1.92e-05		-3.19815	0.00164211	low-tolerance_sig		3.18053
LOC110526578	gene-la-related_protein_6	-3.09835	1.24e-20		-3.25123	2.23e-15	low-tolerance_sig		3.17479
LOC110521598	gene-CMRF35-like_molecule_5	-3.87668	6.02e-06		-2.4651	0.00606701	low-tolerance_sig		3.17089
LOC110534720	gene-zinc_finger_protein_271	-4.00017	1.14e-07		-2.28515	0.00604977	low-tolerance_sig		3.14266
LOC110514117	gene-zinc_finger_protein_883	-3.70264	1.02e-14		-2.57151	0.000372823	low-tolerance_sig		3.13708
LOC110532819	gene-solute_carrier_family_25_member_33	-3.56359	8.92e-25		-2.70227	4.06e-08	low-tolerance_sig		3.13293
LOC118938110	gene-zinc_finger_protein_883-like	-4.05096	2.82e-10		-2.19768	0.00170978	low-tolerance_sig		3.12432
LOC110506822	gene-monoacylglycerol_lipase_ABHD2	-3.25534	4.36e-07		-2.9879	4.45e-06	low-tolerance_sig		3.12162
LOC110492686	gene-transcription_factor_jun-D	-2.8373	1.02e-11		-3.40442	7.84e-12	low-tolerance_sig		3.12086
LOC110503777	gene-uncharacterized_LOC110503777	-3.16003	7.03e-21		-3.05409	5.82e-10	low-tolerance_sig		3.10706
LOC110526055	gene-uncharacterized_LOC110526055	-4.13789	9.98e-37		-2.06894	9.07e-06	low-tolerance_sig		3.10342
LOC110497044	gene-interferon_regulatory_factor_8	-2.8826	3.56e-18		-3.32133	9.06e-18	low-tolerance_sig		3.10196
LOC110530023	gene-cAMP-specific_3'&5'-cyclic_phosphodiesterase_4B	-3.09426	2.05e-16		-3.09537	3.85e-13	low-tolerance_sig		3.09482
LOC110499337	gene-phosphatidylinositol_4-kinase_type_2-alpha	-3.73162	2.26e-23		-2.45151	4.7e-08	low-tolerance_sig		3.09156
bcap29	gene-B_cell_receptor_associated_protein_29	-2.89809	6.01e-17		-3.2787	6.74e-11	low-tolerance_sig		3.08839
LOC110538369	gene-cold_shock_domain-containing_protein_C2	-3.81266	2.6e-25		-2.36188	3.34e-08	low-tolerance_sig		3.08727
LOC118965200	gene-antho-RFamide_neuropeptides_type_2-like	-2.57444	0.00573102		-3.59089	0.000108308	low-tolerance_sig		3.08266
LOC110532637	gene-ganglioside-induced_differentiation-associated_protein_1-like_1	-4.21709	7.17e-47		-1.92822	7.87e-05	low-tolerance_sig		3.07265
LOC110530665	gene-dynein&_cytoplasmic_1&_intermediate_chain_2a	-3.66705	1.22e-20		-2.47542	2.81e-07	low-tolerance_sig		3.07123
LOC110507717	gene-coiled-coil-helix-coiled-coil-helix_domain-containing_protein_2	-3.25602	2.86e-18		-2.86675	1.11e-07	low-tolerance_sig		3.06138
LOC110521713	gene-bromodomain_testis-specific_protein	-3.36479	3.07e-30		-2.74998	3.91e-15	low-tolerance_sig		3.05739
LOC110531948	gene-dedicator_of_cytokinesis_protein_3	-4.01835	1.88e-12		-2.09168	0.000139643	low-tolerance_sig		3.05502
LOC110532757	gene-serine--tRNA_ligase&_cytoplasmic	-2.57065	1.4e-07		-3.53521	8.74e-10	low-tolerance_sig		3.05293
serpinf1	gene-serpin_peptidase_inhibitor&_clade_F_(alpha-2_antiplasmin&_pigment_epithelium_derived_factor)&_member_1	-3.69366	3.04e-17		-2.40417	1.07e-09	low-tolerance_sig		3.04891
LOC118965025	gene-gamma-glutamyl_hydrolase-like	-3.14684	0.00256991		-2.91546	0.00849801	low-tolerance_sig		3.03115
LOC110508646	gene-uncharacterized_LOC110508646	-3.36304	0.000829755		-2.69238	0.00753055	low-tolerance_sig		3.02771
LOC110520286	gene-inhibin_beta_B_chain	-3.24759	5.86e-07		-2.80278	0.000882763	low-tolerance_sig		3.02518
LOC110535691	gene-protein_fem-1_homolog_C	-3.4728	4.68e-31		-2.57193	2.47e-12	low-tolerance_sig		3.02236
LOC110490074	gene-matrix_metalloproteinase-23	-3.35747	1.15e-06		-2.68095	0.000787088	low-tolerance_sig		3.01921
LOC110536955	gene-Krueppel-like_factor_4	-3.62647	1.67e-18		-2.40719	0.000108601	low-tolerance_sig		3.01683
LOC118936634	gene-C-type_lectin_domain_family_4_member_F-like	-2.92399	1.91e-07		-3.09508	6.72e-08	low-tolerance_sig		3.00954
LOC110495687	gene-lipoyltransferase_1&_mitochondrial	-3.87286	4.99e-32		-2.13126	1.88e-06	low-tolerance_sig		3.00206
si:ch211-107m4.1	gene-heterogeneous_nuclear_ribonucleoprotein_U-like_protein_2	-3.20809	2.59e-30		-2.78595	3.7e-12	low-tolerance_sig		2.99702
LOC110488874	gene-polycomb_group_RING_finger_protein_3	-3.6196	1.68e-46		-2.3697	8.52e-09	low-tolerance_sig		2.99465
LOC110516170	gene-zinc_finger_protein_OZF	-3.34931	1.21e-13		-2.63306	2.58e-06	low-tolerance_sig		2.99118
LOC118936789	gene-uncharacterized_LOC118936789	-3.05121	0.00388292		-2.92185	0.00961846	low-tolerance_sig		2.98653
LOC110490703	gene-NUAK_family_SNF1-like_kinase_1	-2.50098	1.34e-05		-3.47058	1.11e-05	low-tolerance_sig		2.98578
LOC110538673	gene-dnaJ_homolog_subfamily_B_member_1	-3.34436	2.02e-38		-2.62288	1.14e-13	low-tolerance_sig		2.98362
LOC110531797	gene-perilipin-2	-3.42383	4.59e-09		-2.5302	5.83e-06	low-tolerance_sig		2.97701
LOC110486706	gene-homologous_recombination_OB-fold_protein	-3.28635	2.61e-37		-2.66672	1.5e-12	low-tolerance_sig		2.97653
LOC100135840	gene-endoplasmic_reticulum_chaperone_BiP	-2.86437	7.93e-16		-3.0881	6.23e-11	low-tolerance_sig		2.97624
klf13	gene-Kruppel-like_factor_13	-4.27481	1.23e-19		-1.67209	0.00109767	low-tolerance_sig		2.97345
celf3a	gene-cugbp&_Elav-like_family_member_3a	-4.03236	8.59e-11		-1.91143	0.000432347	low-tolerance_sig		2.97189
LOC110486113	gene-uncharacterized_LOC110486113	-3.31067	6.36e-17		-2.62763	1.1e-06	low-tolerance_sig		2.96915
LOC110503884	gene-phosphoserine_phosphatase	-3.80532	1.52e-16		-2.12769	3.03e-05	low-tolerance_sig		2.96651
LOC110520364	gene-transcription_cofactor_vestigial-like_protein_3	-3.27635	3.65e-15		-2.64022	7.84e-07	low-tolerance_sig		2.95829
LOC110504777	gene-nucleotide_exchange_factor_SIL1	-3.00839	6.46e-17		-2.90749	2.68e-09	low-tolerance_sig		2.95794
LOC110528258	gene-probable_nuclear_hormone_receptor_HR38	-3.38235	1.12e-08		-2.53033	0.000591833	low-tolerance_sig		2.95634
LOC110534635	gene-zinc_finger_protein_271-like	-3.1384	6.44e-21		-2.75635	1.23e-13	low-tolerance_sig		2.94738
LOC110503138	gene-class_A_basic_helix-loop-helix_protein_15-like	-2.77125	8.07e-14		-3.11739	2.2e-09	low-tolerance_sig		2.94432
LOC110506357	gene-neuropilin_and_tolloid-like_protein_2	-2.41132	0.000182875		-3.46478	1.32e-06	low-tolerance_sig		2.93805
sox4b	gene-SRY-box_transcription_factor_4b	-2.95961	8.32e-24		-2.88898	2.82e-15	low-tolerance_sig		2.92429
dnajc3a	gene-DnaJ_(Hsp40)_homolog&_subfamily_C&_member_3a	-2.88943	9.7e-17		-2.95445	5.11e-07	low-tolerance_sig		2.92194
LOC110503835	gene-arfaptin-2	-3.02138	1.45e-23		-2.81681	1.06e-10	low-tolerance_sig		2.9191
LOC110529541	gene-CCN_family_member_2	-2.84619	2.46e-17		-2.9897	7.72e-20	low-tolerance_sig		2.91795
cidec	gene-cell_death_inducing_DFFA_like_effector_c	-3.11383	1.92e-24		-2.72106	1.32e-07	low-tolerance_sig		2.91744
LOC118964444	gene-laminin_subunit_beta-1-like	-2.92103	0.00789156		-2.91294	0.0054177	low-tolerance_sig		2.91698
LOC110505508	gene-thrombospondin-1	-3.39435	1.82e-15		-2.43253	1.63e-09	low-tolerance_sig		2.91344
LOC110536384	gene-V-set_and_immunoglobulin_domain-containing_protein_10	-3.09692	4.84e-23		-2.72603	1.2e-13	low-tolerance_sig		2.91147
LOC110500171	gene-SIN3-HDAC_complex-associated_factor-like	-4.1305	5.99e-17		-1.67999	0.00237854	low-tolerance_sig		2.90524
LOC110533656	gene-zinc_finger_and_BTB_domain-containing_protein_21	-3.30445	5.2e-33		-2.5045	2.27e-12	low-tolerance_sig		2.90447
LOC118936840	gene-uncharacterized_LOC118936840	-2.84944	1.24e-11		-2.95188	2.2e-12	low-tolerance_sig		2.90066
LOC110494823	gene-mesencephalic_astrocyte-derived_neurotrophic_factor	-3.12347	1.06e-17		-2.67208	1.39e-06	low-tolerance_sig		2.89778
phf20b	gene-PHD_finger_protein_20&_b	-3.44039	9.97e-36		-2.34189	9.13e-11	low-tolerance_sig		2.89114
LOC110494097	gene-peptidyl-prolyl_cis-trans_isomerase_FKBP5	-2.99382	1.19e-16		-2.78094	1.42e-10	low-tolerance_sig		2.88738
tbcb	gene-tubulin_folding_cofactor_B	-3.34745	5.94e-26		-2.42352	8.25e-10	low-tolerance_sig		2.88548
LOC110522639	gene-jun_dimerization_protein_2	-3.05255	3.98e-26		-2.71038	2.06e-10	low-tolerance_sig		2.88147
LOC110526931	gene-low_choriolytic_enzyme-like	-3.76951	4.3e-20		-1.98053	3.81e-05	low-tolerance_sig		2.87502
LOC110504902	gene-DAP3-binding_cell_death_enhancer_1	-3.40827	3.63e-32		-2.32271	2.59e-09	low-tolerance_sig		2.86549
LOC110531707	gene-dnaJ_homolog_subfamily_C_member_3	-2.71943	1.87e-24		-3.01145	3e-13	low-tolerance_sig		2.86544
LOC110525629	gene-neurofilament_light_polypeptide	-2.45732	3.38e-06		-3.25278	5.83e-06	low-tolerance_sig		2.85505
LOC110499096	gene-thyrotroph_embryonic_factor	-2.56719	2.06e-14		-3.14064	7.05e-10	low-tolerance_sig		2.85391
LOC110486909	gene-sterile_alpha_motif_domain-containing_protein_9-like	-3.22154	3.61e-09		-2.48068	0.000621313	low-tolerance_sig		2.85111
gnav1	gene-guanine_nucleotide_binding_protein_(G_protein)_alpha_v1	-3.45201	1.55e-15		-2.24718	0.00280169	low-tolerance_sig		2.8496
LOC110534269	gene-dnaJ_homolog_subfamily_A_member_1	-3.12312	1.61e-24		-2.572	5.51e-11	low-tolerance_sig		2.84756
LOC110490247	gene-sugar_phosphate_exchanger_3	-2.98825	1.05e-21		-2.70339	5.84e-11	low-tolerance_sig		2.84582
LOC110494816	gene-ceramide_synthase_5	-3.09982	5.11e-18		-2.58976	2.29e-07	low-tolerance_sig		2.84479
gadd45ga	gene-growth_arrest_and_DNA-damage-inducible&_gamma_a	-2.15782	9.31e-10		-3.52969	4.87e-21	low-tolerance_sig		2.84375
LOC110497226	gene-uncharacterized_LOC110497226	-2.67253	2.7e-19		-3.00872	1.04e-17	low-tolerance_sig		2.84062
LOC110502655	gene-tubulin_beta_chain-like	-3.81437	5.15e-08		-1.85995	0.00800494	low-tolerance_sig		2.83716
LOC110497782	gene-ornithine_decarboxylase_1	-2.96497	3.47e-09		-2.70608	5.56e-06	low-tolerance_sig		2.83553
flrt3	gene-fibronectin_leucine_rich_transmembrane_3	-2.8412	6.93e-13		-2.82687	9.91e-12	low-tolerance_sig		2.83403
LOC110504959	gene-START_domain-containing_protein_10	-2.37431	8.08e-06		-3.28395	5.55e-06	low-tolerance_sig		2.82913
LOC110507670	gene-arfaptin-2	-3.16086	8.63e-24		-2.49471	1.07e-09	low-tolerance_sig		2.82779
LOC110521346	gene-gastrula_zinc_finger_protein_XlCGF57.1	-2.76496	8.96e-15		-2.87732	4.13e-11	low-tolerance_sig		2.82114
LOC118966696	gene-vitamin_K_epoxide_reductase_complex_subunit_1-like_protein_1	-2.68732	2.02e-21		-2.95124	1.04e-11	low-tolerance_sig		2.81928
LOC110509730	gene-sarcoplasmic/endoplasmic_reticulum_calcium_ATPase_2	-2.98092	3.49e-18		-2.6322	2.24e-07	low-tolerance_sig		2.80656
LOC110533509	gene-zinc_finger_protein_ZPR1	-3.3787	4.84e-23		-2.21183	8.31e-06	low-tolerance_sig		2.79526
LOC110491471	gene-putative_protein_PTGES3L	-3.33045	1.61e-07		-2.24924	3.06e-05	low-tolerance_sig		2.78984
uri1	gene-URI1_prefoldin_like_chaperone	-3.481	9.44e-30		-2.09314	3.47e-07	low-tolerance_sig		2.78707
LOC110490072	gene-choline-phosphate_cytidylyltransferase_A-like	-2.76752	1.92e-08		-2.79029	4.13e-06	low-tolerance_sig		2.7789
LOC110490194	gene-calumenin-A	-3.43421	1.21e-13		-2.11744	3.05e-05	low-tolerance_sig		2.77582
LOC110494987	gene-G0/G1_switch_protein_2	-3.46528	5.24e-11		-2.07576	0.00872464	low-tolerance_sig		2.77052
pptc7a	gene-protein_phosphatase_targeting_COQ7_a	-3.2329	8.65e-18		-2.30469	9.33e-05	low-tolerance_sig		2.76879
LOC110492419	gene-protein_tyrosine_phosphatase_domain-containing_protein_1	-2.89765	0.00358523		-2.63814	0.0065698	low-tolerance_sig		2.76789
LOC110527798	gene-ephrin_type-A_receptor_2	-2.82618	1.75e-22		-2.70879	2.74e-16	low-tolerance_sig		2.76749
ormdl3	gene-ORMDL_sphingolipid_biosynthesis_regulator_3	-3.21478	1.01e-18		-2.29815	2.18e-05	low-tolerance_sig		2.75647
LOC110494474	gene-solute_carrier_family_2&_facilitated_glucose_transporter_member_1	-3.50456	1.77e-14		-2.00438	0.00032615	low-tolerance_sig		2.75447
LOC110487835	gene-sodium-dependent_lysophosphatidylcholine_symporter_1-B	-3.70122	7.33e-23		-1.80664	0.00290929	low-tolerance_sig		2.75393
LOC110497949	gene-thrombospondin-1	-3.03227	1.16e-06		-2.46605	5.62e-05	low-tolerance_sig		2.74916
LOC110499332	gene-keratin-associated_protein_16-1-like	-3.0956	1.45e-08		-2.39793	0.00068882	low-tolerance_sig		2.74676
LOC110508993	gene-transmembrane_protein_238	-2.49573	1.14e-05		-2.98681	4.4e-07	low-tolerance_sig		2.74127
LOC110501729	gene-guanylate-binding_protein_1-like	-3.44845	1.12e-25		-2.024	1.64e-07	low-tolerance_sig		2.73623
LOC110508582	gene-circadian-associated_transcriptional_repressor	-3.28097	3.84e-18		-2.18358	2.83e-05	low-tolerance_sig		2.73227
vwa1	gene-von_Willebrand_factor_A_domain_containing_1	-3.53052	1.83e-23		-1.92923	6.12e-07	low-tolerance_sig		2.72987
LOC110490155	gene-serine/threonine-protein_kinase_pim-3	-3.41848	4.3e-27		-2.03274	3.85e-05	low-tolerance_sig		2.72561
rad9b	gene-RAD9_checkpoint_clamp_component_B	-3.05981	1.65e-19		-2.38052	1.65e-05	low-tolerance_sig		2.72016
LOC110520873	gene-sorting_nexin-27	-3.03164	9.21e-17		-2.39928	9.81e-09	low-tolerance_sig		2.71546
LOC110508782	gene-uncharacterized_LOC110508782	-3.08295	1.74e-28		-2.33379	1.24e-07	low-tolerance_sig		2.70837
LOC110488389	gene-palmitoyltransferase_ZDHHC3	-3.20712	6.69e-40		-2.20619	8.66e-10	low-tolerance_sig		2.70665
LOC110490501	gene-aryl_hydrocarbon_receptor_nuclear_translocator-like_protein_2	-3.11255	7.07e-13		-2.27677	2.13e-05	low-tolerance_sig		2.69466
LOC110533411	gene-protein_transport_protein_Sec24A	-3.19864	5.16e-26		-2.19002	4.06e-08	low-tolerance_sig		2.69433
LOC110494740	gene-major_histocompatibility_complex_class_I-related_gene_protein	-3.05751	5.16e-18		-2.32176	2.77e-09	low-tolerance_sig		2.68964
LOC118938430	gene-immediate_early_response_gene_2_protein-like	-2.22387	0.00015612		-3.14404	1.09e-08	low-tolerance_sig		2.68396
LOC110487436	gene-hsp70-binding_protein_1	-3.47445	2.9e-25		-1.87464	0.000110094	low-tolerance_sig		2.67454
si:ch73-141c7.1	gene-coenzyme_Q-binding_protein_COQ10_homolog&_mitochondrial	-2.15788	0.000598319		-3.19007	4.9e-15	low-tolerance_sig		2.67398
LOC110533369	gene-prolyl_4-hydroxylase_subunit_alpha-2	-3.97498	2.25e-16		-1.36502	0.00358839	low-tolerance_sig		2.67
ddx5	gene-DEAD_(Asp-Glu-Ala-Asp)_box_helicase_5	-2.73727	9.14e-15		-2.59649	1.94e-06	low-tolerance_sig		2.66688
hspa13	gene-heat_shock_protein_70_family&_member_13	-2.70206	2.13e-15		-2.62728	3.82e-08	low-tolerance_sig		2.66467
LOC110522446	gene-bone_morphogenetic_protein_2	-3.32324	3.23e-07		-2.00158	0.00170927	low-tolerance_sig		2.66241
LOC110521504	gene-long-chain-fatty-acid--CoA_ligase_ACSBG2	-2.58005	2.63e-17		-2.74287	1.2e-11	low-tolerance_sig		2.66146
LOC110501285	gene-C-X-C_chemokine_receptor_type_1	-2.29067	0.00103699		-3.03094	0.00601627	low-tolerance_sig		2.66081
LOC110521703	gene-regulator_of_G-protein_signaling_1	-2.00329	0.000405297		-3.31179	2.34e-08	low-tolerance_sig		2.65754
cisd2	gene-CDGSH_iron_sulfur_domain_2	-2.46779	9.66e-16		-2.84308	5.57e-12	low-tolerance_sig		2.65543
asns	gene-asparagine_synthetase	-2.19241	1.04e-10		-3.09897	1.13e-10	low-tolerance_sig		2.64569
LOC110531459	gene-plasminogen_activator_inhibitor_1	-3.63501	5.25e-09		-1.65629	0.00277645	low-tolerance_sig		2.64565
LOC110491816	gene-uncharacterized_LOC110491816	-2.45571	0.000141109		-2.82221	5.37e-10	low-tolerance_sig		2.63896
LOC110497224	gene-uncharacterized_LOC110497224	-2.2122	6.14e-10		-3.06474	1.32e-07	low-tolerance_sig		2.63847
LOC110536389	gene-heat_shock_protein_beta-8	-3.47666	1.1e-28		-1.79535	6.43e-06	low-tolerance_sig		2.63601
hsp90bb	gene-heat_shock_90kDa_protein_1_beta_isoform_b	-3.00023	2.06e-21		-2.27082	3.79e-08	low-tolerance_sig		2.63552
LOC110491563	gene-uncharacterized_protein_PB18E9.04c	-3.08925	8.19e-19		-2.18162	6.43e-06	low-tolerance_sig		2.63543
myd88	gene-MYD88_innate_immune_signal_transduction_adaptor	-3.18363	4.34e-34		-2.07926	1.08e-08	low-tolerance_sig		2.63145
LOC110535689	gene-cysteine_dioxygenase_type_1	-2.83525	9.64e-11		-2.42498	5.84e-06	low-tolerance_sig		2.63012
LOC110537408	gene-uncharacterized_LOC110537408	-3.28944	3.89e-18		-1.96378	0.000486702	low-tolerance_sig		2.62661
LOC110537261	gene-nuclear_fragile_X_mental_retardation-interacting_protein_2	-2.72992	9.56e-28		-2.51843	5.46e-12	low-tolerance_sig		2.62418
LOC110538145	gene-ADP-ribosylation_factor-like_protein_5B	-3.05146	5.84e-22		-2.19292	3.77e-09	low-tolerance_sig		2.62219
LOC110509906	gene-solute_carrier_family_35_member_E4	-3.02554	2.71e-23		-2.21775	2.31e-07	low-tolerance_sig		2.62164
LOC110507932	gene-potassium_voltage-gated_channel_subfamily_E_member_4	-2.63491	4e-08		-2.59827	6.8e-06	low-tolerance_sig		2.61659
LOC110490260	gene-cyclic_AMP-responsive_element-binding_protein_3-like_protein_2	-2.83625	1.69e-27		-2.39333	1.74e-12	low-tolerance_sig		2.61479
LOC110529513	gene-NADH_dehydrogenase_[ubiquinone]_1_alpha_subcomplex_assembly_factor_4	-2.94741	1.05e-25		-2.2821	1.13e-09	low-tolerance_sig		2.61476
LOC110527696	gene-inhibin_beta_B_chain	-3.25474	9.69e-23		-1.9712	0.000711609	low-tolerance_sig		2.61297
LOC110535590	gene-dnaJ_homolog_subfamily_B_member_6	-3.80416	8.73e-21		-1.41855	0.00585712	low-tolerance_sig		2.61136
LOC110536150	gene-repulsive_guidance_molecule_BMP_co-receptor_b	-3.05703	1.16e-09		-2.16223	0.000367117	low-tolerance_sig		2.60963
LOC110494514	gene-GATA-binding_factor_2	-3.40171	2.42e-16		-1.81674	0.00610837	low-tolerance_sig		2.60922
LOC110500925	gene-B-cell_receptor-associated_protein_29-like	-2.6992	0.00629673		-2.50933	0.00613986	low-tolerance_sig		2.60427
LOC110534007	gene-stress-induced-phosphoprotein_1	-2.8889	1.31e-19		-2.3038	8.09e-08	low-tolerance_sig		2.59635
LOC110520283	gene-sterile_alpha_motif_domain-containing_protein_9	-3.09305	4.4e-19		-2.09728	7.12e-05	low-tolerance_sig		2.59517
LOC118936846	gene-uncharacterized_LOC118936846	-2.80477	9.02e-05		-2.37293	0.00908279	low-tolerance_sig		2.58885
LOC110510208	gene-mitogen-activated_protein_kinase_9	-2.49977	3.58e-10		-2.67726	7.89e-06	low-tolerance_sig		2.58851
LOC110496457	gene-serine/threonine-protein_phosphatase_1_regulatory_subunit_10	-2.62497	1.71e-14		-2.54784	1.17e-12	low-tolerance_sig		2.58641
LOC110497726	gene-protein_FAM177A1	-2.38505	2.73e-12		-2.77982	2.37e-08	low-tolerance_sig		2.58244
LOC110537676	gene-adapter_molecule_crk	-2.48209	7.24e-06		-2.67063	3.23e-05	low-tolerance_sig		2.57636
LOC110525703	gene-bifunctional_methylenetetrahydrofolate_dehydrogenase/cyclohydrolase&_mitochondrial	-1.84769	0.00185297		-3.30119	4.77e-09	low-tolerance_sig		2.57444
LOC110533510	gene-uncharacterized_LOC110533510	-3.02917	2.67e-14		-2.11672	4.09e-05	low-tolerance_sig		2.57294
LOC110497262	gene-calcium_and_integrin-binding_protein_1-like	-2.98034	2.72e-13		-2.16462	7.62e-06	low-tolerance_sig		2.57248
LOC110521945	gene-zinc_finger_protein_239-like	-3.28823	4.16e-27		-1.85562	5.89e-05	low-tolerance_sig		2.57192
LOC110529828	gene-visinin-like_protein_1	-2.58302	2.86e-06		-2.5539	0.00065323	low-tolerance_sig		2.56846
LOC110527156	gene-growth_hormone-regulated_TBC_protein_1-A	-2.66262	8.81e-15		-2.46771	4.52e-08	low-tolerance_sig		2.56516
LOC110494836	gene-dual_specificity_protein_phosphatase_7	-3.40203	3.64e-26		-1.72804	1.93e-05	low-tolerance_sig		2.56504
LOC110490564	gene-cytoskeleton-associated_protein_4	-2.15949	6.39e-07		-2.96198	7.68e-08	low-tolerance_sig		2.56073
glut1a	gene-glucose_transporter_1A	-3.18811	2.64e-25		-1.93215	0.00011096	low-tolerance_sig		2.56013
sdf2l1	gene-stromal_cell-derived_factor_2-like_1	-2.45166	1.39e-13		-2.6532	1.78e-09	low-tolerance_sig		2.55243
LOC110537608	gene-zinc_finger_and_BTB_domain-containing_protein_16-A	-3.15309	4.75e-12		-1.95003	0.000809665	low-tolerance_sig		2.55156
LOC110493525	gene-uncharacterized_LOC110493525	-2.95813	2.43e-06		-2.14351	0.0016708	low-tolerance_sig		2.55082
LOC110503881	gene-T-complex_protein_1_subunit_zeta	-2.90318	1.67e-18		-2.19543	1.45e-06	low-tolerance_sig		2.5493
LOC110529244	gene-uncharacterized_LOC110529244	-2.60155	3.07e-12		-2.49568	9.74e-10	low-tolerance_sig		2.54862
LOC110494667	gene-protein_DDI1_homolog_2	-3.13556	5.89e-27		-1.9571	9.4e-07	low-tolerance_sig		2.54633
LOC110535381	gene-zinc_finger_protein_354A	-2.82798	3.23e-16		-2.25931	1.87e-10	low-tolerance_sig		2.54364
creb3l1	gene-cAMP_responsive_element_binding_protein_3-like_1	-2.82654	3.06e-09		-2.25978	0.00322624	low-tolerance_sig		2.54316
LOC110507976	gene-T-lymphocyte_activation_antigen_CD80	-2.98919	1.63e-05		-2.09142	0.00506711	low-tolerance_sig		2.54031
LOC110500224	gene-dnaJ_homolog_subfamily_B_member_9	-2.39121	4.49e-12		-2.65652	2.16e-12	low-tolerance_sig		2.52387
LOC110501413	gene-glucose-6-phosphate_exchanger_SLC37A1	-1.98806	4.32e-06		-3.05924	2.7e-08	low-tolerance_sig		2.52365
LOC118955850	gene-fragile_X_mental_retardation_syndrome-related_protein_1_homolog_B-like	-2.66126	1.84e-11		-2.34846	6.25e-09	low-tolerance_sig		2.50486
LOC110499958	gene-sodium-coupled_neutral_amino_acid_transporter_2	-2.69228	5.79e-15		-2.31625	1.77e-07	low-tolerance_sig		2.50427
dusp8a	gene-dual_specificity_phosphatase_8a	-2.72831	1.43e-15		-2.27683	1.07e-09	low-tolerance_sig		2.50257
LOC110508846	gene-cytochrome_c-type_heme_lyase	-2.87091	5.09e-22		-2.13404	2.02e-07	low-tolerance_sig		2.50247
LOC110516629	gene-uncharacterized_protein_KIAA0895-like	-2.55781	0.00400446		-2.4457	0.00159776	low-tolerance_sig		2.50176
LOC110490503	gene-serine/threonine-protein_kinase_38-like	-2.64492	3.4e-22		-2.35836	4.19e-11	low-tolerance_sig		2.50164
LOC110510160	gene-B-cell_lymphoma_3_protein_homolog	-2.39138	5.44e-07		-2.6073	2.18e-05	low-tolerance_sig		2.49934
LOC110520206	gene-homocysteine-responsive_endoplasmic_reticulum-resident_ubiquitin-like_domain_member_1_protein	-2.53079	1.28e-17		-2.46642	3.24e-09	low-tolerance_sig		2.49861
LOC110525406	gene-AN1-type_zinc_finger_protein_5	-2.58279	2.91e-12		-2.4119	1.14e-09	low-tolerance_sig		2.49735
hacd3	gene-3-hydroxyacyl-CoA_dehydratase_3	-3.14786	2.46e-17		-1.84557	7.51e-06	low-tolerance_sig		2.49671
tdh	gene-L-threonine_dehydrogenase	-1.85928	0.000473248		-3.13308	9.41e-09	low-tolerance_sig		2.49618
LOC118946768	gene-ras-related_protein_Rab-33B-like	-2.5484	0.000479568		-2.43556	0.0063299	low-tolerance_sig		2.49198
LOC110521712	gene-transforming_growth_factor_beta_receptor_type_3	-3.06729	5.84e-24		-1.90906	3.81e-07	low-tolerance_sig		2.48818
LOC110521444	gene-uncharacterized_LOC110521444	-2.86692	1.87e-05		-2.1084	0.00529201	low-tolerance_sig		2.48766
lipe1	gene-hormone-sensitive_lipase_subtype_1	-3.37071	4.97e-26		-1.60329	0.000432071	low-tolerance_sig		2.487
LOC110530038	gene-regulator_of_G-protein_signaling_21	-2.76868	1.76e-14		-2.20165	5.83e-06	low-tolerance_sig		2.48517
prdm1b	gene-PR_domain_containing_1b&_with_ZNF_domain	-1.9081	0.0019313		-3.06223	0.000166654	low-tolerance_sig		2.48516
LOC110532555	gene-coenzyme_Q-binding_protein_COQ10_homolog_A&_mitochondrial	-2.61217	3.32e-08		-2.3506	0.000453724	low-tolerance_sig		2.48138
LOC110512370	gene-uncharacterized_LOC110512370	-2.50886	0.000643981		-2.45307	0.00279334	low-tolerance_sig		2.48097
LOC110491474	gene-glucose-6-phosphatase	-2.52847	2.45e-11		-2.42839	4.49e-08	low-tolerance_sig		2.47843
LOC110488796	gene-histidine--tRNA_ligase&_cytoplasmic-like	-2.28447	5.3e-06		-2.66868	8.91e-06	low-tolerance_sig		2.47658
LOC110494045	gene-cryptochrome-1	-3.47613	8.72e-31		-1.46983	0.0002022	low-tolerance_sig		2.47298
cdc42ep5	gene-CDC42_effector_protein_(Rho_GTPase_binding)_5	-2.90342	5.96e-25		-2.0392	1.35e-08	low-tolerance_sig		2.47131
LOC110533263	gene-uncharacterized_LOC110533263	-2.97719	1.6e-19		-1.94393	9.3e-05	low-tolerance_sig		2.46056
LOC110498863	gene-zinc_finger_protein_569	-2.91314	2.02e-17		-1.99866	7.69e-07	low-tolerance_sig		2.4559
LOC110521902	gene-histone_acetyltransferase_KAT8	-2.62547	1.52e-24		-2.28527	8.74e-10	low-tolerance_sig		2.45537
mknk1	gene-MAPK_interacting_serine/threonine_kinase_1	-2.11543	1.01e-09		-2.795	2.53e-08	low-tolerance_sig		2.45522
LOC110509859	gene-uncharacterized_LOC110509859	-2.65118	8.28e-07		-2.25837	0.00101489	low-tolerance_sig		2.45478
gpr84	gene-G_protein-coupled_receptor_84	-2.79284	7.71e-09		-2.10994	0.00564648	low-tolerance_sig		2.45139
LOC110533803	gene-signal-induced_proliferation-associated_1-like_protein_3	-2.90545	1.05e-06		-1.99602	0.00272649	low-tolerance_sig		2.45073
LOC110537338	gene-transgelin-2	-2.96299	2.58e-07		-1.93026	0.00486461	low-tolerance_sig		2.44662
LOC110509188	gene-ski-like_protein	-2.8711	5.49e-24		-2.01852	4.03e-06	low-tolerance_sig		2.44481
LOC110485485	gene-guanine_nucleotide-binding_protein_G(o)_subunit_alpha	-3.0653	1.02e-21		-1.82293	6.25e-06	low-tolerance_sig		2.44411
LOC110535135	gene-ras-GEF_domain-containing_family_member_1B-A	-3.22394	2.9e-21		-1.65757	0.00417447	low-tolerance_sig		2.44075
LOC110506143	gene-monoacylglycerol_lipase_ABHD2	-2.84386	1.55e-19		-2.03598	5.85e-06	low-tolerance_sig		2.43992
LOC110534107	gene-zinc_finger_and_BTB_domain-containing_protein_20	-2.92294	7.49e-25		-1.9545	1.24e-08	low-tolerance_sig		2.43872
LOC118936547	gene-peptidyl-prolyl_cis-trans_isomerase_NIMA-interacting_1-like	-2.48773	0.000393621		-2.38377	0.000896873	low-tolerance_sig		2.43575
LOC110524335	gene-hepatoma-derived_growth_factor-related_protein_2	-2.73222	8.8e-27		-2.13632	4.05e-09	low-tolerance_sig		2.43427
LOC110503726	gene-gastrula_zinc_finger_protein_XlCGF26.1	-2.85377	1.95e-24		-2.01131	3.3e-09	low-tolerance_sig		2.43254
LOC110493330	gene-zinc_finger_protein_271	-2.00995	0.00606412		-2.85477	0.000158844	low-tolerance_sig		2.43236
uck1	gene-uridine-cytidine_kinase_1	-3.09094	2.15e-24		-1.76223	0.000775172	low-tolerance_sig		2.42658
LOC110538367	gene-phosphomannomutase_1	-2.84806	3.95e-22		-2.00113	7.77e-09	low-tolerance_sig		2.42459
LOC110532638	gene-fat_storage-inducing_transmembrane_protein_2	-3.1649	3.1e-24		-1.6831	0.00211614	low-tolerance_sig		2.424
LOC110533863	gene-nuclear_fragile_X_mental_retardation-interacting_protein_2	-2.83505	2.15e-27		-2.0095	2.8e-07	low-tolerance_sig		2.42228
LOC110502833	gene-ADP-ribosylation_factor_4	-3.15192	2.64e-12		-1.69051	2.64e-05	low-tolerance_sig		2.42121
mepce	gene-methylphosphate_capping_enzyme_a	-2.87579	1.08e-26		-1.96459	1.7e-09	low-tolerance_sig		2.42019
LOC110536403	gene-metal_transporter_CNNM4	-2.92997	2.86e-07		-1.90885	0.000610179	low-tolerance_sig		2.41941
LOC110495744	gene-uncharacterized_LOC110495744	-2.68442	2.51e-10		-2.13964	0.00737148	low-tolerance_sig		2.41203
LOC110520236	gene-60_kDa_heat_shock_protein&_mitochondrial	-2.40682	8.59e-11		-2.39982	3.02e-08	low-tolerance_sig		2.40332
LOC110495644	gene-zinc_finger_protein_239-like	-2.49784	3.11e-06		-2.29131	0.000100459	low-tolerance_sig		2.39457
mfsd9	gene-major_facilitator_superfamily_domain_containing_9	-2.3907	4.89e-10		-2.38078	4.42e-07	low-tolerance_sig		2.38574
LOC110532829	gene-dnaJ_homolog_subfamily_C_member_5	-3.03585	4.83e-10		-1.73188	0.00211358	low-tolerance_sig		2.38387
LOC110495398	gene-rho-related_GTP-binding_protein_RhoE-like	-2.25101	5.31e-12		-2.51133	2.27e-09	low-tolerance_sig		2.38117
LOC110497513	gene-CDGSH_iron-sulfur_domain-containing_protein_2B	-2.73338	1.9e-13		-2.01779	7.19e-08	low-tolerance_sig		2.37559
LOC110493485	gene-protein_transport_protein_Sec23A	-2.27889	6.23e-13		-2.4695	1.43e-08	low-tolerance_sig		2.37419
LOC110490738	gene-nascent_polypeptide-associated_complex_subunit_alpha&_muscle-specific_form	-2.53818	4.3e-05		-2.20809	0.00104082	low-tolerance_sig		2.37314
trim2b	gene-tripartite_motif_containing_2b	-2.87898	2.23e-07		-1.86514	0.00819884	low-tolerance_sig		2.37206
LOC110496514	gene-zinc_and_ring_finger_2a	-3.20622	2.74e-22		-1.53154	0.00354382	low-tolerance_sig		2.36888
LOC110492744	gene-WD_repeat-containing_protein_on_Y_chromosome	-2.69496	2.83e-06		-2.03277	0.00245245	low-tolerance_sig		2.36386
brdt	gene-bromodomain&_testis-specific	-2.9803	6.46e-29		-1.72791	1.08e-06	low-tolerance_sig		2.35411
LOC110534152	gene-cationic_amino_acid_transporter_3	-2.48913	3.29e-15		-2.21383	2.3e-08	low-tolerance_sig		2.35148
LOC110536982	gene-long-chain_fatty_acid_transport_protein_4-like	-2.34765	3.4e-16		-2.35394	1.83e-09	low-tolerance_sig		2.35079
eef1e1	gene-eukaryotic_translation_elongation_factor_1_epsilon_1	-2.60379	4.01e-19		-2.09169	3.43e-08	low-tolerance_sig		2.34774
colgalt1a	gene-collagen_beta(1-O)galactosyltransferase_1a	-2.75514	1.09e-18		-1.94033	1.61e-07	low-tolerance_sig		2.34774
rflna	gene-refilin_A	-2.97519	1.89e-17		-1.71938	9.89e-06	low-tolerance_sig		2.34728
ier2b	gene-immediate_early_response_2b	-2.21723	1.17e-06		-2.45737	8.68e-11	low-tolerance_sig		2.3373
si:ch211-132b12.7	gene-uncharacterized_LOC110503158	-2.2916	6.9e-09		-2.38093	2.15e-09	low-tolerance_sig		2.33626
tmem53	gene-transmembrane_protein_53	-3.0437	6.3e-21		-1.61607	0.000117032	low-tolerance_sig		2.32988
LOC110509174	gene-protein_THEM6	-1.85982	0.000498992		-2.78833	2.54e-07	low-tolerance_sig		2.32407
LOC110486217	gene-ADP-ribosylation_factor-like_protein_5B	-2.66044	1.84e-16		-1.98696	1.2e-05	low-tolerance_sig		2.3237
LOC110500707	gene-RNA-binding_protein_4.1	-2.61011	1.78e-13		-2.03717	6.34e-08	low-tolerance_sig		2.32364
rhoub	gene-ras_homolog_family_member_Ub	-2.47216	5.94e-07		-2.17366	6.54e-05	low-tolerance_sig		2.32291
tebp	gene-progesterone_receptor-related_protein_p23	-2.73465	6.76e-21		-1.91077	9.52e-09	low-tolerance_sig		2.32271
LOC110529751	gene-uncharacterized_LOC110529751	-2.78352	1.23e-12		-1.86185	0.000973142	low-tolerance_sig		2.32269
LOC110523753	gene-proline_dehydrogenase_1&_mitochondrial	-1.97175	2.4e-07		-2.67271	1.08e-05	low-tolerance_sig		2.32223
LOC110495396	gene-rho-related_GTP-binding_protein_RhoE	-2.91515	4.14e-11		-1.72277	0.000130315	low-tolerance_sig		2.31896
LOC110499553	gene-ribosome-binding_protein_1	-2.57318	1.31e-11		-2.05958	2.78e-05	low-tolerance_sig		2.31638
pabir2	gene-PABIR_family_member_2	-2.99621	2.68e-21		-1.63583	0.00018474	low-tolerance_sig		2.31602
LOC110532943	gene-lysine-specific_demethylase_6B	-2.65141	5.6e-11		-1.97534	0.000668723	low-tolerance_sig		2.31337
dclk1a	gene-doublecortin-like_kinase_1a	-2.54887	0.000138342		-2.0744	0.00422534	low-tolerance_sig		2.31163
sdf2l	gene-stromal_cell_derived_factor_2_like_homologue	-2.51356	2.91e-11		-2.09719	7.26e-06	low-tolerance_sig		2.30538
LOC110534374	gene-uncharacterized_LOC110534374	-2.51337	1.31e-10		-2.09476	1.99e-05	low-tolerance_sig		2.30406
LOC110508783	gene-cAMP-responsive_element_modulator	-2.67351	2.15e-15		-1.91993	6.72e-05	low-tolerance_sig		2.29672
LOC110504537	gene-heat_shock_70_kDa_protein_4	-2.81336	5.79e-07		-1.77718	0.00539748	low-tolerance_sig		2.29527
LOC110524653	gene-uncharacterized_LOC110524653	-1.94109	0.0066475		-2.63925	0.00136654	low-tolerance_sig		2.29017
LOC110510015	gene-zinc_finger_protein_37	-2.45265	1.1e-11		-2.12382	7.07e-08	low-tolerance_sig		2.28824
LOC110494599	gene-RING1_and_YY1-binding_protein	-2.8623	1.71e-14		-1.71221	0.00017902	low-tolerance_sig		2.28725
LOC110503728	gene-huntingtin-interacting_protein_1	-2.77346	5.15e-22		-1.79968	6.54e-07	low-tolerance_sig		2.28657
diabloa	gene-diablo&_IAP-binding_mitochondrial_protein_a	-1.99291	7e-10		-2.56857	1.25e-08	low-tolerance_sig		2.28074
LOC110494750	gene-zinc_finger_and_SCAN_domain-containing_protein_22	-2.6203	1.33e-14		-1.94059	2.06e-06	low-tolerance_sig		2.28045
LOC110530313	gene-serine/threonine-protein_kinase_PLK3	-2.15063	1.08e-13		-2.40868	1.47e-09	low-tolerance_sig		2.27965
LOC110492528	gene-pyroglutamyl-peptidase_1	-2.17671	1.3e-10		-2.36935	2.54e-09	low-tolerance_sig		2.27303
LOC110511372	gene-N-acyl-phosphatidylethanolamine-hydrolyzing_phospholipase_D	-2.84169	1.18e-14		-1.69345	0.000601101	low-tolerance_sig		2.26757
LOC110538617	gene-uncharacterized_LOC110538617	-2.05016	0.00605787		-2.48125	0.00466621	low-tolerance_sig		2.26571
LOC110520383	gene-apolipoprotein_A-I	-2.50857	0.000612082		-2.0072	0.00160782	low-tolerance_sig		2.25788
LOC110525637	gene-mitoferrin-1	-2.11357	6e-06		-2.39669	1.18e-05	low-tolerance_sig		2.25513
pks1	gene-polyketide_synthase_1	-2.30074	3.86e-06		-2.20502	4.05e-05	low-tolerance_sig		2.25288
LOC110523517	gene-sarcoplasmic/endoplasmic_reticulum_calcium_ATPase_2	-2.42916	1.7e-14		-2.07277	3.17e-06	low-tolerance_sig		2.25096
LOC110534674	gene-zinc_finger_protein_69_homolog	-2.67866	1.45e-18		-1.81309	1.35e-06	low-tolerance_sig		2.24588
LOC110506712	gene-la-related_protein_6	-2.75013	6.66e-12		-1.73144	0.000329883	low-tolerance_sig		2.24078
LOC110527502	gene-ras-related_protein_M-Ras	-1.89215	2.77e-05		-2.58894	6.08e-09	low-tolerance_sig		2.24054
crebrf	gene-creb3_regulatory_factor	-2.9414	1.22e-22		-1.53896	8.71e-07	low-tolerance_sig		2.24018
tifa	gene-TRAF_interacting_protein_with_forkhead_associated_domain	-2.76755	1.48e-16		-1.71081	9.78e-05	low-tolerance_sig		2.23918
LOC110507909	gene-glycerophosphodiester_phosphodiesterase_domain-containing_protein_5	-2.52251	3.99e-16		-1.95494	2.65e-06	low-tolerance_sig		2.23872
nocta	gene-nocturnin_a	-2.35917	5.84e-11		-2.1151	1.74e-07	low-tolerance_sig		2.23714
LOC118964484	gene-uncharacterized_LOC118964484	-1.91772	1.73e-05		-2.54927	5.31e-06	low-tolerance_sig		2.23349
LOC110527334	gene-prostaglandin_F2_receptor_negative_regulator	-2.82839	6.5e-12		-1.63757	0.00374077	low-tolerance_sig		2.23298
LOC110529750	gene-protein_sel-1_homolog_1	-2.30981	1.26e-11		-2.14737	1.11e-05	low-tolerance_sig		2.22859
LOC110504991	gene-sestrin-3	-3.33703	2.52e-24		-1.11926	0.00167197	low-tolerance_sig		2.22815
LOC110503771	gene-A_disintegrin_and_metalloproteinase_with_thrombospondin_motifs_8	-2.59607	2.07e-05		-1.85989	0.00163779	low-tolerance_sig		2.22798
LOC110500222	gene-dynamin-1-like_protein	-2.42319	2.88e-08		-2.0321	1.9e-05	low-tolerance_sig		2.22765
LOC110494223	gene-coatomer_subunit_zeta-1	-2.24402	2.99e-12		-2.20583	2.73e-07	low-tolerance_sig		2.22492
LOC118937786	gene-uncharacterized_LOC118937786	-2.76065	1.46e-08		-1.68894	0.00464206	low-tolerance_sig		2.2248
LOC110497325	gene-bifunctional_3'-phosphoadenosine_5'-phosphosulfate_synthase_1	-2.16937	2.87e-06		-2.27634	9.75e-07	low-tolerance_sig		2.22285
LOC110530464	gene-microtubule-associated_protein_RP/EB_family_member_2	-2.69664	8.31e-14		-1.74326	2.05e-05	low-tolerance_sig		2.21995
LOC110498505	gene-zinc_finger_protein_with_KRAB_and_SCAN_domains_1-like	-2.46186	6.75e-11		-1.97796	3.45e-05	low-tolerance_sig		2.21991
LOC110492018	gene-apoptosis-enhancing_nuclease	-2.37583	4.72e-11		-2.05546	2.03e-06	low-tolerance_sig		2.21565
LOC110498510	gene-zinc_finger_protein_768	-2.71662	1.55e-19		-1.7113	3.7e-06	low-tolerance_sig		2.21396
LOC110504674	gene-transmembrane_protein_179	-2.47413	1.2e-23		-1.95195	4.05e-11	low-tolerance_sig		2.21304
LOC118936532	gene-nuclear_distribution_protein_nudE-like_1-B	-2.43245	2.5e-11		-1.99356	1.02e-06	low-tolerance_sig		2.21301
LOC110486112	gene-PH_domain-containing_protein_DDB_G0287875	-2.43736	9.91e-17		-1.98716	1.24e-08	low-tolerance_sig		2.21226
LOC110499209	gene-FAM20A_golgi_associated_secretory_pathway_pseudokinase	-2.52637	4.04e-07		-1.89785	0.00140323	low-tolerance_sig		2.21211
LOC110485326	gene-monocarboxylate_transporter_7	-1.67035	0.00119463		-2.75199	0.000534876	low-tolerance_sig		2.21117
LOC110492087	gene-uncharacterized_LOC110492087	-2.02286	1.4e-05		-2.39837	0.000270748	low-tolerance_sig		2.21061
LOC110530735	gene-calcium/calmodulin-dependent_protein_kinase_II_inhibitor_2	-2.2439	0.000344027		-2.16655	0.00619348	low-tolerance_sig		2.20523
LOC110531863	gene-ras-related_protein_Rab-1B	-2.3421	7.95e-19		-2.06782	3.31e-09	low-tolerance_sig		2.20496
LOC110522000	gene-XK-related_protein_5	-2.12638	6.78e-06		-2.2728	9.82e-05	low-tolerance_sig		2.19959
LOC118938158	gene-GTPase_IMAP_family_member_7-like	-2.80266	1.57e-16		-1.59064	0.00140117	low-tolerance_sig		2.19665
LOC110510541	gene-growth_hormone-regulated_TBC_protein_1-A-like	-2.0428	1.97e-10		-2.35041	1.46e-08	low-tolerance_sig		2.1966
LOC110503934	gene-tyrosine-protein_phosphatase_non-receptor_type_23	-2.4171	4.41e-17		-1.97238	1.83e-09	low-tolerance_sig		2.19474
LOC118938477	gene-uncharacterized_LOC118938477	-2.55785	8.53e-12		-1.82743	1.35e-05	low-tolerance_sig		2.19264
tcim	gene-transcriptional_and_immune_response_regulator	-1.8649	2e-09		-2.52003	1.27e-11	low-tolerance_sig		2.19247
LOC110537640	gene-hypoxia_up-regulated_protein_1	-1.90665	1.24e-08		-2.47291	5.21e-06	low-tolerance_sig		2.18978
pkz	gene-protein_kinase_containing_Z-DNA_binding_domains	-2.52424	2.46e-14		-1.85017	3.21e-06	low-tolerance_sig		2.18721
LOC110532067	gene-zinc_finger_protein_33A-like	-2.58451	9.58e-05		-1.76419	0.00828029	low-tolerance_sig		2.17435
LOC110505647	gene-uncharacterized_LOC110505647	-2.39286	7.64e-08		-1.94199	0.00159216	low-tolerance_sig		2.16743
LOC110524110	gene-small_glutamine-rich_tetratricopeptide_repeat-containing_protein_alpha	-2.87665	3.13e-18		-1.45725	0.00117913	low-tolerance_sig		2.16695
LOC110504506	gene-TSC22_domain_family_protein_3	-2.04225	3.08e-08		-2.2909	5.32e-12	low-tolerance_sig		2.16657
LOC110531634	gene-LIM_domain-containing_protein_ajuba	-2.58149	1.06e-26		-1.74338	1.89e-07	low-tolerance_sig		2.16243
LOC110531760	gene-zinc_finger_protein_501	-2.14351	8.16e-05		-2.16438	0.000668658	low-tolerance_sig		2.15394
LOC110500797	gene-4F2_cell-surface_antigen_heavy_chain	-2.74105	1.34e-15		-1.56671	0.000151513	low-tolerance_sig		2.15388
LOC110498289	gene-arginase-2&_mitochondrial	-2.68649	9.31e-10		-1.62124	0.00690563	low-tolerance_sig		2.15387
LOC118940478	gene-uncharacterized_LOC118940478	-2.38869	1.14e-05		-1.91704	0.00757646	low-tolerance_sig		2.15286
ddx11	gene-DEAD/H_(Asp-Glu-Ala-Asp/His)_box_helicase_11	-2.81465	1.27e-23		-1.48713	0.000146081	low-tolerance_sig		2.15089
LOC110527877	gene-2-epi-5-epi-valiolone_synthase	-2.56736	4.86e-11		-1.73252	0.00548837	low-tolerance_sig		2.14994
LOC110498680	gene-LON_peptidase_N-terminal_domain_and_RING_finger_protein_1	-2.56175	4.76e-18		-1.73405	5.06e-07	low-tolerance_sig		2.1479
LOC110529846	gene-WD_repeat-containing_protein_20	-2.36872	2.54e-19		-1.92424	1.24e-05	low-tolerance_sig		2.14648
rsrc2	gene-arginine/serine-rich_coiled-coil_2	-2.64033	1.61e-16		-1.64961	1.46e-06	low-tolerance_sig		2.14497
LOC110487438	gene-hsp70-binding_protein_1	-2.72173	0.00246041		-1.55809	0.000400879	low-tolerance_sig		2.13991
aars1	gene-alanyl-tRNA_synthetase_1	-1.83555	2.15e-06		-2.44316	9.26e-08	low-tolerance_sig		2.13936
LOC118936892	gene-zinc_finger_protein_566-like	-2.1749	5.7e-08		-2.1024	2.98e-05	low-tolerance_sig		2.13865
LOC110501845	gene-dnaJ_homolog_subfamily_B_member_11	-1.98608	3.96e-08		-2.28683	1.34e-05	low-tolerance_sig		2.13645
pmp22b	gene-peripheral_myelin_protein_22b	-2.73274	2.55e-18		-1.53807	7.87e-06	low-tolerance_sig		2.1354
eif2ak3	gene-eukaryotic_translation_initiation_factor_2-alpha_kinase_3	-2.25045	1.54e-14		-2.01281	1.64e-06	low-tolerance_sig		2.13163
deaf1	gene-DEAF1_transcription_factor	-2.34993	1.31e-12		-1.91203	3.07e-07	low-tolerance_sig		2.13098
LOC110532614	gene-zinc_finger_protein_64	-2.51467	6.85e-12		-1.74258	0.000104374	low-tolerance_sig		2.12862
LOC110498210	gene-odd-skipped_related_transcription_factor_1	-2.16696	0.000764309		-2.08896	0.00672289	low-tolerance_sig		2.12796
gmip	gene-GEM_interacting_protein	-2.37483	6.37e-10		-1.8793	2.15e-07	low-tolerance_sig		2.12707
LOC110494766	gene-PRELI_domain_containing_protein_3B	-2.08069	1.17e-06		-2.17164	8.42e-09	low-tolerance_sig		2.12616
akap13	gene-A-kinase_anchoring_protein_13	-2.49974	1.07e-13		-1.74862	8.89e-06	low-tolerance_sig		2.12418
LOC110490512	gene-sodium-coupled_neutral_amino_acid_transporter_4	-2.38704	1.1e-08		-1.8611	5.5e-05	low-tolerance_sig		2.12407
LOC110530769	gene-purine_nucleoside_phosphorylase	-2.60197	4.62e-06		-1.6424	0.000941563	low-tolerance_sig		2.12218
LOC110506939	gene-reticulocalbin-1	-2.14654	4.21e-09		-2.09174	7.19e-07	low-tolerance_sig		2.11914
LOC110509110	gene-C-C_chemokine_receptor_type_9	-2.70488	3.88e-08		-1.52603	0.00857443	low-tolerance_sig		2.11545
LOC110485736	gene-protein_transport_protein_Sec23A	-2.13276	5.87e-11		-2.0964	1.78e-08	low-tolerance_sig		2.11458
csrnp1b	gene-cysteine-serine-rich_nuclear_protein_1b	-2.50388	8.67e-11		-1.71806	0.00152506	low-tolerance_sig		2.11097
si:dkey-76k16.6	gene-uncharacterized_LOC110502824	-2.16426	0.00980651		-2.05554	0.00457871	low-tolerance_sig		2.1099
mat2aa	gene-methionine_adenosyltransferase_II&_alpha_a	-2.39823	4.47e-19		-1.8214	2.18e-05	low-tolerance_sig		2.10982
LOC110524093	gene-immediate_early_response_gene_5_protein	-1.90609	7.95e-08		-2.31057	3.1e-09	low-tolerance_sig		2.10833
LOC110508309	gene-N-acetyllactosaminide_beta-1&3-N-acetylglucosaminyltransferase_2	-2.53933	2.51e-15		-1.67571	2.29e-06	low-tolerance_sig		2.10752
LOC110496982	gene-transmembrane_protein_39A	-1.94367	3.44e-10		-2.2676	3.14e-12	low-tolerance_sig		2.10564
LOC110535187	gene-kelch_repeat_and_BTB_domain-containing_protein_2-like	-2.27774	2.76e-06		-1.93247	0.000407032	low-tolerance_sig		2.1051
pla2g3	gene-phospholipase_A2_group_III	-1.49558	0.00757372		-2.70461	1.64e-05	low-tolerance_sig		2.1001
LOC110530894	gene-MAP_kinase-interacting_serine/threonine-protein_kinase_2	-2.75042	1.78e-09		-1.44448	0.00338604	low-tolerance_sig		2.09745
LOC110534001	gene-zinc_finger_protein-like_1	-2.60631	5.08e-17		-1.58747	7.86e-05	low-tolerance_sig		2.09689
LOC110536287	gene-sorting_nexin-27	-2.28744	1.49e-09		-1.90365	0.000364329	low-tolerance_sig		2.09555
LOC110524588	gene-regulator_of_G-protein_signaling_21	-2.06241	1.27e-05		-2.12234	0.000106242	low-tolerance_sig		2.09237
LOC110503660	gene-protein_phosphatase_Slingshot_homolog_2	-2.75323	1.46e-09		-1.42897	0.00449196	low-tolerance_sig		2.0911
mgat1b	gene-alpha-1&3-mannosyl-glycoprotein_2-beta-N-acetylglucosaminyltransferase_b	-2.10531	1.09e-09		-2.07486	1.09e-05	low-tolerance_sig		2.09009
LOC110520245	gene-Bardet-Biedl_syndrome_2_protein_homolog	-2.70396	7.98e-13		-1.47336	0.000363976	low-tolerance_sig		2.08866
LOC110497562	gene-cell_growth_regulator_with_EF_hand_domain_protein_1	-2.4295	5.6e-11		-1.74673	0.000967903	low-tolerance_sig		2.08811
LOC110487180	gene-induced_myeloid_leukemia_cell_differentiation_protein_Mcl-1_homolog	-2.67824	2.03e-18		-1.49761	0.00100846	low-tolerance_sig		2.08793
LOC110495778	gene-multidrug_resistance-associated_protein_4	-2.16779	3.97e-05		-1.99848	6.6e-05	low-tolerance_sig		2.08313
LOC110485724	gene-mpv17-like_protein	-2.01082	2.85e-08		-2.15318	2.18e-09	low-tolerance_sig		2.082
LOC110488911	gene-sequestosome-1	-2.22012	8.08e-06		-1.93736	0.000292961	low-tolerance_sig		2.07874
LOC110500534	gene-uncharacterized_LOC110500534	-2.26018	2.23e-07		-1.89613	0.000306715	low-tolerance_sig		2.07815
LOC118964310	gene-E3_SUMO-protein_ligase_RanBP2-like	-1.85158	1.32e-07		-2.30386	1.71e-06	low-tolerance_sig		2.07772
LOC110501017	gene-cytoskeleton-associated_protein_4	-2.16134	5.07e-06		-1.9922	0.000112647	low-tolerance_sig		2.07677
LOC110529033	gene-serine/threonine-protein_kinase_35	-2.19427	8.6e-06		-1.94746	1.16e-05	low-tolerance_sig		2.07087
LOC118944247	gene-uncharacterized_LOC118944247	-2.21642	8.95e-12		-1.92475	8.67e-11	low-tolerance_sig		2.07058
adm2a	gene-adrenomedullin_2a	-1.76243	4.79e-07		-2.37869	6.26e-09	low-tolerance_sig		2.07056
LOC110525942	gene-BAG_family_molecular_chaperone_regulator_4	-1.88784	7.69e-11		-2.25115	7.29e-09	low-tolerance_sig		2.0695
LOC110505783	gene-class_I_SAM-dependent_methyltransferase	-2.21365	3.96e-08		-1.92315	1.82e-05	low-tolerance_sig		2.0684
LOC110497322	gene-bifunctional_3'-phosphoadenosine_5'-phosphosulfate_synthase_1	-2.0991	7.4e-07		-2.03748	3.2e-07	low-tolerance_sig		2.06829
LOC110520234	gene-dnaJ_homolog_subfamily_B_member_11	-1.82285	4e-07		-2.31032	1.66e-05	low-tolerance_sig		2.06658
LOC110503631	gene-ubiquitin_carboxyl-terminal_hydrolase_2	-2.46711	2.41e-10		-1.66483	3.82e-06	low-tolerance_sig		2.06597
gpr180	gene-G_protein-coupled_receptor_180	-1.9301	2.94e-07		-2.20101	1.07e-06	low-tolerance_sig		2.06556
gem	gene-GTP_binding_protein_overexpressed_in_skeletal_muscle	-1.8329	0.00145297		-2.29607	0.00718803	low-tolerance_sig		2.06448
LOC110485582	gene-CREB3_regulatory_factor-like	-2.48763	5.53e-07		-1.64129	0.000128506	low-tolerance_sig		2.06446
fxr1	gene-fragile_X_mental_retardation&_autosomal_homolog_1	-2.81826	4.37e-30		-1.30978	0.00170748	low-tolerance_sig		2.06402
LOC110486915	gene-arf-GAP_with_dual_PH_domain-containing_protein_2	-2.03767	8.78e-06		-2.07631	4.75e-05	low-tolerance_sig		2.05699
LOC110532410	gene-regulation_of_nuclear_pre-mRNA_domain-containing_protein_1B	-2.44092	3.11e-20		-1.67014	7.49e-07	low-tolerance_sig		2.05553
LOC110488783	gene-forkhead_box_protein_N2	-2.01828	0.000231579		-2.09131	0.000105308	low-tolerance_sig		2.05479
LOC110507523	gene-NLR_family_CARD_domain-containing_protein_3	-2.44328	5.7e-08		-1.65732	0.0090973	low-tolerance_sig		2.0503
zgc:171566	gene-zgc:171566	-2.9101	4.16e-13		-1.17886	0.00419796	low-tolerance_sig		2.04448
LOC110537077	gene-cyclin-dependent_kinase_2-associated_protein_1	-1.64949	5.49e-05		-2.43699	8.87e-09	low-tolerance_sig		2.04324
insrb	gene-insulin_receptor_b	-2.5001	3.87e-12		-1.57866	2.09e-05	low-tolerance_sig		2.03938
LOC110519120	gene-zinc_finger_protein_710	-2.26542	1.01e-06		-1.80903	0.00197732	low-tolerance_sig		2.03722
phldb2b	gene-pleckstrin_homology-like_domain&_family_B&_member_2b	-2.63001	2.6e-11		-1.44257	0.00178709	low-tolerance_sig		2.03629
LOC110491407	gene-solute_carrier_family_35_member_G1	-1.67319	8.55e-05		-2.39839	1.18e-06	low-tolerance_sig		2.03579
LOC110510214	gene-uncharacterized_LOC110510214	-2.18241	9.15e-08		-1.88409	5.05e-05	low-tolerance_sig		2.03325
LOC110496507	gene-cartilage_associated_protein	-2.39134	5.37e-17		-1.67156	5.84e-06	low-tolerance_sig		2.03145
tert	gene-telomerase_reverse_transcriptase	-1.96664	6.49e-11		-2.09338	2.26e-08	low-tolerance_sig		2.03001
LOC110509590	gene-protein_phosphatase_1_regulatory_subunit_26	-2.2921	2.34e-12		-1.76452	1.99e-05	low-tolerance_sig		2.02831
LOC110512494	gene-mediator_of_DNA_damage_checkpoint_protein_1	-2.17447	3.33e-11		-1.87903	2.07e-05	low-tolerance_sig		2.02675
pdcl	gene-phosducin-like	-2.59266	5.56e-09		-1.46082	0.00249668	low-tolerance_sig		2.02674
bach1b	gene-BTB_and_CNC_homology_1&_basic_leucine_zipper_transcription_factor_1_b	-2.49036	3.02e-09		-1.56001	1.7e-05	low-tolerance_sig		2.02519
LOC110500226	gene-PR_domain_zinc_finger_protein_4	-1.64833	9.69e-07		-2.40104	4.77e-10	low-tolerance_sig		2.02469
traf3ip2a	gene-TRAF3_interacting_protein_2a	-1.92325	1.81e-11		-2.12213	6.31e-07	low-tolerance_sig		2.02269
g3bp1	gene-GTPase_activating_protein_(SH3_domain)_binding_protein_1	-2.10846	7.56e-10		-1.92966	1.76e-05	low-tolerance_sig		2.01906
LOC110525681	gene-probable_E3_ubiquitin-protein_ligase_HECTD4	-2.43251	2.24e-09		-1.60393	0.00051277	low-tolerance_sig		2.01822
LOC110538719	gene-immediate_early_response_gene_2_protein	-1.6341	0.000879062		-2.4002	8.37e-12	low-tolerance_sig		2.01715
LOC110527503	gene-anosmin-1	-2.13202	2.59e-05		-1.90224	3.86e-06	low-tolerance_sig		2.01713
LOC110537767	gene-protein_sprouty_homolog_4	-1.79337	2.38e-07		-2.2371	4.83e-12	low-tolerance_sig		2.01523
LOC110506648	gene-zinc_transporter_ZIP13	-2.61064	1.39e-14		-1.41865	0.000613642	low-tolerance_sig		2.01464
alpk1	gene-alpha-kinase_1	-1.79358	1.11e-05		-2.22834	1.05e-09	low-tolerance_sig		2.01096
dhdds	gene-dehydrodolichyl_diphosphate_synthase	-1.73018	1.15e-07		-2.29073	3.02e-08	low-tolerance_sig		2.01045
LOC110528685	gene-MAP_kinase-activated_protein_kinase_2	-2.14574	1.4e-08		-1.87203	4.78e-06	low-tolerance_sig		2.00889
LOC110500011	gene-dnaJ_homolog_subfamily_B_member_9	-2.10126	1.5e-15		-1.91068	7.01e-08	low-tolerance_sig		2.00597
smad5	gene-SMAD_family_member_5	-2.42414	8.88e-13		-1.5858	5.97e-05	low-tolerance_sig		2.00497
LOC110496561	gene-endoplasmic_reticulum_membrane_sensor_NFE2L1	-2.05534	4.06e-08		-1.95426	8.5e-05	low-tolerance_sig		2.0048
LOC110537179	gene-autism_susceptibility_gene_2_protein	-2.51749	5.99e-10		-1.47417	0.00344456	low-tolerance_sig		1.99583
LOC110528089	gene-potassium_voltage-gated_channel_subfamily_C_member_2	-2.61091	4.22e-06		-1.38057	0.00513971	low-tolerance_sig		1.99574
LOC110531208	gene-TELO2-interacting_protein_1_homolog	-2.22985	3.03e-11		-1.76101	0.000181497	low-tolerance_sig		1.99543
LOC110515105	gene-uncharacterized_protein_KIAA0895-like	-1.95353	0.0051977		-2.03383	0.000271039	low-tolerance_sig		1.99368
LOC110494047	gene-protein_BTG2	-2.18947	2.87e-08		-1.79498	0.000124733	low-tolerance_sig		1.99222
cdkn1ba	gene-cyclin-dependent_kinase_inhibitor_1Ba	-2.28198	3.21e-13		-1.69204	2.19e-05	low-tolerance_sig		1.98701
LOC110523064	gene-A-kinase_anchor_protein_2	-2.22208	5.82e-08		-1.74637	0.000394601	low-tolerance_sig		1.98423
LOC110497783	gene-probable_phospholipid-transporting_ATPase_VD	-2.30719	3.71e-15		-1.65896	1.44e-05	low-tolerance_sig		1.98308
LOC110535171	gene-divergent_protein_kinase_domain_2A	-2.22902	4.38e-11		-1.73567	6.54e-07	low-tolerance_sig		1.98235
LOC110527185	gene-filamin_A-interacting_protein_1-like	-2.25687	1.31e-15		-1.7017	6.99e-08	low-tolerance_sig		1.97929
herc4	gene-HECT_and_RLD_domain_containing_E3_ubiquitin_protein_ligase_4	-2.56011	6.35e-15		-1.39153	0.00149771	low-tolerance_sig		1.97582
LOC110509768	gene-protein_capicua_homolog	-2.48578	2.03e-15		-1.46506	9.07e-06	low-tolerance_sig		1.97542
ssu72	gene-SSU72_homolog&_RNA_polymerase_II_CTD_phosphatase	-2.47182	1.23e-19		-1.4656	0.000265075	low-tolerance_sig		1.96871
mindy3	gene-MINDY_lysine_48_deubiquitinase_3	-2.42008	2.48e-14		-1.51545	0.00175758	low-tolerance_sig		1.96777
LOC110531744	gene-inactive_ubiquitin_carboxyl-terminal_hydrolase_53	-2.31267	1.69e-08		-1.61988	2.42e-06	low-tolerance_sig		1.96628
LOC110503529	gene-serine/threonine-protein_kinase_SIK2	-2.25021	8.04e-11		-1.68183	6.09e-06	low-tolerance_sig		1.96602
LOC110499153	gene-PH_and_SEC7_domain-containing_protein_1	-1.84238	3.38e-10		-2.07708	1.3e-06	low-tolerance_sig		1.95973
LOC100136219	gene-vitamin_D3_receptor_A	-2.33677	6.81e-12		-1.58232	6.74e-05	low-tolerance_sig		1.95955
LOC110527356	gene-lipoyltransferase_1&_mitochondrial	-2.36356	6.89e-10		-1.54552	0.00289952	low-tolerance_sig		1.95454
LOC110530077	gene-angiomotin-like_2a	-1.92515	9.35e-07		-1.98136	6.97e-08	low-tolerance_sig		1.95325
LOC110505226	gene-protein_Smaug_homolog_1	-2.32442	1.31e-06		-1.57389	0.00400526	low-tolerance_sig		1.94915
LOC110502909	gene-glucose-induced_degradation_protein_4_homolog	-2.38306	7.87e-19		-1.51338	2.09e-05	low-tolerance_sig		1.94822
LOC110486266	gene-coenzyme_Q-binding_protein_COQ10_homolog&_mitochondrial-like	-2.25664	2.55e-05		-1.63813	7.45e-05	low-tolerance_sig		1.94739
LOC110530248	gene-cAMP-responsive_element_modulator	-2.12063	3.95e-11		-1.77338	2.74e-06	low-tolerance_sig		1.94701
LOC110524508	gene-SUN_domain-containing_ossification_factor	-2.56174	1.72e-11		-1.32981	0.00634487	low-tolerance_sig		1.94578
sugt1	gene-SGT1_homolog&_MIS12_kinetochore_complex_assembly_cochaperone	-2.37542	2.82e-12		-1.51295	0.000189592	low-tolerance_sig		1.94418
LOC110491541	gene-pleckstrin_homology_domain-containing_family_M_member_1	-2.58553	9.66e-21		-1.29457	0.000302371	low-tolerance_sig		1.94005
ficd	gene-FIC_domain_protein_adenylyltransferase	-1.80051	2.4e-06		-2.07842	2.64e-05	low-tolerance_sig		1.93947
dnajc15	gene-DnaJ_(Hsp40)_homolog&_subfamily_C&_member_15	-2.31109	1.09e-12		-1.56598	2.97e-05	low-tolerance_sig		1.93853
LOC110530492	gene-5-beta-cholestane-3-alpha&7-alpha-diol_12-alpha-hydroxylase	-2.23503	9.12e-09		-1.63772	0.000554695	low-tolerance_sig		1.93637
LOC110486970	gene-tRNA_N(3)-methylcytidine_methyltransferase_METTL6	-2.55188	1.99e-16		-1.3169	0.000165504	low-tolerance_sig		1.93439
LOC110499128	gene-uncharacterized_LOC110499128	-2.21429	5.6e-11		-1.65131	9.45e-05	low-tolerance_sig		1.9328
LOC110495540	gene-glycerol_kinase	-1.80544	0.000136864		-2.04796	9.21e-05	low-tolerance_sig		1.9267
LOC110508478	gene-zinc_fingers_and_homeoboxes_protein_1	-2.09532	1.35e-16		-1.75408	1.41e-09	low-tolerance_sig		1.9247
LOC110521745	gene-beta-1&4-galactosyltransferase_6	-2.58584	2.02e-21		-1.26112	0.000264634	low-tolerance_sig		1.92348
LOC110527647	gene-protein_MTSS_2	-1.62365	0.000740573		-2.22282	8.76e-09	low-tolerance_sig		1.92323
LOC110501543	gene-C-X-C_chemokine_receptor_type_4	-2.31072	3.61e-07		-1.5292	0.000832373	low-tolerance_sig		1.91996
bhlha15	gene-basic_helix-loop-helix_family&_member_a15	-1.97574	5.2e-12		-1.85863	1.47e-08	low-tolerance_sig		1.91719
LOC110530076	gene-unconventional_myosin-VIIb	-2.29913	3.17e-12		-1.53519	3.97e-06	low-tolerance_sig		1.91716
LOC118939468	gene-vicilin-like_seed_storage_protein_At2g18540	-2.06862	8.03e-05		-1.75765	0.00453015	low-tolerance_sig		1.91314
LOC118938251	gene-glutamic_acid-rich_protein-like	-1.73964	0.005398		-2.08417	0.00710553	low-tolerance_sig		1.91191
LOC110496909	gene-G-protein_coupled_receptor_183	-1.82168	0.00223689		-1.99533	4.7e-06	low-tolerance_sig		1.9085
rgs1	gene-regulator_of_G-protein_signaling_1	-2.10414	1.87e-10		-1.68835	8.25e-08	low-tolerance_sig		1.89624
LOC110508341	gene-AP-1_complex_subunit_sigma-3	-1.47592	2.87e-05		-2.31435	1.94e-09	low-tolerance_sig		1.89514
LOC110537399	gene-Krueppel-like_factor_6	-1.83301	9.07e-09		-1.94875	5.22e-08	low-tolerance_sig		1.89088
LOC110538275	gene-probable_G-protein_coupled_receptor_146	-2.02081	4.63e-11		-1.75997	9.77e-08	low-tolerance_sig		1.89039
LOC110498917	gene-39S_ribosomal_protein_L38&_mitochondrial	-1.96493	5.4e-05		-1.8085	6.47e-05	low-tolerance_sig		1.88671
LOC110486421	gene-phosphomannomutase_1	-2.35432	1e-14		-1.41685	0.00140884	low-tolerance_sig		1.88559
tusc2b	gene-tumor_suppressor_2&_mitochondrial_calcium_regulator_b	-2.19374	1.04e-13		-1.57463	0.000129692	low-tolerance_sig		1.88418
neurl1b	gene-neuralized_E3_ubiquitin_protein_ligase_1B	-2.12241	1.18e-07		-1.64446	0.0045237	low-tolerance_sig		1.88344
LOC110502858	gene-histone_acetyltransferase_p300	-2.25166	2.62e-19		-1.51514	2.25e-06	low-tolerance_sig		1.8834
LOC110520024	gene-C-X-C_chemokine_receptor_type_4-like	-2.17657	2.08e-06		-1.58475	0.00171484	low-tolerance_sig		1.88066
LOC110532728	gene-probable_E3_ubiquitin-protein_ligase_DTX3	-2.17325	1.97e-10		-1.58704	0.000998302	low-tolerance_sig		1.88015
LOC110522154	gene-ubiquitin-conjugating_enzyme_E2_H	-2.63803	1.8e-23		-1.12183	0.00690836	low-tolerance_sig		1.87993
LOC110499060	gene-delta-1-pyrroline-5-carboxylate_synthase	-1.31756	0.00107332		-2.43954	4.03e-06	low-tolerance_sig		1.87855
LOC110527649	gene-transcriptional_regulator_Myc-2	-1.71946	3.75e-06		-2.03392	0.000452513	low-tolerance_sig		1.87669
LOC110503894	gene-flotillin-2	-2.24438	8.37e-19		-1.50892	3.7e-06	low-tolerance_sig		1.87665
LOC118937360	gene-uncharacterized_LOC118937360	-2.07231	0.000308643		-1.67766	0.00207885	low-tolerance_sig		1.87498
LOC110495542	gene-glycerol_kinase	-1.86679	3.35e-05		-1.88145	0.000214925	low-tolerance_sig		1.87412
LOC110532058	gene-mRNA_export_factor	-2.29707	4.86e-09		-1.4479	0.00104298	low-tolerance_sig		1.87249
LOC110511225	gene-zinc_finger_protein_501-like	-1.98115	9.86e-10		-1.76093	9.97e-06	low-tolerance_sig		1.87104
plk2b	gene-polo-like_kinase_2b_(Drosophila)	-1.67298	0.000155668		-2.05903	8.13e-10	low-tolerance_sig		1.86601
tubb2b	gene-tubulin&_beta_2b	-1.83446	4.17e-08		-1.89035	8.14e-06	low-tolerance_sig		1.8624
lrrc59	gene-leucine_rich_repeat_containing_59	-1.7751	2.22e-06		-1.94961	4.45e-06	low-tolerance_sig		1.86236
pus10	gene-pseudouridine_synthase_10	-2.48096	4.55e-16		-1.2411	0.0039279	low-tolerance_sig		1.86103
LOC110530705	gene-E3_ubiquitin-protein_ligase_RNF126	-2.15554	4.66e-05		-1.56564	0.000998302	low-tolerance_sig		1.86059
LOC110508345	gene-ras-related_protein_Rap-2b	-2.44203	7.14e-22		-1.2765	9.26e-05	low-tolerance_sig		1.85927
zzef1	gene-zinc_finger&_ZZ-type_with_EF_hand_domain_1	-2.39179	4.36e-10		-1.32461	0.00149281	low-tolerance_sig		1.8582
LOC110494457	gene-6-phosphofructo-2-kinase/fructose-2&6-bisphosphatase_2	-2.04409	0.000724849		-1.6695	0.00992764	low-tolerance_sig		1.8568
purg	gene-purine-rich_element_binding_protein_G	-1.9264	1.95e-05		-1.78531	2.64e-05	low-tolerance_sig		1.85585
LOC110534062	gene-uncharacterized_LOC110534062	-2.51659	2.69e-12		-1.18925	0.00889794	low-tolerance_sig		1.85292
LOC110505889	gene-cell_growth_regulator_with_EF_hand_domain_protein_1	-2.04368	2.84e-09		-1.66022	1.09e-05	low-tolerance_sig		1.85195
LOC110537781	gene-CREB3_regulatory_factor	-2.45846	9.69e-18		-1.24337	0.000127383	low-tolerance_sig		1.85092
LOC110489602	gene-protein_disulfide-isomerase_A4	-2.08248	7.86e-09		-1.61048	0.00358519	low-tolerance_sig		1.84648
LOC110525771	gene-transitional_endoplasmic_reticulum_ATPase	-1.89543	6.93e-07		-1.7943	0.000165504	low-tolerance_sig		1.84487
LOC110488706	gene-DAP3-binding_cell_death_enhancer_1	-2.25571	5.06e-14		-1.42597	8.75e-06	low-tolerance_sig		1.84084
LOC110517635	gene-yrdC_domain-containing_protein&_mitochondrial-like	-1.5745	0.000958027		-2.1048	9.44e-06	low-tolerance_sig		1.83965
LOC110530840	gene-cysteine/serine-rich_nuclear_protein_1	-1.75664	3.26e-06		-1.91947	2.86e-07	low-tolerance_sig		1.83806
LOC118941341	gene-uncharacterized_LOC118941341	-2.0318	1.72e-05		-1.63971	0.000838294	low-tolerance_sig		1.83576
LOC110499986	gene-lysine-specific_demethylase_7B	-2.144	1.34e-09		-1.52462	0.0030616	low-tolerance_sig		1.83431
LOC110497529	gene-AH_receptor-interacting_protein-like	-2.17865	4.29e-13		-1.48991	0.001249	low-tolerance_sig		1.83428
LOC110500648	gene-perilipin-2	-1.81187	2.56e-06		-1.8513	2.21e-05	low-tolerance_sig		1.83158
LOC100499595	gene-suppressor_of_cytokine_signaling_7	-2.0075	6.2e-15		-1.6526	4.98e-07	low-tolerance_sig		1.83005
LOC110505150	gene-transmembrane_protein_33	-2.13556	2.11e-13		-1.52135	9.68e-06	low-tolerance_sig		1.82845
LOC110500895	gene-stromal_interaction_molecule_2	-1.77187	5.47e-06		-1.87695	1.9e-05	low-tolerance_sig		1.82441
slc43a1a	gene-solute_carrier_family_43_member_1a	-1.46384	0.00241159		-2.18297	0.00420297	low-tolerance_sig		1.8234
LOC110520510	gene-protein_TFG	-1.89634	5.36e-09		-1.74767	2.48e-06	low-tolerance_sig		1.822
LOC110530021	gene-tyrosine-protein_kinase_JAK1	-2.27476	1.42e-17		-1.36447	0.00098491	low-tolerance_sig		1.81962
chchd10	gene-coiled-coil-helix-coiled-coil-helix_domain_containing_10	-2.57937	4.63e-12		-1.05862	0.00466061	low-tolerance_sig		1.819
rnf8	gene-ring_finger_protein_8&_E3_ubiquitin_protein_ligase	-2.45513	2.98e-20		-1.17935	0.00146862	low-tolerance_sig		1.81724
LOC110536341	gene-growth_arrest_and_DNA_damage-inducible_protein_GADD45_gamma	-1.70943	0.00108449		-1.92444	5.55e-07	low-tolerance_sig		1.81694
LOC110523572	gene-zinc_finger_MYND_domain-containing_protein_19	-1.86697	1.8e-13		-1.76554	1.72e-07	low-tolerance_sig		1.81625
LOC110521303	gene-dual_specificity_protein_phosphatase_8	-2.28892	6.74e-12		-1.33335	0.00351236	low-tolerance_sig		1.81114
hnrnph3	gene-heterogeneous_nuclear_ribonucleoprotein_H3_(2H9)	-1.97662	4.76e-13		-1.64561	1.1e-06	low-tolerance_sig		1.81111
LOC110508939	gene-growth_arrest_and_DNA_damage-inducible_protein_GADD45_alpha	-1.37697	0.00238537		-2.23425	3.84e-10	low-tolerance_sig		1.80561
gs04	gene-glutamine_synthetase	-1.87058	1.76e-07		-1.7406	0.0012039	low-tolerance_sig		1.80559
LOC110532256	gene-bcl-2-like_protein_1	-2.15962	4.25e-13		-1.45129	5.12e-05	low-tolerance_sig		1.80546
LOC110489712	gene-riboflavin_transporter_2	-1.86165	0.00865322		-1.74711	0.00496992	low-tolerance_sig		1.80438
LOC110521437	gene-zinc_finger_and_BTB_domain-containing_protein_7A	-1.85792	0.000403665		-1.74717	0.000620037	low-tolerance_sig		1.80254
LOC110500212	gene-cyclic_AMP-responsive_element-binding_protein_3-like_protein_2	-1.729	6.67e-10		-1.87217	2.43e-08	low-tolerance_sig		1.80059
LOC110494701	gene-mitochondrial_glutamate_carrier_1	-2.09834	2.56e-09		-1.50189	0.00174495	low-tolerance_sig		1.80012
LOC110486745	gene-protein_YIPF1	-2.30465	3.01e-13		-1.29442	0.00290204	low-tolerance_sig		1.79953
acbd3	gene-acyl-Coenzyme_A_binding_domain_containing_3	-1.8909	1.18e-12		-1.70619	2.07e-06	low-tolerance_sig		1.79855
LOC110501605	gene-insulin_receptor_substrate_2	-2.04023	2.92e-07		-1.55505	8.01e-05	low-tolerance_sig		1.79764
LOC110507713	gene-phosphoserine_phosphatase	-1.57719	0.00246342		-2.01661	0.00668577	low-tolerance_sig		1.7969
LOC110509767	gene-AN1-type_zinc_finger_protein_5	-2.28271	2.9e-12		-1.31082	0.00416277	low-tolerance_sig		1.79676
LOC110523069	gene-sorting_nexin-30	-2.21332	1.19e-06		-1.38005	0.0063174	low-tolerance_sig		1.79669
LOC110536055	gene-rab5_GDP/GTP_exchange_factor	-2.28889	1.16e-18		-1.30217	0.00224014	low-tolerance_sig		1.79553
LOC110520778	gene-alpha-1&3/1&6-mannosyltransferase_ALG2-like	-2.10759	9.87e-07		-1.48277	0.00114518	low-tolerance_sig		1.79518
LOC110537857	gene-arf-GAP_with_dual_PH_domain-containing_protein_2	-1.65494	0.00114217		-1.93083	0.000739089	low-tolerance_sig		1.79288
LOC110495053	gene-pyrroline-5-carboxylate_reductase_1&_mitochondrial	-1.24195	0.00296217		-2.34337	1.38e-09	low-tolerance_sig		1.79266
LOC110490984	gene-forkhead_box_protein_O1-A	-2.16746	6.75e-10		-1.41641	0.000708089	low-tolerance_sig		1.79193
LOC110489551	gene-F-box/SPRY_domain-containing_protein_1	-2.09986	7.61e-06		-1.48075	0.000783873	low-tolerance_sig		1.7903
LOC110535273	gene-uncharacterized_protein_C9orf152	-2.21907	9.15e-17		-1.35658	0.000108308	low-tolerance_sig		1.78782
LOC110527691	gene-DNA_damage-inducible_transcript_3_protein	-2.18385	7.57e-07		-1.38558	0.00529201	low-tolerance_sig		1.78472
LOC110529711	gene-ubiquitin-conjugating_enzyme_E2_D4	-2.0354	1.07e-13		-1.53259	1.71e-05	low-tolerance_sig		1.784
LOC110521233	gene-AT-rich_interactive_domain-containing_protein_3B	-1.97237	2.3e-05		-1.5937	0.00466061	low-tolerance_sig		1.78304
LOC110496469	gene-terminal_nucleotidyltransferase_4A	-2.31134	2.58e-11		-1.25435	0.00865935	low-tolerance_sig		1.78284
LOC110535188	gene-decaprenyl-diphosphate_synthase_subunit_1	-1.83529	1.45e-05		-1.72506	0.0053067	low-tolerance_sig		1.78018
slc39a9	gene-solute_carrier_family_39_member_9	-2.48042	7.07e-14		-1.07856	0.00883034	low-tolerance_sig		1.77949
LOC110487959	gene-endoplasmic_reticulum-Golgi_intermediate_compartment_protein_1	-1.56716	3.71e-06		-1.99134	2.34e-07	low-tolerance_sig		1.77925
nars1	gene-asparaginyl-tRNA_synthetase_1	-1.39745	0.00024304		-2.15318	2.29e-06	low-tolerance_sig		1.77532
LOC110492380	gene-translocating_chain-associated_membrane_protein_1-like_1	-2.12917	3.83e-06		-1.41822	0.00497186	low-tolerance_sig		1.77369
LOC110508822	gene-probable_serine/threonine-protein_kinase_kinX	-1.48091	7.02e-05		-2.06603	3.58e-06	low-tolerance_sig		1.77347
LOC110488787	gene-protein_argonaute-3	-2.04229	1.86e-08		-1.50022	2.46e-05	low-tolerance_sig		1.77125
LOC110486639	gene-RUN_domain-containing_protein_1-like	-2.05633	8.35e-15		-1.48544	1.52e-05	low-tolerance_sig		1.77088
LOC110535235	gene-flap_endonuclease_1	-2.4651	5.55e-15		-1.07226	0.000846885	low-tolerance_sig		1.76868
LOC110529279	gene-YLP_motif-containing_protein_1	-2.16527	1.13e-12		-1.36314	2.99e-05	low-tolerance_sig		1.76421
LOC110522505	gene-leucine-rich_repeat_transmembrane_protein_FLRT2	-2.13486	8.74e-07		-1.38557	0.00184257	low-tolerance_sig		1.76021
pkmyt1	gene-protein_kinase&_membrane_associated_tyrosine/threonine_1	-1.64866	3.91e-08		-1.87166	2.73e-07	low-tolerance_sig		1.76016
LOC110504672	gene-CXXC-type_zinc_finger_protein_5	-2.31881	9.88e-11		-1.19507	0.00581463	low-tolerance_sig		1.75694
LOC110525499	gene-calcium-binding_mitochondrial_carrier_protein_SCaMC-2-A	-1.46838	0.00228356		-2.04431	0.000173289	low-tolerance_sig		1.75635
wbp2	gene-WW_domain_binding_protein_2	-2.20112	1.95e-08		-1.30543	0.00536923	low-tolerance_sig		1.75327
LOC118940026	gene-phosphoglycerate_mutase_1	-1.85732	1.14e-08		-1.64486	0.00081163	low-tolerance_sig		1.75109
ints6l	gene-integrator_complex_subunit_6_like	-1.58711	0.000497122		-1.90451	0.00018584	low-tolerance_sig		1.74581
kiaa0513	gene-KIAA0513_ortholog	-1.86683	4.21e-09		-1.61806	3.79e-05	low-tolerance_sig		1.74245
LOC110504846	gene-zinc_finger_protein_607	-1.6421	2.98e-07		-1.83985	8.7e-07	low-tolerance_sig		1.74098
LOC110538002	gene-uncharacterized_LOC110538002	-1.63726	5.11e-07		-1.8423	2.17e-08	low-tolerance_sig		1.73978
LOC110488259	gene-myocyte-specific_enhancer_factor_2D_homolog	-2.35336	1.92e-14		-1.12618	0.00554656	low-tolerance_sig		1.73977
zbtb26	gene-zinc_finger_and_BTB_domain_containing_26	-2.04751	4.75e-12		-1.43105	3.48e-05	low-tolerance_sig		1.73928
LOC110504527	gene-cyclin-J	-1.93119	6.67e-06		-1.54348	0.00466061	low-tolerance_sig		1.73733
LOC110500223	gene-sugar_phosphate_exchanger_3	-1.70121	3.65e-08		-1.77176	4.18e-08	low-tolerance_sig		1.73649
LOC110520375	gene-E3_SUMO-protein_ligase_RanBP2	-1.83116	2.58e-07		-1.64041	0.000198162	low-tolerance_sig		1.73579
LOC110486080	gene-serine/arginine-rich_splicing_factor_7	-2.02056	4.66e-08		-1.44684	5.25e-05	low-tolerance_sig		1.7337
slc41a2b	gene-solute_carrier_family_41_member_2b	-1.7339	2.87e-07		-1.73206	0.000164854	low-tolerance_sig		1.73298
smpd5	gene-sphingomyelin_phosphodiesterase_5	-2.08794	4.31e-11		-1.37709	0.000161741	low-tolerance_sig		1.73252
LOC110537603	gene-myb-binding_protein_1A-like_protein	-1.719	2.37e-05		-1.74325	0.00191618	low-tolerance_sig		1.73112
mfsd4b	gene-major_facilitator_superfamily_domain_containing_4B	-1.51085	0.00542127		-1.95042	0.000286672	low-tolerance_sig		1.73064
LOC110521690	gene-UDP-N-acetylhexosamine_pyrophosphorylase	-1.57246	9.06e-07		-1.88738	4.77e-07	low-tolerance_sig		1.72992
LOC118943921	gene-N-acetyllactosaminide_beta-1&3-N-acetylglucosaminyltransferase_2-like	-2.16282	1.38e-09		-1.29535	0.000618568	low-tolerance_sig		1.72908
LOC110530434	gene-PH_domain_leucine-rich_repeat-containing_protein_phosphatase_1	-2.24652	5.37e-15		-1.21072	0.000115223	low-tolerance_sig		1.72862
LOC110485220	gene-GTP-binding_protein_1	-1.91707	0.000169147		-1.53837	0.00175758	low-tolerance_sig		1.72772
LOC110496294	gene-protein_disulfide-isomerase_A3	-1.625	5.83e-09		-1.82971	3.13e-08	low-tolerance_sig		1.72736
LOC110510153	gene-phosphatidylinositol-binding_clathrin_assembly_protein	-1.83268	4.63e-10		-1.62073	5.09e-06	low-tolerance_sig		1.7267
ier3	gene-immediate_early_response_3	-1.73372	6.05e-06		-1.71625	0.00578949	low-tolerance_sig		1.72498
LOC110486030	gene-ERO1-like_protein_beta	-1.99464	5.6e-08		-1.45344	0.000739089	low-tolerance_sig		1.72404
LOC110514944	gene-ras-related_protein_Rab-11A	-1.88027	2.59e-09		-1.56537	6.23e-05	low-tolerance_sig		1.72282
si:dkey-19b23.8	gene-uncharacterized_si:dkey-19b23.8	-1.93517	1.78e-05		-1.51002	0.00316786	low-tolerance_sig		1.72259
LOC110531415	gene-H(+)/Cl(-)_exchange_transporter_5	-2.01155	0.00236341		-1.43306	0.00664448	low-tolerance_sig		1.7223
LOC110487775	gene-proheparin-binding_EGF-like_growth_factor	-1.5745	0.00834481		-1.86145	0.00267847	low-tolerance_sig		1.71797
LOC110490481	gene-lysine-specific_demethylase_7B	-1.65689	1.11e-07		-1.77505	1.66e-05	low-tolerance_sig		1.71597
LOC110519016	gene-c-Maf_inducing_protein	-2.20503	9.37e-12		-1.22515	0.00462525	low-tolerance_sig		1.71509
LOC110486292	gene-mitogen-activated_protein_kinase_kinase_kinase_14	-1.85239	5.49e-07		-1.57541	0.000242542	low-tolerance_sig		1.7139
LOC110498940	gene-protein_quaking-B	-2.26323	4.61e-09		-1.16403	0.00115861	low-tolerance_sig		1.71363
tube1	gene-tubulin&_epsilon_1	-1.93705	1.3e-08		-1.48334	0.000124409	low-tolerance_sig		1.7102
LOC118937866	gene-uncharacterized_LOC118937866	-1.46191	0.000644785		-1.95611	4.7e-06	low-tolerance_sig		1.70901
LOC110494348	gene-RNA_binding_motif_protein_15	-1.87739	1.46e-12		-1.53345	2.11e-07	low-tolerance_sig		1.70542
LOC110488558	gene-stress-70_protein&_mitochondrial	-1.35105	0.00140928		-2.05747	2.88e-06	low-tolerance_sig		1.70426
LOC110499957	gene-sodium-coupled_neutral_amino_acid_transporter_4	-2.05817	5.36e-07		-1.34534	0.00819121	low-tolerance_sig		1.70176
alg2	gene-ALG2_alpha-1&3/1&6-mannosyltransferase	-1.39627	0.00279345		-2.00624	0.000882763	low-tolerance_sig		1.70126
rab1ba	gene-zRAB1B&_member_RAS_oncogene_family_a	-1.87474	1.97e-10		-1.52576	4.62e-05	low-tolerance_sig		1.70025
LOC110509695	gene-uncharacterized_protein_C11orf24	-1.75183	6.39e-09		-1.64366	3.79e-05	low-tolerance_sig		1.69774
LOC110527316	gene-zinc_finger_protein_239	-1.78343	0.000946013		-1.61181	0.00236222	low-tolerance_sig		1.69762
LOC118960363	gene-pleckstrin_homology_domain-containing_family_A_member_8-like	-1.58672	0.00332135		-1.80812	0.00765894	low-tolerance_sig		1.69742
LOC110531318	gene-tetratricopeptide_repeat_protein_39B	-1.64136	2.5e-06		-1.75025	4.44e-05	low-tolerance_sig		1.6958
LOC110516132	gene-dual_specificity_protein_phosphatase_5	-1.91983	0.0010966		-1.46834	0.00621049	low-tolerance_sig		1.69408
LOC110485238	gene-brain-specific_angiogenesis_inhibitor_1-associated_protein_2-like_protein_1	-2.25296	1.84e-14		-1.13502	0.00224354	low-tolerance_sig		1.69399
LOC110521780	gene-uridine-cytidine_kinase_2-A	-1.72607	8.82e-07		-1.6579	7.46e-05	low-tolerance_sig		1.69198
LOC110494730	gene-zinc_finger_protein_37	-1.81546	6.16e-11		-1.56741	1.93e-07	low-tolerance_sig		1.69144
LOC110530122	gene-angiopoietin-related_protein_4	-1.7835	9.35e-06		-1.59854	0.000111157	low-tolerance_sig		1.69102
LOC110500641	gene-rap1_GTPase-GDP_dissociation_stimulator_1	-1.80846	5.36e-11		-1.57026	1.87e-05	low-tolerance_sig		1.68936
malt3	gene-MALT_paracaspase_3	-1.92363	3.7e-08		-1.45418	0.000174857	low-tolerance_sig		1.6889
LOC110521275	gene-wee1-like_protein_kinase_1-A	-1.91351	2.62e-09		-1.46063	0.0001808	low-tolerance_sig		1.68707
calub	gene-calumenin_b	-1.9062	3.38e-06		-1.46435	0.00994063	low-tolerance_sig		1.68527
LOC110487989	gene-tubulointerstitial_nephritis_antigen-like	-2.23219	6.86e-12		-1.13653	0.00967481	low-tolerance_sig		1.68436
LOC110485723	gene-mediator_of_DNA_damage_checkpoint_protein_1	-1.55005	3.71e-07		-1.81705	4.51e-06	low-tolerance_sig		1.68355
homeza	gene-homeobox_and_leucine_zipper_encoding_a	-1.79777	6.31e-10		-1.5634	3.23e-06	low-tolerance_sig		1.68058
LOC110538431	gene-uncharacterized_LOC110538431	-1.21805	0.00342379		-2.14242	4.72e-05	low-tolerance_sig		1.68024
wdr92	gene-dynein_axonemal_assembly_factor_10	-2.11582	1.63e-14		-1.23713	0.000402143	low-tolerance_sig		1.67647
LOC110494019	gene-hyaluronidase_2	-2.05274	3.06e-13		-1.2984	0.000723358	low-tolerance_sig		1.67557
LOC110507058	gene-egl-9_family_hypoxia-inducible_factor_2	-1.95453	4.26e-14		-1.39597	1.99e-05	low-tolerance_sig		1.67525
fam117bb	gene-family_with_sequence_similarity_117_member_Bb	-1.5844	0.000346891		-1.76584	0.000298607	low-tolerance_sig		1.67512
LOC110530777	gene-ski-like_protein	-2.24167	1.36e-16		-1.10823	0.0022664	low-tolerance_sig		1.67495
LOC110538649	gene-solute_carrier_family_35_member_B1	-1.53271	1.33e-05		-1.81387	1.32e-05	low-tolerance_sig		1.67329
smad9	gene-SMAD_family_member_9	-2.03486	1.46e-07		-1.31138	0.00351531	low-tolerance_sig		1.67312
LOC110524503	gene-protein_PRRC2C	-2.05957	1.34e-12		-1.28094	0.000312973	low-tolerance_sig		1.67026
LOC110526567	gene-wee1-like_protein_kinase_1-A	-1.62848	2.22e-06		-1.70966	7.96e-06	low-tolerance_sig		1.66907
LOC110520139	gene-cytochrome_c	-1.63564	1.44e-05		-1.70161	0.000171856	low-tolerance_sig		1.66862
LOC110537071	gene-uncharacterized_LOC110537071	-1.95403	4.93e-08		-1.38232	5.17e-05	low-tolerance_sig		1.66818
LOC110525525	gene-sarcoplasmic/endoplasmic_reticulum_calcium_ATPase_2	-1.64857	7.86e-09		-1.68772	3.91e-06	low-tolerance_sig		1.66814
LOC110531046	gene-ankyrin_repeat_domain-containing_protein_12	-2.07483	7.24e-11		-1.26011	0.00151026	low-tolerance_sig		1.66747
LOC110528861	gene-nardilysin	-1.55301	2.6e-07		-1.77354	5.48e-06	low-tolerance_sig		1.66327
LOC110490081	gene-ATP-binding_cassette_sub-family_F_member_3	-1.3018	0.00115272		-2.02288	1.18e-06	low-tolerance_sig		1.66234
LOC110518671	gene-kelch-like_protein_36	-2.17605	2.75e-09		-1.14205	0.00786221	low-tolerance_sig		1.65905
LOC110530825	gene-crystallin_J1A	-1.79948	4.94e-06		-1.5172	0.000404977	low-tolerance_sig		1.65834
klf9	gene-Kruppel-like_factor_9	-1.47773	0.00522165		-1.8328	0.000467733	low-tolerance_sig		1.65526
LOC118963005	gene-fragile_X_mental_retardation_syndrome-related_protein_1_homolog_B-like	-1.30761	0.00540193		-2.00252	0.00257271	low-tolerance_sig		1.65507
LOC110494043	gene-transmembrane_protein_263	-2.04821	4.63e-11		-1.26027	0.0020309	low-tolerance_sig		1.65424
ydjc	gene-YdjC_chitooligosaccharide_deacetylase_homolog	-1.97566	7.11e-12		-1.33008	0.00201039	low-tolerance_sig		1.65287
mfsd2ab	gene-major_facilitator_superfamily_domain_containing_2ab	-1.86128	9.31e-10		-1.4414	0.000943425	low-tolerance_sig		1.65134
LOC110492632	gene-activity-dependent_neuroprotector_homeobox_protein	-1.71092	4.5e-08		-1.58566	9.2e-06	low-tolerance_sig		1.64829
LOC110537032	gene-zinc_finger_and_SCAN_domain-containing_protein_2	-1.76152	2.41e-06		-1.53084	4.43e-05	low-tolerance_sig		1.64618
LOC110485287	gene-zinc_finger_protein_431-like	-1.67363	6.52e-06		-1.61836	1.73e-06	low-tolerance_sig		1.64599
LOC110527015	gene-mitogen-activated_protein_kinase_6	-2.14357	3.44e-12		-1.14723	0.00569789	low-tolerance_sig		1.6454
LOC110509997	gene-zinc_finger_protein-like_1	-1.62077	1.02e-07		-1.66921	4.37e-06	low-tolerance_sig		1.64499
LOC110487788	gene-cyclin-J	-1.51439	0.000696379		-1.77513	4.93e-06	low-tolerance_sig		1.64476
LOC110510413	gene-circadian-associated_transcriptional_repressor-like	-1.60593	7.21e-06		-1.67387	0.000430735	low-tolerance_sig		1.6399
LOC110499014	gene-serine-rich_coiled-coil_domain-containing_protein_2	-1.83404	5.63e-06		-1.4436	1.38e-05	low-tolerance_sig		1.63882
egr1	gene-early_growth_response_1	-1.35842	0.00125453		-1.91533	4.29e-05	low-tolerance_sig		1.63688
nfkbiab	gene-nuclear_factor_of_kappa_light_polypeptide_gene_enhancer_in_B-cells_inhibitor&_alpha_b	-1.19669	0.00111097		-2.06662	1.07e-09	low-tolerance_sig		1.63165
dnajc3b	gene-DnaJ_(Hsp40)_homolog&_subfamily_C&_member_3b	-1.70096	5.75e-06		-1.55914	0.00047395	low-tolerance_sig		1.63005
LOC110500338	gene-insulin_receptor_substrate_2-B	-1.95171	3.49e-09		-1.30539	4.61e-05	low-tolerance_sig		1.62855
LOC110528377	gene-transmembrane_protein_263	-1.81713	5.12e-08		-1.43276	0.000895936	low-tolerance_sig		1.62495
fndc3a	gene-fibronectin_type_III_domain_containing_3A	-1.66774	2.98e-05		-1.57369	0.000103714	low-tolerance_sig		1.62071
LOC110505749	gene-apoptosis-stimulating_of_p53_protein_1	-1.83614	8.99e-09		-1.40525	0.000133541	low-tolerance_sig		1.62069
LOC110536774	gene-asparagine--tRNA_ligase&_cytoplasmic	-1.82895	7.21e-07		-1.40373	0.00260322	low-tolerance_sig		1.61634
LOC110489126	gene-E3_ubiquitin-protein_ligase_XIAP	-1.66255	4.52e-08		-1.56944	2.49e-06	low-tolerance_sig		1.61599
LOC110495852	gene-DPH3_homolog	-1.89584	7.42e-08		-1.33566	0.000100445	low-tolerance_sig		1.61575
LOC110489569	gene-T-complex_protein_1_subunit_epsilon	-1.9914	6.52e-09		-1.23815	0.00570173	low-tolerance_sig		1.61478
LOC110496458	gene-uncharacterized_LOC110496458	-1.65748	6.47e-08		-1.57127	3.73e-06	low-tolerance_sig		1.61437
LOC110538662	gene-homologous_recombination_OB-fold_protein	-1.85944	2.82e-10		-1.36487	3.84e-05	low-tolerance_sig		1.61215
zgc:63863	gene-TBC_domain-containing_protein	-1.46088	0.00243884		-1.76195	0.000672491	low-tolerance_sig		1.61141
LOC110496591	gene-butyrophilin_subfamily_3_member_A2	-1.81295	3.43e-06		-1.40943	0.00460015	low-tolerance_sig		1.61119
LOC110525453	gene-probable_peptidyl-tRNA_hydrolase	-1.43606	6.08e-05		-1.78285	6.02e-06	low-tolerance_sig		1.60946
LOC110488805	gene-dehydrodolichyl_diphosphate_synthase_complex_subunit_DHDDS	-1.48124	5.66e-05		-1.73679	3.79e-05	low-tolerance_sig		1.60901
letm1	gene-leucine_zipper-EF-hand_containing_transmembrane_protein_1	-1.93226	1.02e-08		-1.28243	0.00649421	low-tolerance_sig		1.60735
LOC110487826	gene-oocyte_zinc_finger_protein_XlCOF6	-1.38526	0.00840422		-1.8289	9.78e-05	low-tolerance_sig		1.60708
mlec	gene-malectin	-1.82735	6.31e-10		-1.38436	0.000127383	low-tolerance_sig		1.60585
pdxp	gene-pyridoxal_(pyridoxine&_vitamin_B6)_phosphatase	-1.87416	6.35e-12		-1.33614	0.00224014	low-tolerance_sig		1.60515
serpine1	gene-serpin_peptidase_inhibitor&_clade_E_(nexin&_plasminogen_activator_inhibitor_type_1)&_member_1	-1.80907	0.00157639		-1.40003	0.00931454	low-tolerance_sig		1.60455
LOC110535558	gene-kinesin-1_heavy_chain	-1.6234	4.23e-05		-1.58281	4.68e-05	low-tolerance_sig		1.6031
LOC110518175	gene-KH_homology_domain-containing_protein_4	-1.86489	1.74e-08		-1.34046	0.00111468	low-tolerance_sig		1.60268
nudcd2	gene-NudC_domain_containing_2	-2.23024	3.74e-14		-0.974656	0.00893899	low-tolerance_sig		1.60245
LOC110499199	gene-ubiquitin_carboxyl-terminal_hydrolase_42	-1.62603	1.17e-10		-1.57694	6.15e-07	low-tolerance_sig		1.60149
LOC110537848	gene-histone_deacetylase_complex_subunit_SAP30L	-1.5802	1.72e-08		-1.62253	4.56e-06	low-tolerance_sig		1.60137
zmat1	gene-zinc_finger_matrin-type_1	-1.78621	4.45e-12		-1.41152	4.56e-07	low-tolerance_sig		1.59887
LOC110497292	gene-microtubule-associated_tumor_suppressor_1_homolog_A	-1.81448	4.52e-08		-1.37737	0.000155721	low-tolerance_sig		1.59593
LOC110486213	gene-protein_HEXIM1	-1.6831	4.73e-10		-1.5082	4.45e-06	low-tolerance_sig		1.59565
LOC110489629	gene-zinc_finger_protein_Xfin	-1.82147	6.01e-10		-1.35634	0.00101785	low-tolerance_sig		1.58891
mfsd13a	gene-major_facilitator_superfamily_domain_containing_13A	-1.79639	4.81e-06		-1.38101	0.000106242	low-tolerance_sig		1.5887
ruvbl2	gene-RuvB-like_AAA_ATPase_2	-1.88151	5.13e-07		-1.29048	0.00147425	low-tolerance_sig		1.586
LOC110497729	gene-NF-kappa-B_inhibitor_alpha	-1.3704	4.17e-05		-1.79655	3.22e-08	low-tolerance_sig		1.58347
LOC110539043	gene-brain-specific_angiogenesis_inhibitor_1-associated_protein_2-like_protein_1	-1.88419	8.51e-09		-1.27721	0.00257215	low-tolerance_sig		1.5807
LOC110508150	gene-transmembrane_protein_245	-1.63074	2.61e-05		-1.52803	0.00104908	low-tolerance_sig		1.57939
LOC110527470	gene-DPH3_homolog	-2.05598	1.2e-06		-1.10066	0.00537114	low-tolerance_sig		1.57832
LOC110500245	gene-apoptosis_facilitator_Bcl-2-like_protein_14	-1.64177	0.000168045		-1.51458	0.00024185	low-tolerance_sig		1.57818
LOC110526987	gene-stAR-related_lipid_transfer_protein_5	-1.74726	0.000182875		-1.40597	0.00149771	low-tolerance_sig		1.57661
LOC110537909	gene-uncharacterized_LOC110537909	-1.2997	0.0082481		-1.84642	0.00023659	low-tolerance_sig		1.57306
LOC110512633	gene-vesicle_transport_protein_SFT2B-like	-2.00502	3.55e-08		-1.13714	0.00649421	low-tolerance_sig		1.57108
LOC110524201	gene-calreticulin	-1.70474	4.14e-06		-1.42816	0.00648035	low-tolerance_sig		1.56645
LOC110538597	gene-RUN_domain-containing_protein_1	-1.5994	0.00133831		-1.53284	0.000281033	low-tolerance_sig		1.56612
ero1b	gene-endoplasmic_reticulum_oxidoreductase_1_beta	-1.87923	3.32e-08		-1.25187	0.00426164	low-tolerance_sig		1.56555
LOC110527748	gene-tubby-related_protein_1	-1.32484	2.62e-05		-1.80558	4.55e-07	low-tolerance_sig		1.56521
LOC110537139	gene-protein_phosphatase_1_regulatory_subunit_3B	-1.68279	5.74e-06		-1.44627	0.00037427	low-tolerance_sig		1.56453
LOC110502372	gene-oocyte_zinc_finger_protein_XlCOF6	-1.86349	1.87e-05		-1.26267	0.00149281	low-tolerance_sig		1.56308
ube2j1	gene-ubiquitin-conjugating_enzyme_E2&_J1	-1.89881	6.59e-07		-1.22694	0.00569789	low-tolerance_sig		1.56287
LOC110493501	gene-mpv17-like_protein	-1.75013	1.34e-09		-1.37422	0.000402033	low-tolerance_sig		1.56217
LOC110521255	gene-apoptosis_inhibitor_5	-1.79197	9.61e-10		-1.32895	0.000185221	low-tolerance_sig		1.56046
LOC110485622	gene-programmed_cell_death_protein_4	-2.07565	6.63e-13		-1.04099	0.00440681	low-tolerance_sig		1.55832
LOC110493719	gene-exportin-1	-1.8417	9.17e-10		-1.27358	0.000624359	low-tolerance_sig		1.55764
wars1	gene-tryptophanyl-tRNA_synthetase_1	-1.23298	0.00857294		-1.87631	9.45e-05	low-tolerance_sig		1.55464
nfe2l1b	gene-nuclear_factor&_erythroid_2-like_1b	-1.82501	5.28e-11		-1.2814	0.000108308	low-tolerance_sig		1.5532
LOC110502616	gene-hypoxia-inducible_factor_1-alpha_inhibitor	-2.12284	1.26e-13		-0.981984	0.00512161	low-tolerance_sig		1.55241
LOC110507011	gene-CCAAT/enhancer-binding_protein_gamma	-1.45301	2.12e-07		-1.65067	2.14e-06	low-tolerance_sig		1.55184
LOC110536365	gene-calmodulin-regulated_spectrin-associated_protein_1-B	-1.51708	0.00031017		-1.58587	6.4e-05	low-tolerance_sig		1.55148
LOC110538737	gene-ER_lumen_protein-retaining_receptor_2	-1.37914	0.00226164		-1.72292	5.55e-05	low-tolerance_sig		1.55103
LOC110524574	gene-UDP-N-acetylhexosamine_pyrophosphorylase	-1.52015	1.69e-05		-1.57602	0.000572416	low-tolerance_sig		1.54809
si:dkey-174n20.1	gene-uncharacterized_LOC110526034	-1.62706	2.76e-05		-1.46857	0.00244517	low-tolerance_sig		1.54781
nipal4	gene-NIPA_like_domain_containing_4	-1.68865	2.68e-06		-1.4066	0.000185221	low-tolerance_sig		1.54762
LOC118941414	gene-microtubule-associated_tumor_suppressor_1_homolog	-1.8579	4.27e-06		-1.23594	0.00196182	low-tolerance_sig		1.54692
LOC110492475	gene-coiled-coil_domain-containing_protein_71	-1.73854	1.52e-08		-1.35516	0.000361163	low-tolerance_sig		1.54685
LOC110491526	gene-zinc_metalloproteinase-disintegrin-like_4a	-1.88313	1.26e-05		-1.20987	0.00707859	low-tolerance_sig		1.5465
LOC110537200	gene-transmembrane_protein_120B	-1.75259	3.03e-09		-1.33835	0.000174857	low-tolerance_sig		1.54547
mars2	gene-methionyl-tRNA_synthetase_2&_mitochondrial	-1.5461	0.00012552		-1.54426	0.00165536	low-tolerance_sig		1.54518
LOC110536129	gene-ATPase_MORC2A	-1.71727	1.14e-10		-1.37254	5.29e-05	low-tolerance_sig		1.54491
LOC110502353	gene-zinc_finger_protein_883	-1.63489	3.48e-05		-1.45265	0.00051502	low-tolerance_sig		1.54377
LOC110526446	gene-glucose-fructose_oxidoreductase_domain-containing_protein_2	-1.26362	0.00119106		-1.82189	7.19e-07	low-tolerance_sig		1.54275
LOC110533969	gene-4F2_cell-surface_antigen_heavy_chain	-1.32184	0.000212158		-1.76144	0.000131789	low-tolerance_sig		1.54164
LOC110532261	gene-partitioning_defective_6_homolog_beta	-1.85699	1.69e-10		-1.22337	0.000943425	low-tolerance_sig		1.54018
LOC110524896	gene-vesicle_transport_protein_GOT1B	-1.45762	0.00213456		-1.62218	0.00100116	low-tolerance_sig		1.5399
LOC110536081	gene-S-adenosylmethionine_synthase	-1.20062	0.00222354		-1.87638	1.64e-05	low-tolerance_sig		1.5385
irs1	gene-insulin_receptor_substrate_1	-1.25899	0.00043886		-1.81503	1.83e-06	low-tolerance_sig		1.53701
LOC118940333	gene-transcription_factor_SPT20_homolog	-1.77594	7.77e-05		-1.29776	0.00407248	low-tolerance_sig		1.53685
LOC110491932	gene-probable_E3_ubiquitin-protein_ligase_DTX3	-1.86204	3.81e-15		-1.20973	0.00100846	low-tolerance_sig		1.53589
LOC110501044	gene-uncharacterized_protein_C12orf45_homolog	-1.75163	0.000166381		-1.32009	0.00132073	low-tolerance_sig		1.53586
LOC110531675	gene-uncharacterized_LOC110531675	-1.94374	5.28e-12		-1.12606	0.000482709	low-tolerance_sig		1.5349
LOC110503511	gene-transcription_factor_RelB	-1.5924	0.0001946		-1.47702	0.000332448	low-tolerance_sig		1.53471
LOC110536313	gene-synaptobrevin_homolog_YKT6	-1.5488	4.53e-07		-1.51948	3.84e-05	low-tolerance_sig		1.53414
LOC110512784	gene-transmembrane_9_superfamily_member_2-like	-1.5753	0.000282407		-1.48605	0.000114882	low-tolerance_sig		1.53068
LOC110523588	gene-exosome_complex_component_RRP4	-1.94973	1.63e-11		-1.10916	0.00372415	low-tolerance_sig		1.52944
LOC110530172	gene-cyclic_AMP-dependent_transcription_factor_ATF-6_alpha	-1.5249	0.000657978		-1.53346	0.000673186	low-tolerance_sig		1.52918
LOC110517613	gene-metal_regulatory_transcription_factor_1	-1.7581	5.8e-08		-1.3001	0.000326003	low-tolerance_sig		1.5291
LOC110536098	gene-V-type_proton_ATPase_116_kDa_subunit_a2	-1.54664	1.65e-06		-1.5081	7.51e-06	low-tolerance_sig		1.52737
ubl4a	gene-ubiquitin_like_4A	-1.92188	1.05e-11		-1.1325	0.00322508	low-tolerance_sig		1.52719
LOC110526236	gene-NAD-dependent_protein_deacetylase_sirtuin-1	-1.58492	1.22e-08		-1.46612	0.000110756	low-tolerance_sig		1.52552
prmt6	gene-protein_arginine_methyltransferase_6	-1.33028	0.00079537		-1.7112	1.08e-06	low-tolerance_sig		1.52074
LOC110514693	gene-selenoprotein_S	-1.76381	2.43e-05		-1.27409	0.00540295	low-tolerance_sig		1.51895
pgam1b	gene-phosphoglycerate_mutase_1b	-1.30643	0.00111436		-1.73111	0.000261396	low-tolerance_sig		1.51877
LOC110495404	gene-transmembrane_protein_39A	-1.6336	1.69e-08		-1.40282	0.00278243	low-tolerance_sig		1.51821
LOC110500225	gene-cyclin-dependent_kinase_inhibitor_1B	-1.90066	1.4e-09		-1.13467	0.00022583	low-tolerance_sig		1.51766
LOC110487969	gene-oxysterol-binding_protein-related_protein_3	-1.33864	0.000246535		-1.69397	0.000101037	low-tolerance_sig		1.5163
LOC110486494	gene-uncharacterized_LOC110486494	-1.48947	4.04e-05		-1.54131	1.7e-05	low-tolerance_sig		1.51539
LOC110495980	gene-insulin_receptor_substrate_2	-1.27061	0.00749943		-1.76002	0.00484404	low-tolerance_sig		1.51531
LOC110504538	gene-ras_GTPase-activating_protein-binding_protein_1	-1.62643	1.94e-06		-1.40166	0.000497231	low-tolerance_sig		1.51405
LOC110493417	gene-pyrroline-5-carboxylate_reductase_1&_mitochondrial	-1.12745	0.00289511		-1.89952	4.89e-06	low-tolerance_sig		1.51349
qars1	gene-glutaminyl-tRNA_synthetase_1	-1.45944	0.000154752		-1.56582	0.000588923	low-tolerance_sig		1.51263
LOC110529696	gene-vascular_endothelial_growth_factor_A-A	-1.64549	8.29e-09		-1.37608	3.44e-06	low-tolerance_sig		1.51079
LOC110487053	gene-tyrosine-protein_phosphatase_non-receptor_type_23	-1.84292	4e-12		-1.17671	0.000314203	low-tolerance_sig		1.50982
irak1	gene-interleukin-1_receptor-associated_kinase_1	-1.89339	3.05e-14		-1.12587	0.00076348	low-tolerance_sig		1.50963
si:ch211-278j3.3	gene-E3_ubiquitin-protein_ligase_RNF19A	-1.91078	6.6e-08		-1.10643	0.00582778	low-tolerance_sig		1.50861
LOC110535690	gene-transmembrane_emp24_domain-containing_protein_7	-1.62205	0.00010836		-1.3924	0.0038681	low-tolerance_sig		1.50722
LOC110525493	gene-golgin_subfamily_A_member_1	-1.5223	3.29e-07		-1.49013	2.02e-05	low-tolerance_sig		1.50622
LOC110521686	gene-capping_protein&_Arp2/3_and_myosin-I_linker_protein_3	-1.58582	1.16e-06		-1.42551	0.000130319	low-tolerance_sig		1.50566
LOC110504100	gene-eukaryotic_translation_initiation_factor_4_gamma_1	-1.59096	7.18e-07		-1.41976	0.000627774	low-tolerance_sig		1.50536
gopc	gene-golgi-associated_PDZ_and_coiled-coil_motif_containing	-1.0357	0.00252668		-1.97172	8.19e-07	low-tolerance_sig		1.50371
akap12b	gene-A_kinase_(PRKA)_anchor_protein_12b	-1.75656	1.47e-06		-1.24978	0.00459638	low-tolerance_sig		1.50317
LOC110516060	gene-glycerol-3-phosphate_dehydrogenase&_mitochondrial	-1.25412	0.00103825		-1.75136	0.00182255	low-tolerance_sig		1.50274
LOC118944410	gene-KH_homology_domain-containing_protein_4-like	-1.72925	1.13e-09		-1.27232	5.13e-05	low-tolerance_sig		1.50078
rasef	gene-RAS_and_EF-hand_domain_containing	-1.90019	1.43e-08		-1.09917	0.00882156	low-tolerance_sig		1.49968
LOC110496587	gene-insulin-like_growth_factor_2_mRNA-binding_protein_3	-1.64237	2.84e-09		-1.35487	1.76e-05	low-tolerance_sig		1.49862
kmt2a	gene-lysine_(K)-specific_methyltransferase_2A	-1.81662	3.49e-09		-1.17984	0.000138879	low-tolerance_sig		1.49823
gnpnat1	gene-glucosamine-phosphate_N-acetyltransferase_1	-1.74982	9.73e-07		-1.24345	0.00592765	low-tolerance_sig		1.49663
LOC110488097	gene-serine/threonine-protein_kinase_Sgk1	-1.61234	0.000122721		-1.37971	0.00363251	low-tolerance_sig		1.49602
c11h9orf85	gene-chromosome_11_C9orf85_homolog	-1.33302	6.1e-05		-1.65876	4.24e-06	low-tolerance_sig		1.49589
LOC110498668	gene-large_neutral_amino_acids_transporter_small_subunit_3	-1.54827	2.06e-05		-1.44347	0.00696386	low-tolerance_sig		1.49587
LOC110528163	gene-PDZ_domain-containing_protein_8	-1.70828	7.3e-09		-1.28339	0.000794699	low-tolerance_sig		1.49583
LOC110508530	gene-transcription_factor_AP-1	-1.67091	2.03e-08		-1.32044	0.000193505	low-tolerance_sig		1.49568
LOC110530134	gene-transcription_factor_jun-D	-1.58655	4.12e-06		-1.40121	0.000762811	low-tolerance_sig		1.49388
LOC110516867	gene-exportin-T-like	-1.6509	7.93e-06		-1.33211	0.000365657	low-tolerance_sig		1.4915
dnajc10	gene-DnaJ_(Hsp40)_homolog&_subfamily_C&_member_10	-1.47778	2.14e-05		-1.5048	5.26e-05	low-tolerance_sig		1.49129
LOC110486250	gene-ATP-citrate_synthase	-1.56447	0.00363983		-1.41226	0.00783171	low-tolerance_sig		1.48837
LOC110490374	gene-neuroepithelial_cell-transforming_gene_1_protein	-1.83238	2e-09		-1.13848	0.00199581	low-tolerance_sig		1.48543
LOC118938113	gene-gastrula_zinc_finger_protein_XlCGF17.1-like	-1.60015	0.00222341		-1.36762	0.00466621	low-tolerance_sig		1.48388
LOC110497719	gene-disheveled-associated_activator_of_morphogenesis_1	-1.91456	1.42e-08		-1.05258	0.00790429	low-tolerance_sig		1.48357
LOC110532703	gene-limb_region_1_homolog-like_protein	-1.8794	1.76e-10		-1.08547	0.00195212	low-tolerance_sig		1.48244
sipa1l1	gene-signal-induced_proliferation-associated_1_like_1	-1.60459	0.000667716		-1.35658	0.000617488	low-tolerance_sig		1.48058
LOC110494284	gene-inositol_hexakisphosphate_kinase_2	-1.53576	0.000521518		-1.4254	0.000818297	low-tolerance_sig		1.48058
LOC110486127	gene-cyclic_AMP-dependent_transcription_factor_ATF-4	-1.36469	9.83e-05		-1.59425	1e-05	low-tolerance_sig		1.47947
LOC110490218	gene-uncharacterized_LOC110490218	-1.37692	0.00565696		-1.58154	0.00143316	low-tolerance_sig		1.47923
gdpgp1	gene-GDP-D-glucose_phosphorylase_1	-1.72148	4.15e-06		-1.22947	0.00104404	low-tolerance_sig		1.47548
LOC110530272	gene-deubiquitinating_protein_VCIP135	-1.82055	1.17e-08		-1.12906	0.00250477	low-tolerance_sig		1.4748
LOC110536229	gene-ankyrin_repeat_and_LEM_domain-containing_protein_2	-1.99248	9.73e-14		-0.956211	0.00457871	low-tolerance_sig		1.47434
nabp1a	gene-nucleic_acid_binding_protein_1a	-1.70116	2.38e-08		-1.24587	0.00121609	low-tolerance_sig		1.47351
arsh	gene-arylsulfatase_H	-1.31997	0.0011529		-1.62612	0.00084959	low-tolerance_sig		1.47305
LOC110488228	gene-thioredoxin-interacting_protein	-1.43597	4.49e-05		-1.50986	0.000148439	low-tolerance_sig		1.47291
LOC110534281	gene-storkhead-box_protein_2	-1.80712	3.62e-09		-1.13704	0.000156304	low-tolerance_sig		1.47208
LOC110494157	gene-ADP-ribosylation_factor_GTPase-activating_protein_1	-1.57615	7.24e-07		-1.36394	9.6e-05	low-tolerance_sig		1.47005
LOC110492316	gene-inosine-5'-monophosphate_dehydrogenase_2	-1.71436	0.000173775		-1.22312	0.00459638	low-tolerance_sig		1.46874
ipo4	gene-importin_4	-1.27875	2.32e-05		-1.65626	2.61e-07	low-tolerance_sig		1.46751
LOC110491399	gene-polycomb_group_RING_finger_protein_5-B	-1.48651	0.00153659		-1.44035	0.00671003	low-tolerance_sig		1.46343
LOC110495551	gene-indian_hedgehog_B_protein	-1.48245	0.0002117		-1.44081	8.5e-05	low-tolerance_sig		1.46163
LOC110486998	gene-dnaJ_homolog_subfamily_A_member_3&_mitochondrial	-1.52502	0.00174973		-1.39041	0.00457871	low-tolerance_sig		1.45772
LOC110515822	gene-cdc42_effector_protein_4	-1.66702	2.94e-06		-1.24614	0.00649421	low-tolerance_sig		1.45658
lysmd3	gene-LysM&_putative_peptidoglycan-binding&_domain_containing_3	-1.75367	3.74e-08		-1.1585	0.00427936	low-tolerance_sig		1.45608
LOC110509099	gene-dnaJ_homolog_subfamily_C_member_1	-1.24728	0.000168045		-1.66381	6.5e-06	low-tolerance_sig		1.45555
LOC110533244	gene-uracil_phosphoribosyltransferase_homolog	-1.23666	0.00157295		-1.67254	2.32e-06	low-tolerance_sig		1.4546
pnrc1	gene-proline-rich_nuclear_receptor_coactivator_1	-1.89308	4.64e-12		-1.01446	0.00859191	low-tolerance_sig		1.45377
LOC110532349	gene-uncharacterized_LOC110532349	-1.55989	0.000999411		-1.34668	0.00554656	low-tolerance_sig		1.45328
acaca	gene-acetyl-CoA_carboxylase_alpha	-1.19623	0.000240031		-1.70909	0.000818297	low-tolerance_sig		1.45266
LOC110488784	gene-protein_YIF1A	-1.43889	4.58e-06		-1.45869	0.000406909	low-tolerance_sig		1.44879
LOC110503019	gene-endoplasmic_reticulum_lectin_1	-1.81437	1.71e-08		-1.08272	0.00532013	low-tolerance_sig		1.44854
LOC110489055	gene-uncharacterized_LOC110489055	-1.8267	4.04e-06		-1.06897	0.00610033	low-tolerance_sig		1.44784
LOC110524344	gene-signal-transducing_adaptor_protein_2	-1.90224	2.14e-12		-0.993238	0.00160998	low-tolerance_sig		1.44774
tsen34	gene-TSEN34_tRNA_splicing_endonuclease_subunit	-1.51096	7.96e-07		-1.38215	7.29e-05	low-tolerance_sig		1.44655
LOC110526033	gene-peroxisome_proliferator-activated_receptor_gamma_coactivator-related_protein_1	-1.28063	0.000192872		-1.60639	3.95e-05	low-tolerance_sig		1.44351
LOC110528260	gene-NGFI-A-binding_protein_2	-1.48772	0.00179754		-1.39645	0.00137411	low-tolerance_sig		1.44208
LOC110528893	gene-transformer-2_protein_homolog_beta	-1.34517	1.71e-05		-1.53348	6.94e-08	low-tolerance_sig		1.43933
LOC110506374	gene-protein_C19orf12_homolog	-1.70442	3.31e-07		-1.16726	0.00203946	low-tolerance_sig		1.43584
LOC110502710	gene-1-acyl-sn-glycerol-3-phosphate_acyltransferase_epsilon	-1.6115	0.000206579		-1.25996	0.00236222	low-tolerance_sig		1.43573
LOC110504072	gene-nuclear_fragile_X_mental_retardation-interacting_protein_2	-1.56946	4.15e-08		-1.30082	5.81e-05	low-tolerance_sig		1.43514
LOC110489190	gene-E3_ubiquitin-protein_ligase_synoviolin	-1.65666	4.31e-07		-1.21022	0.00335473	low-tolerance_sig		1.43344
LOC110508445	gene-Golgi_reassembly-stacking_protein_2	-1.4627	7.27e-05		-1.39153	0.000104207	low-tolerance_sig		1.42711
LOC110532330	gene-nicotinamide/nicotinic_acid_mononucleotide_adenylyltransferase_1	-1.56117	2.24e-07		-1.29156	0.00165907	low-tolerance_sig		1.42637
syde2	gene-synapse_defective_1&_Rho_GTPase&_homolog_2_(C._elegans)	-1.74541	3.25e-05		-1.10729	0.00889497	low-tolerance_sig		1.42635
LOC110530858	gene-uncharacterized_LOC110530858	-1.74158	8.21e-08		-1.10719	0.00222269	low-tolerance_sig		1.42439
LOC110538745	gene-ER_lumen_protein-retaining_receptor_2	-1.32797	0.00152928		-1.52071	0.00068096	low-tolerance_sig		1.42434
ggps1	gene-geranylgeranyl_diphosphate_synthase_1	-1.71773	1.26e-07		-1.12781	0.00458331	low-tolerance_sig		1.42277
LOC110528429	gene-protein_bicaudal_D_homolog_2	-1.68378	2.04e-08		-1.16042	0.00199581	low-tolerance_sig		1.4221
LOC110537420	gene-solute_carrier_family_13_member_5	-1.6859	1.18e-07		-1.15687	0.00265166	low-tolerance_sig		1.42138
LOC110538354	gene-lipoma-preferred_partner_homolog	-1.66761	4.48e-08		-1.1725	0.0016708	low-tolerance_sig		1.42006
LOC110491853	gene-serine--tRNA_ligase&_cytoplasmic	-1.29104	3.72e-05		-1.54787	3.91e-05	low-tolerance_sig		1.41946
LOC110492228	gene-ubiA_prenyltransferase_domain-containing_protein_1	-1.53521	8.3e-08		-1.30172	0.000114604	low-tolerance_sig		1.41847
LOC110529588	gene-dehydrodolichyl_diphosphate_synthase_complex_subunit_nus1	-1.47949	1.09e-06		-1.3534	9.33e-05	low-tolerance_sig		1.41645
LOC110531823	gene-Y-box-binding_protein_2-A	-1.32589	0.000959718		-1.50561	0.000101037	low-tolerance_sig		1.41575
LOC110522011	gene-protein_disulfide-isomerase_A6	-1.59284	1.87e-05		-1.23686	0.00555469	low-tolerance_sig		1.41485
LOC110491616	gene-retinol_dehydrogenase_13	-1.41462	1.9e-07		-1.41476	0.000306913	low-tolerance_sig		1.41469
macir	gene-macrophage_immunometabolism_regulator	-1.70635	3.38e-07		-1.11931	0.00469989	low-tolerance_sig		1.41283
LOC110498488	gene-hypermethylated_in_cancer_1_protein	-1.33444	0.00308493		-1.49097	0.00128359	low-tolerance_sig		1.4127
LOC110486528	gene-sphingosine_1-phosphate_receptor_1	-1.59695	0.000111259		-1.2263	0.0031472	low-tolerance_sig		1.41162
LOC110515713	gene-exportin-T	-1.24596	0.000296105		-1.57672	0.000189199	low-tolerance_sig		1.41134
LOC110502884	gene-transcription_factor_MafF	-1.6319	1.46e-06		-1.18613	0.00361184	low-tolerance_sig		1.40901
LOC110496543	gene-protein_FAM8A1	-1.65596	3.1e-05		-1.16101	0.00224521	low-tolerance_sig		1.40849
si:dkey-21e13.3	gene-uncharacterized_LOC110491352	-1.59676	2.68e-06		-1.21559	0.00368883	low-tolerance_sig		1.40617
c12h16orf72	gene-chromosome_12_C16orf72_homolog	-1.67042	4.11e-10		-1.13975	0.00104402	low-tolerance_sig		1.40509
LOC110500290	gene-serine/threonine-protein_kinase_pim-3	-1.27821	0.00126988		-1.526	1.94e-06	low-tolerance_sig		1.4021
cdkn1bb	gene-cyclin-dependent_kinase_inhibitor_1Bb	-1.42843	1.33e-06		-1.37259	6.56e-05	low-tolerance_sig		1.40051
LOC110508510	gene-rho_GTPase-activating_protein_30	-1.28015	0.00574873		-1.51812	0.000926837	low-tolerance_sig		1.39913
LOC118964730	gene-basic_salivary_proline-rich_protein_3-like	-1.60449	0.00014113		-1.19327	0.00515278	low-tolerance_sig		1.39888
fam110c	gene-family_with_sequence_similarity_110_member_C	-1.68666	1.05e-07		-1.10665	0.00324539	low-tolerance_sig		1.39666
eif1b	gene-eukaryotic_translation_initiation_factor_1B	-1.36473	0.000257165		-1.4281	0.00121165	low-tolerance_sig		1.39641
atp13a1	gene-ATPase_13A1	-1.40358	8.37e-05		-1.38864	0.000453626	low-tolerance_sig		1.39611
LOC110490204	gene-GRIP_and_coiled-coil_domain-containing_protein_1	-1.39037	4.16e-07		-1.40083	4.36e-06	low-tolerance_sig		1.3956
LOC110506196	gene-reticulocalbin-1	-1.45244	0.000651634		-1.33827	0.00128608	low-tolerance_sig		1.39536
prkrip1	gene-PRKR_interacting_protein_1	-1.76613	2.62e-10		-1.01906	0.00170927	low-tolerance_sig		1.3926
LOC110510928	gene-DET1_homolog	-1.35333	0.00302231		-1.43132	0.00197732	low-tolerance_sig		1.39232
LOC110531775	gene-histone_H2A.Z	-1.43719	4.89e-05		-1.34607	0.00151831	low-tolerance_sig		1.39163
LOC110501523	gene-polypeptide_N-acetylgalactosaminyltransferase_5	-1.65534	4.46e-05		-1.12742	0.00222501	low-tolerance_sig		1.39138
LOC110500196	gene-calphotin	-1.35405	0.000941121		-1.42394	6.78e-05	low-tolerance_sig		1.38899
arid4a	gene-AT_rich_interactive_domain_4A_(RBP1-like)	-1.41913	2.54e-07		-1.35839	0.000188372	low-tolerance_sig		1.38876
si:ch211-201h21.5	gene-nuc_hydro_CeIAG_domain-containing_protein	-1.52072	6.05e-05		-1.25304	0.00652512	low-tolerance_sig		1.38688
LOC110531834	gene-transcription_factor_p65	-1.45935	0.000726701		-1.31422	0.00164902	low-tolerance_sig		1.38679
LOC110494482	gene-calcium/calmodulin-dependent_protein_kinase_type_1	-1.60107	1.17e-06		-1.167	0.00253052	low-tolerance_sig		1.38404
LOC110509893	gene-sodium-dependent_phosphate_transporter_1-B	-1.63421	9.41e-09		-1.12936	0.00422534	low-tolerance_sig		1.38179
LOC110504772	gene-stress-70_protein&_mitochondrial	-1.37926	3.33e-05		-1.38384	0.000262509	low-tolerance_sig		1.38155
LOC110486136	gene-cell_division_cycle_protein_27_homolog	-1.88314	2.61e-14		-0.879803	0.00718803	low-tolerance_sig		1.38147
LOC110512361	gene-E3_ubiquitin/ISG15_ligase_TRIM25	-1.38461	0.00415226		-1.37789	0.00250477	low-tolerance_sig		1.38125
LOC110496608	gene-protein_lifeguard_1	-1.78529	2.36e-09		-0.97611	0.00367855	low-tolerance_sig		1.3807
glsb	gene-glutaminase_b	-1.44737	6.88e-05		-1.31261	0.000184893	low-tolerance_sig		1.37999
LOC110507903	gene-serine/threonine-protein_kinase_NLK	-1.82013	1.01e-12		-0.939164	0.00529201	low-tolerance_sig		1.37965
LOC110532515	gene-DNA_(cytosine-5)-methyltransferase_3A	-1.38849	0.000646187		-1.37055	0.00252331	low-tolerance_sig		1.37952
camlg	gene-calcium_modulating_ligand	-1.36745	1.43e-05		-1.38827	5.48e-05	low-tolerance_sig		1.37786
larp1	gene-La_ribonucleoprotein_1&_translational_regulator	-1.51873	8.46e-07		-1.23606	0.000684381	low-tolerance_sig		1.3774
LOC110506735	gene-ubiquitin_carboxyl-terminal_hydrolase_CYLD	-1.40152	1.85e-06		-1.34548	4.75e-05	low-tolerance_sig		1.3735
LOC110535646	gene-transcriptional_repressor_NF-X1	-1.72837	4.86e-08		-1.01603	0.00319763	low-tolerance_sig		1.3722
LOC110502251	gene-HPS6_biogenesis_of_lysosomal_organelles_complex_2_subunit_3	-1.76641	2.27e-11		-0.976517	0.00336649	low-tolerance_sig		1.37146
LOC110516934	gene-thioredoxin_domain-containing_protein_11	-1.23708	0.00171413		-1.50412	0.00216119	low-tolerance_sig		1.3706
LOC110490325	gene-lipase_maturation_factor_2	-1.65024	0.00237941		-1.09096	0.00888011	low-tolerance_sig		1.3706
LOC110530494	gene-HIG1_domain_family_member_1A&_mitochondrial	-1.0424	0.00767154		-1.69601	0.00295807	low-tolerance_sig		1.3692
LOC100136147	gene-translocating_chain-associating_membrane_protein_1	-1.49462	8.88e-06		-1.24316	0.0038061	low-tolerance_sig		1.36889
LOC110486331	gene-probable_G-protein_coupled_receptor_146	-1.63012	9.42e-07		-1.10738	0.000745823	low-tolerance_sig		1.36875
LOC110524208	gene-scaffold_attachment_factor_B2	-1.42859	8.49e-07		-1.30744	3.69e-05	low-tolerance_sig		1.36801
LOC110527232	gene-NF-kappa-B_inhibitor_zeta	-1.55249	1.59e-07		-1.18171	0.00073729	low-tolerance_sig		1.3671
pik3r1	gene-phosphoinositide-3-kinase&_regulatory_subunit_1_(alpha)	-1.5275	1.25e-06		-1.20625	0.000450753	low-tolerance_sig		1.36688
slc66a1	gene-solute_carrier_family_66_member_1	-1.51661	1.11e-08		-1.21627	0.00034152	low-tolerance_sig		1.36644
golga4	gene-golgin_A4	-1.57801	7.85e-07		-1.15435	0.00270897	low-tolerance_sig		1.36618
cf166	gene-CF166_protein	-1.51229	1.87e-05		-1.21384	0.000910138	low-tolerance_sig		1.36307
LOC110499413	gene-serine_protease_HTRA2&_mitochondrial	-1.51925	9.41e-07		-1.20574	0.000551716	low-tolerance_sig		1.3625
LOC110523762	gene-ankyrin_repeat_and_LEM_domain-containing_protein_2	-1.51092	1.09e-05		-1.21324	0.000880071	low-tolerance_sig		1.36208
LOC110501691	gene-insulin-induced_gene_2_protein	-1.22606	0.000406971		-1.49537	0.00162018	low-tolerance_sig		1.36072
LOC110507331	gene-uncharacterized_LOC110507331	-1.49724	0.00228406		-1.22236	0.000714878	low-tolerance_sig		1.3598
LOC110489552	gene-myelin-associated_neurite-outgrowth_inhibitor	-1.48853	9.63e-07		-1.22855	0.000280296	low-tolerance_sig		1.35854
LOC110489968	gene-ubiquitin-like_modifier-activating_enzyme_5	-1.13721	0.00279471		-1.57962	7.52e-05	low-tolerance_sig		1.35841
zdhhc18b	gene-zinc_finger_DHHC-type_palmitoyltransferase_18b	-1.42791	0.000274847		-1.28243	0.00224521	low-tolerance_sig		1.35517
LOC118936285	gene-tyrosine_aminotransferase-like	-1.53064	9.88e-06		-1.17854	0.00692831	low-tolerance_sig		1.35459
LOC110525077	gene-iporin	-1.57577	6.18e-05		-1.1332	0.00399589	low-tolerance_sig		1.35448
plekha8	gene-pleckstrin_homology_domain_containing&_family_A_(phosphoinositide_binding_specific)_member_8	-1.04574	0.000912897		-1.6609	5.24e-06	low-tolerance_sig		1.35332
LOC110526408	gene-myotubularin-related_protein_10	-1.60206	8.53e-05		-1.10413	0.00451106	low-tolerance_sig		1.3531
LOC110526951	gene-uncharacterized_LOC110526951	-1.60718	3.37e-08		-1.09673	0.00105465	low-tolerance_sig		1.35195
kbtbd4	gene-kelch_repeat_and_BTB_(POZ)_domain_containing_4	-1.46425	0.000104555		-1.2386	0.00590913	low-tolerance_sig		1.35143
LOC110492345	gene-PRELI_domain_containing_protein_3B	-1.40725	2.48e-06		-1.29336	0.000350867	low-tolerance_sig		1.35031
LOC110492833	gene-protein_transport_protein_Sec24C	-1.3633	0.000101822		-1.33578	0.000865513	low-tolerance_sig		1.34954
LOC110502849	gene-ER_lumen_protein-retaining_receptor_2	-1.35465	0.000626325		-1.34413	0.00378018	low-tolerance_sig		1.34939
LOC110538297	gene-uncharacterized_LOC110538297	-1.36246	0.000639038		-1.33399	0.000431364	low-tolerance_sig		1.34822
LOC118942883	gene-N-acylneuraminate_cytidylyltransferase-like	-1.18257	0.000637572		-1.51362	0.000115487	low-tolerance_sig		1.3481
LOC110516971	gene-protein_argonaute-3	-1.60579	0.00092612		-1.08489	0.00304834	low-tolerance_sig		1.34534
cdadc1	gene-cytidine_and_dCMP_deaminase_domain_containing_1	-1.49235	2.08e-06		-1.19351	0.000148357	low-tolerance_sig		1.34293
LOC110508131	gene-serine/threonine-protein_phosphatase_5	-1.31023	0.000926878		-1.37484	0.00024185	low-tolerance_sig		1.34254
LOC110530052	gene-phosphatidylinositol_4&5-bisphosphate_3-kinase_catalytic_subunit_alpha_isoform	-1.70709	2.62e-10		-0.974185	0.00743821	low-tolerance_sig		1.34064
LOC110498655	gene-protein_WWC2	-1.64945	6.8e-08		-1.02941	0.00171484	low-tolerance_sig		1.33943
LOC110507004	gene-CCAAT/enhancer-binding_protein_gamma	-1.46423	5.15e-08		-1.21313	0.000350867	low-tolerance_sig		1.33868
LOC110494981	gene-cytochrome_b561_domain-containing_protein_1	-1.43363	0.000490903		-1.24337	0.00386085	low-tolerance_sig		1.3385
nlrc3l	gene-NLR_family&_CARD_domain_containing_3-like	-1.3364	1e-05		-1.33859	3.09e-06	low-tolerance_sig		1.3375
LOC110496240	gene-cyclic_AMP-dependent_transcription_factor_ATF-6_beta	-1.56825	2.25e-09		-1.10289	0.000936633	low-tolerance_sig		1.33557
LOC110490122	gene-prolactin_regulatory_element-binding_protein	-1.53919	0.00015545		-1.1314	0.00363402	low-tolerance_sig		1.33529
LOC110516202	gene-bromodomain-containing_protein_4	-1.63681	1.13e-06		-1.03301	0.00396403	low-tolerance_sig		1.33491
ubl3b	gene-ubiquitin-like_3b	-1.50595	1.07e-07		-1.16052	0.000745823	low-tolerance_sig		1.33324
LOC110530146	gene-coatomer_subunit_beta'	-1.32502	0.000255254		-1.33056	0.000998624	low-tolerance_sig		1.32779
LOC118947748	gene-UPF0472_protein_C16orf72_homolog	-1.75861	4.61e-09		-0.896836	0.00655612	low-tolerance_sig		1.32772
gmppb	gene-GDP-mannose_pyrophosphorylase_B	-1.28654	0.00147349		-1.36643	0.00160998	low-tolerance_sig		1.32648
slain2	gene-SLAIN_motif_family&_member_2	-1.46328	8.6e-06		-1.18873	0.00130803	low-tolerance_sig		1.326
znhit2	gene-zinc_finger&_HIT-type_containing_2	-1.21605	0.00225288		-1.43081	2.71e-05	low-tolerance_sig		1.32343
si:dkey-174m14.3	gene-uncharacterized_LOC110529777	-1.26297	4.83e-05		-1.38355	3.33e-05	low-tolerance_sig		1.32326
LOC110492627	gene-ubiquitin_carboxyl-terminal_hydrolase_19	-1.66748	6.93e-10		-0.978649	0.00304374	low-tolerance_sig		1.32306
LOC118936241	gene-hematopoietically-expressed_homeobox_protein_hhex-like	-1.49628	2.25e-05		-1.1483	0.00610177	low-tolerance_sig		1.32229
golgb1	gene-golgin_B1	-1.38034	1.03e-05		-1.26272	9.82e-05	low-tolerance_sig		1.32153
LOC110487000	gene-dnaJ_homolog_subfamily_A_member_3&_mitochondrial	-1.43763	4.51e-07		-1.20527	0.000174184	low-tolerance_sig		1.32145
LOC110498482	gene-zinc_finger_protein_589	-1.10596	0.0026823		-1.53103	4.78e-05	low-tolerance_sig		1.31849
derl2	gene-derlin_2	-1.39791	7.5e-06		-1.23669	0.0030871	low-tolerance_sig		1.3173
LOC110507520	gene-adapter_molecule_crk	-1.54797	7.63e-08		-1.08639	0.0010111	low-tolerance_sig		1.31718
LOC110523461	gene-3-hydroxy-3-methylglutaryl-coenzyme_A_reductase	-1.58848	1.57e-07		-1.04538	0.00341677	low-tolerance_sig		1.31693
LOC110494146	gene-protein_FAM219A	-1.50987	3.51e-06		-1.12196	0.00181185	low-tolerance_sig		1.31591
LOC110529747	gene-TSC22_domain_family_protein_2	-1.28784	0.000109832		-1.34308	3.62e-05	low-tolerance_sig		1.31546
LOC110485222	gene-luc7-like_protein_3	-1.35891	0.00192856		-1.269	0.00344454	low-tolerance_sig		1.31395
LOC110494288	gene-mitochondrial_intermembrane_space_import_and_assembly_protein_40-A	-1.37775	0.00118545		-1.24774	0.00672289	low-tolerance_sig		1.31275
LOC110485959	gene-zinc_finger_protein_32	-1.28462	0.0032133		-1.34085	0.00259515	low-tolerance_sig		1.31274
vegf	gene-vascular_endothelial_growth_factor_precursor	-1.2754	5.02e-06		-1.34977	0.000161587	low-tolerance_sig		1.31258
LOC110521715	gene-AP2-interacting_clathrin-endocytosis_protein	-1.59249	1.72e-05		-1.03119	0.0021519	low-tolerance_sig		1.31184
LOC110519931	gene-phosphatidylinositol_glycan_anchor_biosynthesis&_class_V	-1.22776	0.00015612		-1.39451	1.17e-05	low-tolerance_sig		1.31114
LOC110493729	gene-SERTA_domain-containing_protein_2	-1.14202	0.00125357		-1.47341	1.3e-06	low-tolerance_sig		1.30772
LOC110498921	gene-nuclear_prelamin_A_recognition_factor	-1.13105	0.0031453		-1.4805	0.00366366	low-tolerance_sig		1.30577
LOC110503251	gene-signal_recognition_particle_receptor_subunit_beta	-1.43154	0.000366789		-1.17641	0.00966265	low-tolerance_sig		1.30398
LOC110523481	gene-fibroblast_growth_factor_23	-1.48809	1.25e-05		-1.11859	0.00540995	low-tolerance_sig		1.30334
LOC110497724	gene-melanoma_inhibitory_activity_protein_2	-1.4103	1.88e-05		-1.19555	0.00111466	low-tolerance_sig		1.30292
LOC110526326	gene-eukaryotic_translation_initiation_factor_3_subunit_J-A	-1.57145	1.71e-05		-1.03388	0.00947887	low-tolerance_sig		1.30266
LOC110525376	gene-protein_fem-1_homolog_B	-1.28065	0.000295354		-1.32351	0.000105308	low-tolerance_sig		1.30208
bicd2	gene-bicaudal_D_homolog_2_(Drosophila)	-1.27989	0.00216597		-1.32373	0.000415388	low-tolerance_sig		1.30181
abcd1	gene-ATP-binding_cassette&_sub-family_D_(ALD)&_member_1	-1.49191	8.68e-05		-1.11036	0.00843531	low-tolerance_sig		1.30114
LOC110509857	gene-general_transcription_factor_3C_polypeptide_4	-1.17539	0.000667667		-1.42675	1.38e-05	low-tolerance_sig		1.30107
LOC110505368	gene-mitogen-activated_protein_kinase_kinase_kinase_7	-1.31525	0.00019419		-1.2791	0.00171451	low-tolerance_sig		1.29717
rnf6	gene-ring_finger_protein_(C3H2C3_type)_6	-1.22674	2.03e-05		-1.36725	3.79e-05	low-tolerance_sig		1.29699
slc7a3a	gene-solute_carrier_family_7_member_3a	-1.35641	3.22e-05		-1.23612	0.00385819	low-tolerance_sig		1.29626
LOC110538892	gene-homeobox_protein_cut-like_1	-1.39488	0.00405926		-1.19611	0.00311429	low-tolerance_sig		1.2955
arfgef2	gene-ADP-ribosylation_factor_guanine_nucleotide-exchange_factor_2_(brefeldin_A-inhibited)	-1.47193	2.23e-06		-1.11768	0.00222269	low-tolerance_sig		1.29481
LOC110500256	gene-GRIP_and_coiled-coil_domain-containing_protein_1	-1.40673	1.71e-07		-1.18227	0.000146073	low-tolerance_sig		1.2945
LOC110522113	gene-kelch_domain-containing_protein_10	-1.49828	5.81e-08		-1.09051	0.00585208	low-tolerance_sig		1.2944
LOC110511321	gene-inner_nuclear_membrane_protein_Man1-like	-1.47399	9.87e-06		-1.11393	0.00351659	low-tolerance_sig		1.29396
LOC110521982	gene-activator_of_90_kDa_heat_shock_protein_ATPase_homolog_1	-1.3375	2.8e-05		-1.24857	0.000293762	low-tolerance_sig		1.29303
n6amt1	gene-N-6_adenine-specific_DNA_methyltransferase_1	-1.42244	7.87e-05		-1.15993	0.00219074	low-tolerance_sig		1.29119
LOC110487269	gene-programmed_cell_death_protein_4	-1.59582	2.46e-07		-0.986174	0.00746489	low-tolerance_sig		1.291
LOC110488962	gene-inositol_polyphosphate_5-phosphatase_OCRL	-1.64111	2.75e-09		-0.936333	0.00128883	low-tolerance_sig		1.28872
LOC110486783	gene-protein_Tob1	-1.40969	0.000341751		-1.16686	0.0082898	low-tolerance_sig		1.28827
LOC110491969	gene-limb_region_1_homolog-like_protein	-1.27981	0.000203468		-1.29273	0.0018935	low-tolerance_sig		1.28627
LOC110524867	gene-basic_immunoglobulin-like_variable_motif-containing_protein	-1.38805	0.000679121		-1.18412	0.00358596	low-tolerance_sig		1.28608
tram1	gene-translocation_associated_membrane_protein_1	-1.3262	9.31e-05		-1.24139	0.00831646	low-tolerance_sig		1.2838
LOC110503256	gene-THAP_domain-containing_protein_5	-1.091	0.00283902		-1.4747	0.000104248	low-tolerance_sig		1.28285
LOC110501519	gene-MAP7_domain-containing_protein_1	-1.49934	4.16e-06		-1.06444	0.00304834	low-tolerance_sig		1.28189
atf2	gene-activating_transcription_factor_2	-1.0733	0.00956453		-1.48706	0.000184291	low-tolerance_sig		1.28018
LOC110531397	gene-uncharacterized_LOC110531397	-1.43419	1.46e-05		-1.12259	0.00150508	low-tolerance_sig		1.27839
eif4g1a	gene-eukaryotic_translation_initiation_factor_4_gamma&_1a	-1.17771	0.00226308		-1.37669	0.00121848	low-tolerance_sig		1.2772
LOC110517120	gene-gastrula_zinc_finger_protein_XlCGF17.1	-1.47222	6.03e-07		-1.08065	0.00407953	low-tolerance_sig		1.27643
mon1bb	gene-MON1_secretory_trafficking_family_member_Bb	-1.34396	1.35e-05		-1.20607	0.00106388	low-tolerance_sig		1.27502
coq10b	gene-coenzyme_Q10B	-1.52524	1.26e-07		-1.02211	0.00451082	low-tolerance_sig		1.27368
LOC110502261	gene-NAD-dependent_protein_deacetylase_sirtuin-1	-1.06037	0.00455807		-1.48316	1.44e-05	low-tolerance_sig		1.27176
atxn1a	gene-ataxin_1a	-1.30392	0.000408119		-1.23327	0.000846885	low-tolerance_sig		1.26859
LOC110502013	gene-protein_TFG	-1.28135	0.00120888		-1.2491	0.00603461	low-tolerance_sig		1.26522
rnf19a	gene-ring_finger_protein_19A&_RBR_E3_ubiquitin_protein_ligase	-1.30733	6.89e-05		-1.22133	0.000326368	low-tolerance_sig		1.26433
LOC110521925	gene-SPRY_domain-containing_SOCS_box_protein_3	-1.30906	0.00124759		-1.21614	0.00676556	low-tolerance_sig		1.2626
LOC110527542	gene-activin_receptor_type-2A	-1.48119	0.000125476		-1.04321	0.00470662	low-tolerance_sig		1.2622
pigs	gene-phosphatidylinositol_glycan_anchor_biosynthesis&_class_S	-1.28123	0.00731734		-1.23638	0.00571392	low-tolerance_sig		1.25881
kctd13	gene-potassium_channel_tetramerization_domain_containing_13	-1.24544	0.000220761		-1.27053	7.21e-05	low-tolerance_sig		1.25799
LOC118938206	gene-gamma-adducin-like	-1.47773	8.31e-06		-1.03681	0.00892105	low-tolerance_sig		1.25727
LOC110527938	gene-protein_transport_protein_Sec61_subunit_alpha	-1.30582	0.000300689		-1.20822	0.00432024	low-tolerance_sig		1.25702
LOC110538089	gene-uncharacterized_LOC110538089	-1.18545	0.00600901		-1.32783	0.000831596	low-tolerance_sig		1.25664
pik3r3b	gene-phosphoinositide-3-kinase&_regulatory_subunit_3b_(gamma)	-1.43965	0.00118357		-1.06982	0.00052015	low-tolerance_sig		1.25474
isg20	gene-interferon_stimulated_exonuclease_gene	-1.09644	0.00166229		-1.40907	0.000506682	low-tolerance_sig		1.25275
LOC100136245	gene-cyclin_L1	-1.37597	1.36e-06		-1.1295	0.00170807	low-tolerance_sig		1.25273
LOC110533469	gene-adapter_molecule_crk	-1.45905	4.04e-06		-1.04641	0.000869469	low-tolerance_sig		1.25273
LOC110534610	gene-zinc_finger_protein_473-like	-1.36879	4.25e-05		-1.13496	0.00149695	low-tolerance_sig		1.25187
dipk1aa	gene-divergent_protein_kinase_domain_1Aa	-1.21193	0.000698594		-1.28332	0.00193118	low-tolerance_sig		1.24763
brf1a	gene-BRF1_RNA_polymerase_III_transcription_initiation_factor_subunit_a	-1.26657	0.000255731		-1.22582	0.000268998	low-tolerance_sig		1.2462
nus1	gene-NUS1_dehydrodolichyl_diphosphate_synthase_subunit	-1.21844	0.00055636		-1.27384	0.000443517	low-tolerance_sig		1.24614
LOC118938390	gene-thioredoxin_domain-containing_protein_11-like	-1.19819	7.42e-05		-1.29274	0.00138299	low-tolerance_sig		1.24546
LOC110510606	gene-trichohyalin	-1.35933	0.000160726		-1.12243	0.00453015	low-tolerance_sig		1.24088
LOC110490190	gene-phosphate_carrier_protein&_mitochondrial	-1.03111	0.000694343		-1.45024	1.62e-05	low-tolerance_sig		1.24067
LOC110505008	gene-ras-related_protein_Rab-33B	-1.50768	3.84e-07		-0.972799	0.00518192	low-tolerance_sig		1.24024
LOC110488297	gene-phosphatidylinositol_4-kinase_beta	-1.31715	7.79e-05		-1.16072	0.00170927	low-tolerance_sig		1.23894
chst14	gene-carbohydrate_(N-acetylgalactosamine_4-0)_sulfotransferase_14	-1.12768	0.000592884		-1.34223	1.37e-05	low-tolerance_sig		1.23495
LOC110498762	gene-histone_acetyltransferase_p300	-1.55111	2.47e-08		-0.917304	0.00513338	low-tolerance_sig		1.23421
LOC110486103	gene-manganese-transporting_ATPase_13A1	-1.28653	0.00348472		-1.17983	0.00806848	low-tolerance_sig		1.23318
LOC110502392	gene-ras-related_protein_ORAB-1-like	-1.33409	0.00094194		-1.12967	0.00961683	low-tolerance_sig		1.23188
LOC110488370	gene-glycogen_synthase_kinase-3_beta	-1.38319	5.11e-06		-1.07604	0.00438444	low-tolerance_sig		1.22962
LOC110486288	gene-ADP-ribosylation_factor_2	-1.34669	0.000105181		-1.11035	0.00409953	low-tolerance_sig		1.22852
LOC110486548	gene-probable_ATP-dependent_RNA_helicase_DDX5	-1.13328	0.00184561		-1.31877	0.00291716	low-tolerance_sig		1.22602
LOC110533627	gene-polyubiquitin-B	-1.08525	0.00240718		-1.36313	0.00311429	low-tolerance_sig		1.22419
polr2a	gene-RNA_polymerase_II_subunit_A	-1.36998	7.61e-05		-1.07646	0.00132073	low-tolerance_sig		1.22322
LOC110500671	gene-PHD_finger_protein_23B	-1.40532	1.16e-06		-1.03807	0.000242542	low-tolerance_sig		1.2217
LOC110520238	gene-MOB-like_protein_phocein	-1.40266	6e-05		-1.03746	0.00745284	low-tolerance_sig		1.22006
slc9a1a	gene-solute_carrier_family_9_member_A1a	-1.43105	1.41e-06		-1.00673	0.00301871	low-tolerance_sig		1.21889
LOC110489259	gene-dyslexia-associated_protein_KIAA0319-like_protein	-1.17287	9.74e-05		-1.26459	0.000627068	low-tolerance_sig		1.21873
LOC110534066	gene-pyruvate_dehydrogenase_(acetyl-transferring)_kinase_isozyme_3&_mitochondrial	-1.30354	0.000302846		-1.13208	0.00177217	low-tolerance_sig		1.21781
LOC110531865	gene-CAAX_prenyl_protease_2	-1.39488	2.41e-05		-1.03836	0.00540295	low-tolerance_sig		1.21662
LOC110529856	gene-N-alpha-acetyltransferase_30	-1.50127	2.71e-07		-0.928167	0.00352191	low-tolerance_sig		1.21472
LOC110509910	gene-NF-kappa-B_inhibitor-like_protein_1	-1.21629	0.00597409		-1.20892	0.00548388	low-tolerance_sig		1.21261
LOC110505134	gene-peptidyl-prolyl_cis-trans_isomerase_D	-1.32811	2.31e-05		-1.0958	0.0040785	low-tolerance_sig		1.21195
LOC110530254	gene-presequence_protease&_mitochondrial	-1.15071	0.000934457		-1.271	0.001285	low-tolerance_sig		1.21085
LOC110530610	gene-RING_finger_protein_212B	-1.29303	0.000255511		-1.12843	0.00548719	low-tolerance_sig		1.21073
LOC110522421	gene-Golgi_resident_protein_GCP60	-1.22317	5.19e-05		-1.1943	0.000554765	low-tolerance_sig		1.20874
LOC110506678	gene-coatomer_subunit_beta	-1.2896	0.000989221		-1.12693	0.0072217	low-tolerance_sig		1.20827
LOC110519529	gene-zinc_finger_protein_OZF-like	-1.04221	0.00729149		-1.37313	0.000814997	low-tolerance_sig		1.20767
LOC110538140	gene-protein_HEXIM1	-1.27006	2.68e-05		-1.14395	0.000888523	low-tolerance_sig		1.20701
LOC110500106	gene-neuroepithelial_cell-transforming_gene_1_protein	-1.32385	9.29e-05		-1.0838	0.00523442	low-tolerance_sig		1.20382
LOC110523585	gene-uncharacterized_LOC110523585	-1.16191	0.00497147		-1.24273	0.00224014	low-tolerance_sig		1.20232
LOC110514005	gene-NLR_family_CARD_domain-containing_protein_3	-1.24445	0.000240364		-1.15859	0.00721416	low-tolerance_sig		1.20152
LOC118936578	gene-alpha-N-acetylneuraminide_alpha-2&8-sialyltransferase-like	-1.14491	0.00611539		-1.25585	0.000658239	low-tolerance_sig		1.20038
LOC110487829	gene-immediate_early_response_gene_5_protein	-1.25414	0.00052673		-1.14292	0.000950591	low-tolerance_sig		1.19853
LOC110485995	gene-importin_subunit_alpha-1	-1.36329	3.47e-05		-1.02888	0.00812091	low-tolerance_sig		1.19609
LOC110502880	gene-cdc42_effector_protein_1	-1.45913	1.2e-06		-0.932049	0.00493036	low-tolerance_sig		1.19559
LOC110524285	gene-TBC1_domain_family_member_15	-1.19065	0.00459765		-1.20024	0.00404774	low-tolerance_sig		1.19545
LOC110507763	gene-serine/arginine-rich_splicing_factor_1B	-1.36014	6.17e-07		-1.01968	0.000931608	low-tolerance_sig		1.18991
LOC110486516	gene-ubinuclein-2	-1.04583	0.00973673		-1.32829	0.000535988	low-tolerance_sig		1.18706
LOC110501016	gene-UHRF1-binding_protein_1-like	-1.26068	2.3e-05		-1.11187	0.00219211	low-tolerance_sig		1.18627
nr1d2a	gene-nuclear_receptor_subfamily_1&_group_D&_member_2a	-1.09226	0.00171737		-1.28003	4.28e-05	low-tolerance_sig		1.18614
ascc2	gene-activating_signal_cointegrator_1_complex_subunit_2	-1.34134	0.000111153		-1.02577	0.00523514	low-tolerance_sig		1.18356
pigo	gene-phosphatidylinositol_glycan_anchor_biosynthesis&_class_O	-1.26702	0.00176574		-1.09435	0.00220178	low-tolerance_sig		1.18068
LOC110525708	gene-S-adenosylmethionine_synthase	-1.30549	0.000167937		-1.05178	0.00535935	low-tolerance_sig		1.17864
LOC110499994	gene-golgin_subfamily_B_member_1	-1.30158	0.000115595		-1.05504	0.00377511	low-tolerance_sig		1.17831
mafba	gene-v-maf_avian_musculoaponeurotic_fibrosarcoma_oncogene_homolog_Ba	-1.22239	0.000176518		-1.13267	0.000265272	low-tolerance_sig		1.17753
LOC110486107	gene-procollagen_galactosyltransferase_1	-1.20799	0.000874128		-1.14389	0.00341642	low-tolerance_sig		1.17594
LOC110533657	gene-C2_domain-containing_protein_2	-1.34321	3.08e-05		-1.00392	0.00318273	low-tolerance_sig		1.17357
LOC110498741	gene-protein_transport_protein_Sec24C	-1.27487	3.26e-05		-1.06597	0.00326426	low-tolerance_sig		1.17042
LOC110501592	gene-scaffold_attachment_factor_B2	-1.15897	8.29e-05		-1.17765	0.000127383	low-tolerance_sig		1.16831
LOC110538169	gene-cyclin-dependent_kinase_12	-1.35087	8.57e-06		-0.985068	0.00269341	low-tolerance_sig		1.16797
LOC110490183	gene-vascular_endothelial_growth_factor_A-A	-1.0462	0.00597963		-1.28699	0.00743821	low-tolerance_sig		1.1666
LOC110538372	gene-thyrotroph_embryonic_factor	-1.38456	5.28e-05		-0.946575	0.0049464	low-tolerance_sig		1.16557
LOC110521629	gene-transmembrane_emp24_domain-containing_protein_5	-1.30409	7.36e-05		-1.0245	0.00596902	low-tolerance_sig		1.1643
LOC110513406	gene-methionine-R-sulfoxide_reductase_B3&_mitochondrial-like	-1.16996	0.00222354		-1.15339	0.00187069	low-tolerance_sig		1.16168
golga5	gene-golgin_A5	-1.001	0.00113578		-1.31449	0.000500435	low-tolerance_sig		1.15775
nup93	gene-nucleoporin_93	-0.968723	0.00314291		-1.34674	0.000674624	low-tolerance_sig		1.15773
LOC110494472	gene-U3_small_nucleolar_RNA-associated_protein_4_homolog	-1.11166	0.00126996		-1.20277	0.00191618	low-tolerance_sig		1.15722
LOC110523734	gene-autism_susceptibility_gene_2_protein_homolog	-1.25468	0.00139179		-1.05777	0.00542294	low-tolerance_sig		1.15622
LOC110511763	gene-importin_subunit_alpha-6	-1.43947	4.56e-07		-0.865294	0.00445976	low-tolerance_sig		1.15238
aasdhppt	gene-aminoadipate-semialdehyde_dehydrogenase-phosphopantetheinyl_transferase	-1.1243	0.000770693		-1.17944	0.00175758	low-tolerance_sig		1.15187
LOC110527189	gene-protein_jagunal_homolog_1-B	-1.19839	0.00802855		-1.10502	0.0039198	low-tolerance_sig		1.15171
LOC110486727	gene-tumor_protein_p53-inducible_nuclear_protein_1	-1.13351	0.0038363		-1.16592	0.000584309	low-tolerance_sig		1.14972
LOC110485708	gene-activating_transcription_factor_7-interacting_protein_1	-1.35382	1.51e-06		-0.943274	0.0041235	low-tolerance_sig		1.14855
LOC110509137	gene-vesicle-associated_membrane_protein-associated_protein_A	-0.931126	0.00510908		-1.36207	0.00171044	low-tolerance_sig		1.1466
LOC110506439	gene-protein_GOLM2	-1.21366	2.01e-05		-1.07398	0.00130611	low-tolerance_sig		1.14382
c19h1orf109	gene-c19h1orf109_homolog_(H._sapiens)	-1.0605	0.00811373		-1.22699	0.00465937	low-tolerance_sig		1.14374
LOC110506287	gene-transmembrane_protein_208	-1.17881	0.000330199		-1.10718	0.0043244	low-tolerance_sig		1.143
LOC110489852	gene-threonine_synthase-like_1	-1.14099	0.000899202		-1.14139	0.000569516	low-tolerance_sig		1.14119
brpf3a	gene-bromodomain_and_PHD_finger_containing&_3a	-1.03538	0.000666581		-1.24483	2.47e-05	low-tolerance_sig		1.14011
LOC110523706	gene-AP2-associated_protein_kinase_1	-1.11736	0.00621798		-1.16252	0.00792979	low-tolerance_sig		1.13994
mark3a	gene-MAP/microtubule_affinity-regulating_kinase_3a	-1.19035	0.000775723		-1.0889	0.00187227	low-tolerance_sig		1.13963
LOC110538693	gene-protein_YIPF1	-1.16248	5.21e-05		-1.1148	0.00648035	low-tolerance_sig		1.13864
LOC110491573	gene-sodium-dependent_neutral_amino_acid_transporter_B(0)AT2	-0.970634	0.0010966		-1.30483	0.00117595	low-tolerance_sig		1.13773
syne1a	gene-spectrin_repeat_containing&_nuclear_envelope_1a	-1.02348	0.00173274		-1.25088	0.000184291	low-tolerance_sig		1.13718
LOC110525553	gene-malectin	-1.07398	0.000375333		-1.19764	0.0014468	low-tolerance_sig		1.13581
mgaa	gene-MAX_dimerization_protein_MGA_a	-1.2884	0.000141171		-0.98283	0.00144912	low-tolerance_sig		1.13562
LOC110521518	gene-deoxyhypusine_hydroxylase	-1.21792	0.000247992		-1.05179	0.00236222	low-tolerance_sig		1.13486
si:ch211-59o9.10	gene-uncharacterized_LOC110522496	-1.28171	0.000114919		-0.984688	0.0050229	low-tolerance_sig		1.1332
LOC110513449	gene-CREB-regulated_transcription_coactivator_2	-1.10389	0.00145977		-1.1514	0.00133554	low-tolerance_sig		1.12764
egln1a	gene-egl-9_family_hypoxia-inducible_factor_1a	-1.20483	0.000550283		-1.04741	0.00548703	low-tolerance_sig		1.12612
LOC110538689	gene-eukaryotic_peptide_chain_release_factor_GTP-binding_subunit_ERF3A	-1.00538	0.00235071		-1.23808	0.00222501	low-tolerance_sig		1.12173
LOC110493294	gene-sodium-_and_chloride-dependent_taurine_transporter	-1.25116	2.42e-05		-0.989852	0.00243499	low-tolerance_sig		1.1205
LOC110525280	gene-lysM_and_putative_peptidoglycan-binding_domain-containing_protein_3	-1.14118	0.000869901		-1.09584	0.00659614	low-tolerance_sig		1.11851
LOC110508626	gene-PH_domain_leucine-rich_repeat_protein_phosphatase_1	-1.3538	2.15e-06		-0.882811	0.00524713	low-tolerance_sig		1.11831
LOC110487931	gene-zinc_finger_and_BTB_domain-containing_protein_10-like	-1.21477	0.000329364		-1.01811	0.00316786	low-tolerance_sig		1.11644
LOC110499422	gene-ADP-ribosylation_factor-like_protein_3	-1.12129	0.000663386		-1.11082	0.00033095	low-tolerance_sig		1.11606
LOC110494131	gene-RNA-binding_protein_Musashi_homolog_1	-1.23322	0.000170734		-0.998809	0.00473456	low-tolerance_sig		1.11601
vipas39	gene-VPS33B_interacting_protein&_apical-basolateral_polarity_regulator&_spe-39_homolog	-1.20537	2.24e-05		-1.02635	0.00290929	low-tolerance_sig		1.11586
LOC110509667	gene-LHFPL_tetraspan_subfamily_member_2a_protein	-1.01931	0.00404764		-1.20738	0.000416621	low-tolerance_sig		1.11334
LOC110512617	gene-NEDD4-binding_protein_2	-1.26759	0.00537891		-0.95815	0.00604977	low-tolerance_sig		1.11287
eif1ad	gene-eukaryotic_translation_initiation_factor_1A_domain_containing	-1.11697	0.00131314		-1.10749	0.00143283	low-tolerance_sig		1.11223
LOC110502268	gene-SEC23-interacting_protein	-0.913841	0.00207579		-1.30968	3.41e-05	low-tolerance_sig		1.11176
LOC110508442	gene-protein_fem-1_homolog_A	-1.26892	1.65e-06		-0.950855	0.00072047	low-tolerance_sig		1.10989
LOC110503643	gene-adapter_molecule_crk	-1.28233	1.28e-06		-0.934546	0.00302495	low-tolerance_sig		1.10844
LOC110511897	gene-luc7-like_protein_3	-1.06787	0.0015929		-1.14679	0.000420816	low-tolerance_sig		1.10733
si:ch211-127m7.2	gene-uncharacterized_si:ch211-127m7.2	-1.14446	0.00524334		-1.069	0.00277002	low-tolerance_sig		1.10673
LOC110509537	gene-tumor_necrosis_factor_receptor_superfamily_member_1A	-1.11732	0.000360354		-1.09446	0.00265465	low-tolerance_sig		1.10589
LOC110499898	gene-SCY1-like_protein_2	-1.22209	0.000395908		-0.986808	0.00276244	low-tolerance_sig		1.10445
LOC110493558	gene-ADP-ribosylation_factor-binding_protein_GGA3	-0.987074	0.00928562		-1.2192	0.00331923	low-tolerance_sig		1.10314
LOC110508033	gene-Golgi_integral_membrane_protein_4	-1.20445	7.25e-06		-0.999967	0.0090344	low-tolerance_sig		1.10221
LOC110488313	gene-E3_ubiquitin-protein_ligase_RNF139	-1.25712	5.94e-06		-0.946204	0.00554656	low-tolerance_sig		1.10166
LOC110500955	gene-cleavage_and_polyadenylation_specificity_factor_subunit_6	-1.11262	2.66e-05		-1.08536	0.000281878	low-tolerance_sig		1.09899
c1galt1b	gene-core_1_synthase&_glycoprotein-N-acetylgalactosamine_3-beta-galactosyltransferase&_1b	-1.21587	0.000389218		-0.979018	0.00784373	low-tolerance_sig		1.09744
LOC110528365	gene-uncharacterized_LOC110528365	-1.0714	0.000180191		-1.12239	0.000307345	low-tolerance_sig		1.0969
LOC110536778	gene-probable_E3_ubiquitin-protein_ligase_HERC1	-1.22184	0.000127758		-0.96758	0.00306335	low-tolerance_sig		1.09471
LOC110533895	gene-F-box/WD_repeat-containing_protein_11	-1.09889	0.000224054		-1.0838	0.00257215	low-tolerance_sig		1.09134
keap1a	gene-kelch-like_ECH-associated_protein_1a	-1.01475	0.00696067		-1.16115	0.00596662	low-tolerance_sig		1.08795
LOC110500187	gene-ADP-ribosylation_factor-like_protein_1	-1.05265	0.000926503		-1.1222	0.00262584	low-tolerance_sig		1.08742
tmcc1b	gene-transmembrane_and_coiled-coil_domain_family_1b	-1.1165	0.000173775		-1.05747	0.00153769	low-tolerance_sig		1.08699
stt3a	gene-Dolichyl-diphosphooligosaccharide--protein_glycosyltransferase_subunit_STT3A	-0.959644	0.00483075		-1.21419	0.00236222	low-tolerance_sig		1.08691
LOC110536966	gene-uncharacterized_protein_KIAA2026	-1.08982	0.0016428		-1.07617	0.00232204	low-tolerance_sig		1.08299
chd1	gene-chromodomain_helicase_DNA_binding_protein_1	-1.11592	0.000106153		-1.04988	0.000223356	low-tolerance_sig		1.0829
LOC110487944	gene-endoplasmic_reticulum_membrane_sensor_NFE2L1	-0.999919	0.00133705		-1.164	0.000499824	low-tolerance_sig		1.08196
LOC110533384	gene-serine/threonine-protein_phosphatase_2A_catalytic_subunit_alpha_isoform	-1.17014	0.00177019		-0.989652	0.00492628	low-tolerance_sig		1.07989
LOC110502378	gene-nuclear_factor_NF-kappa-B_p100_subunit	-1.14689	0.000290907		-1.01203	0.00933622	low-tolerance_sig		1.07946
LOC110509930	gene-period_circadian_protein_homolog_1	-0.992382	0.00327223		-1.16599	0.000432372	low-tolerance_sig		1.07919
LOC110498480	gene-zinc_finger_protein_184-like	-1.25935	2.78e-05		-0.886046	0.00979917	low-tolerance_sig		1.0727
LOC110513142	gene-zinc_finger_protein_501-like	-1.00467	0.00428986		-1.13914	0.00252331	low-tolerance_sig		1.07191
ino80	gene-INO80_complex_ATPase_subunit	-1.02172	0.000703337		-1.12101	0.000136096	low-tolerance_sig		1.07136
LOC110522826	gene-transmembrane_protein_263	-1.10593	3.85e-05		-1.03552	0.00644436	low-tolerance_sig		1.07073
LOC110530268	gene-nuclear_receptor_coactivator_2	-1.15425	0.000532055		-0.98445	0.00542531	low-tolerance_sig		1.06935
LOC110499338	gene-uncharacterized_LOC110499338	-0.991617	0.0034116		-1.14705	0.000290146	low-tolerance_sig		1.06933
LOC110533748	gene-ribose-phosphate_pyrophosphokinase_1	-0.91696	0.0044638		-1.22014	2.79e-05	low-tolerance_sig		1.06855
LOC110538017	gene-cyclic_AMP-dependent_transcription_factor_ATF-4	-0.989028	0.00327366		-1.14665	0.000850801	low-tolerance_sig		1.06784
LOC110537224	gene-F-box/WD_repeat-containing_protein_11	-1.01188	0.000417986		-1.12311	0.000551128	low-tolerance_sig		1.06749
LOC110490196	gene-transportin-3	-1.00645	0.00174853		-1.12746	0.000320535	low-tolerance_sig		1.06696
LOC110532055	gene-guanine_nucleotide-binding_protein_G(s)_subunit_alpha	-1.07175	0.00446957		-1.05875	0.00555398	low-tolerance_sig		1.06525
LOC110505424	gene-UDP-glucose_4-epimerase	-1.14099	0.00229433		-0.98836	0.00668565	low-tolerance_sig		1.06467
LOC110532487	gene-lysine-specific_demethylase_5C	-1.08769	0.00440497		-1.04141	0.00152981	low-tolerance_sig		1.06455
LOC110536206	gene-solute_carrier_family_23_member_2	-1.14937	0.000221537		-0.972566	0.0053708	low-tolerance_sig		1.06097
LOC110533640	gene-A-kinase_anchor_protein_10&_mitochondrial	-1.16994	0.000136864		-0.949441	0.00798699	low-tolerance_sig		1.05969
man2a2	gene-mannosidase&_alpha&_class_2A&_member_2	-1.01373	0.00151569		-1.10209	0.00141963	low-tolerance_sig		1.05791
LOC110493654	gene-THO_complex_subunit_4	-0.960136	0.00221179		-1.1544	0.000869807	low-tolerance_sig		1.05727
LOC110503415	gene-acetyl-coenzyme_A_transporter_1	-1.09716	0.000330697		-1.01703	0.00644991	low-tolerance_sig		1.05709
LOC110494023	gene-cytochrome_b561_domain-containing_protein_2	-1.11459	0.00280133		-0.999316	0.00476118	low-tolerance_sig		1.05695
LOC110533854	gene-TBC1_domain_family_member_8B	-1.11059	0.000179456		-0.995267	0.00793945	low-tolerance_sig		1.05293
LOC110509702	gene-tumor_necrosis_factor_receptor_superfamily_member_10A	-1.20479	2.15e-05		-0.897456	0.00458331	low-tolerance_sig		1.05112
LOC110524121	gene-microtubule-associated_protein_1S	-1.24306	0.000102323		-0.85884	0.00946878	low-tolerance_sig		1.05095
LOC110496146	gene-elongin-A	-1.11131	0.000528947		-0.987265	0.00947887	low-tolerance_sig		1.04929
nrbp1	gene-nuclear_receptor_binding_protein_1	-1.05796	0.00132265		-1.03589	0.00591	low-tolerance_sig		1.04693
tmem87b	gene-transmembrane_protein_87B	-1.07957	0.000411711		-1.01241	0.00555201	low-tolerance_sig		1.04599
kif3b	gene-kinesin_family_member_3B	-1.01435	0.0009864		-1.07358	0.000552579	low-tolerance_sig		1.04396
LOC110509913	gene-protein_phosphatase_PTC7_homolog	-0.940929	0.00213845		-1.13949	0.00113152	low-tolerance_sig		1.04021
LOC110508900	gene-regulator_of_nonsense_transcripts_1	-1.18508	0.00181967		-0.890091	0.0064654	low-tolerance_sig		1.03759
LOC110494450	gene-eukaryotic_translation_initiation_factor_4_gamma_3	-0.975375	0.00126226		-1.09883	0.00142832	low-tolerance_sig		1.0371
LOC110521649	gene-E3_ubiquitin/ISG15_ligase_TRIM25	-0.931051	0.0090351		-1.14183	0.00470662	low-tolerance_sig		1.03644
kmt2e	gene-lysine_(K)-specific_methyltransferase_2E	-1.10341	0.000577106		-0.962625	0.00308091	low-tolerance_sig		1.03302
ift80	gene-intraflagellar_transport_80_homolog_(Chlamydomonas)	-0.95054	0.00617851		-1.11277	0.000867483	low-tolerance_sig		1.03166
LOC110504899	gene-eukaryotic_peptide_chain_release_factor_subunit_1	-1.07958	0.000571056		-0.9814	0.00467827	low-tolerance_sig		1.03049
akap9	gene-A_kinase_(PRKA)_anchor_protein_9	-1.11638	0.00124451		-0.94186	0.00512161	low-tolerance_sig		1.02912
LOC110508663	gene-tRNA_selenocysteine_1-associated_protein_1-like	-1.16233	6.18e-05		-0.891539	0.00388729	low-tolerance_sig		1.02693
LOC110509006	gene-TSC22_domain_family_protein_2	-1.06017	0.00139668		-0.986436	0.00478053	low-tolerance_sig		1.0233
LOC110504987	gene-serine_protease_23	-0.915259	0.00713873		-1.12939	0.00174495	low-tolerance_sig		1.02232
bcl6b	gene-BCL6B_transcription_repressor	-0.976286	0.00141364		-1.06814	0.000554765	low-tolerance_sig		1.02222
vps72a	gene-vacuolar_protein_sorting_72_homolog_a	-1.12695	0.0030899		-0.910545	0.00933622	low-tolerance_sig		1.01875
LOC110503544	gene-histone-lysine_N-methyltransferase_2A	-1.03785	0.00261416		-0.9946	0.00171484	low-tolerance_sig		1.01623
LOC110485109	gene-inactive_rhomboid_protein_2	-0.903403	0.00980651		-1.11295	0.000898439	low-tolerance_sig		1.00817
LOC110534480	gene-protein_WWC2	-1.11866	0.000244245		-0.890891	0.00425297	low-tolerance_sig		1.00478
LOC110498467	gene-zinc_finger_protein_with_KRAB_and_SCAN_domains_8	-1.00162	0.00305853		-0.998654	0.00269953	low-tolerance_sig		1.00013
LOC110500288	gene-zinc_finger_BED_domain-containing_protein_4	-1.15398	2.85e-05		-0.844987	0.00413977	low-tolerance_sig		0.999484
dnajc1	gene-DnaJ_(Hsp40)_homolog&_subfamily_C&_member_1	-0.887995	0.00955784		-1.10599	0.00220812	low-tolerance_sig		0.996991
LOC110491199	gene-interferon_regulatory_factor_2-binding_protein_2-A	-1.05396	0.000561989		-0.934109	0.0070418	low-tolerance_sig		0.994035
LOC110525267	gene-ataxin-2	-0.94934	0.00168119		-1.0356	0.000755095	low-tolerance_sig		0.99247
LOC110485314	gene-casein_kinase_I	-1.00801	0.00119385		-0.969497	0.00456329	low-tolerance_sig		0.988755
myo1ea	gene-myosin_IEa	-1.12522	0.000968576		-0.849988	0.00897929	low-tolerance_sig		0.987604
LOC110520189	gene-enhancer_of_polycomb_homolog_2	-1.04727	0.00175106		-0.920096	0.00668577	low-tolerance_sig		0.983684
LOC110525694	gene-CAP-Gly_domain-containing_linker_protein_1	-1.07016	0.000488274		-0.89	0.00892105	low-tolerance_sig		0.98008
LOC110503125	gene-DNA-directed_RNA_polymerase_III_subunit_RPC5	-1.0943	0.000425846		-0.84728	0.00992074	low-tolerance_sig		0.970789
LOC110504982	gene-protein_YIF1A	-0.891892	0.00949181		-1.04283	0.00345111	low-tolerance_sig		0.967361
LOC110494743	gene-uncharacterized_LOC110494743	-1.01335	0.00065325		-0.917098	0.00128086	low-tolerance_sig		0.965224
gpr137	gene-G_protein-coupled_receptor_137	-0.996754	0.00220865		-0.928477	0.00536923	low-tolerance_sig		0.962616
LOC110537522	gene-AT-rich_interactive_domain-containing_protein_5B	-0.975922	0.00183225		-0.945184	0.0048142	low-tolerance_sig		0.960553
LOC110502366	gene-uncharacterized_LOC110502366	-1.09751	0.000285154		-0.810345	0.00677785	low-tolerance_sig		0.95393
LOC110507661	gene-remodeling_and_spacing_factor_1	-1.02129	0.00108884		-0.875478	0.00520983	low-tolerance_sig		0.948384
LOC110534381	gene-claudin_domain-containing_protein_1	-0.874482	0.00797384		-1.01587	0.00230147	low-tolerance_sig		0.945174
LOC110498039	gene-SR-related_and_CTD-associated_factor_8	-0.838766	0.0077294		-1.03864	0.00035581	low-tolerance_sig		0.938704
LOC110486239	gene-cyclin-dependent_kinase_12	-0.988117	0.000869901		-0.88346	0.00465918	low-tolerance_sig		0.935788
LOC110535307	gene-ras-responsive_element-binding_protein_1	-0.946045	0.00628157		-0.901783	0.00471798	low-tolerance_sig		0.923914
LOC110526712	gene-talin_rod_domain-containing_protein_1	-0.927634	0.00581337		-0.916561	0.00568757	low-tolerance_sig		0.922097
stxbp5b	gene-syntaxin_binding_protein_5b_(tomosyn)	-0.939712	0.0036849		-0.902421	0.00503732	low-tolerance_sig		0.921066
LOC110499125	gene-endoplasmic_reticulum_membrane_sensor_NFE2L1	-1.02455	0.00155165		-0.810835	0.00877363	low-tolerance_sig		0.917693
cog3	gene-component_of_oligomeric_golgi_complex_3	-0.930762	0.00199837		-0.897752	0.00590984	low-tolerance_sig		0.914257
LOC110498693	gene-aryl_hydrocarbon_receptor_nuclear_translocator-like_protein_1	-0.946381	0.00108505		-0.814444	0.00780525	low-tolerance_sig		0.880413
LOC110488073	gene-serine/arginine-rich_splicing_factor_10	-0.860308	0.00858579		-0.884333	0.00277344	low-tolerance_sig		0.872321
LOC110530014	gene-translocation_protein_SEC62	-0.812744	0.00490936		-0.905984	0.00283024	low-tolerance_sig		0.859364
LOC110500275	gene-transcription_initiation_factor_TFIID_subunit_3	-0.852058	0.0037569		-0.86628	0.00458331	low-tolerance_sig		0.859169
bnip2	gene-BCL2_interacting_protein_2	-0.898974	0.00251713		-0.798206	0.00637483	low-tolerance_sig		0.84859
znf318	gene-zinc_finger_protein_318	-0.827091	0.00595965		-0.768004	0.00743821	low-tolerance_sig		0.797548

## Sheet: b) LvsC-low-tol-Alma-unique
Gene_ID	Description	LOG2_FC-Alma	FDR-Alma	Treatment
abca5	gene-ATP-binding_cassette&_sub-family_A_(ABC1)&_member_5	-1.29819	0.000552793	low-tolerance_sig
abcb7	gene-ATP-binding_cassette&_sub-family_B_(MDR/TAP)&_member_7	-1.05357	0.0051507	low-tolerance_sig
abhd17ab	gene-abhydrolase_domain_containing_17A&_depalmitoylase_b	-1.05608	0.00356205	low-tolerance_sig
ablim1a	gene-actin_binding_LIM_protein_1a	-3.07634	0.00445098	low-tolerance_sig
adamts1	gene-ADAM_metallopeptidase_with_thrombospondin_type_1_motif&_1	-1.6006	0.000209787	low-tolerance_sig
adcyap1a	gene-adenylate_cyclase_activating_polypeptide_1a	-6.48519	0.00894394	low-tolerance_sig
ago2	gene-argonaute_RISC_catalytic_component_2	-1.3805	0.00108592	low-tolerance_sig
ahcy	gene-adenosylhomocysteinase	-2.79941	0.0056273	low-tolerance_sig
alg12	gene-ALG12_alpha-1&6-mannosyltransferase	-0.900092	0.00455807	low-tolerance_sig
alg5	gene-ALG5_dolichyl-phosphate_beta-glucosyltransferase	-1.39952	0.00115418	low-tolerance_sig
amer1	gene-APC_membrane_recruitment_protein_1	-1.395	0.00676393	low-tolerance_sig
ankrd10b	gene-ankyrin_repeat_domain_10b	-1.2616	8.32e-05	low-tolerance_sig
ankrd33ba	gene-ankyrin_repeat_domain_33ba	-1.18051	0.0022574	low-tolerance_sig
ankrd52a	gene-ankyrin_repeat_domain_52a	-0.876401	0.00888515	low-tolerance_sig
anpepa	gene-alanyl_(membrane)_aminopeptidase_a	-3.81696	0.000773318	low-tolerance_sig
aox5	gene-aldehyde_oxidase_5	-2.11182	3.79e-05	low-tolerance_sig
apc2	gene-APC_regulator_of_WNT_signaling_pathway_2	-1.67452	0.0040219	low-tolerance_sig
appb	gene-amyloid_beta_(A4)_precursor_protein_b	-5.88104	2.55e-08	low-tolerance_sig
arcn1a	gene-archain_1a	-0.906751	0.00553209	low-tolerance_sig
arg2	gene-arginase_2	-2.49324	3.08e-06	low-tolerance_sig
arhgap23b	gene-Rho_GTPase_activating_protein_23b	-0.9496	0.00318981	low-tolerance_sig
arrdc3b	gene-arrestin_domain_containing_3b	-2.25891	5.1e-10	low-tolerance_sig
arvcfb	gene-ARVCF_delta_catenin_family_member_b	-1.35877	0.00696067	low-tolerance_sig
asb13b	gene-ankyrin_repeat_and_SOCS_box_containing_13b	-1.57087	0.0020069	low-tolerance_sig
atf6	gene-activating_transcription_factor_6	-1.30685	0.00404208	low-tolerance_sig
atf7ip	gene-activating_transcription_factor_7_interacting_protein	-1.06719	0.000423635	low-tolerance_sig
atp10a	gene-ATPase_phospholipid_transporting_10A	-1.1035	0.00188393	low-tolerance_sig
atp2a1l	gene-ATPase_sarcoplasmic/endoplasmic_reticulum_Ca2+_transporting_1&_like	-4.02536	0.000268984	low-tolerance_sig
atp2b2	gene-ATPase_plasma_membrane_Ca2+_transporting_2	-4.79956	1.56e-05	low-tolerance_sig
b3gnt9	gene-UDP-GlcNAc:betaGal_beta-1&3-N-acetylglucosaminyltransferase_9	-2.64339	0.00025891	low-tolerance_sig
bahd1	gene-bromo_adjacent_homology_domain_containing_1	-1.02898	0.00157264	low-tolerance_sig
baz2a	gene-bromodomain_adjacent_to_zinc_finger_domain&_2A	-0.94971	0.00169224	low-tolerance_sig
bckdk	gene-branched_chain_ketoacid_dehydrogenase_kinase	-1.2842	8.67e-06	low-tolerance_sig
bicc2	gene-bicaudal_C_homolog_2	-5.95178	0.00640443	low-tolerance_sig
bmp15	gene-bone_morphogenetic_protein_15	-4.48571	0.000328335	low-tolerance_sig
bmpr2b	gene-bone_morphogenetic_protein_receptor&_type_II_b_(serine/threonine_kinase)	-1.35962	0.000738746	low-tolerance_sig
bnc2	gene-basonuclin_2	-3.97477	0.000433153	low-tolerance_sig
bnip1b	gene-BCL2_interacting_protein_1b	-0.954776	0.00495961	low-tolerance_sig
btg3	gene-B-cell_translocation_gene_3	-1.86657	1.51e-06	low-tolerance_sig
bzw1a	gene-basic_leucine_zipper_and_W2_domains_1a	-1.62685	3.69e-07	low-tolerance_sig
c1ql3a	gene-complement_component_1&_q_subcomponent-like_3a	-2.83641	0.0032239	low-tolerance_sig
c27h19orf54	gene-chromosome_27_C19orf54_homolog	-1.33866	0.00336867	low-tolerance_sig
c8h1orf35	gene-chromosome_8_C1orf35_homolog	-0.793815	0.00910564	low-tolerance_sig
cacnb2a	gene-calcium_channel&_voltage-dependent&_beta_2a	-1.84891	0.00194447	low-tolerance_sig
calr	gene-calreticulin	-1.48916	0.000118113	low-tolerance_sig
calr3a	gene-calreticulin_3a	-1.34892	0.000220946	low-tolerance_sig
calr3b	gene-calreticulin_3b	-1.04731	0.00763618	low-tolerance_sig
canx	gene-calnexin	-1.42084	0.000127214	low-tolerance_sig
carnmt1	gene-carnosine_N-methyltransferase_1	-1.31734	0.000102862	low-tolerance_sig
casp8	gene-caspase_8&_apoptosis-related_cysteine_peptidase	-1.03096	0.00495961	low-tolerance_sig
cbx5	gene-chromobox_homolog_5_(HP1_alpha_homolog&_Drosophila)	-0.807444	0.00478143	low-tolerance_sig
ccdc125	gene-coiled-coil_domain_containing_125	-3.4857	0.00501026	low-tolerance_sig
ccdc149a	gene-coiled-coil_domain_containing_149a	-3.54099	0.000393596	low-tolerance_sig
ccn1	gene-cellular_communication_network_factor_1	-1.577	0.000220088	low-tolerance_sig
ccn4b	gene-cellular_communication_network_factor_4b	-1.66746	0.00292592	low-tolerance_sig
ccn5	gene-cellular_communication_network_factor_5	-2.58552	4e-10	low-tolerance_sig
ccr9a	gene-chemokine_(C-C_motif)_receptor_9a	-1.72526	0.000235915	low-tolerance_sig
ccsapb	gene-centriole&_cilia_and_spindle-associated_protein_b	-2.20581	0.00680823	low-tolerance_sig
cct7	gene-chaperonin_containing_TCP1&_subunit_7_(eta)	-1.36404	0.000165422	low-tolerance_sig
cct8	gene-chaperonin_containing_TCP1&_subunit_8_(theta)	-1.11106	0.00416568	low-tolerance_sig
cdc27	gene-cell_division_cycle_27	-1.5651	3.93e-08	low-tolerance_sig
cdc42se2	gene-CDC42_small_effector_2	-3.64426	0.000254762	low-tolerance_sig
cdhr5b	gene-cadherin-related_family_member_5b	-5.16787	0.00510348	low-tolerance_sig
cdon	gene-cell_adhesion_associated&_oncogene_regulated	-1.38247	3.85e-05	low-tolerance_sig
cenpv	gene-centromere_protein_V	-2.09952	3.61e-07	low-tolerance_sig
cep104	gene-centrosomal_protein_104	-1.01485	0.00894782	low-tolerance_sig
chd7	gene-chromodomain_helicase_DNA_binding_protein_7	-1.17067	0.00079917	low-tolerance_sig
chmp1a	gene-charged_multivesicular_body_protein_1A	-1.10049	0.000621451	low-tolerance_sig
ckmb	gene-creatine_kinase&_muscle_b	-3.82612	0.00162305	low-tolerance_sig
clasp2	gene-cytoplasmic_linker_associated_protein_2	-0.790941	0.00713891	low-tolerance_sig
cldn10b	gene-claudin_10b	-3.25614	0.000611527	low-tolerance_sig
cldn15la	gene-claudin_15-like_a	-3.80575	0.00927238	low-tolerance_sig
cldn8	gene-claudin_8.1	-3.93579	0.00738181	low-tolerance_sig
clu	gene-clusterin	-5.60991	1.23e-13	low-tolerance_sig
cmtm4	gene-CKLF-like_MARVEL_transmembrane_domain_containing_4	-1.39547	0.000112194	low-tolerance_sig
cnot7	gene-CCR4-NOT_transcription_complex&_subunit_7	-1.20399	0.00224721	low-tolerance_sig
cnppd1	gene-cyclin_Pas1/PHO80_domain_containing_1	-1.07364	0.000197576	low-tolerance_sig
cnpy1	gene-canopy_FGF_signaling_regulator_1	-1.49032	0.00160479	low-tolerance_sig
cnpy3	gene-canopy_FGF_signaling_regulator_3	-1.50543	6.86e-07	low-tolerance_sig
col11a1a	gene-collagen&_type_XI&_alpha_1a	-3.84462	0.00523681	low-tolerance_sig
col1a1	gene-collagen_1a1	-1.8915	6.86e-07	low-tolerance_sig
col2a1b	gene-collagen&_type_II&_alpha_1b	-3.38574	0.0028758	low-tolerance_sig
cox-2	gene-cyclooxygenase-2	-4.34614	0.00221743	low-tolerance_sig
cpox	gene-coproporphyrinogen_oxidase	-1.4704	3.03e-07	low-tolerance_sig
creb3l3l	gene-cAMP_responsive_element_binding_protein_3-like_3_like	-1.41739	0.000248632	low-tolerance_sig
creld2	gene-cysteine-rich_with_EGF-like_domains_2	-1.5885	0.000122725	low-tolerance_sig
crsp7	gene-cofactor_required_for_Sp1_transcriptional_activation&_subunit_7	-1.19229	0.000859327	low-tolerance_sig
csrnp2	gene-cysteine-serine-rich_nuclear_protein_2	-1.16803	0.000144213	low-tolerance_sig
cttnbp2nlb	gene-CTTNBP2_N-terminal_like_b	-2.48753	9.88e-11	low-tolerance_sig
cysltr2b	gene-cysteinyl_leukotriene_receptor_2b	-6.25346	0.0046332	low-tolerance_sig
dck	gene-deoxycytidine_kinase	-2.97661	1.8e-13	low-tolerance_sig
dctn1b	gene-dynactin_1b	-4.29418	0.00431938	low-tolerance_sig
dcun1d3	gene-defective_in_cullin_neddylation_1_domain_containing_3	-1.17755	0.000738746	low-tolerance_sig
ddhd2	gene-DDHD_domain_containing_2	-2.15132	0.00116803	low-tolerance_sig
ddx6	gene-DEAD_(Asp-Glu-Ala-Asp)_box_helicase_6	-1.31806	0.00025976	low-tolerance_sig
dennd11	gene-DENN_domain_containing_11	-1.18212	0.00319933	low-tolerance_sig
diaph2	gene-diaphanous-related_formin_2	-1.37017	0.00645175	low-tolerance_sig
dnaaf6	gene-dynein_axonemal_assembly_factor_6	-6.97346	0.00123953	low-tolerance_sig
dnajb2	gene-DnaJ_heat_shock_protein_family_(Hsp40)_member_B2	-1.27403	2.15e-06	low-tolerance_sig
dnajb5	gene-DnaJ_heat_shock_protein_family_(Hsp40)_member_B5	-1.92906	0.00959463	low-tolerance_sig
dok1b	gene-docking_protein_1b	-1.45982	4.96e-06	low-tolerance_sig
dpagt1	gene-dolichyl-phosphate_(UDP-N-acetylglucosamine)_N-acetylglucosaminephosphotransferase_1_(GlcNAc-1-P_transferase)	-0.930638	0.00244681	low-tolerance_sig
dr1	gene-down-regulator_of_transcription_1	-1.51114	0.005574	low-tolerance_sig
eaf1	gene-ELL_associated_factor_1	-1.62088	1.6e-09	low-tolerance_sig
egln1	gene-egl_nine_1-like_protein	-1.48355	6.76e-06	low-tolerance_sig
egln2	gene-egl-9_family_hypoxia-inducible_factor_2	-1.69169	2.3e-06	low-tolerance_sig
ehd2b	gene-EH-domain_containing_2b	-2.15508	1.82e-07	low-tolerance_sig
eif4ebp3	gene-eukaryotic_translation_initiation_factor_4E_binding_protein_3	-1.59078	9.92e-06	low-tolerance_sig
ell2	gene-elongation_factor_for_RNA_polymerase_II_2	-1.50589	0.00518855	low-tolerance_sig
elp5	gene-elongator_acetyltransferase_complex_subunit_5	-0.945315	0.00852374	low-tolerance_sig
ensab	gene-endosulfine_alpha_b	-1.06617	0.000889217	low-tolerance_sig
eps8l3a	gene-EPS8-like_3a	-5.19465	0.00272187	low-tolerance_sig
ergic3	gene-ERGIC_and_golgi_3	-1.39803	0.00236668	low-tolerance_sig
erlec1	gene-endoplasmic_reticulum_lectin_1	-1.29788	0.0008231	low-tolerance_sig
ero1a	gene-endoplasmic_reticulum_oxidoreductase_1_alpha	-2.24199	8.78e-06	low-tolerance_sig
esrrga	gene-estrogen-related_receptor_gamma_a	-3.65818	0.00877495	low-tolerance_sig
esyt1b	gene-extended_synaptotagmin-like_protein_1b	-0.948539	0.00128421	low-tolerance_sig
eya4	gene-EYA_transcriptional_coactivator_and_phosphatase_4	-3.59869	0.000194012	low-tolerance_sig
fam102aa	gene-family_with_sequence_similarity_102_member_Aa	-1.97296	0.000115873	low-tolerance_sig
fam160b1	gene-FHF_complex_subunit_HOOK_interacting_protein_2	-1.25561	2.84e-05	low-tolerance_sig
fam8a1b	gene-family_with_sequence_similarity_8_member_A1b	-1.25423	9.67e-06	low-tolerance_sig
fbp2	gene-fructose-1&6-bisphosphatase_2	-4.79899	0.00423003	low-tolerance_sig
fbxl22	gene-F-box_and_leucine-rich_repeat_protein_22	-7.49744	0.000377396	low-tolerance_sig
fbxo38	gene-F-box_protein_38	-0.841527	0.00373693	low-tolerance_sig
fbxo43	gene-F-box_protein_43	-2.6533	0.00656692	low-tolerance_sig
fech	gene-ferrochelatase	-1.0318	0.00158286	low-tolerance_sig
fgd1	gene-(FGD1)_FYVE_RhoGEF_and_PH_domain_containing_1	-5.02455	0.000125476	low-tolerance_sig
fgl2a	gene-fibrinogen-like_2a	-1.55204	2.98e-05	low-tolerance_sig
fih1	gene-factor_inhibiting_hypoxia-inducible_factor_1_alpha	-1.9533	5.12e-09	low-tolerance_sig
fktn	gene-fukutin	-1.41491	1.12e-05	low-tolerance_sig
flj11011l	gene-ubiquitin_conjugating_enzyme_E2_Wb	-1.05103	0.00597409	low-tolerance_sig
fndc3ba	gene-fibronectin_type_III_domain_containing_3Ba	-1.29118	0.00264619	low-tolerance_sig
foxi3a	gene-forkhead_box_I3a	-3.93831	0.00803373	low-tolerance_sig
foxj1a	gene-forkhead_box_J1a	-4.13858	0.000951427	low-tolerance_sig
foxj2	gene-forkhead_box_J2	-1.84645	0.000623451	low-tolerance_sig
foxo1a	gene-forkhead_box_O1_a	-2.59123	0.00266319	low-tolerance_sig
foxo3b	gene-forkhead_box_O3b	-1.52978	1e-05	low-tolerance_sig
foxp2	gene-forkhead_box_P2	-1.59215	0.000775701	low-tolerance_sig
fxn	gene-frataxin	-1.97112	1.43e-12	low-tolerance_sig
gclc	gene-glutamate-cysteine_ligase&_catalytic_subunit	-1.32904	0.00586587	low-tolerance_sig
git2a	gene-G_protein-coupled_receptor_kinase_interacting_ArfGAP_2a	-1.33835	0.00016576	low-tolerance_sig
gjc2	gene-gap_junction_protein_gamma_2	-4.84301	0.000549005	low-tolerance_sig
glrx2	gene-glutaredoxin_2	-1.01859	0.00489178	low-tolerance_sig
gosr1	gene-golgi_SNAP_receptor_complex_member_1	-1.06713	0.000574557	low-tolerance_sig
gp130	gene-interleukin_6_signal_transducer_GP130_protein_precursor	-0.950737	0.00168387	low-tolerance_sig
gphna	gene-gephyrin_a	-2.71144	0.00566608	low-tolerance_sig
gpib	gene-glucose-6-phosphate_isomerase_b	-2.56703	0.00800853	low-tolerance_sig
gpr75	gene-G_protein-coupled_receptor_75	-1.55891	4.17e-05	low-tolerance_sig
gramd4a	gene-GRAM_domain_containing_4a	-1.85693	0.000968576	low-tolerance_sig
grid1b	gene-glutamate_receptor&_ionotropic&_delta_1b	-5.16376	0.00206272	low-tolerance_sig
grp94	gene-94_kD_glucose-regulated_protein	-1.70491	3.91e-06	low-tolerance_sig
gs01	gene-glutamine_synthetase	-1.31656	0.000112189	low-tolerance_sig
haus1	gene-HAUS_augmin-like_complex&_subunit_1	-1.70976	0.000840932	low-tolerance_sig
hbegf	gene-Heparin-binding_EGF-like_growth_factor	-1.64461	0.00100122	low-tolerance_sig
hdx	gene-highly_divergent_homeobox	-1.43567	9.62e-07	low-tolerance_sig
her9	gene-hairy-related_9	-2.09032	1.17e-08	low-tolerance_sig
herc2	gene-HECT_and_RLD_domain_containing_E3_ubiquitin_protein_ligase_2	-1.32686	9.94e-05	low-tolerance_sig
hesx1	gene-HESX_homeobox_1	-1.14721	0.00339331	low-tolerance_sig
hivep2a	gene-HIVEP_zinc_finger_2a	-1.62105	8.06e-05	low-tolerance_sig
hmgcra	gene-3-hydroxy-3-methylglutaryl-CoA_reductase_a	-1.1596	0.00709715	low-tolerance_sig
hsc70	gene-heat_shock_cognate_70	-2.46079	4.34e-05	low-tolerance_sig
hsd11b2	gene-hydroxysteroid_(11-beta)_dehydrogenase_2	-0.90964	0.00932772	low-tolerance_sig
hsp90ab1	gene-heat_shock_protein_90&_alpha_(cytosolic)&_class_B_member_1	-1.13026	0.0018477	low-tolerance_sig
iba57	gene-iron-sulfur_cluster_assembly_factor_IBA57	-1.23124	0.000314646	low-tolerance_sig
ids	gene-iduronate_2-sulfatase	-2.66772	5.11e-14	low-tolerance_sig
if5	gene-Eukaryotic_translation_initiation_factor_5	-1.10685	0.00114156	low-tolerance_sig
ift22	gene-intraflagellar_transport_22_homolog_(Chlamydomonas)	-1.56626	0.00230782	low-tolerance_sig
igf1ra	gene-insulin-like_growth_factor_1a_receptor	-3.84199	0.000185575	low-tolerance_sig
igfbp1	gene-insulin-like_growth_factor_binding_protein_1	-1.51999	0.00185781	low-tolerance_sig
igfn1.1	gene-immunoglobulin_like_and_fibronectin_type_III_domain_containing_1&_tandem_duplicate_1	-4.31514	0.00532241	low-tolerance_sig
il11	gene-interleukin_11	-3.55152	0.000659962	low-tolerance_sig
il-8	gene-cxc_chemokine-like	-2.43732	0.00364051	low-tolerance_sig
inavab	gene-innate_immunity_activator_b	-1.70418	0.000171476	low-tolerance_sig
ints6	gene-integrator_complex_subunit_6	-1.39282	0.000763548	low-tolerance_sig
irak1bp1	gene-interleukin-1_receptor-associated_kinase_1_binding_protein_1	-2.50488	0.00145168	low-tolerance_sig
itga4	gene-integrin_alpha_4	-1.04733	0.00866833	low-tolerance_sig
kat6a	gene-K(lysine)_acetyltransferase_6A	-1.30453	1.36e-05	low-tolerance_sig
kaznb	gene-kazrin&_periplakin_interacting_protein_b	-2.98662	0.00370707	low-tolerance_sig
kcnc4	gene-potassium_voltage-gated_channel&_Shaw-related_subfamily&_member_4	-4.94037	6.92e-06	low-tolerance_sig
kcnk1b	gene-potassium_channel&_subfamily_K&_member_1b	-2.602	1.71e-07	low-tolerance_sig
kcnk5a	gene-potassium_channel&_subfamily_K&_member_5a	-1.97062	1.04e-05	low-tolerance_sig
kcnk7	gene-potassium_channel&_subfamily_K&_member_7	-4.08104	0.00015755	low-tolerance_sig
kdm2ab	gene-lysine_(K)-specific_demethylase_2Ab	-0.847193	0.00387658	low-tolerance_sig
kdm6ba	gene-lysine_(K)-specific_demethylase_6B&_a	-1.10248	0.00670038	low-tolerance_sig
keap1b	gene-kelch-like_ECH-associated_protein_1b	-1.18905	0.000754774	low-tolerance_sig
kif1c	gene-kinesin_family_member_1C	-0.865201	0.00972236	low-tolerance_sig
klf5l	gene-Kruppel-like_factor_5_like	-3.52712	0.00892669	low-tolerance_sig
klf6a	gene-Kruppel-like_factor_6a	-1.11	0.00262149	low-tolerance_sig
klhl18	gene-kelch-like_family_member_18	-1.66811	4.26e-07	low-tolerance_sig
klhl40a	gene-kelch-like_family_member_40a	-4.63003	0.00219947	low-tolerance_sig
laptm4b	gene-lysosomal_protein_transmembrane_4_beta	-2.37286	0.000164134	low-tolerance_sig
lbr	gene-lamin_B_receptor	-1.23949	0.00128626	low-tolerance_sig
leap2	gene-liver-expressed_antimicrobial_peptide_2	-1.60991	5.82e-05	low-tolerance_sig
lhx3	gene-LIM_homeobox_3	-4.96467	0.000842611	low-tolerance_sig
lingo1a	gene-leucine_rich_repeat_and_Ig_domain_containing_1a	-4.2985	0.00387658	low-tolerance_sig
lmo2	gene-LIM_domain_only_2_(rhombotin-like_1)	-1.42938	1.03e-05	low-tolerance_sig
lmx1bb	gene-LIM_homeobox_transcription_factor_1&_beta_b	-5.24928	0.00258116	low-tolerance_sig
LOC100135949	gene-actin&_alpha_skeletal_muscle_2	-4.27657	4.36e-05	low-tolerance_sig
LOC100135988	gene-growth_hormone_receptor	-1.30475	0.000901878	low-tolerance_sig
LOC100136006	gene-actin&_alpha_skeletal_muscle_2	-3.62603	0.00248309	low-tolerance_sig
LOC100136024	gene-interleukin-1-beta	-3.88502	0.000286762	low-tolerance_sig
LOC100136105	gene-complement_receptor-like	-1.26567	0.00113001	low-tolerance_sig
LOC100136302	gene-BRD2-like	-1.08557	0.000797957	low-tolerance_sig
LOC100136343	gene-gonadal-soma_derived_growth_factor	-3.27742	0.00338439	low-tolerance_sig
LOC100136691	gene-cyclin_B2	-2.09482	5.01e-07	low-tolerance_sig
LOC100136697	gene-Hsp27beta	-7.61156	1.85e-10	low-tolerance_sig
LOC100136778	gene-K18&_simple_type_I_keratin	-1.37495	0.000633338	low-tolerance_sig
LOC100272218	gene-insulin_receptor_2	-1.21597	0.000425973	low-tolerance_sig
LOC100305255	gene-adaptor-related_protein_complex_3&_sigma_1_subunit	-1.01348	0.00409537	low-tolerance_sig
LOC100305285	gene-programmed_cell_death_6	-1.28643	0.000496886	low-tolerance_sig
LOC100313950	gene-ATP-binding_cassette&_sub-family_C_(CFTR/MRP)&_member_3	-1.46331	3.67e-05	low-tolerance_sig
LOC100499588	gene-akirin_2(1b)	-0.988384	0.00731734	low-tolerance_sig
LOC101268914	gene-protein_Wnt-6	-3.78957	0.0082464	low-tolerance_sig
LOC101268962	gene-zinc_finger_and_BTB_domain-containing_protein_16-A	-3.73238	0.00682734	low-tolerance_sig
LOC110485096	gene-importin_subunit_alpha-6	-1.41616	7.39e-07	low-tolerance_sig
LOC110485112	gene-exportin-1	-1.19053	8.68e-05	low-tolerance_sig
LOC110485141	gene-bromodomain-containing_protein_4	-0.996216	0.00236668	low-tolerance_sig
LOC110485147	gene-interferon_omega-1-like	-2.11246	0.00199858	low-tolerance_sig
LOC110485157	gene-rho_GTPase-activating_protein_23	-1.86123	0.00547753	low-tolerance_sig
LOC110485205	gene-SH3_and_multiple_ankyrin_repeat_domains_protein_1	-2.35023	0.00326143	low-tolerance_sig
LOC110485224	gene-E3_ubiquitin-protein_ligase_rnf146	-1.55163	3.72e-08	low-tolerance_sig
LOC110485308	gene-ubiquitin_carboxyl-terminal_hydrolase_36	-1.01323	0.00180701	low-tolerance_sig
LOC110485331	gene-periplakin	-1.70149	0.000182875	low-tolerance_sig
LOC110485338	gene-zinc_finger_protein_501	-1.60966	0.00256599	low-tolerance_sig
LOC110485394	gene-mucin-5AC	-4.98859	5.99e-05	low-tolerance_sig
LOC110485426	gene-bromodomain-containing_protein_3	-1.28204	6.97e-06	low-tolerance_sig
LOC110485476	gene-uromodulin	-3.65683	0.00279731	low-tolerance_sig
LOC110485492	gene-uncharacterized_LOC110485492	-1.61931	5.43e-05	low-tolerance_sig
LOC110485493	gene-uncharacterized_LOC110485493	-1.4536	0.000181183	low-tolerance_sig
LOC110485496	gene-transcription_factor_MafG	-4.27997	1.36e-11	low-tolerance_sig
LOC110485518	gene-heme_oxygenase	-1.75895	0.000176666	low-tolerance_sig
LOC110485545	gene-adenylate_cyclase_type_9	-1.00921	0.00602861	low-tolerance_sig
LOC110485563	gene-squalene_monooxygenase	-1.30072	0.00417306	low-tolerance_sig
LOC110485613	gene-ligand-dependent_corepressor	-3.34046	0.0083228	low-tolerance_sig
LOC110485619	gene-gamma-adducin	-1.45777	9.62e-06	low-tolerance_sig
LOC110485663	gene-regulating_synaptic_membrane_exocytosis_protein_2	-3.89111	0.00320617	low-tolerance_sig
LOC110485710	gene-glutamate_receptor_ionotropic&_NMDA_2B	-4.62845	0.00404538	low-tolerance_sig
LOC110485726	gene-meiosis_regulator_and_mRNA_stability_factor_1	-0.932011	0.00293699	low-tolerance_sig
LOC110485862	gene-actin&_alpha_skeletal_muscle_2	-3.63852	0.00314789	low-tolerance_sig
LOC110485983	gene-voltage-dependent_calcium_channel_gamma-5_subunit-like	-2.74938	0.00593832	low-tolerance_sig
LOC110486000	gene-RAC-gamma_serine/threonine-protein_kinase	-1.29402	0.00934508	low-tolerance_sig
LOC110486002	gene-tRNA_pseudouridine_synthase_Pus10	-3.0924	0.00485938	low-tolerance_sig
LOC110486014	gene-aftiphilin	-0.874457	0.00598043	low-tolerance_sig
LOC110486019	gene-homeobox_protein_Meis1	-1.90596	0.00198461	low-tolerance_sig
LOC110486026	gene-U2_small_nuclear_ribonucleoprotein_B''	-2.0724	2.97e-12	low-tolerance_sig
LOC110486047	gene-CSC1-like_protein_2	-5.00471	0.000336253	low-tolerance_sig
LOC110486061	gene-egl_nine_homolog_1	-1.34704	0.000208951	low-tolerance_sig
LOC110486082	gene-atlastin-2	-1.04412	0.00672709	low-tolerance_sig
LOC110486083	gene-ubiquitin_carboxyl-terminal_hydrolase_MINDY-3	-1.08736	0.00841788	low-tolerance_sig
LOC110486161	gene-endoplasmic_reticulum_membrane_sensor_NFE2L1	-1.51485	2.62e-06	low-tolerance_sig
LOC110486175	gene-uncharacterized_LOC110486175	-2.3079	0.00395355	low-tolerance_sig
LOC110486178	gene-insulin-like_growth_factor_2_mRNA-binding_protein_1	-0.889984	0.00811129	low-tolerance_sig
LOC110486252	gene-disintegrin_and_metalloproteinase_domain-containing_protein_15	-2.04322	4.44e-07	low-tolerance_sig
LOC110486253	gene-dnaJ_homolog_subfamily_C_member_7	-2.02798	6.01e-10	low-tolerance_sig
LOC110486255	gene-NF-kappa-B_inhibitor-interacting_Ras-like_protein_2	-3.08175	8.3e-18	low-tolerance_sig
LOC110486280	gene-unconventional_myosin-X	-1.58029	3.93e-07	low-tolerance_sig
LOC110486294	gene-apoptosis_regulator_BAX	-0.821841	0.00991171	low-tolerance_sig
LOC110486304	gene-transcription_factor_MafK	-1.42143	0.00270946	low-tolerance_sig
LOC110486315	gene-uncharacterized_LOC110486315	-3.50278	0.00723127	low-tolerance_sig
LOC110486359	gene-KN_motif_and_ankyrin_repeat_domain-containing_protein_2	-1.38703	7.92e-06	low-tolerance_sig
LOC110486418	gene-aconitate_hydratase&_mitochondrial	-0.933317	0.00645617	low-tolerance_sig
LOC110486429	gene-trinucleotide_repeat-containing_gene_6B_protein	-0.829783	0.00715819	low-tolerance_sig
LOC110486482	gene-calponin-1	-3.42656	2.37e-05	low-tolerance_sig
LOC110486523	gene-cysteine_protease_ATG4D	-1.224	0.000111569	low-tolerance_sig
LOC110486545	gene-growth_factor_receptor-bound_protein_2	-0.86499	0.00846463	low-tolerance_sig
LOC110486559	gene-annexin_A2	-3.74024	0.000537684	low-tolerance_sig
LOC110486615	gene-myosin_phosphatase_Rho-interacting_protein	-4.34878	1.88e-05	low-tolerance_sig
LOC110486684	gene-DDB1-_and_CUL4-associated_factor_7	-0.779841	0.00858579	low-tolerance_sig
LOC110486696	gene-solute_carrier_family_35_member_B1	-1.28165	0.00185347	low-tolerance_sig
LOC110486717	gene-atherin	-1.13437	0.000339139	low-tolerance_sig
LOC110486723	gene-tripartite_motif-containing_protein_35	-6.50327	0.00325307	low-tolerance_sig
LOC110486735	gene-adhesion_G_protein-coupled_receptor_E5	-1.39099	8.91e-05	low-tolerance_sig
LOC110486742	gene-pyridoxal-dependent_decarboxylase_domain-containing_protein_1	-1.3401	0.00033772	low-tolerance_sig
LOC110486774	gene-small_G_protein_signaling_modulator_3	-1.26151	0.00746161	low-tolerance_sig
LOC110486776	gene-GTP-binding_protein_1	-1.27846	0.00183914	low-tolerance_sig
LOC110486871	gene-60S_ribosomal_protein_L3	-1.12781	0.00751406	low-tolerance_sig
LOC110486936	gene-transportin-2	-1.07828	0.000889217	low-tolerance_sig
LOC110486985	gene-cytochrome_P450_2K1-like	-7.31948	1.38e-06	low-tolerance_sig
LOC110487018	gene-MAPK_regulated_corepressor_interacting_protein_2	-1.02347	0.00689109	low-tolerance_sig
LOC110487022	gene-MAPK_regulated_corepressor_interacting_protein_2	-1.21111	0.00209729	low-tolerance_sig
LOC110487089	gene-elongator_complex_protein_6-like	-3.89058	1.93e-05	low-tolerance_sig
LOC110487124	gene-syntaxin-binding_protein_4	-4.13619	2.43e-06	low-tolerance_sig
LOC110487223	gene-polycystin-1-like	-1.75157	3.22e-05	low-tolerance_sig
LOC110487244	gene-mitoferrin-2-like	-0.979781	0.00201535	low-tolerance_sig
LOC110487300	gene-VPS10_domain-containing_receptor_SorCS3-like	-2.0995	0.000913956	low-tolerance_sig
LOC110487303	gene-zinc_finger_protein_709-like	-1.57914	0.00145634	low-tolerance_sig
LOC110487335	gene-peptidyl-prolyl_cis-trans_isomerase_NIMA-interacting_1	-2.45495	1.58e-14	low-tolerance_sig
LOC110487339	gene-ubiquitin-like_protein_5	-1.29255	0.000290907	low-tolerance_sig
LOC110487353	gene-zinc_finger_protein_2_homolog	-1.52159	0.00261259	low-tolerance_sig
LOC110487385	gene-protein_FAM174C	-1.70016	1.58e-06	low-tolerance_sig
LOC110487415	gene-uncharacterized_LOC110487415	-5.41283	0.000785103	low-tolerance_sig
LOC110487426	gene-5-hydroxytryptamine_receptor_3A	-3.49895	0.00543481	low-tolerance_sig
LOC110487451	gene-Golgi_apparatus_membrane_protein_TVP23_homolog_B	-1.43466	0.00383235	low-tolerance_sig
LOC110487493	gene-ras-related_protein_Rab-11A	-1.3447	8.43e-05	low-tolerance_sig
LOC110487594	gene-uncharacterized_LOC110487594	-0.874514	0.00760695	low-tolerance_sig
LOC110487828	gene-fibrinogen_silencer-binding_protein	-2.36503	0.000246216	low-tolerance_sig
LOC110487850	gene-gap_junction_beta-4_protein	-2.7772	0.00625731	low-tolerance_sig
LOC110487858	gene-importin_subunit_alpha-7	-1.67727	0.00637974	low-tolerance_sig
LOC110487864	gene-alpha-tubulin_N-acetyltransferase_1	-1.25211	0.00623234	low-tolerance_sig
LOC110487865	gene-gamma-aminobutyric_acid_type_B_receptor_subunit_1	-2.95589	0.00994414	low-tolerance_sig
LOC110487870	gene-alpha-1&3-mannosyl-glycoprotein_2-beta-N-acetylglucosaminyltransferase	-2.43191	5.67e-06	low-tolerance_sig
LOC110487885	gene-AT-hook_DNA-binding_motif-containing_protein_1	-3.40511	0.00047284	low-tolerance_sig
LOC110487913	gene-cell_division_cycle-associated_7-like_protein	-2.96063	0.000145711	low-tolerance_sig
LOC110488009	gene-protein_argonaute-2	-1.34525	3.25e-06	low-tolerance_sig
LOC110488062	gene-roquin-1	-2.09824	6.8e-10	low-tolerance_sig
LOC110488069	gene-uncharacterized_LOC110488069	-3.56939	0.0088593	low-tolerance_sig
LOC110488075	gene-ras-related_GTP-binding_protein_C	-1.60755	1.87e-06	low-tolerance_sig
LOC110488137	gene-collagen_alpha-1(XXVIII)_chain	-6.19071	1.8e-05	low-tolerance_sig
LOC110488172	gene-glucocorticoid_modulatory_element-binding_protein_1	-0.912318	0.00107992	low-tolerance_sig
LOC110488176	gene-uncharacterized_LOC110488176	-2.7523	0.00164989	low-tolerance_sig
LOC110488190	gene-trophoblast_glycoprotein	-1.72478	0.00270455	low-tolerance_sig
LOC110488283	gene-protein_disulfide-isomerase_A3	-4.2768	1.72e-07	low-tolerance_sig
LOC110488311	gene-alpha-1&3-mannosyl-glycoprotein_2-beta-N-acetylglucosaminyltransferase	-2.0501	1.5e-07	low-tolerance_sig
LOC110488326	gene-class_I_histocompatibility_antigen&_F10_alpha_chain	-3.38867	0.000843216	low-tolerance_sig
LOC110488334	gene-cyclic_AMP-dependent_transcription_factor_ATF-6_beta	-0.969805	0.0058509	low-tolerance_sig
LOC110488356	gene-coiled-coil_domain-containing_protein_105-like	-2.26909	9.57e-05	low-tolerance_sig
LOC110488359	gene-zinc_finger_protein_384	-0.898781	0.00937867	low-tolerance_sig
LOC110488381	gene-uncharacterized_LOC110488381	-1.593	1.88e-05	low-tolerance_sig
LOC110488417	gene-sphingosine_1-phosphate_receptor_1	-2.42284	1.64e-07	low-tolerance_sig
LOC110488472	gene-dolichyl-diphosphooligosaccharide--protein_glycosyltransferase_subunit_STT3B	-0.891696	0.00809314	low-tolerance_sig
LOC110488546	gene-AF4/FMR2_family_member_2	-3.7916	0.00199858	low-tolerance_sig
LOC110488601	gene-uncharacterized_LOC110488601	-3.26659	0.00013224	low-tolerance_sig
LOC110488624	gene-homeobox_protein_CDX-1	-4.50562	0.00301443	low-tolerance_sig
LOC110488707	gene-amyloid-beta_A4_precursor_protein-binding_family_B_member_2	-5.14967	0.0016678	low-tolerance_sig
LOC110488710	gene-beta-klotho	-3.56716	1.22e-05	low-tolerance_sig
LOC110488738	gene-sodium/hydrogen_exchanger_6	-1.69552	8.51e-11	low-tolerance_sig
LOC110488776	gene-neuronal_PAS_domain-containing_protein_4A-like	-4.44255	0.000295794	low-tolerance_sig
LOC110488806	gene-ETS-related_transcription_factor_Elf-2	-0.914484	0.00156227	low-tolerance_sig
LOC110488847	gene-zinc_finger_and_BTB_domain-containing_protein_49	-1.15493	0.00103112	low-tolerance_sig
LOC110488882	gene-signal_recognition_particle_subunit_SRP72	-0.997587	0.00751126	low-tolerance_sig
LOC110488883	gene-hyaluronan_mediated_motility_receptor	-3.39945	0.000773318	low-tolerance_sig
LOC110488909	gene-calnexin	-1.51079	2.22e-05	low-tolerance_sig
LOC110488955	gene-GPI_ethanolamine_phosphate_transferase_2	-1.11352	0.00339042	low-tolerance_sig
LOC110489146	gene-ribose-phosphate_pyrophosphokinase_1	-1.06071	0.00538228	low-tolerance_sig
LOC110489230	gene-synaptopodin	-1.85452	9.87e-07	low-tolerance_sig
LOC110489232	gene-leucine-rich_repeat_transmembrane_neuronal_protein_2-like	-3.53608	0.00728743	low-tolerance_sig
LOC110489256	gene-zinc_finger_protein_865	-0.832634	0.0070193	low-tolerance_sig
LOC110489294	gene-coiled-coil_domain-containing_protein_106	-4.62864	0.00125309	low-tolerance_sig
LOC110489474	gene-uncharacterized_LOC110489474	-4.58561	0.000373016	low-tolerance_sig
LOC110489533	gene-nuclear_receptor_coactivator_2	-1.76394	0.000665895	low-tolerance_sig
LOC110489555	gene-procollagen_C-endopeptidase_enhancer_2	-3.21129	0.0075373	low-tolerance_sig
LOC110489557	gene-suppressor_of_cytokine_signaling_6	-1.31353	0.000508764	low-tolerance_sig
LOC110489563	gene-cerebellin-2-like	-3.78372	0.00437037	low-tolerance_sig
LOC110489570	gene-pleckstrin_homology-like_domain_family_B_member_2	-2.28025	0.0095887	low-tolerance_sig
LOC110489579	gene-arylamine_N-acetyltransferase&_pineal_gland_isozyme_NAT-10	-1.69634	7.58e-05	low-tolerance_sig
LOC110489589	gene-tumor_necrosis_factor_receptor_superfamily_member_11A	-2.14254	0.00119669	low-tolerance_sig
LOC110489591	gene-RAB11-binding_protein_RELCH_homolog	-2.50452	4.81e-12	low-tolerance_sig
LOC110489631	gene-ribosomal_protein_S6_kinase_alpha-3	-2.30863	0.000968576	low-tolerance_sig
LOC110489640	gene-zinc_finger_protein_236	-1.14386	0.00632673	low-tolerance_sig
LOC110489684	gene-high_affinity_cAMP-specific_3'&5'-cyclic_phosphodiesterase_7A	-2.49239	2.5e-08	low-tolerance_sig
LOC110489698	gene-alanine_aminotransferase_2-like	-3.88614	0.00314871	low-tolerance_sig
LOC110489703	gene-ras-responsive_element-binding_protein_1	-1.33885	0.00246262	low-tolerance_sig
LOC110489729	gene-serine/threonine-protein_kinase_RIO3	-1.13792	0.00119463	low-tolerance_sig
LOC110489790	gene-E3_ubiquitin-protein_ligase_HECW1	-6.59367	0.00614945	low-tolerance_sig
LOC110489855	gene-rho_GTPase-activating_protein_21	-1.00989	0.00382875	low-tolerance_sig
LOC110489866	gene-transmembrane_protein_241	-0.925153	0.00804472	low-tolerance_sig
LOC110489881	gene-cadherin-7	-3.97109	0.00786254	low-tolerance_sig
LOC110489918	gene-uncharacterized_LOC110489918	-2.90371	0.00213845	low-tolerance_sig
LOC110489921	gene-POU_domain&_class_6&_transcription_factor_2	-5.56902	3.27e-05	low-tolerance_sig
LOC110490013	gene-melanocortin_receptor_4-like	-4.20521	0.00915551	low-tolerance_sig
LOC110490023	gene-zinc_finger_protein_438	-1.51895	0.000189394	low-tolerance_sig
LOC110490045	gene-POU_domain&_class_3&_transcription_factor_2	-4.49063	0.00362285	low-tolerance_sig
LOC110490068	gene-zinc_transporter_ZIP3	-1.05646	0.000741532	low-tolerance_sig
LOC110490073	gene-stress-associated_endoplasmic_reticulum_protein_1	-1.30584	0.00537891	low-tolerance_sig
LOC110490078	gene-uncharacterized_LOC110490078	-3.47736	0.0020349	low-tolerance_sig
LOC110490082	gene-DISP_complex_protein_LRCH3	-1.47296	3.9e-07	low-tolerance_sig
LOC110490124	gene-transmembrane_gamma-carboxyglutamic_acid_protein_3	-2.32494	0.000216556	low-tolerance_sig
LOC110490186	gene-vesicle_transport_protein_GOT1B	-1.08728	0.00467596	low-tolerance_sig
LOC110490226	gene-interferon-related_developmental_regulator_1	-1.21944	0.00141567	low-tolerance_sig
LOC110490229	gene-galactose-specific_lectin_nattectin	-6.2218	3.53e-05	low-tolerance_sig
LOC110490232	gene-probable_G_protein-coupled_receptor_85	-5.08991	0.00455913	low-tolerance_sig
LOC110490287	gene-zinc_finger_protein_AEBP2	-1.6263	0.00152139	low-tolerance_sig
LOC110490290	gene-protein_bicaudal_D_homolog_1	-4.61918	0.000147563	low-tolerance_sig
LOC110490294	gene-small_subunit_processome_component_20_homolog	-1.53942	0.000409012	low-tolerance_sig
LOC110490319	gene-DENN_domain-containing_protein_5B	-1.48422	3.4e-06	low-tolerance_sig
LOC110490320	gene-SIN3-HDAC_complex-associated_factor	-2.2774	0.00721617	low-tolerance_sig
LOC110490324	gene-transmembrane_protease_serine_9	-2.82524	0.00173274	low-tolerance_sig
LOC110490351	gene-scm-like_with_four_MBT_domains_protein_2	-1.57985	0.000247933	low-tolerance_sig
LOC110490366	gene-E3_ubiquitin-protein_ligase_TRIM39-like	-2.36268	9.55e-08	low-tolerance_sig
LOC110490377	gene-receptor_expression-enhancing_protein_6	-5.41317	0.00405061	low-tolerance_sig
LOC110490446	gene-zinc_finger_and_SCAN_domain-containing_protein_2	-0.918957	0.00221743	low-tolerance_sig
LOC110490454	gene-protein_phosphatase_1_regulatory_subunit_12A	-0.807861	0.00911809	low-tolerance_sig
LOC110490565	gene-inhibitor_of_nuclear_factor_kappa-B_kinase-interacting_protein	-1.24818	0.000331561	low-tolerance_sig
LOC110490579	gene-protein_BTG1	-1.33208	5.99e-05	low-tolerance_sig
LOC110490600	gene-plasma_membrane_calcium-transporting_ATPase_1	-0.859518	0.00920039	low-tolerance_sig
LOC110490602	gene-zinc_finger_and_BTB_domain-containing_protein_11	-0.952094	0.00772317	low-tolerance_sig
LOC110490608	gene-kelch_domain-containing_protein_10	-1.29888	6.42e-05	low-tolerance_sig
LOC110490613	gene-ubiquitin-conjugating_enzyme_E2_H	-2.51233	6.21e-06	low-tolerance_sig
LOC110490697	gene-plexin-B2	-1.31582	0.000863128	low-tolerance_sig
LOC110490722	gene-armadillo_repeat-containing_protein_4-like	-2.7824	0.000629758	low-tolerance_sig
LOC110490731	gene-septin-5-like	-3.52539	1.35e-06	low-tolerance_sig
LOC110490734	gene-mucin-2	-4.59742	0.000312615	low-tolerance_sig
LOC110490805	gene-serine/threonine-protein_kinase_WNK1	-2.00971	5.27e-06	low-tolerance_sig
LOC110490810	gene-ATP-binding_cassette_sub-family_C_member_9	-1.75719	0.00597963	low-tolerance_sig
LOC110490881	gene-retinol_dehydrogenase_10-A	-1.38105	0.00722275	low-tolerance_sig
LOC110490885	gene-XK-related_protein_9-like	-3.52778	0.000483431	low-tolerance_sig
LOC110490897	gene-netrin-G1-like	-4.14252	0.00455367	low-tolerance_sig
LOC110490926	gene-E3_ubiquitin-protein_ligase_RNF6	-0.909243	0.00603894	low-tolerance_sig
LOC110490939	gene-piezo-type_mechanosensitive_ion_channel_component_2	-1.56355	0.00655464	low-tolerance_sig
LOC110490956	gene-ribonuclease_3-like	-2.05542	0.000586185	low-tolerance_sig
LOC110491062	gene-coiled-coil_domain-containing_protein_42	-4.47655	1.91e-05	low-tolerance_sig
LOC110491077	gene-voltage-dependent_L-type_calcium_channel_subunit_alpha-1D	-3.41724	0.000697553	low-tolerance_sig
LOC110491111	gene-voltage-dependent_L-type_calcium_channel_subunit_alpha-1D-like	-2.04602	0.00415226	low-tolerance_sig
LOC110491116	gene-collagen_alpha-1(II)_chain	-3.93612	0.00357346	low-tolerance_sig
LOC110491118	gene-probable_ATP-dependent_RNA_helicase_DDX23	-3.58508	7.69e-06	low-tolerance_sig
LOC110491218	gene-zinc_finger_MIZ_domain-containing_protein_1	-1.67329	0.00430811	low-tolerance_sig
LOC110491287	gene-beta-crystallin_A1	-4.42431	0.00396791	low-tolerance_sig
LOC110491303	gene-transcription_factor_20	-1.16227	0.000493763	low-tolerance_sig
LOC110491318	gene-histone_H3.3A	-0.985422	0.000501386	low-tolerance_sig
LOC110491380	gene-actin&_aortic_smooth_muscle	-3.11902	5.89e-06	low-tolerance_sig
LOC110491419	gene-wings_apart-like_protein_homolog	-1.35832	8.59e-06	low-tolerance_sig
LOC110491476	gene-next_to_BRCA1_gene_1_protein	-1.26848	6.15e-05	low-tolerance_sig
LOC110491477	gene-proteasome_activator_complex_subunit_3	-1.05246	0.0036552	low-tolerance_sig
LOC110491482	gene-thyroid_hormone_receptor_alpha-like	-1.81701	0.00477452	low-tolerance_sig
LOC110491535	gene-PDZ_domain-containing_protein_7	-3.05349	0.00379562	low-tolerance_sig
LOC110491545	gene-uncharacterized_LOC110491545	-5.10213	0.000168858	low-tolerance_sig
LOC110491577	gene-uncharacterized_LOC110491577	-1.53575	0.000327595	low-tolerance_sig
LOC110491628	gene-uncharacterized_LOC110491628	-2.05564	0.00924291	low-tolerance_sig
LOC110491645	gene-myosin-binding_protein_C&_fast-type	-4.24204	0.00206448	low-tolerance_sig
LOC110491673	gene-BRCA1_DNA_repair_associated	-2.0557	9.04e-07	low-tolerance_sig
LOC110491683	gene-signal_transducer_and_activator_of_transcription_5B	-1.0691	0.00238537	low-tolerance_sig
LOC110491722	gene-polyadenylate-binding_protein_1A-like	-3.29703	0.00246764	low-tolerance_sig
LOC110491739	gene-nucleolar_transcription_factor_1	-0.909289	0.00455807	low-tolerance_sig
LOC110491747	gene-protein_FAM117A	-2.96929	0.000245213	low-tolerance_sig
LOC110491757	gene-zinc_finger_and_SCAN_domain-containing_protein_21	-1.176	0.000941121	low-tolerance_sig
LOC110491790	gene-fructose-bisphosphate_aldolase_A	-3.78008	0.00347239	low-tolerance_sig
LOC110491797	gene-transient_receptor_potential_cation_channel_subfamily_M_member_4	-2.29501	0.00720138	low-tolerance_sig
LOC110491898	gene-microtubule-associated_protein_1B	-2.68275	0.000132338	low-tolerance_sig
LOC110491922	gene-ATP-dependent_6-phosphofructokinase&_muscle_type	-4.19075	0.000151748	low-tolerance_sig
LOC110491926	gene-sodium_channel_protein_type_8_subunit_alpha	-4.69691	0.000160793	low-tolerance_sig
LOC110491945	gene-translocon-associated_protein_subunit_delta	-1.38516	0.00156523	low-tolerance_sig
LOC110491948	gene-dihydropyridine-sensitive_L-type_skeletal_muscle_calcium_channel_subunit_alpha-1	-3.05723	1.29e-05	low-tolerance_sig
LOC110491989	gene-protein_lifeguard_2	-6.24301	4.67e-08	low-tolerance_sig
LOC110492016	gene-E3_ubiquitin-protein_ligase_MARCHF9	-4.12817	0.000983093	low-tolerance_sig
LOC110492040	gene-arrestin_domain-containing_protein_2	-0.964287	0.00204895	low-tolerance_sig
LOC110492088	gene-uncharacterized_LOC110492088	-3.90526	7.92e-16	low-tolerance_sig
LOC110492101	gene-uncharacterized_LOC110492101	-2.34189	0.00526739	low-tolerance_sig
LOC110492121	gene-spermatogenesis-associated_serine-rich_protein_2	-1.05359	0.00171409	low-tolerance_sig
LOC110492258	gene-E3_ubiquitin-protein_ligase_TRIM33	-0.988273	0.00124172	low-tolerance_sig
LOC110492310	gene-transmembrane_protein_115	-0.951502	0.00198642	low-tolerance_sig
LOC110492382	gene-protein_kinase_C-binding_protein_1	-2.06186	3.73e-09	low-tolerance_sig
LOC110492396	gene-mitochondrial_ribosome-associated_GTPase_2	-0.952466	0.0081552	low-tolerance_sig
LOC110492397	gene-uncharacterized_LOC110492397	-2.92209	0.00332214	low-tolerance_sig
LOC110492405	gene-5-aminolevulinate_synthase&_nonspecific&_mitochondrial	-0.879595	0.0090351	low-tolerance_sig
LOC110492459	gene-glutamine-rich_protein_1	-0.8701	0.00562964	low-tolerance_sig
LOC110492466	gene-MAP_kinase-activated_protein_kinase_2	-1.00461	0.000529972	low-tolerance_sig
LOC110492468	gene-solute_carrier_family_12_member_5	-4.12646	0.000663792	low-tolerance_sig
LOC110492473	gene-protein_BTG1	-1.10247	0.00815146	low-tolerance_sig
LOC110492520	gene-spermatogenesis-associated_protein_2	-1.13881	0.00225496	low-tolerance_sig
LOC110492538	gene-MOB_kinase_activator_2	-1.47713	1.03e-06	low-tolerance_sig
LOC110492586	gene-plexin_A3	-1.38581	0.0025739	low-tolerance_sig
LOC110492620	gene-uncharacterized_LOC110492620	-1.56512	0.00112883	low-tolerance_sig
LOC110492634	gene-partitioning_defective_6_homolog_beta	-1.11043	0.00201534	low-tolerance_sig
LOC110492635	gene-bcl-2-like_protein_1	-1.43844	0.000328105	low-tolerance_sig
LOC110492638	gene-protein_FAM110A	-0.835268	0.00787557	low-tolerance_sig
LOC110492701	gene-transcription_factor_E3	-2.68231	3.17e-15	low-tolerance_sig
LOC110492990	gene-troponin_I&_fast_skeletal_muscle	-3.76571	0.00672478	low-tolerance_sig
LOC110493006	gene-mucin-2	-6.8959	0.00324744	low-tolerance_sig
LOC110493059	gene-troponin_T_type_3a_(skeletal&_fast)	-3.51702	0.00354778	low-tolerance_sig
LOC110493163	gene-vacuolar_protein_sorting-associated_protein_54	-0.877362	0.00719722	low-tolerance_sig
LOC110493229	gene-sodium_channel_protein_type_8_subunit_alpha	-6.62	0.00974264	low-tolerance_sig
LOC110493241	gene-putative_beta-lactamase-like_1	-4.99346	0.00551207	low-tolerance_sig
LOC110493245	gene-A_disintegrin_and_metalloproteinase_with_thrombospondin_motifs_9	-3.13334	2.48e-05	low-tolerance_sig
LOC110493270	gene-ephrin_type-A_receptor_2	-2.25305	0.000153831	low-tolerance_sig
LOC110493295	gene-podocalyxin-like_protein_2	-5.27608	0.00243293	low-tolerance_sig
LOC110493304	gene-inositol_hexakisphosphate_kinase_1	-1.60028	0.000419796	low-tolerance_sig
LOC110493314	gene-palmitoleoyl-protein_carboxylesterase_notum1a	-3.19711	0.000328335	low-tolerance_sig
LOC110493316	gene-cAMP-specific_3'&5'-cyclic_phosphodiesterase_4C	-2.32856	8.35e-10	low-tolerance_sig
LOC110493320	gene-palmitoleoyl-protein_carboxylesterase_notum1a-like	-3.33583	0.00182914	low-tolerance_sig
LOC110493457	gene-serine_hydrolase-like_protein	-1.01237	0.00503561	low-tolerance_sig
LOC110493465	gene-RNA_binding_protein_fox-1_homolog_2	-0.873048	0.00529726	low-tolerance_sig
LOC110493470	gene-alpha-internexin	-3.76629	0.00347811	low-tolerance_sig
LOC110493486	gene-germ_cell-specific_gene_1-like_protein	-6.89116	0.00991171	low-tolerance_sig
LOC110493487	gene-transmembrane_channel-like_protein_5	-1.70909	0.00704321	low-tolerance_sig
LOC110493522	gene-NACHT&_LRR_and_PYD_domains-containing_protein_12	-1.2579	1.37e-05	low-tolerance_sig
LOC110493530	gene-D-aminoacyl-tRNA_deacylase_1-like	-2.51178	0.00515151	low-tolerance_sig
LOC110493605	gene-puromycin-sensitive_aminopeptidase	-0.909654	0.00356925	low-tolerance_sig
LOC110493634	gene-SWI/SNF-related_matrix-associated_actin-dependent_regulator_of_chromatin_subfamily_E_member_1	-1.62696	4.51e-05	low-tolerance_sig
LOC110493653	gene-protein_disulfide-isomerase	-1.05272	0.00671713	low-tolerance_sig
LOC110493704	gene-voltage-dependent_calcium_channel_gamma-5_subunit	-4.37881	0.00634336	low-tolerance_sig
LOC110493714	gene-importin_subunit_alpha-1	-1.21836	2.83e-05	low-tolerance_sig
LOC110493716	gene-RAC-gamma_serine/threonine-protein_kinase	-1.45852	0.00201535	low-tolerance_sig
LOC110493717	gene-T-complex_protein_1_subunit_delta	-1.17148	0.00136503	low-tolerance_sig
LOC110493727	gene-E3_ubiquitin-protein_ligase_pellino_homolog_1	-1.44221	0.000247994	low-tolerance_sig
LOC110493783	gene-4-galactosyl-N-acetylglucosaminide_3-alpha-L-fucosyltransferase_9	-1.46678	0.00702484	low-tolerance_sig
LOC110493846	gene-uncharacterized_LOC110493846	-2.3749	0.000934255	low-tolerance_sig
LOC110493876	gene-uncharacterized_LOC110493876	-2.37627	0.00847994	low-tolerance_sig
LOC110493965	gene-syndecan-2	-1.51772	0.000126709	low-tolerance_sig
LOC110493983	gene-syntaxin-18	-1.23994	6.42e-05	low-tolerance_sig
LOC110494046	gene-uncharacterized_LOC110494046	-4.69636	0.000810471	low-tolerance_sig
LOC110494051	gene-protein_NDRG4	-1.58177	0.00935721	low-tolerance_sig
LOC110494057	gene-uncharacterized_LOC110494057	-2.21186	5.35e-09	low-tolerance_sig
LOC110494060	gene-contactin_2	-4.86178	0.000328369	low-tolerance_sig
LOC110494136	gene-beta-crystallin_B3	-5.0548	1.35e-08	low-tolerance_sig
LOC110494192	gene-ly6/PLAUR_domain-containing_protein_1	-4.3241	0.0028	low-tolerance_sig
LOC110494195	gene-anamorsin-B	-1.2886	7.79e-05	low-tolerance_sig
LOC110494196	gene-timeless_circadian_clock	-2.44719	6.14e-11	low-tolerance_sig
LOC110494238	gene-protein_lifeguard_2-like	-3.39144	7.99e-06	low-tolerance_sig
LOC110494290	gene-MAP_kinase-activated_protein_kinase_2	-0.960548	0.0033907	low-tolerance_sig
LOC110494292	gene-6-phosphofructo-2-kinase/fructose-2&6-bisphosphatase_4	-3.53398	2.44e-13	low-tolerance_sig
LOC110494344	gene-guanine_nucleotide-binding_protein_G(t)_subunit_alpha-2	-3.3975	4.73e-05	low-tolerance_sig
LOC110494394	gene-ethanolamine_kinase_1	-1.13634	0.00571593	low-tolerance_sig
LOC110494400	gene-chitobiosyldiphosphodolichol_beta-mannosyltransferase	-1.60275	0.000762125	low-tolerance_sig
LOC110494432	gene-transcription_factor_HES-5-like	-2.8536	0.00186257	low-tolerance_sig
LOC110494470	gene-protein-arginine_deiminase_type-2	-1.80159	7.25e-06	low-tolerance_sig
LOC110494485	gene-protein_FAM107B	-2.56036	0.000613483	low-tolerance_sig
LOC110494522	gene-MAP_kinase-activated_protein_kinase_3	-2.48436	3.54e-11	low-tolerance_sig
LOC110494559	gene-zinc_fingers_and_homeoboxes_protein_3	-1.54704	0.00136004	low-tolerance_sig
LOC110494561	gene-DNA_topoisomerase_1	-1.12939	0.00019419	low-tolerance_sig
LOC110494602	gene-serine/threonine-protein_phosphatase_4_regulatory_subunit_2-B	-1.03153	0.000400424	low-tolerance_sig
LOC110494643	gene-probable_glutamate_receptor	-3.36448	0.000132481	low-tolerance_sig
LOC110494674	gene-sodium-coupled_neutral_amino_acid_transporter_3	-1.42714	0.000297999	low-tolerance_sig
LOC110494718	gene-myosin-binding_protein_H	-4.74652	0.00165417	low-tolerance_sig
LOC110494735	gene-dynein_heavy_chain_12&_axonemal	-2.95294	0.00111626	low-tolerance_sig
LOC110494751	gene-zinc_finger_protein_22-like	-1.69507	0.00260316	low-tolerance_sig
LOC110494786	gene-chymotrypsin_like_elastase_1	-3.16602	0.000802887	low-tolerance_sig
LOC110494820	gene-Bardet-Biedl_syndrome_2_protein_homolog	-3.25345	0.00119275	low-tolerance_sig
LOC110494822	gene-putative_RNA-binding_protein_15B	-1.76728	0.00648701	low-tolerance_sig
LOC110494888	gene-myosin_heavy_chain&_fast_skeletal_muscle-like	-8.47604	2.47e-06	low-tolerance_sig
LOC110494926	gene-craniofacial_development_protein_1	-1.19678	0.00874569	low-tolerance_sig
LOC110494931	gene-voltage-dependent_P/Q-type_calcium_channel_subunit_alpha-1A	-3.77553	0.00273551	low-tolerance_sig
LOC110495013	gene-zinc_finger_protein_501-like	-4.24374	8.78e-06	low-tolerance_sig
LOC110495028	gene-myosin_heavy_chain&_fast_skeletal_muscle-like	-6.02875	9.37e-06	low-tolerance_sig
LOC110495406	gene-serine_protease_23	-1.46822	1.02e-05	low-tolerance_sig
LOC110495457	gene-angio-associated_migratory_cell_protein	-0.941608	0.00168382	low-tolerance_sig
LOC110495500	gene-uncharacterized_LOC110495500	-4.6693	6.24e-08	low-tolerance_sig
LOC110495507	gene-tetraspanin-7	-4.27776	0.000274775	low-tolerance_sig
LOC110495511	gene-arrestin_domain-containing_protein_4	-3.37016	0.000136179	low-tolerance_sig
LOC110495521	gene-transmembrane_protein_131	-1.04508	0.00255212	low-tolerance_sig
LOC110495534	gene-nuclear_receptor_subfamily_4_group_A_member_2-like	-6.34649	0.00872955	low-tolerance_sig
LOC110495544	gene-NF-kappa-B_inhibitor_zeta	-1.7171	3.33e-07	low-tolerance_sig
LOC110495550	gene-tubulin_alpha_chain-like	-1.65865	6.41e-06	low-tolerance_sig
LOC110495555	gene-tubulin_alpha-1A_chain	-3.65865	0.00222814	low-tolerance_sig
LOC110495565	gene-tubulin_alpha_chain-like	-1.69144	7.66e-05	low-tolerance_sig
LOC110495566	gene-indian_hedgehog_B_protein	-1.77505	1.04e-06	low-tolerance_sig
LOC110495590	gene-zinc_finger_protein_345	-1.31065	0.00156408	low-tolerance_sig
LOC110495597	gene-oocyte_zinc_finger_protein_XlCOF6-like	-1.79856	3.44e-06	low-tolerance_sig
LOC110495604	gene-uncharacterized_LOC110495604	-1.43884	8.62e-05	low-tolerance_sig
LOC110495657	gene-sodium/potassium-transporting_ATPase_subunit_alpha-1	-1.31532	0.000172388	low-tolerance_sig
LOC110495684	gene-transcription_factor_Sox-1a-like	-5.35182	0.00373693	low-tolerance_sig
LOC110495688	gene-CRACD-like_protein	-3.03335	6.15e-05	low-tolerance_sig
LOC110495706	gene-fibronectin_type_III_domain-containing_protein_3B	-1.35243	0.00225355	low-tolerance_sig
LOC110495746	gene-single-stranded_DNA-binding_protein_3	-1.34299	0.000132437	low-tolerance_sig
LOC110495786	gene-kelch-like_protein_41b	-4.55602	0.00763618	low-tolerance_sig
LOC110495811	gene-neuronal_membrane_glycoprotein_M6-b	-3.55764	0.00420438	low-tolerance_sig
LOC110495822	gene-protein_sprouty_homolog_2-like	-1.42287	0.000667082	low-tolerance_sig
LOC110495843	gene-oxysterol-binding_protein-related_protein_11	-0.915109	0.00633531	low-tolerance_sig
LOC110495865	gene-desmin-like	-4.57951	0.000162692	low-tolerance_sig
LOC110495890	gene-anosmin-1	-1.58686	3e-05	low-tolerance_sig
LOC110495959	gene-protein_CNPPD1	-0.789029	0.00506672	low-tolerance_sig
LOC110495963	gene-partitioning_defective_3_homolog_B-like	-2.57286	0.000102802	low-tolerance_sig
LOC110495995	gene-SH2_domain-containing_adapter_protein_E	-1.04543	0.00312993	low-tolerance_sig
LOC110495998	gene-cell_surface_glycoprotein_1	-3.45106	5.69e-06	low-tolerance_sig
LOC110495999	gene-protein_S100-A2-like	-3.57008	1.59e-06	low-tolerance_sig
LOC110496018	gene-regulation_of_nuclear_pre-mRNA_domain_containing_2a	-1.04619	0.000983093	low-tolerance_sig
LOC110496019	gene-cugbp&_Elav-like_family_member_3a	-6.03656	0.00541592	low-tolerance_sig
LOC110496034	gene-dolichyl-diphosphooligosaccharide--protein_glycosyltransferase_subunit_STT3B	-1.26583	3.83e-05	low-tolerance_sig
LOC110496171	gene-epsin-1	-4.19166	0.00724058	low-tolerance_sig
LOC110496287	gene-pleckstrin_homology_domain-containing_family_O_member_1-A	-3.97028	0.00402758	low-tolerance_sig
LOC110496293	gene-T-complex_protein_1_subunit_gamma	-1.7131	3.61e-07	low-tolerance_sig
LOC110496298	gene-integrator_complex_subunit_3	-0.859438	0.00768656	low-tolerance_sig
LOC110496304	gene-synaptotagmin-11	-3.43362	0.00178756	low-tolerance_sig
LOC110496315	gene-uncharacterized_LOC110496315	-3.73139	0.00138356	low-tolerance_sig
LOC110496331	gene-uncharacterized_LOC110496331	-3.0477	0.00719446	low-tolerance_sig
LOC110496334	gene-uncharacterized_LOC110496334	-2.49059	0.00739743	low-tolerance_sig
LOC110496366	gene-partitioning_defective_6_homolog_gamma	-1.10356	0.00244525	low-tolerance_sig
LOC110496396	gene-uncharacterized_LOC110496396	-2.82486	0.00596976	low-tolerance_sig
LOC110496400	gene-delta-type_opioid_receptor-like	-6.97269	0.00620486	low-tolerance_sig
LOC110496422	gene-uncharacterized_LOC110496422	-3.14444	0.00821891	low-tolerance_sig
LOC110496605	gene-regulation_of_nuclear_pre-mRNA_domain-containing_protein_1A	-1.01277	0.000378472	low-tolerance_sig
LOC110496696	gene-ribonuclease_ZC3H12A	-1.27957	0.00306208	low-tolerance_sig
LOC110496699	gene-zinc_finger_protein_40	-2.04466	0.000769477	low-tolerance_sig
LOC110496703	gene-uncharacterized_LOC110496703	-1.2477	0.00323884	low-tolerance_sig
LOC110496717	gene-uncharacterized_protein_C6orf47	-1.12262	0.000911507	low-tolerance_sig
LOC110496752	gene-uncharacterized_protein_KIAA1522_homolog	-2.37993	0.00123742	low-tolerance_sig
LOC110496788	gene-trifunctional_purine_biosynthetic_protein_adenosine-3-like	-3.15751	0.000508764	low-tolerance_sig
LOC110496840	gene-protein_lin-28_homolog_A-like	-5.80185	0.0017324	low-tolerance_sig
LOC110496959	gene-TSC22_domain_family_protein_1-like	-2.37459	0.000863849	low-tolerance_sig
LOC110496970	gene-kelch-like_protein_23	-3.92327	0.0054749	low-tolerance_sig
LOC110496979	gene-R3H_domain-containing_protein_1	-1.29949	8.25e-06	low-tolerance_sig
LOC110497052	gene-DDB1-_and_CUL4-associated_factor_6	-2.29706	0.00397603	low-tolerance_sig
LOC110497053	gene-DDB1-_and_CUL4-associated_factor_6	-2.5032	0.00430895	low-tolerance_sig
LOC110497063	gene-integral_membrane_protein_GPR180-like	-2.72059	2.23e-05	low-tolerance_sig
LOC110497192	gene-nocturnin	-2.96801	0.00536298	low-tolerance_sig
LOC110497286	gene-uncharacterized_LOC110497286	-4.2998	0.00955345	low-tolerance_sig
LOC110497353	gene-coronin-2A	-1.03907	0.00325229	low-tolerance_sig
LOC110497374	gene-rho_GTPase-activating_protein_10	-1.00924	0.00210317	low-tolerance_sig
LOC110497390	gene-F-box_only_protein_8	-1.17383	0.00228441	low-tolerance_sig
LOC110497438	gene-lysine-specific_demethylase_2A-like	-0.907615	0.00296217	low-tolerance_sig
LOC110497459	gene-protocadherin_Fat_1	-1.25787	2.16e-05	low-tolerance_sig
LOC110497473	gene-uncharacterized_LOC110497473	-3.42807	0.00507036	low-tolerance_sig
LOC110497505	gene-dnaJ_homolog_subfamily_A_member_1	-0.960018	0.00118357	low-tolerance_sig
LOC110497537	gene-protein_Smaug_homolog_1	-1.53609	3.92e-07	low-tolerance_sig
LOC110497566	gene-FERM_domain-containing_protein_6	-1.28746	0.000126657	low-tolerance_sig
LOC110497857	gene-cryptochrome-1	-1.06985	0.0018468	low-tolerance_sig
LOC110497898	gene-calcium_permeable_stress-gated_cation_channel_1	-1.77828	0.00516128	low-tolerance_sig
LOC110497928	gene-teashirt_homolog_3	-1.94494	0.00579198	low-tolerance_sig
LOC110497962	gene-ribitol-5-phosphate_xylosyltransferase_1-like	-3.8134	4.4e-06	low-tolerance_sig
LOC110497976	gene-pleckstrin_homology_domain-containing_family_G_member_3	-1.41984	8.15e-07	low-tolerance_sig
LOC110497996	gene-protein_L-Myc-1b	-2.00467	7.57e-08	low-tolerance_sig
LOC110497998	gene-interferon_alpha-inducible_protein_27-like_protein_2A	-2.75774	0.00418065	low-tolerance_sig
LOC110498004	gene-fibronectin_type_III_domain-containing_protein_5-like	-6.64313	0.00539698	low-tolerance_sig
LOC110498052	gene-protein_CLN8	-0.933704	0.00573321	low-tolerance_sig
LOC110498074	gene-uncharacterized_LOC110498074	-4.14265	0.00806749	low-tolerance_sig
LOC110498099	gene-ADP-dependent_glucokinase	-1.39094	0.000309365	low-tolerance_sig
LOC110498114	gene-membrane-bound_O-acyltransferase_domain-containing_protein_2	-1.75547	6.53e-05	low-tolerance_sig
LOC110498117	gene-kinase_D-interacting_substrate_of_220_kDa_B	-0.831502	0.00258409	low-tolerance_sig
LOC110498152	gene-leucine_zipper_protein_1	-1.49689	3.09e-08	low-tolerance_sig
LOC110498282	gene-legumain	-3.38716	0.00649475	low-tolerance_sig
LOC110498338	gene-B2_bradykinin_receptor-like	-4.69225	0.00197648	low-tolerance_sig
LOC110498351	gene-lateral_signaling_target_protein_2_homolog	-1.73878	3.29e-07	low-tolerance_sig
LOC110498384	gene-phosphatidate_phosphatase_LPIN1	-3.19423	2.54e-12	low-tolerance_sig
LOC110498427	gene-TBC1_domain_family_member_9	-1.19553	0.00713873	low-tolerance_sig
LOC110498433	gene-G_protein-regulated_inducer_of_neurite_outgrowth_3-like	-4.80181	3.6e-07	low-tolerance_sig
LOC110498443	gene-mitochondrial_uncoupling_protein_2	-1.31532	0.00675002	low-tolerance_sig
LOC110498463	gene-zinc_finger_and_BTB_domain-containing_protein_18	-1.75094	1.38e-07	low-tolerance_sig
LOC110498494	gene-zinc_finger_protein_285	-1.0156	0.00150631	low-tolerance_sig
LOC110498500	gene-zinc_finger_and_BTB_domain-containing_protein_18-like	-1.57002	0.000463802	low-tolerance_sig
LOC110498515	gene-zinc_finger_protein_3-like	-1.33227	0.00100851	low-tolerance_sig
LOC110498529	gene-B-cell_lymphoma/leukemia_11B-like	-1.10561	0.00357771	low-tolerance_sig
LOC110498610	gene-uncharacterized_LOC110498610	-1.64706	7.42e-05	low-tolerance_sig
LOC110498675	gene-tripartite_motif-containing_protein_2-like	-3.23167	0.000534863	low-tolerance_sig
LOC110498733	gene-calcium_channel&_voltage-dependent&_T_type&_alpha_1G_subunit	-4.04347	0.00143906	low-tolerance_sig
LOC110498791	gene-serine/threonine-protein_kinase_BRSK2-like	-4.92358	0.00419471	low-tolerance_sig
LOC110498803	gene-fructose-bisphosphate_aldolase_A	-4.29041	0.00135183	low-tolerance_sig
LOC110498841	gene-DCN1-like_protein_3	-1.84897	9.17e-07	low-tolerance_sig
LOC110498842	gene-katanin-interacting_protein	-0.971529	0.00645724	low-tolerance_sig
LOC110498849	gene-zinc_finger_protein_260	-1.22664	0.000583249	low-tolerance_sig
LOC110498850	gene-uncharacterized_LOC110498850	-2.38534	2.35e-06	low-tolerance_sig
LOC110498855	gene-3-phosphoinositide-dependent_protein_kinase_1	-0.8696	0.00521587	low-tolerance_sig
LOC110498900	gene-uncharacterized_LOC110498900	-2.30979	0.0070283	low-tolerance_sig
LOC110498913	gene-histone_H3.3A	-1.17368	0.00012034	low-tolerance_sig
LOC110498922	gene-cytochrome_b-245_chaperone_1_homolog	-2.1042	0.0006434	low-tolerance_sig
LOC110498926	gene-homeodomain-interacting_protein_kinase_3	-1.53248	3.87e-05	low-tolerance_sig
LOC110498989	gene-actin&_aortic_smooth_muscle	-2.58697	0.00624988	low-tolerance_sig
LOC110499056	gene-RNA-binding_protein_with_serine-rich_domain_1	-1.83054	0.00116942	low-tolerance_sig
LOC110499065	gene-glucose-6-phosphatase	-1.44005	6.78e-05	low-tolerance_sig
LOC110499100	gene-josephin-1	-1.00653	0.00336066	low-tolerance_sig
LOC110499105	gene-eukaryotic_elongation_factor_2_kinase	-1.20001	0.000243453	low-tolerance_sig
LOC110499116	gene-proto-oncogene_Wnt-3	-4.73433	0.00152818	low-tolerance_sig
LOC110499118	gene-cyclin-dependent_kinase_5_activator_1-like	-4.44096	0.000122158	low-tolerance_sig
LOC110499144	gene-chondroadherin	-2.48007	3.45e-05	low-tolerance_sig
LOC110499149	gene-BTB/POZ_domain-containing_protein_KCTD5	-1.01195	0.00362378	low-tolerance_sig
LOC110499273	gene-actin&_alpha_skeletal_muscle_2	-3.84468	0.00258116	low-tolerance_sig
LOC110499307	gene-uncharacterized_LOC110499307	-2.30445	0.0063202	low-tolerance_sig
LOC110499317	gene-uncharacterized_LOC110499317	-3.85881	1.29e-09	low-tolerance_sig
LOC110499339	gene-phosphoglycerate_mutase_1	-1.2419	0.00635828	low-tolerance_sig
LOC110499352	gene-ligand-dependent_corepressor	-1.9366	0.0010619	low-tolerance_sig
LOC110499392	gene-myomesin-2	-3.04773	2.85e-05	low-tolerance_sig
LOC110499397	gene-chitin_synthase_chs-2	-4.57084	0.000395468	low-tolerance_sig
LOC110499399	gene-myoneurin	-5.86121	0.00797384	low-tolerance_sig
LOC110499416	gene-dynein_heavy_chain_17&_axonemal	-3.13184	0.000185985	low-tolerance_sig
LOC110499451	gene-G-protein_coupled_receptor_family_C_group_5_member_C	-1.57901	0.000118504	low-tolerance_sig
LOC110499467	gene-sphingomyelin_synthase-related_protein_1	-2.03362	4.35e-11	low-tolerance_sig
LOC110499498	gene-pantothenate_kinase_1-like	-1.96759	0.000646992	low-tolerance_sig
LOC110499587	gene-putative_protein_PTGES3L	-4.16942	3.61e-05	low-tolerance_sig
LOC110499601	gene-uncharacterized_LOC110499601	-4.35098	0.00134436	low-tolerance_sig
LOC110499702	gene-T-complex_protein_1_subunit_beta	-1.06128	0.00532464	low-tolerance_sig
LOC110499704	gene-cleavage_and_polyadenylation_specificity_factor_subunit_6	-1.14647	5.18e-05	low-tolerance_sig
LOC110499725	gene-thyrotropin-releasing_hormone-degrading_ectoenzyme-like	-3.69733	0.00189916	low-tolerance_sig
LOC110499731	gene-dual_specificity_tyrosine-phosphorylation-regulated_kinase_2	-2.41369	0.0029188	low-tolerance_sig
LOC110499732	gene-dual_specificity_tyrosine-phosphorylation-regulated_kinase_2	-1.49762	0.00180037	low-tolerance_sig
LOC110499841	gene-cytoskeleton-associated_protein_5-A	-0.842769	0.00309647	low-tolerance_sig
LOC110499875	gene-leucine-rich_repeat-containing_protein_4-like	-3.54656	0.000347141	low-tolerance_sig
LOC110499881	gene-protein_BTG1	-1.1535	0.00122878	low-tolerance_sig
LOC110499908	gene-inhibitor_of_nuclear_factor_kappa-B_kinase-interacting_protein	-1.09693	0.0020144	low-tolerance_sig
LOC110499916	gene-protein_adenylyltransferase_SelO-1&_mitochondrial-like	-1.47172	4.82e-06	low-tolerance_sig
LOC110499971	gene-serine/threonine-protein_kinase_38-like	-1.88986	0.0018743	low-tolerance_sig
LOC110500003	gene-liprin-beta-1	-1.01728	0.0028532	low-tolerance_sig
LOC110500058	gene-N-acetylglucosamine-1-phosphotransferase_subunits_alpha/beta	-1.50516	0.00024304	low-tolerance_sig
LOC110500165	gene-lipase_maturation_factor_2	-1.46326	0.000124954	low-tolerance_sig
LOC110500182	gene-ethanolamine_kinase_1	-0.916617	0.00156926	low-tolerance_sig
LOC110500186	gene-L-lactate_dehydrogenase_B-A_chain	-4.05464	2.16e-06	low-tolerance_sig
LOC110500221	gene-vesicle_transport_protein_GOT1B	-1.57677	0.00898033	low-tolerance_sig
LOC110500239	gene-uncharacterized_LOC110500239	-5.25902	4.29e-05	low-tolerance_sig
LOC110500397	gene-TOX_high_mobility_group_box_family_member_4	-0.975895	0.00647089	low-tolerance_sig
LOC110500407	gene-E3_ubiquitin-protein_ligase_TRIM39	-4.15657	9.86e-08	low-tolerance_sig
LOC110500431	gene-kinesin_light_chain_2	-1.56816	0.00196967	low-tolerance_sig
LOC110500515	gene-GRB10-interacting_GYF_protein_1	-0.982812	0.00689774	low-tolerance_sig
LOC110500535	gene-cornifelin_homolog_B	-3.81432	0.000353652	low-tolerance_sig
LOC110500537	gene-prostaglandin_D2_receptor_2	-4.05675	0.00328476	low-tolerance_sig
LOC110500576	gene-zinc_finger_protein_AEBP2-like	-4.19268	2.98e-06	low-tolerance_sig
LOC110500607	gene-inactive_ubiquitin_carboxyl-terminal_hydrolase_53	-1.991	1.33e-09	low-tolerance_sig
LOC110500613	gene-adhesion_G_protein-coupled_receptor_A3	-1.08823	0.000576413	low-tolerance_sig
LOC110500618	gene-serine/threonine-protein_kinase/endoribonuclease_IRE1a	-1.4349	0.00229188	low-tolerance_sig
LOC110500633	gene-histone_H2A.Z	-1.43193	4.58e-05	low-tolerance_sig
LOC110500668	gene-uncharacterized_LOC110500668	-2.48746	0.00292353	low-tolerance_sig
LOC110500670	gene-phospholipid_scramblase_2	-2.03487	1.61e-11	low-tolerance_sig
LOC110500695	gene-mitogen-activated_protein_kinase_kinase_kinase_11	-0.883281	0.00723179	low-tolerance_sig
LOC110500749	gene-protein_S100-P	-4.06605	0.00554236	low-tolerance_sig
LOC110500791	gene-butyrophilin_subfamily_3_member_A3	-0.77482	0.00777567	low-tolerance_sig
LOC110500798	gene-uncharacterized_LOC110500798	-3.82818	9.89e-20	low-tolerance_sig
LOC110500808	gene-zinc_finger_protein_239	-1.54632	0.0085775	low-tolerance_sig
LOC110500825	gene-protein_Shroom4	-2.00496	6.17e-07	low-tolerance_sig
LOC110500831	gene-E3_ubiquitin-protein_ligase_TRIM47-like	-2.2412	0.00578731	low-tolerance_sig
LOC110500878	gene-pre-mRNA-splicing_factor_ATP-dependent_RNA_helicase_DHX15-like	-2.20121	0.00945374	low-tolerance_sig
LOC110500898	gene-uncharacterized_LOC110500898	-3.68631	0.000220794	low-tolerance_sig
LOC110500958	gene-ras-related_protein_Rab-21	-0.975442	0.00449646	low-tolerance_sig
LOC110500965	gene-oxysterol-binding_protein-related_protein_8	-1.03767	0.00596976	low-tolerance_sig
LOC110501025	gene-inactive_histone-lysine_N-methyltransferase_2E	-0.898513	0.00352544	low-tolerance_sig
LOC110501040	gene-aryl_hydrocarbon_receptor_nuclear_translocator-like	-1.16288	0.00276988	low-tolerance_sig
LOC110501300	gene-probable_phospholipid-transporting_ATPase_IH	-2.02482	0.00334452	low-tolerance_sig
LOC110501339	gene-centrosomal_protein_of_97_kDa	-1.66989	0.000127214	low-tolerance_sig
LOC110501410	gene-homeobox_protein_PKNOX1	-1.02294	0.00467734	low-tolerance_sig
LOC110501426	gene-uncharacterized_protein_C21orf62	-3.30756	7.02e-05	low-tolerance_sig
LOC110501429	gene-kunitz-type_serine_protease_inhibitor_bitisilin-3	-7.21581	0.0041349	low-tolerance_sig
LOC110501461	gene-serine/threonine-protein_kinase_tousled-like_1-B	-1.36309	5.48e-07	low-tolerance_sig
LOC110501537	gene-chondroitin_sulfate_glucuronyltransferase	-1.37479	0.00114816	low-tolerance_sig
LOC110501545	gene-centrosomal_protein_of_85_kDa-like	-2.56684	0.00605866	low-tolerance_sig
LOC110501573	gene-sterol_26-hydroxylase&_mitochondrial	-2.13904	0.005574	low-tolerance_sig
LOC110501602	gene-filamin_A-interacting_protein_1-like	-2.31155	0.000792391	low-tolerance_sig
LOC110501615	gene-B-_and_T-lymphocyte_attenuator	-1.56079	0.00187645	low-tolerance_sig
LOC110501693	gene-uncharacterized_LOC110501693	-0.851774	0.00514055	low-tolerance_sig
LOC110501732	gene-guanylate-binding_protein_1	-2.18951	1.67e-08	low-tolerance_sig
LOC110501733	gene-guanylate-binding_protein_1-like	-2.44901	7.19e-08	low-tolerance_sig
LOC110501775	gene-titin	-4.41617	0.00579947	low-tolerance_sig
LOC110501785	gene-myosin_light_chain_1&_skeletal_muscle_isoform	-3.26266	0.00517954	low-tolerance_sig
LOC110501814	gene-ADP-ribosylation_factor-like_protein_5A	-1.09718	0.000163613	low-tolerance_sig
LOC110501819	gene-ETS_translocation_variant_5	-2.20452	0.000882584	low-tolerance_sig
LOC110501840	gene-10_kDa_heat_shock_protein&_mitochondrial	-2.89336	1.4e-12	low-tolerance_sig
LOC110501851	gene-isocitrate_dehydrogenase_(NADP(+))_1	-1.36148	0.000273397	low-tolerance_sig
LOC110501881	gene-enhancer_of_polycomb_homolog_2	-1.08073	5.19e-05	low-tolerance_sig
LOC110501923	gene-heterogeneous_nuclear_ribonucleoprotein_A3	-0.820553	0.00913489	low-tolerance_sig
LOC110501938	gene-oligodendrocyte_transcription_factor_1-like	-4.87387	0.00020672	low-tolerance_sig
LOC110501947	gene-nucleoporin_NUP35	-1.51439	0.0039627	low-tolerance_sig
LOC110501982	gene-uncharacterized_LOC110501982	-2.86193	1.03e-05	low-tolerance_sig
LOC110501999	gene-collagen_alpha-1(IV)_chain	-1.11297	0.00184502	low-tolerance_sig
LOC110502002	gene-serine/threonine-protein_kinase_SIK2	-2.27541	9.21e-08	low-tolerance_sig
LOC110502043	gene-UDP-glucuronic_acid_decarboxylase_1-like	-2.08287	0.00693533	low-tolerance_sig
LOC110502080	gene-tryptophan--tRNA_ligase&_mitochondrial-like	-2.87932	0.000360354	low-tolerance_sig
LOC110502094	gene-low-density_lipoprotein_receptor-related_protein_1B-like	-1.862	0.00118545	low-tolerance_sig
LOC110502165	gene-transcription_factor_RFX4	-3.40485	0.00527008	low-tolerance_sig
LOC110502256	gene-uncharacterized_LOC110502256	-3.13442	0.00162498	low-tolerance_sig
LOC110502337	gene-mRNA_decay_activator_protein_ZFP36L2-A	-1.51937	6.88e-05	low-tolerance_sig
LOC110502376	gene-elongation_of_very_long_chain_fatty_acids_protein_6	-4.88847	0.0024383	low-tolerance_sig
LOC110502383	gene-C-Jun-amino-terminal_kinase-interacting_protein_1	-1.99804	0.000341946	low-tolerance_sig
LOC110502438	gene-FYVE&_RhoGEF_and_PH_domain-containing_protein_6	-2.77814	0.000524125	low-tolerance_sig
LOC110502465	gene-filamin-C	-3.7628	0.0012099	low-tolerance_sig
LOC110502554	gene-pro-neuregulin-3&_membrane-bound_isoform	-2.179	1.43e-05	low-tolerance_sig
LOC110502582	gene-uncharacterized_LOC110502582	-2.08874	0.00423224	low-tolerance_sig
LOC110502611	gene-tRNA_(uracil(54)-C(5))-methyltransferase_homolog-B	-2.03425	0.00051474	low-tolerance_sig
LOC110502664	gene-arginine_vasopressin-induced_protein_1	-1.63943	0.00163137	low-tolerance_sig
LOC110502673	gene-aspartate_aminotransferase&_cytoplasmic	-3.31427	4.53e-21	low-tolerance_sig
LOC110502684	gene-ras-related_protein_Rab-23	-1.82842	3.93e-07	low-tolerance_sig
LOC110502698	gene-protein_FAM83B	-3.30045	0.00945374	low-tolerance_sig
LOC110502703	gene-glutamate--cysteine_ligase_catalytic_subunit	-1.03981	0.00125453	low-tolerance_sig
LOC110502826	gene-MAD2L1_binding_protein	-1.58451	7.89e-05	low-tolerance_sig
LOC110502844	gene-zinc_finger_protein_583	-0.914642	0.00571849	low-tolerance_sig
LOC110502908	gene-ATP_synthase_mitochondrial_F1_complex_assembly_factor_2	-1.21902	0.000223493	low-tolerance_sig
LOC110502981	gene-mitogen-activated_protein_kinase_kinase_kinase_21	-1.58922	2.41e-05	low-tolerance_sig
LOC110502997	gene-homeobox_protein_SIX3-like	-5.33617	0.000684928	low-tolerance_sig
LOC110503000	gene-protein_kinase_C_epsilon_type	-3.12656	0.000570629	low-tolerance_sig
LOC110503027	gene-kinesin-like_protein_KIF19	-4.34583	1.48e-05	low-tolerance_sig
LOC110503086	gene-PDZ_and_LIM_domain_protein_7	-2.86098	0.000854664	low-tolerance_sig
LOC110503090	gene-serine/threonine-protein_kinase_VRK1-like	-2.14352	0.00565447	low-tolerance_sig
LOC110503099	gene-early_growth_response_protein_2b-like	-4.54474	0.00312861	low-tolerance_sig
LOC110503102	gene-putative_ATP-dependent_RNA_helicase_DHX57	-3.94156	0.000819932	low-tolerance_sig
LOC110503108	gene-semaphorin-4G	-2.06644	6.68e-10	low-tolerance_sig
LOC110503133	gene-RING_finger_protein_151	-4.84265	0.00715974	low-tolerance_sig
LOC110503135	gene-transformation/transcription_domain-associated_protein-like	-1.68776	0.00188127	low-tolerance_sig
LOC110503137	gene-brain-specific_angiogenesis_inhibitor_1-associated_protein_2-like_protein_1	-3.64188	0.00892524	low-tolerance_sig
LOC110503242	gene-ras-related_protein_Rap-2b	-1.18987	0.00497682	low-tolerance_sig
LOC110503258	gene-galectin-6	-2.90277	0.00551343	low-tolerance_sig
LOC110503300	gene-neuronal_PAS_domain-containing_protein_1	-4.17756	0.00097444	low-tolerance_sig
LOC110503312	gene-limbic_system-associated_membrane_protein	-3.46009	0.000921333	low-tolerance_sig
LOC110503318	gene-tyrosine-protein_kinase_BAZ1B	-0.869735	0.00506263	low-tolerance_sig
LOC110503372	gene-transforming_growth_factor_beta_regulator_1-like	-4.72411	0.00685031	low-tolerance_sig
LOC110503404	gene-F-BAR_and_double_SH3_domains_protein_2	-1.95052	0.00031064	low-tolerance_sig
LOC110503406	gene-glyoxalase_domain-containing_protein_4-like	-2.19177	5.76e-05	low-tolerance_sig
LOC110503444	gene-uncharacterized_LOC110503444	-3.81032	0.00813091	low-tolerance_sig
LOC110503475	gene-sarcolipin	-4.1824	0.00158784	low-tolerance_sig
LOC110503477	gene-tumor_necrosis_factor_receptor_superfamily_member_19L	-2.78001	0.00731036	low-tolerance_sig
LOC110503494	gene-striatin-4	-1.4477	2.85e-05	low-tolerance_sig
LOC110503495	gene-neutral_amino_acid_transporter_B(0)	-2.53059	0.000201432	low-tolerance_sig
LOC110503508	gene-probable_zinc_transporter_protein_DDB_G0282067	-2.02172	0.00182783	low-tolerance_sig
LOC110503536	gene-out_at_first_protein_homolog	-1.46251	0.000408809	low-tolerance_sig
LOC110503541	gene-E3_ubiquitin-protein_ligase_CBL	-2.01706	7.99e-06	low-tolerance_sig
LOC110503548	gene-porphobilinogen_deaminase	-1.13528	0.000450992	low-tolerance_sig
LOC110503571	gene-vimentin-type_intermediate_filament-associated_coiled-coil_protein	-0.925595	0.00718023	low-tolerance_sig
LOC110503601	gene-RNA-binding_protein_Nova-1	-2.68317	0.00135441	low-tolerance_sig
LOC110503814	gene-PHD_finger_protein_13	-1.74535	0.00347983	low-tolerance_sig
LOC110503865	gene-refilin-B	-2.87356	5.01e-06	low-tolerance_sig
LOC110503869	gene-uncharacterized_LOC110503869	-3.9238	0.00625577	low-tolerance_sig
LOC110503883	gene-protein_NipSnap_homolog_2	-1.05071	0.00205559	low-tolerance_sig
LOC110504039	gene-signal_recognition_particle_receptor_subunit_alpha	-1.18467	0.0018477	low-tolerance_sig
LOC110504040	gene-protein_FAM118B	-1.0085	0.0012271	low-tolerance_sig
LOC110504078	gene-glycerophosphodiester_phosphodiesterase_domain-containing_protein_5	-1.81206	0.00787756	low-tolerance_sig
LOC110504116	gene-histone_deacetylase_4	-2.76172	0.00239894	low-tolerance_sig
LOC110504167	gene-cytoplasmic_dynein_1_heavy_chain_1-like	-2.24292	0.00625388	low-tolerance_sig
LOC110504203	gene-olfactomedin-4-like	-4.61211	0.000149474	low-tolerance_sig
LOC110504215	gene-fermitin_family_homolog_2	-0.951619	0.00786746	low-tolerance_sig
LOC110504236	gene-ribosomal_protein_S6_kinase_alpha-5	-2.14051	6.83e-05	low-tolerance_sig
LOC110504247	gene-forkhead_box_protein_N3	-3.22617	0.00230374	low-tolerance_sig
LOC110504279	gene-phosphofurin_acidic_cluster_sorting_protein_2	-2.76145	0.00962885	low-tolerance_sig
LOC110504306	gene-protein_chibby_homolog_1-like	-7.14946	0.0056689	low-tolerance_sig
LOC110504315	gene-uncharacterized_LOC110504315	-3.05025	0.00413296	low-tolerance_sig
LOC110504369	gene-proteoglycan_4	-3.07997	4.27e-06	low-tolerance_sig
LOC110504379	gene-teneurin-2	-4.06759	0.00396555	low-tolerance_sig
LOC110504406	gene-peroxisome_proliferator-activated_receptor_gamma_coactivator_1-beta	-2.58227	1.17e-05	low-tolerance_sig
LOC110504407	gene-C-terminal-binding_protein_2	-1.53815	0.00339496	low-tolerance_sig
LOC110504469	gene-leucine-rich_repeat_transmembrane_neuronal_protein_2-like	-4.07323	0.000110637	low-tolerance_sig
LOC110504503	gene-sodium-_and_chloride-dependent_GABA_transporter_1	-5.48016	0.000253019	low-tolerance_sig
LOC110504523	gene-beta-1&4-galactosyltransferase_7	-1.18996	0.000775117	low-tolerance_sig
LOC110504558	gene-ribose-phosphate_pyrophosphokinase_1	-1.43542	3.38e-05	low-tolerance_sig
LOC110504588	gene-X-linked_inhibitor_of_apoptosis	-1.51856	6.41e-07	low-tolerance_sig
LOC110504592	gene-uncharacterized_LOC110504592	-1.76444	0.0083228	low-tolerance_sig
LOC110504648	gene-monocarboxylate_transporter_8	-1.25643	0.00156477	low-tolerance_sig
LOC110504764	gene-LON_peptidase_N-terminal_domain_and_RING_finger_protein_3	-2.40984	1.1e-07	low-tolerance_sig
LOC110504784	gene-kelch-like_protein_3	-1.05101	0.00880589	low-tolerance_sig
LOC110504792	gene-gastrotropin	-2.63056	0.00392356	low-tolerance_sig
LOC110504839	gene-carnosine_synthase_1	-3.72886	0.00118434	low-tolerance_sig
LOC110504842	gene-uncharacterized_LOC110504842	-1.82012	0.00922286	low-tolerance_sig
LOC110504843	gene-zinc_finger_protein_250	-1.45683	0.00037421	low-tolerance_sig
LOC110504893	gene-protocadherin_alpha-C2	-3.50104	0.00113395	low-tolerance_sig
LOC110504906	gene-beta-klotho-like	-2.33574	0.00760284	low-tolerance_sig
LOC110504970	gene-solute_carrier_family_25_member_43	-0.88571	0.00879041	low-tolerance_sig
LOC110504989	gene-cationic_amino_acid_transporter_3	-2.3362	8.87e-13	low-tolerance_sig
LOC110505019	gene-neuronal_acetylcholine_receptor_subunit_alpha-7-like	-7.25899	0.00696067	low-tolerance_sig
LOC110505059	gene-RE1-silencing_transcription_factor	-1.34007	0.00432926	low-tolerance_sig
LOC110505155	gene-protein_farnesyltransferase/geranylgeranyltransferase_type-1_subunit_alpha	-0.927304	0.00696067	low-tolerance_sig
LOC110505174	gene-uncharacterized_LOC110505174	-1.28119	0.00540547	low-tolerance_sig
LOC110505239	gene-uncharacterized_LOC110505239	-2.09111	0.000831176	low-tolerance_sig
LOC110505279	gene-transcription_cofactor_vestigial-like_protein_2	-5.38727	0.00148317	low-tolerance_sig
LOC110505283	gene-leucine_zipper_protein_1	-2.18154	1.44e-05	low-tolerance_sig
LOC110505328	gene-kinesin-like_protein_KIF13B	-1.28365	4.47e-05	low-tolerance_sig
LOC110505353	gene-uncharacterized_LOC110505353	-1.33523	0.00192133	low-tolerance_sig
LOC110505392	gene-uncharacterized_LOC110505392	-2.97136	0.00173416	low-tolerance_sig
LOC110505434	gene-chloride_intracellular_channel_protein_4	-2.05757	6.43e-06	low-tolerance_sig
LOC110505442	gene-low_density_lipoprotein_receptor_adapter_protein_1-B	-0.971972	0.00794601	low-tolerance_sig
LOC110505490	gene-adenylosuccinate_synthetase_isozyme_1_C	-4.86058	0.000245269	low-tolerance_sig
LOC110505513	gene-uncharacterized_LOC110505513	-2.27349	0.0051654	low-tolerance_sig
LOC110505528	gene-GMP_reductase_1	-2.7218	0.000789174	low-tolerance_sig
LOC110505545	gene-transforming_growth_factor_beta-3_proprotein	-1.95265	0.000679517	low-tolerance_sig
LOC110505559	gene-echinoderm_microtubule-associated_protein-like_5	-2.04799	1.23e-07	low-tolerance_sig
LOC110505641	gene-zinc_finger_FYVE_domain-containing_protein_21	-0.928141	0.00324464	low-tolerance_sig
LOC110505643	gene-BAG_family_molecular_chaperone_regulator_5-like	-1.55758	0.000175362	low-tolerance_sig
LOC110505682	gene-ornithine_decarboxylase_1	-1.77052	0.000849573	low-tolerance_sig
LOC110505804	gene-HHIP-like_protein_1	-0.891219	0.00681781	low-tolerance_sig
LOC110506000	gene-sodium/calcium_exchanger_3	-4.15145	1.71e-05	low-tolerance_sig
LOC110506083	gene-ankyrin_repeat_and_BTB/POZ_domain-containing_protein_2-like	-3.61759	0.00986902	low-tolerance_sig
LOC110506140	gene-zinc_fingers_and_homeoboxes_protein_2	-1.03529	0.000357046	low-tolerance_sig
LOC110506223	gene-titin-like	-1.74068	9.12e-07	low-tolerance_sig
LOC110506241	gene-C-Jun-amino-terminal_kinase-interacting_protein_1-like	-1.62788	0.00947802	low-tolerance_sig
LOC110506299	gene-oxysterols_receptor_LXR-alpha	-1.93755	6.47e-09	low-tolerance_sig
LOC110506311	gene-phosphatidylglycerophosphatase_and_protein-tyrosine_phosphatase_1-like	-2.92059	0.00317253	low-tolerance_sig
LOC110506373	gene-pleckstrin_homology_domain-containing_family_F_member_2-like	-2.46838	0.000475206	low-tolerance_sig
LOC110506444	gene-eukaryotic_translation_initiation_factor_3_subunit_J-A	-1.03162	0.00242027	low-tolerance_sig
LOC110506445	gene-immunoglobulin_superfamily_DCC_subclass_member_3	-4.60755	0.00674255	low-tolerance_sig
LOC110506519	gene-zinc_finger_homeobox_protein_3-like	-1.03285	0.00988259	low-tolerance_sig
LOC110506541	gene-transcription_factor_12	-1.56966	8.04e-08	low-tolerance_sig
LOC110506562	gene-transcriptional_repressor_CTCF	-0.875914	0.00264333	low-tolerance_sig
LOC110506621	gene-chromodomain_Y-like_protein_2	-1.60324	0.00565696	low-tolerance_sig
LOC110506697	gene-zinc_finger_protein_143	-0.906962	0.00143471	low-tolerance_sig
LOC110506698	gene-wee1-like_protein_kinase_1-A	-1.33549	0.00228433	low-tolerance_sig
LOC110506725	gene-Wilms_tumor_protein_1-interacting_protein_homolog	-2.35735	6.09e-07	low-tolerance_sig
LOC110506882	gene-AN1-type_zinc_finger_protein_6	-0.992996	0.00988259	low-tolerance_sig
LOC110506884	gene-AN1-type_zinc_finger_protein_6	-1.02129	0.00466594	low-tolerance_sig
LOC110506948	gene-zinc_finger_protein_609	-1.84589	2.64e-08	low-tolerance_sig
LOC110506960	gene-secretory_carrier-associated_membrane_protein_2	-0.994236	0.00692909	low-tolerance_sig
LOC110506983	gene-TNF_receptor-associated_factor_6	-1.72062	0.00823966	low-tolerance_sig
LOC110507036	gene-CCN_family_member_3	-2.65927	0.00165417	low-tolerance_sig
LOC110507083	gene-sortilin-related_receptor	-2.36351	0.000216008	low-tolerance_sig
LOC110507116	gene-proton-coupled_folate_transporter-like	-3.90706	0.00236422	low-tolerance_sig
LOC110507310	gene-cytochrome_P450_2F3	-2.09227	1.43e-09	low-tolerance_sig
LOC110507312	gene-cytochrome_P450_2F3-like	-2.1263	4.98e-09	low-tolerance_sig
LOC110507335	gene-zinc_finger_protein_501	-1.60853	0.00216779	low-tolerance_sig
LOC110507384	gene-cell_surface_glycoprotein_MUC18	-1.50551	5.72e-05	low-tolerance_sig
LOC110507391	gene-coatomer_subunit_delta	-0.949047	0.00713433	low-tolerance_sig
LOC110507392	gene-inositol-trisphosphate_3-kinase_C	-1.88102	2.7e-08	low-tolerance_sig
LOC110507396	gene-protein_jagged-1b-like	-6.36211	0.00908907	low-tolerance_sig
LOC110507400	gene-calpain-9-like	-2.42195	0.00349737	low-tolerance_sig
LOC110507446	gene-transmembrane_protease_serine_4	-0.968486	0.0031453	low-tolerance_sig
LOC110507447	gene-sodium_channel_subunit_beta-4	-3.12151	0.00878617	low-tolerance_sig
LOC110507544	gene-immunoglobulin_superfamily_member_11	-4.51666	0.000443111	low-tolerance_sig
LOC110507556	gene-transgelin	-1.25714	0.000700262	low-tolerance_sig
LOC110507609	gene-tyrosine-protein_kinase_BAZ1B	-0.947462	0.00110984	low-tolerance_sig
LOC110507612	gene-chromatin_target_of_PRMT1_protein	-2.74381	1.46e-10	low-tolerance_sig
LOC110507679	gene-Rab_interacting_lysosomal_protein	-1.17257	0.000968388	low-tolerance_sig
LOC110507690	gene-Golgi_SNAP_receptor_complex_member_1	-0.953378	0.00258116	low-tolerance_sig
LOC110507692	gene-uncharacterized_LOC110507692	-1.67394	9.13e-06	low-tolerance_sig
LOC110507703	gene-lissencephaly-1_homolog_A	-0.762746	0.00874016	low-tolerance_sig
LOC110507714	gene-T-complex_protein_1_subunit_zeta	-1.08046	0.00554236	low-tolerance_sig
LOC110507785	gene-protein_Smaug_homolog_2	-0.887962	0.00309647	low-tolerance_sig
LOC110507842	gene-vasodilator-stimulated_phosphoprotein	-1.11519	3.24e-05	low-tolerance_sig
LOC110507861	gene-CMP-N-acetylneuraminate-beta-galactosamide-alpha-2&3-sialyltransferase_4	-0.918925	0.00291334	low-tolerance_sig
LOC110507874	gene-tsukushin	-1.21108	0.00428579	low-tolerance_sig
LOC110507886	gene-WD_repeat_and_SOCS_box-containing_protein_1	-1.45098	0.000182875	low-tolerance_sig
LOC110507944	gene-paired_mesoderm_homeobox_protein_2A	-1.9449	0.00401544	low-tolerance_sig
LOC110507968	gene-protein_sel-1_homolog_3	-4.79429	0.00199823	low-tolerance_sig
LOC110508017	gene-uncharacterized_LOC110508017	-3.24094	0.00930343	low-tolerance_sig
LOC110508039	gene-Fc_receptor-like_protein_2	-5.10679	2.12e-05	low-tolerance_sig
LOC110508063	gene-muscleblind-like_protein_1	-0.887954	0.00997361	low-tolerance_sig
LOC110508088	gene-protein_phosphatase_1D	-1.91302	0.000255254	low-tolerance_sig
LOC110508103	gene-uncharacterized_LOC110508103	-1.68417	2.03e-07	low-tolerance_sig
LOC110508157	gene-proteasome_subunit_beta_type-5-like	-2.42484	0.000778953	low-tolerance_sig
LOC110508160	gene-uncharacterized_LOC110508160	-3.85233	0.00866833	low-tolerance_sig
LOC110508210	gene-protein_odr-4_homolog	-3.46448	0.000989221	low-tolerance_sig
LOC110508233	gene-uncharacterized_LOC110508233	-2.95969	9.08e-06	low-tolerance_sig
LOC110508236	gene-fibroblast_growth_factor_12	-3.91605	0.00456585	low-tolerance_sig
LOC110508241	gene-activated_CDC42_kinase_1	-1.28909	0.00994107	low-tolerance_sig
LOC110508251	gene-guanine_nucleotide-binding_protein_G(olf)_subunit_alpha	-1.27531	0.00841581	low-tolerance_sig
LOC110508303	gene-Krueppel-like_factor_2	-1.46173	0.000198965	low-tolerance_sig
LOC110508327	gene-DNA_ligase_1-like	-2.56327	0.00807635	low-tolerance_sig
LOC110508334	gene-supervillin	-4.40562	0.00242027	low-tolerance_sig
LOC110508335	gene-rho_GTPase-activating_protein_12	-4.17437	0.000233576	low-tolerance_sig
LOC110508339	gene-uncharacterized_protein_C1orf189	-3.24983	0.00388861	low-tolerance_sig
LOC110508354	gene-serine_protease_56	-3.23258	6.14e-07	low-tolerance_sig
LOC110508363	gene-uncharacterized_LOC110508363	-2.97344	0.000612169	low-tolerance_sig
LOC110508492	gene-calsequestrin-1	-3.70428	0.00471177	low-tolerance_sig
LOC110508653	gene-histone-lysine_N-methyltransferase_2C	-1.17809	0.000168079	low-tolerance_sig
LOC110508693	gene-dnaJ_homolog_subfamily_B_member_6	-0.815709	0.00794601	low-tolerance_sig
LOC110508710	gene-XK-related_protein_4	-4.9109	0.00054711	low-tolerance_sig
LOC110508742	gene-leukocyte_receptor_cluster_member_1_homolog	-1.13415	0.00276988	low-tolerance_sig
LOC110508776	gene-presequence_protease&_mitochondrial	-1.2281	0.00226057	low-tolerance_sig
LOC110508798	gene-uncharacterized_LOC110508798	-1.30088	0.00319668	low-tolerance_sig
LOC110508807	gene-UBX_domain-containing_protein_7	-1.06282	0.000581693	low-tolerance_sig
LOC110508838	gene-ubiquitin-conjugating_enzyme_E2_S	-1.65024	2.14e-08	low-tolerance_sig
LOC110508902	gene-transcription_factor_jun-D	-1.60055	1.15e-05	low-tolerance_sig
LOC110508937	gene-cytochrome_b-c1_complex_subunit_6&_mitochondrial	-1.42873	6.73e-05	low-tolerance_sig
LOC110508955	gene-volume-regulated_anion_channel_subunit_LRRC8D	-2.82549	2.15e-14	low-tolerance_sig
LOC110509048	gene-interleukin-11	-3.2946	0.000571056	low-tolerance_sig
LOC110509071	gene-ATP-dependent_zinc_metalloprotease_YME1L1-like	-1.2802	0.000168132	low-tolerance_sig
LOC110509073	gene-abl_interactor_1	-1.60814	0.00680823	low-tolerance_sig
LOC110509075	gene-acyl-CoA-binding_domain-containing_protein_5	-2.77114	2.73e-06	low-tolerance_sig
LOC110509145	gene-ankyrin_repeat_domain-containing_protein_12	-1.21541	0.000214758	low-tolerance_sig
LOC110509191	gene-cell_adhesion_molecule_3	-3.5191	0.00107967	low-tolerance_sig
LOC110509198	gene-mediator_of_RNA_polymerase_II_transcription_subunit_15-like	-2.56102	3e-07	low-tolerance_sig
LOC110509300	gene-protein_crumbs_homolog_2-like	-3.02675	0.00129164	low-tolerance_sig
LOC110509326	gene-high_affinity_cAMP-specific_and_IBMX-insensitive_3'&5'-cyclic_phosphodiesterase_8B	-5.36325	0.000132429	low-tolerance_sig
LOC110509360	gene-unconventional_myosin-XVIIIb-like	-2.62556	0.00207579	low-tolerance_sig
LOC110509372	gene-endonuclease_domain-containing_1_protein-like	-4.64444	0.000333888	low-tolerance_sig
LOC110509402	gene-neuroligin-2	-3.24397	0.000496741	low-tolerance_sig
LOC110509417	gene-indian_hedgehog_B_protein	-7.16301	0.00291029	low-tolerance_sig
LOC110509476	gene-thrombospondin_type-1_domain-containing_protein_1	-2.9312	2.86e-05	low-tolerance_sig
LOC110509489	gene-spectrin_alpha_chain&_non-erythrocytic_1	-1.40138	1.19e-06	low-tolerance_sig
LOC110509523	gene-serine/threonine-protein_phosphatase_6_catalytic_subunit	-0.952853	0.00144269	low-tolerance_sig
LOC110509529	gene-uncharacterized_LOC110509529	-3.34696	0.00409459	low-tolerance_sig
LOC110509563	gene-tumor_necrosis_factor_receptor_superfamily_member_5	-1.38325	0.00066653	low-tolerance_sig
LOC110509576	gene-CD27_antigen-like	-3.47756	0.000299196	low-tolerance_sig
LOC110509586	gene-1-acyl-sn-glycerol-3-phosphate_acyltransferase_alpha	-3.53315	4.01e-05	low-tolerance_sig
LOC110509613	gene-tubulin_alpha_chain&_testis-specific-like	-1.23678	0.00062761	low-tolerance_sig
LOC110509748	gene-phosphoglycerate_mutase_2	-3.32805	0.00799699	low-tolerance_sig
LOC110509780	gene-B-box_and_SPRY_domain_containing	-1.25506	0.00100154	low-tolerance_sig
LOC110509781	gene-uncharacterized_LOC110509781	-1.84834	0.000450992	low-tolerance_sig
LOC110509826	gene-ETS_domain-containing_transcription_factor_ERF	-1.18825	0.00767373	low-tolerance_sig
LOC110509863	gene-uncharacterized_LOC110509863	-1.6475	0.0037772	low-tolerance_sig
LOC110509909	gene-V-type_proton_ATPase_116_kDa_subunit_a2	-1.93832	9.9e-05	low-tolerance_sig
LOC110509923	gene-erythropoietin-like	-1.45112	0.00759144	low-tolerance_sig
LOC110509945	gene-AMME_syndrome_candidate_gene_1_protein	-0.876114	0.00233044	low-tolerance_sig
LOC110509957	gene-uncharacterized_LOC110509957	-2.37951	0.00223885	low-tolerance_sig
LOC110510002	gene-fermitin_family_homolog_3	-1.24056	0.00227911	low-tolerance_sig
LOC110510130	gene-RNA-binding_protein_4	-1.14004	0.000170734	low-tolerance_sig
LOC110510138	gene-trypsin-2	-3.78153	0.00414589	low-tolerance_sig
LOC110510174	gene-A-kinase_anchor_protein_13	-1.19843	0.00777666	low-tolerance_sig
LOC110510180	gene-nucleolar_and_coiled-body_phosphoprotein_1	-3.65126	0.000193875	low-tolerance_sig
LOC110510256	gene-regulatory_factor_X-associated_protein	-1.59961	0.000220088	low-tolerance_sig
LOC110510421	gene-oocyte_zinc_finger_protein_XlCOF6-like	-1.59486	0.00532534	low-tolerance_sig
LOC110510428	gene-E3_ubiquitin-protein_ligase_arih1	-0.995032	0.00091047	low-tolerance_sig
LOC110510472	gene-CCR4-NOT_transcription_complex_subunit_4	-1.26725	0.00664626	low-tolerance_sig
LOC110510476	gene-uncharacterized_LOC110510476	-1.4682	0.00087414	low-tolerance_sig
LOC110510575	gene-NT-3_growth_factor_receptor	-4.45629	0.000930042	low-tolerance_sig
LOC110510695	gene-fibrous_sheath_CABYR-binding_protein-like	-3.72738	0.00619137	low-tolerance_sig
LOC110510780	gene-1-phosphatidylinositol_4&5-bisphosphate_phosphodiesterase_beta-3	-1.03008	0.00208638	low-tolerance_sig
LOC110510910	gene-alpha-actinin-2	-2.69346	0.00763131	low-tolerance_sig
LOC110511068	gene-glucose-induced_degradation_protein_4_homolog	-1.16521	0.00230848	low-tolerance_sig
LOC110511092	gene-E3_ubiquitin-protein_ligase_RNF216	-1.2385	0.00928562	low-tolerance_sig
LOC110511284	gene-forkhead_box_protein_I2-A-like	-3.66216	0.0094398	low-tolerance_sig
LOC110511299	gene-E3_ubiquitin-protein_ligase_RNF216	-1.33469	0.0043068	low-tolerance_sig
LOC110511350	gene-deleted_in_malignant_brain_tumors_1_protein-like	-4.32841	0.000186681	low-tolerance_sig
LOC110511353	gene-deleted_in_malignant_brain_tumors_1_protein-like	-3.19348	0.00968973	low-tolerance_sig
LOC110511403	gene-E3_ubiquitin-protein_ligase_RNF38-like	-1.1536	0.00489599	low-tolerance_sig
LOC110511404	gene-caspase-14	-4.753	0.00766745	low-tolerance_sig
LOC110511428	gene-fibrous_sheath_CABYR-binding_protein	-3.25073	0.00652774	low-tolerance_sig
LOC110511565	gene-zinc_finger_protein_135	-2.61284	0.00927238	low-tolerance_sig
LOC110511568	gene-E3_ubiquitin-protein_ligase_rnf146	-0.901587	0.00662101	low-tolerance_sig
LOC110511666	gene-DAN_domain_family_member_5-like	-4.84415	9.85e-05	low-tolerance_sig
LOC110511686	gene-epsin-2-like	-1.42999	0.0039538	low-tolerance_sig
LOC110511702	gene-ras-GEF_domain-containing_family_member_1B-A-like	-2.39153	2.55e-05	low-tolerance_sig
LOC110512269	gene-zinc_finger_protein_GLIS2-like	-1.15984	0.00540484	low-tolerance_sig
LOC110512327	gene-CD276_antigen	-1.03544	0.00752158	low-tolerance_sig
LOC110512418	gene-chitobiosyldiphosphodolichol_beta-mannosyltransferase-like	-1.83467	0.000527737	low-tolerance_sig
LOC110512482	gene-vasorin	-1.11793	0.005574	low-tolerance_sig
LOC110512490	gene-N-acyl-phosphatidylethanolamine-hydrolyzing_phospholipase_D-like	-2.57607	3.65e-08	low-tolerance_sig
LOC110512499	gene-protein_NOXP20	-1.38824	0.000346891	low-tolerance_sig
LOC110512506	gene-patatin-like_phospholipase_domain-containing_protein_2	-1.88815	7.27e-11	low-tolerance_sig
LOC110512521	gene-myeloid-associated_differentiation_marker-like	-4.08851	0.000678811	low-tolerance_sig
LOC110512591	gene-uncharacterized_LOC110512591	-1.54555	0.0078294	low-tolerance_sig
LOC110512993	gene-F-box/LRR-repeat_protein_18	-1.69588	0.00100825	low-tolerance_sig
LOC110513024	gene-calnexin	-1.42723	0.00187023	low-tolerance_sig
LOC110513250	gene-guanine_nucleotide-binding_protein_subunit_alpha-12-like	-2.00771	0.00431557	low-tolerance_sig
LOC110513340	gene-myosin_heavy_chain&_fast_skeletal_muscle-like	-5.97974	0.000104555	low-tolerance_sig
LOC110513416	gene-beta-1&3-N-acetylglucosaminyltransferase_lunatic_fringe	-4.41692	0.00143259	low-tolerance_sig
LOC110513418	gene-zinc_finger_protein_2_homolog	-2.36992	0.00279404	low-tolerance_sig
LOC110513551	gene-E3_ubiquitin-protein_ligase_RBBP6	-1.28401	0.000676725	low-tolerance_sig
LOC110513568	gene-trinucleotide_repeat-containing_gene_6A_protein	-1.60454	3.5e-05	low-tolerance_sig
LOC110513953	gene-serine/threonine-protein_kinase/endoribonuclease_IRE1	-2.23537	2.53e-13	low-tolerance_sig
LOC110513970	gene-gastrula_zinc_finger_protein_XlCGF17.1-like	-1.06528	0.00385599	low-tolerance_sig
LOC110514058	gene-transmembrane_protein_65	-3.39242	0.00760198	low-tolerance_sig
LOC110514189	gene-uncharacterized_LOC110514189	-2.07388	6.84e-05	low-tolerance_sig
LOC110514239	gene-maternal_embryonic_leucine_zipper_kinase	-6.71348	0.00238898	low-tolerance_sig
LOC110514249	gene-paired_box_protein_Pax-2a-like	-4.09001	0.00901312	low-tolerance_sig
LOC110514351	gene-highly_divergent_homeobox	-1.86967	7.29e-08	low-tolerance_sig
LOC110514365	gene-glutamate_receptor_ionotropic&_NMDA_2A	-5.01921	0.00528989	low-tolerance_sig
LOC110514512	gene-lysophosphatidylcholine_acyltransferase_1	-3.8746	7.6e-06	low-tolerance_sig
LOC110514534	gene-alpha-2C_adrenergic_receptor-like	-4.91689	0.000122725	low-tolerance_sig
LOC110514543	gene-dual_specificity_protein_phosphatase_16	-1.5845	3.88e-06	low-tolerance_sig
LOC110514692	gene-chondroitin_sulfate_synthase_1	-1.26072	0.00652897	low-tolerance_sig
LOC110514778	gene-calnexin	-1.97756	2.31e-06	low-tolerance_sig
LOC110514884	gene-MHC_class_II_regulatory_factor_RFX1	-1.17336	0.000365269	low-tolerance_sig
LOC110514977	gene-protein_FAM111A	-1.85248	0.00438967	low-tolerance_sig
LOC110515047	gene-uncharacterized_LOC110515047	-1.68357	0.00378596	low-tolerance_sig
LOC110515373	gene-fascin	-4.1582	4.34e-14	low-tolerance_sig
LOC110515395	gene-zinc_finger_protein_850	-1.45264	0.00181352	low-tolerance_sig
LOC110515412	gene-transportin-2	-1.23926	0.00246963	low-tolerance_sig
LOC110515463	gene-MHC_class_II_regulatory_factor_RFX1	-1.5974	0.00167195	low-tolerance_sig
LOC110515518	gene-uncharacterized_LOC110515518	-6.18555	0.00720953	low-tolerance_sig
LOC110515532	gene-uncharacterized_LOC110515532	-2.0914	0.0081552	low-tolerance_sig
LOC110515550	gene-ras-related_protein_Rab-5A	-1.32513	0.000116519	low-tolerance_sig
LOC110515568	gene-complexin-3-like	-4.2307	5.33e-06	low-tolerance_sig
LOC110515629	gene-nuclear_receptor_subfamily_1_group_D_member_2	-1.38873	0.000106153	low-tolerance_sig
LOC110515682	gene-chymotrypsin_A-like	-3.89652	0.00455899	low-tolerance_sig
LOC110515851	gene-phosphatidylinositol_5-phosphate_4-kinase_type-2_alpha-like	-1.32887	0.00234056	low-tolerance_sig
LOC110515909	gene-zinc_finger_protein_OZF-like	-0.903499	0.00555599	low-tolerance_sig
LOC110515949	gene-ankyrin-2	-3.38311	0.00249786	low-tolerance_sig
LOC110516169	gene-glucose-induced_degradation_protein_4_homolog	-1.65353	1.95e-05	low-tolerance_sig
LOC110516187	gene-ubiquitin_carboxyl-terminal_hydrolase_36	-0.982339	0.00632673	low-tolerance_sig
LOC110516199	gene-LRAT_domain_containing_1	-1.61727	0.00125672	low-tolerance_sig
LOC110516274	gene-gastrula_zinc_finger_protein_XlCGF26.1	-1.66555	1.01e-05	low-tolerance_sig
LOC110516278	gene-oocyte_zinc_finger_protein_XlCOF6.1-like	-1.47869	4.09e-07	low-tolerance_sig
LOC110516334	gene-trinucleotide_repeat-containing_gene_18_protein	-1.51503	1.69e-06	low-tolerance_sig
LOC110516366	gene-receptor_expression-enhancing_protein_3-like	-1.27815	9.87e-06	low-tolerance_sig
LOC110516373	gene-myelin-associated_glycoprotein	-4.08389	0.0058479	low-tolerance_sig
LOC110516483	gene-ankyrin_repeat_and_IBR_domain-containing_protein_1	-0.993276	0.00445748	low-tolerance_sig
LOC110516613	gene-trinucleotide_repeat-containing_gene_18_protein	-1.30124	0.000524125	low-tolerance_sig
LOC110516620	gene-FH1/FH2_domain-containing_protein_1	-1.76754	0.00202676	low-tolerance_sig
LOC110516767	gene-upstream_stimulatory_factor_2	-0.963039	0.000770224	low-tolerance_sig
LOC110517024	gene-myosin_heavy_chain&_fast_skeletal_muscle-like	-6.41926	1.16e-06	low-tolerance_sig
LOC110517091	gene-phosphatidylinositol_4-kinase_type_2-beta	-0.923982	0.0087808	low-tolerance_sig
LOC110517117	gene-zinc_finger_protein_883-like	-1.31794	1.8e-05	low-tolerance_sig
LOC110517176	gene-mastermind-like_protein_3	-2.04325	6.86e-05	low-tolerance_sig
LOC110517322	gene-adhesion_G_protein-coupled_receptor_E5-like	-1.61979	0.000129961	low-tolerance_sig
LOC110517371	gene-serine_palmitoyltransferase_2-like	-0.836131	0.00801348	low-tolerance_sig
LOC110517600	gene-rab-3A-interacting_protein-like	-3.41069	0.00251934	low-tolerance_sig
LOC110517734	gene-probable_JmjC_domain-containing_histone_demethylation_protein_2C	-0.938992	0.00804584	low-tolerance_sig
LOC110517772	gene-E3_ubiquitin-protein_ligase_RNF38	-1.11741	0.00481466	low-tolerance_sig
LOC110517809	gene-uromodulin-like	-3.69937	0.00207579	low-tolerance_sig
LOC110517847	gene-triosephosphate_isomerase_B	-1.46132	0.00092612	low-tolerance_sig
LOC110518019	gene-forkhead_box_protein_K1	-1.44939	7.52e-05	low-tolerance_sig
LOC110518136	gene-uncharacterized_LOC110518136	-4.37299	0.000467083	low-tolerance_sig
LOC110518314	gene-scavenger_receptor_cysteine-rich_type_1_protein_M130-like	-4.52454	0.000936078	low-tolerance_sig
LOC110518348	gene-zinc_finger_protein_236	-1.58685	0.000829755	low-tolerance_sig
LOC110518351	gene-voltage-dependent_L-type_calcium_channel_subunit_alpha-1C	-5.15558	0.000121619	low-tolerance_sig
LOC110518381	gene-von_Willebrand_factor_A_domain-containing_protein_7-like	-5.35228	7.09e-07	low-tolerance_sig
LOC110518394	gene-voltage-dependent_L-type_calcium_channel_subunit_alpha-1C	-3.68285	0.000303033	low-tolerance_sig
LOC110518551	gene-CREB3_regulatory_factor	-2.64578	3.55e-08	low-tolerance_sig
LOC110518697	gene-B-cell_receptor_CD22	-2.82148	0.00128112	low-tolerance_sig
LOC110518749	gene-G_protein-coupled_receptor_kinase_6	-2.37628	0.000251918	low-tolerance_sig
LOC110518845	gene-uncharacterized_LOC110518845	-1.76822	0.000509549	low-tolerance_sig
LOC110518946	gene-ubiquitin-protein_ligase_E3A	-0.91554	0.00393526	low-tolerance_sig
LOC110518959	gene-liprin-alpha-1	-0.852071	0.00991204	low-tolerance_sig
LOC110519048	gene-myosin_heavy_chain&_fast_skeletal_muscle	-4.68367	0.00097767	low-tolerance_sig
LOC110519238	gene-transcription_cofactor_vestigial-like_protein_4	-1.92981	0.0095839	low-tolerance_sig
LOC110519331	gene-dystrophin-like	-1.38348	9.17e-05	low-tolerance_sig
LOC110519336	gene-prolactin_regulatory_element-binding_protein	-1.00398	0.00725051	low-tolerance_sig
LOC110519379	gene-uncharacterized_LOC110519379	-3.54835	0.000246413	low-tolerance_sig
LOC110519381	gene-methionine-R-sulfoxide_reductase_B3&_mitochondrial	-2.02083	1.64e-09	low-tolerance_sig
LOC110519436	gene-mucin-16	-1.95161	0.000215298	low-tolerance_sig
LOC110519573	gene-GRAM_domain-containing_protein_2A	-6.85209	0.00124025	low-tolerance_sig
LOC110519576	gene-tetraspanin-16-like	-7.59728	0.000763548	low-tolerance_sig
LOC110519941	gene-zinc_finger_protein_ZFPM1	-1.06327	0.000118605	low-tolerance_sig
LOC110519967	gene-short_stature_homeobox_protein-like	-3.96059	0.00578553	low-tolerance_sig
LOC110520009	gene-1-phosphatidylinositol_4&5-bisphosphate_phosphodiesterase_delta-4	-1.56255	6.64e-06	low-tolerance_sig
LOC110520020	gene-signal_transducer_and_activator_of_transcription_1-alpha/beta	-0.87497	0.00981881	low-tolerance_sig
LOC110520032	gene-chondroitin_sulfate_synthase_2	-1.66706	6.11e-07	low-tolerance_sig
LOC110520082	gene-STE20/SPS1-related_proline-alanine-rich_protein_kinase	-3.66449	0.00592576	low-tolerance_sig
LOC110520201	gene-uncharacterized_LOC110520201	-5.32323	7.91e-06	low-tolerance_sig
LOC110520258	gene-UDP-GlcNAc:betaGal_beta-1&3-N-acetylglucosaminyltransferase_9-like	-2.20326	0.00221793	low-tolerance_sig
LOC110520274	gene-HSPB1-associated_protein_1_homolog	-4.06904	0.00215661	low-tolerance_sig
LOC110520278	gene-ELL-associated_factor_2	-1.15071	0.00807635	low-tolerance_sig
LOC110520321	gene-protein_phosphatase_1_regulatory_subunit_1C	-4.70595	0.000101822	low-tolerance_sig
LOC110520325	gene-secreted_frizzled-related_protein_3	-2.20172	2.77e-06	low-tolerance_sig
LOC110520406	gene-serine/threonine-protein_kinase_LATS2	-1.54861	9.55e-05	low-tolerance_sig
LOC110520428	gene-uncharacterized_LOC110520428	-6.70377	0.00660827	low-tolerance_sig
LOC110520445	gene-carbonyl_reductase_[NADPH]_1	-1.92581	2.15e-05	low-tolerance_sig
LOC110520448	gene-chromatin_assembly_factor_1_subunit_B	-2.39686	0.000250437	low-tolerance_sig
LOC110520449	gene-uncharacterized_LOC110520449	-1.619	2.43e-05	low-tolerance_sig
LOC110520474	gene-insulin_receptor_substrate_2	-1.50335	0.00182761	low-tolerance_sig
LOC110520476	gene-collagen_alpha-1(IV)_chain	-1.24723	0.000535193	low-tolerance_sig
LOC110520513	gene-filamin_A-interacting_protein_1-like	-2.62341	0.00042832	low-tolerance_sig
LOC110520581	gene-probable_G-protein_coupled_receptor_34	-5.21609	0.00136038	low-tolerance_sig
LOC110520630	gene-glucose-6-phosphate_exchanger_SLC37A1	-0.958769	0.00215728	low-tolerance_sig
LOC110520636	gene-uncharacterized_LOC110520636	-2.57307	0.00662101	low-tolerance_sig
LOC110520661	gene-insulin-like_growth_factor_1_receptor	-2.10346	0.00231378	low-tolerance_sig
LOC110520696	gene-MDM2_binding_protein	-2.07019	9.69e-07	low-tolerance_sig
LOC110520740	gene-protein_SOGA3	-5.60424	0.00246262	low-tolerance_sig
LOC110520852	gene-farnesyl_pyrophosphate_synthase	-1.26629	6.1e-05	low-tolerance_sig
LOC110520859	gene-protein_phosphatase_1_regulatory_subunit_35	-2.86829	1.33e-06	low-tolerance_sig
LOC110520882	gene-ras-related_protein_Rab-13	-0.91725	0.00178275	low-tolerance_sig
LOC110520997	gene-tetratricopeptide_repeat_protein_4-like	-2.0715	0.00636371	low-tolerance_sig
LOC110521003	gene-cilia-_and_flagella-associated_protein_57	-4.48482	0.00832884	low-tolerance_sig
LOC110521042	gene-protein_arginine_methyltransferase_NDUFAF7&_mitochondrial-like	-2.70267	0.000986023	low-tolerance_sig
LOC110521043	gene-cilia-_and_flagella-associated_protein_61-like	-2.88177	0.0010636	low-tolerance_sig
LOC110521055	gene-protein_enabled_homolog	-2.33259	0.000481287	low-tolerance_sig
LOC110521059	gene-S_phase_cyclin_A-associated_protein_in_the_endoplasmic_reticulum	-0.928717	0.0087808	low-tolerance_sig
LOC110521088	gene-protein_disulfide-isomerase-like	-3.15974	0.00230583	low-tolerance_sig
LOC110521117	gene-proline-serine-threonine_phosphatase-interacting_protein_1	-1.11207	0.0005108	low-tolerance_sig
LOC110521187	gene-anoctamin-9	-4.08175	0.000101833	low-tolerance_sig
LOC110521226	gene-protein_mono-ADP-ribosyltransferase_PARP16	-1.30091	9.77e-05	low-tolerance_sig
LOC110521236	gene-zinc_finger_protein_609	-1.3785	0.000463119	low-tolerance_sig
LOC110521250	gene-creatine_kinase_U-type&_mitochondrial	-6.71212	2.02e-09	low-tolerance_sig
LOC110521269	gene-kxDL_motif-containing_protein_1	-1.44955	2.31e-05	low-tolerance_sig
LOC110521358	gene-troponin_I&_fast_skeletal_muscle	-3.97347	0.00319769	low-tolerance_sig
LOC110521372	gene-Golgi_apparatus_protein_1	-1.06465	0.00244089	low-tolerance_sig
LOC110521393	gene-peroxisome_proliferator-activated_receptor_alpha	-1.70988	2.56e-05	low-tolerance_sig
LOC110521407	gene-transcriptional_enhancer_factor_TEF-3	-2.05623	0.000352216	low-tolerance_sig
LOC110521416	gene-NUAK_family_SNF1-like_kinase_1	-0.968464	0.0076118	low-tolerance_sig
LOC110521442	gene-uncharacterized_LOC110521442	-2.25358	0.00164553	low-tolerance_sig
LOC110521443	gene-uncharacterized_LOC110521443	-2.69285	0.00267426	low-tolerance_sig
LOC110521446	gene-RNA_polymerase_II_elongation_factor_ELL	-1.70398	8.28e-09	low-tolerance_sig
LOC110521447	gene-peptidyl-prolyl_cis-trans_isomerase_FKBP8	-1.19986	4.95e-06	low-tolerance_sig
LOC110521470	gene-ubiquitin-conjugating_enzyme_E2_R2	-1.17492	0.000472161	low-tolerance_sig
LOC110521505	gene-protein_ENL	-1.80916	0.00322665	low-tolerance_sig
LOC110521516	gene-nuclear_factor_1_C-type	-1.43854	0.00163471	low-tolerance_sig
LOC110521552	gene-formin-binding_protein_1-like	-1.01755	0.00097767	low-tolerance_sig
LOC110521555	gene-glutamate--cysteine_ligase_regulatory_subunit	-3.36248	3.72e-07	low-tolerance_sig
LOC110521599	gene-zinc_finger_protein_774	-1.38736	0.000296105	low-tolerance_sig
LOC110521608	gene-proline-rich_transmembrane_protein_4-like	-2.75521	4.69e-06	low-tolerance_sig
LOC110521613	gene-glycosaminoglycan_xylosylkinase	-1.08814	0.00493113	low-tolerance_sig
LOC110521618	gene-phospholipid_phosphatase_6	-0.996956	0.0049203	low-tolerance_sig
LOC110521628	gene-SUN_domain-containing_ossification_factor	-2.37051	0.00252471	low-tolerance_sig
LOC110521753	gene-leukocyte_elastase_inhibitor	-3.80098	0.0014387	low-tolerance_sig
LOC110521754	gene-uncharacterized_LOC110521754	-2.65804	0.00376164	low-tolerance_sig
LOC110521873	gene-potassium_voltage-gated_channel_subfamily_C_member_1-like	-3.1649	0.00989968	low-tolerance_sig
LOC110521891	gene-uncharacterized_LOC110521891	-2.16382	1.45e-05	low-tolerance_sig
LOC110521893	gene-lysophospholipase_D_GDPD3	-3.71722	2.71e-08	low-tolerance_sig
LOC110521943	gene-gastrula_zinc_finger_protein_XlCGF17.1	-1.38973	0.00578731	low-tolerance_sig
LOC110521947	gene-C-Jun-amino-terminal_kinase-interacting_protein_2	-2.90392	0.00693469	low-tolerance_sig
LOC110521958	gene-afadin-_and_alpha-actinin-binding_protein	-1.01016	0.000329364	low-tolerance_sig
LOC110521983	gene-nuclear_factor_of_activated_T-cells_5	-1.23631	0.00229708	low-tolerance_sig
LOC110522006	gene-hypoxanthine-guanine_phosphoribosyltransferase	-5.01355	0.000327276	low-tolerance_sig
LOC110522088	gene-cytochrome_c_oxidase_subunit_7A2&_mitochondrial	-1.82803	5.33e-05	low-tolerance_sig
LOC110522090	gene-filamin-A-interacting_protein_1	-1.09866	0.00704321	low-tolerance_sig
LOC110522128	gene-NADH_dehydrogenase_[ubiquinone]_1_alpha_subcomplex_assembly_factor_4	-1.35842	0.000660296	low-tolerance_sig
LOC110522174	gene-lethal(3)malignant_brain_tumor-like_protein_3	-3.65567	5.43e-05	low-tolerance_sig
LOC110522181	gene-solute_carrier_family_35_member_D3	-2.78091	0.00176574	low-tolerance_sig
LOC110522266	gene-dnaJ_homolog_subfamily_C_member_5	-1.06596	0.00284904	low-tolerance_sig
LOC110522294	gene-alpha-1&6-mannosyl-glycoprotein_2-beta-N-acetylglucosaminyltransferase	-1.06218	0.0010649	low-tolerance_sig
LOC110522337	gene-nuclear_receptor_coactivator_7	-0.930638	0.0092926	low-tolerance_sig
LOC110522350	gene-N-lysine_methyltransferase_SMYD2-A	-1.59101	0.00294218	low-tolerance_sig
LOC110522452	gene-bromo_adjacent_homology_domain-containing_1_protein	-1.59645	6.04e-06	low-tolerance_sig
LOC110522454	gene-ena/VASP-like_protein	-4.75368	0.00244431	low-tolerance_sig
LOC110522462	gene-CLOCK-interacting_pacemaker	-2.24049	7.29e-06	low-tolerance_sig
LOC110522486	gene-WD_repeat-containing_protein_20	-1.4595	1.59e-06	low-tolerance_sig
LOC110522513	gene-SAYSvFN_domain-containing_protein_1	-1.1617	0.00549146	low-tolerance_sig
LOC110522524	gene-4-galactosyl-N-acetylglucosaminide_3-alpha-L-fucosyltransferase_9-like	-5.79931	0.000716076	low-tolerance_sig
LOC110522531	gene-fos-related_antigen_2	-6.10846	0.00672415	low-tolerance_sig
LOC110522574	gene-uncharacterized_LOC110522574	-5.16488	0.00298567	low-tolerance_sig
LOC110522657	gene-SRY-box_transcription_factor_7	-3.22237	1.07e-10	low-tolerance_sig
LOC110522707	gene-unconventional_myosin-Vc-like	-4.94013	0.000435494	low-tolerance_sig
LOC110522710	gene-amyloid-beta_A4_precursor_protein-binding_family_A_member_1	-6.21458	0.0094196	low-tolerance_sig
LOC110522740	gene-hyaluronidase-like	-3.66682	0.00340826	low-tolerance_sig
LOC110522750	gene-protein_unc-13_homolog_A	-3.41113	0.00491405	low-tolerance_sig
LOC110522824	gene-cGMP-dependent_protein_kinase_1-like	-3.62191	1.47e-15	low-tolerance_sig
LOC110522836	gene-methyl-CpG-binding_domain_protein_2	-1.36979	0.00209339	low-tolerance_sig
LOC110522867	gene-ribosome-recycling_factor&_mitochondrial-like	-3.05088	0.00305853	low-tolerance_sig
LOC110522899	gene-uncharacterized_LOC110522899	-3.39931	0.00894782	low-tolerance_sig
LOC110522908	gene-argininosuccinate_synthase-like	-2.05428	0.000373016	low-tolerance_sig
LOC110522941	gene-ras-specific_guanine_nucleotide-releasing_factor_2-like	-6.61911	3.42e-22	low-tolerance_sig
LOC110523004	gene-carbohydrate_sulfotransferase_14-like	-3.3253	0.00238537	low-tolerance_sig
LOC110523046	gene-sodium/potassium-transporting_ATPase_subunit_beta-233	-1.42965	2.47e-06	low-tolerance_sig
LOC110523047	gene-ubiquitin-protein_ligase_E3A	-1.12617	0.00315355	low-tolerance_sig
LOC110523056	gene-THUMP_domain-containing_protein_1	-1.86665	0.007153	low-tolerance_sig
LOC110523190	gene-uncharacterized_LOC110523190	-3.63051	0.00303244	low-tolerance_sig
LOC110523192	gene-serine/threonine-protein_kinase_PLK2	-1.81125	1.38e-06	low-tolerance_sig
LOC110523196	gene-rab-like_protein_6	-1.2819	0.000105049	low-tolerance_sig
LOC110523345	gene-uncharacterized_protein_C18orf25	-1.23622	1.48e-05	low-tolerance_sig
LOC110523372	gene-protein_phosphatase_1_regulatory_subunit_26	-0.918829	0.00489599	low-tolerance_sig
LOC110523379	gene-calcium_channel_flower_homolog	-0.79436	0.00684087	low-tolerance_sig
LOC110523417	gene-cat_eye_syndrome_critical_region_protein_2_homolog	-1.62152	0.00249766	low-tolerance_sig
LOC110523451	gene-AP-3_complex_subunit_beta-1	-1.34927	3.5e-05	low-tolerance_sig
LOC110523528	gene-sphingomyelin_phosphodiesterase_4	-0.919547	0.00441303	low-tolerance_sig
LOC110523589	gene-surfeit_locus_protein_4	-1.31829	0.00167195	low-tolerance_sig
LOC110523594	gene-golgin_subfamily_A_member_2	-1.14399	4.36e-05	low-tolerance_sig
LOC110523636	gene-14_kDa_phosphohistidine_phosphatase	-0.930294	0.00311167	low-tolerance_sig
LOC110523755	gene-protein-methionine_sulfoxide_oxidase_mical2b	-2.62217	0.00208495	low-tolerance_sig
LOC110523771	gene-bone_morphogenetic_protein_10	-4.80137	0.0090351	low-tolerance_sig
LOC110523823	gene-creatine_kinase_S-type&_mitochondrial	-3.59275	0.00450114	low-tolerance_sig
LOC110523909	gene-spindlin-W	-2.23692	0.0004566	low-tolerance_sig
LOC110523921	gene-homeodomain-interacting_protein_kinase_3	-0.903429	0.00228406	low-tolerance_sig
LOC110523950	gene-notch-regulated_ankyrin_repeat-containing_protein_A	-1.30281	0.00149763	low-tolerance_sig
LOC110523975	gene-mitogen-activated_protein_kinase_10	-3.84887	5.5e-06	low-tolerance_sig
LOC110523995	gene-protein_ERGIC-53	-1.14395	0.00281289	low-tolerance_sig
LOC110524002	gene-run_domain_Beclin-1-interacting_and_cysteine-rich_domain-containing_protein	-1.85626	1.65e-10	low-tolerance_sig
LOC110524034	gene-prolyl_3-hydroxylase_2	-2.93064	2.21e-16	low-tolerance_sig
LOC110524122	gene-mitotic_spindle_positioning	-1.81177	2.82e-08	low-tolerance_sig
LOC110524155	gene-solute_carrier_family_35_member_E1	-0.861571	0.00821352	low-tolerance_sig
LOC110524159	gene-uncharacterized_LOC110524159	-2.05271	0.00301415	low-tolerance_sig
LOC110524188	gene-ceramide_synthase_1	-2.43256	0.00603628	low-tolerance_sig
LOC110524213	gene-ras-related_protein_Rab-8A	-0.956657	0.000827375	low-tolerance_sig
LOC110524218	gene-DNA_polymerase_epsilon_subunit_4	-1.90118	1.59e-09	low-tolerance_sig
LOC110524228	gene-cortexin-1-like	-3.29888	0.0090351	low-tolerance_sig
LOC110524384	gene-nuclear_factor_1_C-type	-1.14467	0.00645175	low-tolerance_sig
LOC110524389	gene-deoxyhypusine_hydroxylase	-1.68057	1.76e-08	low-tolerance_sig
LOC110524417	gene-BCAR3_adaptor_protein&_NSP_family_member	-2.8113	0.000220537	low-tolerance_sig
LOC110524470	gene-probable_phospholipid-transporting_ATPase_IF	-1.06902	0.000258415	low-tolerance_sig
LOC110524534	gene-E3_ubiquitin/ISG15_ligase_TRIM25	-0.918107	0.00892102	low-tolerance_sig
LOC110524584	gene-fibroblast_growth_factor_4B-like	-3.58505	0.00532501	low-tolerance_sig
LOC110524587	gene-ubiquitin_carboxyl-terminal_hydrolase_isozyme_L5	-1.73878	2.14e-08	low-tolerance_sig
LOC110524683	gene-uncharacterized_protein_C1orf87	-3.66739	0.0030598	low-tolerance_sig
LOC110524898	gene-ras-related_protein_Rab-6B	-5.65743	5.98e-05	low-tolerance_sig
LOC110524905	gene-UDP-xylose_and_UDP-N-acetylglucosamine_transporter	-1.25334	0.00106767	low-tolerance_sig
LOC110525058	gene-probable_E3_ubiquitin-protein_ligase_HERC1	-1.31013	0.000107881	low-tolerance_sig
LOC110525143	gene-E3_SUMO-protein_ligase_PIAS2	-1.21553	0.00161883	low-tolerance_sig
LOC110525151	gene-transmembrane_and_coiled-coil_domain_protein_3	-1.06699	0.00830887	low-tolerance_sig
LOC110525171	gene-E3_ubiquitin-protein_ligase_KCMF1	-1.11354	0.000421613	low-tolerance_sig
LOC110525176	gene-uncharacterized_LOC110525176	-3.90007	0.00553084	low-tolerance_sig
LOC110525202	gene-mesencephalic_astrocyte-derived_neurotrophic_factor	-2.07283	1.32e-07	low-tolerance_sig
LOC110525215	gene-RING_finger_protein_223	-4.14712	0.000738746	low-tolerance_sig
LOC110525229	gene-zinc_finger_protein_771	-1.25977	0.00377287	low-tolerance_sig
LOC110525259	gene-transmembrane_emp24_domain-containing_protein_7	-0.923817	0.00519872	low-tolerance_sig
LOC110525261	gene-adaptor_related_protein_complex_3_subunit_sigma_1	-1.25755	0.000607768	low-tolerance_sig
LOC110525269	gene-TLE_family_member_1&_transcriptional_corepressor	-0.870588	0.00710284	low-tolerance_sig
LOC110525411	gene-alpha/beta_hydrolase_domain-containing_protein_17B	-1.51836	8.92e-08	low-tolerance_sig
LOC110525471	gene-uncharacterized_LOC110525471	-7.14089	0.00329447	low-tolerance_sig
LOC110525520	gene-myotubularin-related_protein_3	-0.807101	0.00562005	low-tolerance_sig
LOC110525548	gene-RNA-binding_protein_Musashi_homolog_1	-5.35022	7.52e-05	low-tolerance_sig
LOC110525594	gene-uncharacterized_LOC110525594	-3.88199	0.00286154	low-tolerance_sig
LOC110525601	gene-zinc_finger_and_BTB_domain-containing_protein_34	-1.31728	0.000585193	low-tolerance_sig
LOC110525665	gene-inositol_polyphosphate-5-phosphatase_A	-1.38596	0.00266816	low-tolerance_sig
LOC110525752	gene-ATPase_MORC2A	-1.14667	0.00175071	low-tolerance_sig
LOC110525755	gene-mitochondrial_sodium/calcium_exchanger_protein	-1.39426	6.38e-06	low-tolerance_sig
LOC110525799	gene-histone-lysine_N-methyltransferase_NSD3	-1.20914	0.0019988	low-tolerance_sig
LOC110525812	gene-dynein_light_chain_1&_cytoplasmic	-0.896592	0.00537188	low-tolerance_sig
LOC110525815	gene-tissue-type_plasminogen_activator	-1.95494	8.41e-07	low-tolerance_sig
LOC110525858	gene-histone_acetyltransferase_KAT6A	-0.913443	0.00120377	low-tolerance_sig
LOC110525876	gene-nucleolysin_TIA-1	-1.05247	0.000786926	low-tolerance_sig
LOC110525887	gene-zinc_metalloproteinase-disintegrin-like_brevilysin_H2a	-1.42266	0.00349737	low-tolerance_sig
LOC110525957	gene-leucine_zipper_putative_tumor_suppressor_3	-4.8089	0.0029241	low-tolerance_sig
LOC110526049	gene-axoneme-associated_protein_mst101(2)-like	-5.47294	0.000272985	low-tolerance_sig
LOC110526162	gene-uncharacterized_LOC110526162	-2.99203	0.00953365	low-tolerance_sig
LOC110526163	gene-kinesin-like_protein_KIFC3	-1.97525	4.29e-11	low-tolerance_sig
LOC110526195	gene-activating_molecule_in_BECN1-regulated_autophagy_protein_1	-1.70931	3.01e-06	low-tolerance_sig
LOC110526226	gene-fibroblast_growth_factor_4B	-6.85478	0.00991171	low-tolerance_sig
LOC110526258	gene-pleckstrin_homology_domain-containing_family_F_member_2	-3.41488	9.54e-05	low-tolerance_sig
LOC110526288	gene-GTP-binding_protein_RAD	-4.33736	3.66e-05	low-tolerance_sig
LOC110526296	gene-E3_ubiquitin-protein_ligase_RNF166	-1.04081	0.00249841	low-tolerance_sig
LOC110526372	gene-eukaryotic_translation_initiation_factor_4_gamma_2	-1.43941	1.76e-05	low-tolerance_sig
LOC110526402	gene-cysteine-rich_secretory_protein_LCCL_domain-containing_2	-1.30537	0.00501305	low-tolerance_sig
LOC110526419	gene-transcription_factor_12	-0.971284	0.00314645	low-tolerance_sig
LOC110526440	gene-rab11_family-interacting_protein_2	-1.2948	0.00696091	low-tolerance_sig
LOC110526471	gene-tubulin_beta-3_chain	-1.69747	0.000141788	low-tolerance_sig
LOC110526488	gene-chromodomain_Y-like_protein_2	-1.6353	4.84e-06	low-tolerance_sig
LOC110526495	gene-toll-interacting_protein	-1.0113	0.00491029	low-tolerance_sig
LOC110526575	gene-threonine--tRNA_ligase_1&_cytoplasmic	-0.993946	0.00304212	low-tolerance_sig
LOC110526580	gene-tubulin--tyrosine_ligase	-1.68186	0.00136289	low-tolerance_sig
LOC110526587	gene-Wilms_tumor_protein_1-interacting_protein_homolog	-1.35578	0.000592884	low-tolerance_sig
LOC110526638	gene-electron_transfer_flavoprotein_subunit_alpha&_mitochondrial-like	-3.27159	0.00489178	low-tolerance_sig
LOC110526696	gene-BTB/POZ_domain-containing_protein_1	-1.44386	1.71e-05	low-tolerance_sig
LOC110526710	gene-talin_rod_domain-containing_protein_1-like	-1.02304	0.00536717	low-tolerance_sig
LOC110526722	gene-smoothelin	-2.601	4.83e-07	low-tolerance_sig
LOC110526767	gene-cytoplasmic_polyadenylation_element-binding_protein_1	-3.93353	0.00104039	low-tolerance_sig
LOC110526771	gene-cytoplasmic_polyadenylation_element-binding_protein_1	-2.01036	0.00611539	low-tolerance_sig
LOC110526792	gene-GDP-fucose_transporter_1	-1.70169	1.23e-05	low-tolerance_sig
LOC110526809	gene-liprin-alpha-1	-0.980525	0.00164539	low-tolerance_sig
LOC110526812	gene-mitogen-activated_protein_kinase_6	-2.11527	5.33e-10	low-tolerance_sig
LOC110526863	gene-forkhead_box_protein_B1-like	-4.73156	1.76e-05	low-tolerance_sig
LOC110526864	gene-forkhead_box_protein_B1-like	-4.30825	0.00485938	low-tolerance_sig
LOC110526930	gene-cyclic_nucleotide-gated_cation_channel_beta-1-like	-2.64856	0.00290029	low-tolerance_sig
LOC110526936	gene-V-set_and_transmembrane_domain-containing_protein_2B	-4.52116	0.000248847	low-tolerance_sig
LOC110526981	gene-programmed_cell_death_protein_7-like	-1.22365	0.00534908	low-tolerance_sig
LOC110527013	gene-suppressor_of_cytokine_signaling_5	-1.00362	0.000255838	low-tolerance_sig
LOC110527031	gene-probable_E3_ubiquitin-protein_ligase_HERC1	-0.967492	0.00339387	low-tolerance_sig
LOC110527153	gene-zinc_finger_protein_OZF	-1.89472	0.00156849	low-tolerance_sig
LOC110527158	gene-transforming_growth_factor-beta_receptor-associated_protein_1_homolog	-1.14556	0.00647196	low-tolerance_sig
LOC110527314	gene-gap_junction_alpha-3_protein	-6.13526	0.000106723	low-tolerance_sig
LOC110527329	gene-calcipressin-1	-1.59632	0.000246535	low-tolerance_sig
LOC110527331	gene-uncharacterized_LOC110527331	-1.18325	0.000680952	low-tolerance_sig
LOC110527361	gene-inosine-uridine_preferring_nucleoside_hydrolase	-1.6416	0.00033609	low-tolerance_sig
LOC110527418	gene-cysteine/serine-rich_nuclear_protein_3	-1.51928	0.00162511	low-tolerance_sig
LOC110527431	gene-neuronal_membrane_glycoprotein_M6-b	-4.56281	0.00355804	low-tolerance_sig
LOC110527457	gene-uncharacterized_LOC110527457	-3.30192	0.000127265	low-tolerance_sig
LOC110527484	gene-desmin	-5.70136	8.62e-05	low-tolerance_sig
LOC110527578	gene-N-acetyllactosaminide_beta-1&3-N-acetylglucosaminyltransferase_4	-6.48865	0.00363983	low-tolerance_sig
LOC110527623	gene-oocyte_zinc_finger_protein_XlCOF22	-1.219	0.00256991	low-tolerance_sig
LOC110527643	gene-charged_multivesicular_body_protein_4b	-0.907546	0.00167616	low-tolerance_sig
LOC110527650	gene-endoplasmic_reticulum-Golgi_intermediate_compartment_protein_3	-1.18177	0.00010926	low-tolerance_sig
LOC110527664	gene-CMP-N-acetylneuraminate-beta-galactosamide-alpha-2&3-sialyltransferase_2	-0.930653	0.00336752	low-tolerance_sig
LOC110527713	gene-bone_morphogenetic_protein_receptor_type-1A	-1.38321	0.00064146	low-tolerance_sig
LOC110527723	gene-interleukin-17_receptor_D	-4.56738	0.00970492	low-tolerance_sig
LOC110527730	gene-SAM_pointed_domain-containing_Ets_transcription_factor	-7.28892	2.06e-26	low-tolerance_sig
LOC110527741	gene-neuron_navigator_1	-2.08624	0.00544159	low-tolerance_sig
LOC110527780	gene-guanine_nucleotide-binding_protein_G(s)_subunit_alpha-like	-2.1031	0.00738883	low-tolerance_sig
LOC110527805	gene-high_mobility_group_protein_HMGI-C	-2.18002	0.00324464	low-tolerance_sig
LOC110527824	gene-forkhead_box_protein_J3	-0.951851	0.00778164	low-tolerance_sig
LOC110527899	gene-host_cell_factor_1	-0.968293	0.00739586	low-tolerance_sig
LOC110527908	gene-DNA_topoisomerase_1	-1.17158	0.000126643	low-tolerance_sig
LOC110527921	gene-protein_kinase_C-binding_protein_1	-0.908313	0.00705104	low-tolerance_sig
LOC110527953	gene-store-operated_calcium_entry_regulator_STIMATE	-1.73149	0.000505821	low-tolerance_sig
LOC110527959	gene-EGF_domain-specific_O-linked_N-acetylglucosamine_transferase-like	-2.94129	0.00235431	low-tolerance_sig
LOC110527968	gene-glyoxalase_domain-containing_protein_4-like	-4.23464	0.000427597	low-tolerance_sig
LOC110527996	gene-eukaryotic_translation_initiation_factor_4_gamma_3	-0.864069	0.00889958	low-tolerance_sig
LOC110528166	gene-uncharacterized_LOC110528166	-2.54056	0.0083228	low-tolerance_sig
LOC110528167	gene-prostacyclin_synthase-like	-6.73187	0.00563615	low-tolerance_sig
LOC110528254	gene-protein_canopy_homolog_2	-1.71881	1.55e-06	low-tolerance_sig
LOC110528335	gene-isotocin_receptor	-6.99881	0.00597409	low-tolerance_sig
LOC110528357	gene-acidic_mammalian_chitinase-like	-5.28685	0.00230374	low-tolerance_sig
LOC110528374	gene-protein_BTG2	-1.7014	1.5e-09	low-tolerance_sig
LOC110528430	gene-caspase_recruitment_domain-containing_protein_19-like	-1.06024	0.00438261	low-tolerance_sig
LOC110528440	gene-tumor_suppressor_candidate_2	-1.09514	0.000102609	low-tolerance_sig
LOC110528444	gene-uncharacterized_LOC110528444	-1.78172	4.77e-05	low-tolerance_sig
LOC110528454	gene-ubiquitin-associated_protein_1	-0.957108	0.00677246	low-tolerance_sig
LOC110528477	gene-transmembrane_protein_adipocyte-associated_1_homolog	-0.806169	0.00996812	low-tolerance_sig
LOC110528483	gene-disks_large-associated_protein_4	-2.18642	0.00652774	low-tolerance_sig
LOC110528497	gene-vitamin_D3_receptor_B	-1.11875	0.000190628	low-tolerance_sig
LOC110528505	gene-carbohydrate_sulfotransferase_11	-1.21222	8.83e-05	low-tolerance_sig
LOC110528560	gene-deoxynucleotidyltransferase_terminal-interacting_protein_1	-1.04853	0.00028271	low-tolerance_sig
LOC110528565	gene-docking_protein_5	-1.32026	0.00207892	low-tolerance_sig
LOC110528639	gene-LIM_and_cysteine-rich_domains_protein_1	-3.42168	2.81e-07	low-tolerance_sig
LOC110528715	gene-G-protein_coupled_receptor_183-like	-2.1264	8.56e-05	low-tolerance_sig
LOC110528752	gene-arf-GAP_with_GTPase&_ANK_repeat_and_PH_domain-containing_protein_1	-1.18839	0.00118434	low-tolerance_sig
LOC110528792	gene-gastrula_zinc_finger_protein_XlCGF17.1-like	-1.57723	4.46e-06	low-tolerance_sig
LOC110528801	gene-xin_actin-binding_repeat-containing_protein_2	-1.40792	9.93e-05	low-tolerance_sig
LOC110528808	gene-metalloreductase_STEAP3-like	-5.33912	0.0045126	low-tolerance_sig
LOC110528839	gene-WD_repeat-containing_protein_47	-5.32432	0.00642263	low-tolerance_sig
LOC110528856	gene-GTP-binding_protein_2	-1.76681	0.00172812	low-tolerance_sig
LOC110528897	gene-zinc_finger_protein_239-like	-0.994367	0.00763618	low-tolerance_sig
LOC110528935	gene-zinc_finger_protein_2-like	-1.70682	0.00756794	low-tolerance_sig
LOC110528940	gene-dickkopf-related_protein_1	-2.79629	0.000381313	low-tolerance_sig
LOC110528957	gene-2&4-dienoyl-CoA_reductase&_mitochondrial-like	-2.22786	0.00345223	low-tolerance_sig
LOC110529017	gene-transmembrane_protein_82	-1.38605	0.000373016	low-tolerance_sig
LOC110529185	gene-max-interacting_protein_1	-4.08221	2.17e-17	low-tolerance_sig
LOC110529227	gene-synaptotagmin-14-like	-2.07646	0.00799699	low-tolerance_sig
LOC110529295	gene-synapse_differentiation-inducing_gene_protein_1-like	-4.81926	0.00130128	low-tolerance_sig
LOC110529308	gene-KATNB1-like_protein_1	-1.42263	2.95e-05	low-tolerance_sig
LOC110529319	gene-B-cell_lymphoma/leukemia_11B	-2.77467	0.00356467	low-tolerance_sig
LOC110529333	gene-eukaryotic_translation_initiation_factor_5	-1.2083	0.00132649	low-tolerance_sig
LOC110529356	gene-enhancer_of_rudimentary_homolog	-0.850764	0.00956756	low-tolerance_sig
LOC110529378	gene-protein_disulfide-isomerase_A6	-2.43983	1.64e-10	low-tolerance_sig
LOC110529511	gene-E3_UFM1-protein_ligase_1	-1.20275	0.00150884	low-tolerance_sig
LOC110529512	gene-probable_G-protein_coupled_receptor_63	-2.39073	5.58e-12	low-tolerance_sig
LOC110529530	gene-TGF-beta-activated_kinase_1_and_MAP3K7-binding_protein_2	-1.03479	0.0010411	low-tolerance_sig
LOC110529556	gene-protein_NDNF	-1.19818	5.49e-05	low-tolerance_sig
LOC110529569	gene-clavesin-2	-3.89878	0.00956651	low-tolerance_sig
LOC110529618	gene-ralBP1-associated_Eps_domain-containing_protein_1	-1.23127	9.94e-06	low-tolerance_sig
LOC110529632	gene-diphthine_methyl_ester_synthase-like	-2.81621	1.01e-07	low-tolerance_sig
LOC110529691	gene-estrogen-related_receptor_gamma	-4.55564	0.00111622	low-tolerance_sig
LOC110529776	gene-exostosin-like_3	-1.28143	0.000104686	low-tolerance_sig
LOC110529804	gene-protein_yippee-like_5	-1.15263	0.000445077	low-tolerance_sig
LOC110529823	gene-glutaredoxin-related_protein_5&_mitochondrial	-1.45545	1.07e-05	low-tolerance_sig
LOC110529870	gene-lysosome-associated_membrane_glycoprotein_5	-4.56551	0.00489178	low-tolerance_sig
LOC110529887	gene-pre-mRNA-splicing_regulator_WTAP	-0.933927	0.00110447	low-tolerance_sig
LOC110529897	gene-uncharacterized_LOC110529897	-4.30395	0.00168119	low-tolerance_sig
LOC110529912	gene-forkhead_box_protein_O3	-1.07113	0.00500624	low-tolerance_sig
LOC110530016	gene-KN_motif_and_ankyrin_repeat_domain-containing_protein_1	-4.71862	0.00283282	low-tolerance_sig
LOC110530022	gene-leptin_receptor_related_protein	-1.77367	0.00290896	low-tolerance_sig
LOC110530113	gene-lysine-specific_demethylase_4A	-0.862408	0.00679843	low-tolerance_sig
LOC110530149	gene-choline-phosphate_cytidylyltransferase_A	-1.35621	4.74e-05	low-tolerance_sig
LOC110530159	gene-uncharacterized_LOC110530159	-3.57666	0.00167908	low-tolerance_sig
LOC110530235	gene-IgGFc-binding_protein	-2.69232	0.00277834	low-tolerance_sig
LOC110530239	gene-enhancer_of_polycomb_homolog_1	-1.36103	7.76e-06	low-tolerance_sig
LOC110530394	gene-tRNA_selenocysteine_1-associated_protein_1-like	-1.07853	5.93e-05	low-tolerance_sig
LOC110530401	gene-histone-lysine_N-methyltransferase_2C	-1.19902	0.000141285	low-tolerance_sig
LOC110530472	gene-suppression_of_tumorigenicity_18_protein	-7.23608	0.000431137	low-tolerance_sig
LOC110530593	gene-TOX_high_mobility_group_box_family_member_4-A	-1.14903	9.42e-05	low-tolerance_sig
LOC110530679	gene-protein_fem-1_homolog_A	-1.27855	1.33e-05	low-tolerance_sig
LOC110530692	gene-RNA-binding_protein_MEX3B	-1.81885	5.55e-05	low-tolerance_sig
LOC110530727	gene-pre-mRNA-splicing_factor_38B	-0.996973	0.000516328	low-tolerance_sig
LOC110530750	gene-ras-related_protein_Rap-2b	-1.09003	0.00118602	low-tolerance_sig
LOC110530754	gene-uncharacterized_LOC110530754	-7.29875	1.16e-07	low-tolerance_sig
LOC110530757	gene-G_protein-activated_inward_rectifier_potassium_channel_3	-4.56173	0.00114758	low-tolerance_sig
LOC110530761	gene-type_I_phosphatidylinositol_4&5-bisphosphate_4-phosphatase-A	-1.29963	9.77e-06	low-tolerance_sig
LOC110530797	gene-Krueppel-like_factor_2	-1.54148	0.000204759	low-tolerance_sig
LOC110530803	gene-AP-1_complex_subunit_sigma-3	-1.68726	0.000130129	low-tolerance_sig
LOC110530866	gene-transmembrane_protein_150A	-4.77577	0.000185819	low-tolerance_sig
LOC110530869	gene-dnaJ_homolog_subfamily_B_member_4	-4.14784	2.2e-17	low-tolerance_sig
LOC110530968	gene-dipeptidyl_aminopeptidase-like_protein_6	-4.64862	0.00515248	low-tolerance_sig
LOC110530981	gene-SUN_domain-containing_ossification_factor	-0.94843	0.00265259	low-tolerance_sig
LOC110531025	gene-uncharacterized_LOC110531025	-1.06208	0.00166776	low-tolerance_sig
LOC110531151	gene-piggyBac_transposable_element-derived_protein_4-like	-1.77291	0.0075326	low-tolerance_sig
LOC110531157	gene-serine/threonine-protein_kinase_WNK2	-2.16463	0.00413395	low-tolerance_sig
LOC110531195	gene-short_transient_receptor_potential_channel_4-associated_protein	-2.71213	0.00606538	low-tolerance_sig
LOC110531223	gene-proteasomal_ubiquitin_receptor_ADRM1-like	-5.81926	0.000763548	low-tolerance_sig
LOC110531313	gene-phosphatidylcholine:ceramide_cholinephosphotransferase_2	-2.00499	3.16e-08	low-tolerance_sig
LOC110531421	gene-cbp/p300-interacting_transactivator_1	-1.52921	0.00267474	low-tolerance_sig
LOC110531454	gene-mucin-19	-6.71474	0.00754241	low-tolerance_sig
LOC110531460	gene-histidine_N-acetyltransferase	-4.65634	0.000136109	low-tolerance_sig
LOC110531466	gene-transmembrane_4_L6_family_member_4-like	-7.49842	0.00317253	low-tolerance_sig
LOC110531484	gene-tudor_domain-containing_protein_7B	-1.83005	0.00558479	low-tolerance_sig
LOC110531498	gene-TOX_high_mobility_group_box_family_member_4-A	-1.1583	0.000154573	low-tolerance_sig
LOC110531513	gene-FACT_complex_subunit_SPT16	-0.971371	0.00248983	low-tolerance_sig
LOC110531527	gene-nuclear_factor_7&_ovary	-3.67198	5.08e-08	low-tolerance_sig
LOC110531528	gene-E3_ubiquitin-protein_ligase_TRIM7	-1.69048	0.0082464	low-tolerance_sig
LOC110531536	gene-uncharacterized_LOC110531536	-3.04808	0.000534275	low-tolerance_sig
LOC110531572	gene-uncharacterized_LOC110531572	-1.19913	0.00734913	low-tolerance_sig
LOC110531588	gene-BCL2/adenovirus_E1B_19_kDa_protein-interacting_protein_3	-1.37289	0.000296105	low-tolerance_sig
LOC110531630	gene-TERF1_(TRF1)-interacting_nuclear_factor_2	-1.30895	0.00055574	low-tolerance_sig
LOC110531672	gene-fragile_X_mental_retardation_syndrome-related_protein_1	-0.891048	0.00200074	low-tolerance_sig
LOC110531764	gene-malate_dehydrogenase&_cytoplasmic	-1.00188	0.00722275	low-tolerance_sig
LOC110531847	gene-uncharacterized_LOC110531847	-2.82208	0.00759144	low-tolerance_sig
LOC110531868	gene-zinc_finger_protein_16-like	-1.27106	0.00252923	low-tolerance_sig
LOC110531876	gene-actin-binding_LIM_protein_2	-3.87947	0.000160605	low-tolerance_sig
LOC110531886	gene-L-seryl-tRNA(Sec)_kinase	-0.899749	0.00632906	low-tolerance_sig
LOC110531930	gene-uncharacterized_LOC110531930	-1.95088	2.22e-11	low-tolerance_sig
LOC110531933	gene-collagen_alpha-1(XXV)_chain	-4.4717	0.0029188	low-tolerance_sig
LOC110531997	gene-transcription_cofactor_vestigial-like_protein_4	-1.0685	5.39e-05	low-tolerance_sig
LOC110532013	gene-collagen_alpha-3(IX)_chain	-4.02521	0.0032698	low-tolerance_sig
LOC110532021	gene-lens_fiber_major_intrinsic_protein-like	-3.77716	0.00769573	low-tolerance_sig
LOC110532022	gene-aquaporin-4	-3.45728	1.94e-05	low-tolerance_sig
LOC110532024	gene-prostaglandin_E_synthase_3	-2.45765	9.42e-14	low-tolerance_sig
LOC110532038	gene-collagen_alpha-1(II)_chain	-4.45004	0.00141428	low-tolerance_sig
LOC110532062	gene-serine/arginine-rich_splicing_factor_6	-1.42243	4.6e-06	low-tolerance_sig
LOC110532081	gene-serine/threonine-protein_kinase_STK11-like	-1.73744	0.00925055	low-tolerance_sig
LOC110532095	gene-helicase_ARIP4	-2.22658	1.79e-10	low-tolerance_sig
LOC110532118	gene-protein-S-isoprenylcysteine_O-methyltransferase	-1.34231	4.48e-05	low-tolerance_sig
LOC110532126	gene-leucine-rich_repeat-containing_protein_38	-3.49984	0.00114022	low-tolerance_sig
LOC110532148	gene-5'-nucleotidase_domain-containing_protein_2	-1.58089	0.00436042	low-tolerance_sig
LOC110532152	gene-paired_box_protein_Pax-7	-3.72295	0.00584443	low-tolerance_sig
LOC110532192	gene-BTB/POZ_domain-containing_protein_KCTD20	-4.84578	1.24e-14	low-tolerance_sig
LOC110532313	gene-zinc_finger_protein_536-like	-3.64734	0.00145652	low-tolerance_sig
LOC110532385	gene-uncharacterized_LOC110532385	-0.959854	0.00272187	low-tolerance_sig
LOC110532401	gene-cryptochrome-2-like	-2.3937	0.000576794	low-tolerance_sig
LOC110532469	gene-protein_bicaudal_D_homolog_2	-1.1583	0.00033609	low-tolerance_sig
LOC110532485	gene-uncharacterized_LOC110532485	-2.56637	0.00525588	low-tolerance_sig
LOC110532540	gene-uncharacterized_LOC110532540	-1.83988	6.73e-05	low-tolerance_sig
LOC110532548	gene-probable_nuclear_hormone_receptor_HR38	-6.25525	0.00520206	low-tolerance_sig
LOC110532629	gene-rab_GDP_dissociation_inhibitor_alpha	-2.05273	2.13e-05	low-tolerance_sig
LOC110532681	gene-protein_lifeguard_2-like	-7.81668	0.000120569	low-tolerance_sig
LOC110532690	gene-protein_ANKUB1-like	-4.71236	0.000356028	low-tolerance_sig
LOC110532737	gene-la-related_protein_4	-0.886488	0.00849389	low-tolerance_sig
LOC110532770	gene-uncharacterized_LOC110532770	-2.39897	0.000358921	low-tolerance_sig
LOC110532788	gene-protein-L-isoaspartate_O-methyltransferase_domain-containing_protein_2	-1.29709	1.29e-05	low-tolerance_sig
LOC110532805	gene-heat_shock_70_kDa_protein-like	-2.78164	3.27e-05	low-tolerance_sig
LOC110532860	gene-constitutive_coactivator_of_PPAR-gamma-like_protein_2	-1.32124	0.000220535	low-tolerance_sig
LOC110532907	gene-protein_Shroom4	-1.70534	9.28e-05	low-tolerance_sig
LOC110532967	gene-NADH_dehydrogenase_[ubiquinone]_iron-sulfur_protein_2&_mitochondrial-like	-2.06998	0.000868674	low-tolerance_sig
LOC110532975	gene-rap1_GTPase-GDP_dissociation_stimulator_1	-2.03299	0.00935201	low-tolerance_sig
LOC110533030	gene-cytidine_deaminase	-5.00872	0.0057699	low-tolerance_sig
LOC110533060	gene-guanine_nucleotide-binding_protein_subunit_beta-4	-2.18184	3.8e-10	low-tolerance_sig
LOC110533135	gene-retinal_guanylyl_cyclase_2-like	-3.21011	0.0091907	low-tolerance_sig
LOC110533183	gene-protein_krueppel	-1.9292	0.000186551	low-tolerance_sig
LOC110533253	gene-transcription_regulator_protein_BACH1	-1.88908	5.75e-05	low-tolerance_sig
LOC110533297	gene-peripheral-type_benzodiazepine_receptor-associated_protein_1	-3.35845	0.00894782	low-tolerance_sig
LOC110533325	gene-RING_finger_protein_145	-0.90521	0.0078294	low-tolerance_sig
LOC110533355	gene-AF4/FMR2_family_member_4	-1.04434	0.00164486	low-tolerance_sig
LOC110533491	gene-creatine_kinase_M-type	-3.3438	0.00407384	low-tolerance_sig
LOC110533533	gene-ubiquitin_carboxyl-terminal_hydrolase_28	-5.01057	0.00834481	low-tolerance_sig
LOC110533569	gene-derlin-2	-1.05649	0.00406614	low-tolerance_sig
LOC110533632	gene-cytospin-B	-1.58098	0.0010649	low-tolerance_sig
LOC110533646	gene-ribosomal_protein_S6_kinase_beta-1	-1.33562	0.000344761	low-tolerance_sig
LOC110533659	gene-uncharacterized_LOC110533659	-3.80639	0.00385701	low-tolerance_sig
LOC110533669	gene-dolichyl-diphosphooligosaccharide--protein_glycosyltransferase_subunit_STT3A	-1.12676	0.00597963	low-tolerance_sig
LOC110533731	gene-sodium/potassium-transporting_ATPase_subunit_beta-2	-1.67202	0.00484138	low-tolerance_sig
LOC110533760	gene-glutamate_receptor_3	-5.09234	0.00438261	low-tolerance_sig
LOC110533824	gene-SWI/SNF-related_matrix-associated_actin-dependent_regulator_of_chromatin_subfamily_A_member_5	-1.06421	0.00592576	low-tolerance_sig
LOC110533866	gene-neurofibromin-like	-1.05496	0.00240849	low-tolerance_sig
LOC110533878	gene-acetyl-CoA_carboxylase	-1.16943	0.00660827	low-tolerance_sig
LOC110533959	gene-AMME_syndrome_candidate_gene_1_protein	-0.856683	0.0045923	low-tolerance_sig
LOC110533979	gene-serine/threonine-protein_kinase_MARK2	-0.919544	0.0019719	low-tolerance_sig
LOC110534002	gene-sororin	-2.00778	0.000140852	low-tolerance_sig
LOC110534021	gene-zinc_finger_protein_GLI4	-1.38894	0.000322554	low-tolerance_sig
LOC110534037	gene-7SK_snRNA_methylphosphate_capping_enzyme	-0.826853	0.00349677	low-tolerance_sig
LOC110534041	gene-sialidase-3	-1.59065	8e-05	low-tolerance_sig
LOC110534054	gene-uncharacterized_LOC110534054	-4.37838	0.00304405	low-tolerance_sig
LOC110534094	gene-wiskott-Aldrich_syndrome_protein_family_member_3-like	-3.00352	0.00614427	low-tolerance_sig
LOC110534116	gene-serine/threonine-protein_phosphatase_2B_catalytic_subunit_alpha_isoform	-6.98077	0.00468276	low-tolerance_sig
LOC110534123	gene-glycogen_phosphorylase&_muscle_form	-4.50505	0.0021435	low-tolerance_sig
LOC110534132	gene-alpha-actinin-3	-3.70714	0.00694139	low-tolerance_sig
LOC110534136	gene-endosialin	-3.99599	1.19e-05	low-tolerance_sig
LOC110534138	gene-GTP-binding_protein_GEM-like	-2.38133	0.00171311	low-tolerance_sig
LOC110534151	gene-leucine-rich_repeat-containing_protein_15	-2.38718	5.45e-06	low-tolerance_sig
LOC110534154	gene-phosphatidylinositol-binding_clathrin_assembly_protein	-1.65139	0.000659111	low-tolerance_sig
LOC110534187	gene-uncharacterized_LOC110534187	-4.26827	0.000588034	low-tolerance_sig
LOC110534212	gene-transcription_elongation_factor_SPT6	-0.917147	0.0058987	low-tolerance_sig
LOC110534227	gene-forkhead_box_protein_O1-A	-1.29482	0.000483431	low-tolerance_sig
LOC110534237	gene-uncharacterized_LOC110534237	-1.58371	0.00597963	low-tolerance_sig
LOC110534353	gene-mucin-17	-1.60673	7.15e-05	low-tolerance_sig
LOC110534424	gene-E3_ubiquitin-protein_ligase_TRIM39-like	-1.5074	6.51e-06	low-tolerance_sig
LOC110534426	gene-zinc_finger_protein_RFP	-2.1457	0.000134553	low-tolerance_sig
LOC110534475	gene-zinc_finger_protein_629-like	-1.51515	0.00184502	low-tolerance_sig
LOC110534492	gene-F-box_only_protein_8	-1.06511	0.00630267	low-tolerance_sig
LOC110534525	gene-endothelin_receptor_type_B	-0.920944	0.00519872	low-tolerance_sig
LOC110534546	gene-general_vesicular_transport_factor_p115-like	-1.37926	0.000108068	low-tolerance_sig
LOC110534617	gene-uncharacterized_LOC110534617	-1.67695	0.000815761	low-tolerance_sig
LOC110534645	gene-protein_hunchback	-1.45119	0.000667668	low-tolerance_sig
LOC110534655	gene-zinc_finger_protein_with_KRAB_and_SCAN_domains_3	-0.991558	0.00625731	low-tolerance_sig
LOC110534666	gene-zinc_finger_protein_652-A	-1.76887	0.000342967	low-tolerance_sig
LOC110534671	gene-zinc_finger_protein_16	-1.66853	0.000268615	low-tolerance_sig
LOC110534706	gene-zinc_finger_protein_19-like	-1.37052	0.00955279	low-tolerance_sig
LOC110534728	gene-uncharacterized_LOC110534728	-2.07076	0.00131449	low-tolerance_sig
LOC110534732	gene-uncharacterized_LOC110534732	-1.48936	0.000615263	low-tolerance_sig
LOC110534851	gene-teneurin-2	-7.40526	6.41e-06	low-tolerance_sig
LOC110534861	gene-ubiquitin_carboxyl-terminal_hydrolase_2	-1.79729	0.00356925	low-tolerance_sig
LOC110534884	gene-transmembrane_gamma-carboxyglutamic_acid_protein_1-like	-1.10506	0.000940214	low-tolerance_sig
LOC110535007	gene-striatin	-2.36235	1.35e-13	low-tolerance_sig
LOC110535009	gene-collectin-12	-2.1783	0.000755784	low-tolerance_sig
LOC110535027	gene-immunoglobulin_lambda_constant_6-like	-3.28358	0.00382895	low-tolerance_sig
LOC110535061	gene-RIMS-binding_protein_2	-6.08166	1.39e-05	low-tolerance_sig
LOC110535063	gene-hemicentin-1	-5.3558	0.00311424	low-tolerance_sig
LOC110535087	gene-protein_unc-45_homolog_B	-5.79202	0.000132437	low-tolerance_sig
LOC110535101	gene-protein_patched_homolog_1	-1.65011	0.00329447	low-tolerance_sig
LOC110535117	gene-nuclear_factor_7&_ovary-like	-3.96528	0.000206544	low-tolerance_sig
LOC110535133	gene-BMP-2-inducible_protein_kinase	-1.4387	5.76e-05	low-tolerance_sig
LOC110535150	gene-cytoplasmic_protein_NCK1-like	-1.35105	9.48e-07	low-tolerance_sig
LOC110535167	gene-zinc_finger_protein_ZIC_4	-4.70758	0.000662902	low-tolerance_sig
LOC110535186	gene-bucky_ball	-2.25788	0.000483922	low-tolerance_sig
LOC110535196	gene-patched_domain-containing_protein_3	-6.82474	0.00769236	low-tolerance_sig
LOC110535236	gene-homeobox_protein_Hox-B3-like	-4.3312	0.00303893	low-tolerance_sig
LOC110535237	gene-importin-4	-1.58248	5.14e-06	low-tolerance_sig
LOC110535274	gene-activin_receptor_type-2B	-2.04924	3.79e-10	low-tolerance_sig
LOC110535292	gene-histone-lysine_N-methyltransferase_2C	-1.20578	0.000854515	low-tolerance_sig
LOC110535396	gene-neutral_cholesterol_ester_hydrolase_1	-1.58003	2.28e-05	low-tolerance_sig
LOC110535409	gene-protein_disulfide_isomerase_family_A&_member_4	-1.5604	6.42e-05	low-tolerance_sig
LOC110535428	gene-myotubularin-related_protein_6	-0.973454	0.00247574	low-tolerance_sig
LOC110535450	gene-T-complex_protein_1_subunit_epsilon	-2.25938	1.69e-11	low-tolerance_sig
LOC110535493	gene-cytochrome_c-type_heme_lyase	-0.792095	0.00725123	low-tolerance_sig
LOC110535511	gene-calcium/calmodulin-dependent_3'&5'-cyclic_nucleotide_phosphodiesterase_1C	-1.99188	0.00107615	low-tolerance_sig
LOC110535520	gene-STEAP_family_member_1B	-1.34442	0.000921177	low-tolerance_sig
LOC110535601	gene-disks_large-associated_protein_1	-3.87751	0.0022378	low-tolerance_sig
LOC110535623	gene-EMILIN-2	-4.55198	0.0010718	low-tolerance_sig
LOC110535625	gene-uncharacterized_LOC110535625	-5.95435	0.00023355	low-tolerance_sig
LOC110535692	gene-endoplasmic_reticulum_resident_protein_44	-1.07953	0.00423196	low-tolerance_sig
LOC110535697	gene-mitogen-activated_protein_kinase_4	-4.2843	0.000223862	low-tolerance_sig
LOC110535735	gene-fibrinogen_C_domain-containing_protein_1	-6.67096	0.00880899	low-tolerance_sig
LOC110535857	gene-solute_carrier_family_25_member_40	-1.41535	0.00616469	low-tolerance_sig
LOC110535875	gene-golgin_subfamily_A_member_1	-1.10162	0.000625989	low-tolerance_sig
LOC110535947	gene-E1A-binding_protein_p400	-1.14769	0.00134681	low-tolerance_sig
LOC110536021	gene-anthrax_toxin_receptor_1	-4.5867	0.000160925	low-tolerance_sig
LOC110536034	gene-glycerol-3-phosphate_acyltransferase_4	-2.30139	1.76e-05	low-tolerance_sig
LOC110536051	gene-rabphilin-3A	-3.53472	0.00539797	low-tolerance_sig
LOC110536090	gene-coiled-coil_domain-containing_protein_117	-1.81355	1.49e-09	low-tolerance_sig
LOC110536102	gene-LIM_domain_kinase_2	-1.22304	0.000214758	low-tolerance_sig
LOC110536245	gene-methylcytosine_dioxygenase_tet3	-2.08171	1.72e-08	low-tolerance_sig
LOC110536257	gene-zinc_finger_protein_703-like	-2.09596	0.00326119	low-tolerance_sig
LOC110536263	gene-vesicle-associated_membrane_protein_5	-0.871065	0.00729309	low-tolerance_sig
LOC110536280	gene-tumor_necrosis_factor_receptor_superfamily_member_10B	-2.66788	8.22e-09	low-tolerance_sig
LOC110536303	gene-elongation_of_very_long_chain_fatty_acids_protein_7	-1.67259	0.00108702	low-tolerance_sig
LOC110536340	gene-cyclic_AMP-responsive_element-binding_protein_3-like_protein_3	-1.65186	5.51e-06	low-tolerance_sig
LOC110536390	gene-uncharacterized_LOC110536390	-1.76053	3.73e-08	low-tolerance_sig
LOC110536401	gene-interleukin-1_beta-like	-5.31024	0.000188352	low-tolerance_sig
LOC110536409	gene-protein_C9orf135	-2.99798	0.00414345	low-tolerance_sig
LOC110536435	gene-phospholipid-transporting_ATPase_ID	-1.59711	5.23e-09	low-tolerance_sig
LOC110536491	gene-Golgi_phosphoprotein_3	-1.23774	0.00461128	low-tolerance_sig
LOC110536524	gene-retinol_dehydrogenase_10-A	-1.95263	0.000422139	low-tolerance_sig
LOC110536619	gene-uncharacterized_LOC110536619	-3.11392	7.3e-06	low-tolerance_sig
LOC110536645	gene-uncharacterized_LOC110536645	-3.77479	0.000179846	low-tolerance_sig
LOC110536767	gene-sorting_nexin-30-like	-1.3844	0.00216695	low-tolerance_sig
LOC110536781	gene-nucleolar_protein_14-like	-4.09392	0.000545118	low-tolerance_sig
LOC110536788	gene-rab_GTPase-activating_protein_1	-0.936831	0.00344565	low-tolerance_sig
LOC110536818	gene-glutathione_hydrolase_1_proenzyme-like	-2.89759	0.00474529	low-tolerance_sig
LOC110536829	gene-melatonin_receptor_type_1C-like	-3.8126	0.00528768	low-tolerance_sig
LOC110536864	gene-A-kinase_anchor_protein_2	-1.2786	0.000576367	low-tolerance_sig
LOC110536895	gene-one_cut_domain_family_member_2-like	-1.90131	2.25e-08	low-tolerance_sig
LOC110536901	gene-cyclin-G2	-1.82991	6.24e-06	low-tolerance_sig
LOC110536961	gene-inactive_tyrosine-protein_kinase_PRAG1	-1.07066	0.0059024	low-tolerance_sig
LOC110536968	gene-guanine_nucleotide_exchange_factor_subunit_RIC1	-1.72012	5.15e-08	low-tolerance_sig
LOC110536969	gene-endoplasmic_reticulum_metallopeptidase_1	-1.8887	1.34e-12	low-tolerance_sig
LOC110537005	gene-integrin_alpha-1	-1.0425	0.00556736	low-tolerance_sig
LOC110537018	gene-uncharacterized_LOC110537018	-3.58922	0.00176574	low-tolerance_sig
LOC110537041	gene-guanine_nucleotide-binding_protein_G(q)_subunit_alpha	-0.975013	0.00118434	low-tolerance_sig
LOC110537069	gene-enolase-phosphatase_E1	-1.12016	0.00338721	low-tolerance_sig
LOC110537079	gene-RILP-like_protein_1	-1.54026	2.57e-05	low-tolerance_sig
LOC110537165	gene-forkhead_box_protein_J2	-1.06699	0.000533834	low-tolerance_sig
LOC110537177	gene-serine/threonine-protein_kinase_TAO3	-3.77031	0.000116519	low-tolerance_sig
LOC110537192	gene-E3_ubiquitin-protein_ligase_RNF185	-1.09014	0.000366789	low-tolerance_sig
LOC110537199	gene-rho-related_GTP-binding_protein_RhoF	-1.8344	1.05e-06	low-tolerance_sig
LOC110537373	gene-ribose-phosphate_pyrophosphokinase_1	-1.73062	2.95e-06	low-tolerance_sig
LOC110537406	gene-brain_mitochondrial_carrier_protein_1	-2.35671	2.18e-11	low-tolerance_sig
LOC110537410	gene-E3_ubiquitin-protein_ligase_Siah2	-1.42269	0.00270072	low-tolerance_sig
LOC110537413	gene-solute_carrier_family_13_member_5-like	-1.48179	0.00517808	low-tolerance_sig
LOC110537478	gene-uncharacterized_LOC110537478	-2.51925	0.000819932	low-tolerance_sig
LOC110537506	gene-uncharacterized_LOC110537506	-2.76886	0.00157424	low-tolerance_sig
LOC110537517	gene-protein_KIBRA	-1.22715	0.000168045	low-tolerance_sig
LOC110537564	gene-protein_C-ets-2	-2.1239	4.39e-09	low-tolerance_sig
LOC110537583	gene-proline-rich_protein_11-like	-2.45152	0.000381313	low-tolerance_sig
LOC110537636	gene-sodium-_and_chloride-dependent_GABA_transporter_2	-1.93026	0.0012935	low-tolerance_sig
LOC110537645	gene-uncharacterized_LOC110537645	-4.42617	0.000353051	low-tolerance_sig
LOC110537651	gene-creatine_kinase_M-type	-3.61394	0.0016184	low-tolerance_sig
LOC110537679	gene-ceramide_synthase-like	-2.12155	0.00135696	low-tolerance_sig
LOC110537682	gene-ubiquitin_carboxyl-terminal_hydrolase_2	-2.79659	5.73e-09	low-tolerance_sig
LOC110537694	gene-uncharacterized_LOC110537694	-2.31673	0.00441303	low-tolerance_sig
LOC110537701	gene-general_transcription_factor_II-I_repeat_domain-containing_protein_1	-1.39222	2.88e-07	low-tolerance_sig
LOC110537709	gene-CXADR-like_membrane_protein	-7.18686	0.00456958	low-tolerance_sig
LOC110537716	gene-uncharacterized_LOC110537716	-2.3121	0.00248744	low-tolerance_sig
LOC110537725	gene-protein_Jade-1	-2.22074	1.8e-08	low-tolerance_sig
LOC110537727	gene-ubiquitin-conjugating_enzyme_E2_B	-1.51578	5.99e-05	low-tolerance_sig
LOC110537788	gene-transcription_factor_COE1-A	-2.70053	0.00153659	low-tolerance_sig
LOC110537856	gene-mitochondrial_Rho_GTPase_1-A	-0.886814	0.00346824	low-tolerance_sig
LOC110537864	gene-multiple_epidermal_growth_factor-like_domains_protein_8	-4.05304	0.000189669	low-tolerance_sig
LOC110537915	gene-heat_shock_70_kDa_protein-like	-9.40104	0.00012426	low-tolerance_sig
LOC110537920	gene-nuclear_factor_of_activated_T_cells_2_interacting_protein	-1.45386	0.00865402	low-tolerance_sig
LOC110538103	gene-protein_CASC3	-0.849797	0.00767373	low-tolerance_sig
LOC110538180	gene-ATP-citrate_synthase	-1.80834	6.48e-08	low-tolerance_sig
LOC110538184	gene-dnaJ_homolog_subfamily_C_member_7	-1.61472	5.76e-07	low-tolerance_sig
LOC110538192	gene-signal_transducer_and_activator_of_transcription_5B	-1.1406	0.00301048	low-tolerance_sig
LOC110538214	gene-tubulin_gamma-1_chain	-1.08577	0.0046881	low-tolerance_sig
LOC110538221	gene-ADP-ribosylation_factor_2	-1.27808	0.000165585	low-tolerance_sig
LOC110538285	gene-mucolipin-1	-3.22631	0.00990366	low-tolerance_sig
LOC110538304	gene-calponin-1	-3.00426	0.000184121	low-tolerance_sig
LOC110538374	gene-ran_GTPase-activating_protein_1	-1.75872	3.43e-09	low-tolerance_sig
LOC110538398	gene-von_Willebrand_factor_C_domain-containing_protein_2-like	-1.53296	0.00017106	low-tolerance_sig
LOC110538432	gene-KN_motif_and_ankyrin_repeat_domain-containing_protein_2	-1.45562	0.000459023	low-tolerance_sig
LOC110538486	gene-low-density_lipoprotein_receptor	-1.51981	0.00539797	low-tolerance_sig
LOC110538508	gene-growth_factor_receptor-bound_protein_2	-0.959534	0.000831893	low-tolerance_sig
LOC110538510	gene-E3_ubiquitin-protein_ligase_SMURF2	-1.13133	0.000351768	low-tolerance_sig
LOC110538568	gene-forkhead_box_protein_K2	-1.16886	5.19e-05	low-tolerance_sig
LOC110538635	gene-TBC1_domain_family_member_10B	-0.808842	0.00720456	low-tolerance_sig
LOC110538636	gene-3_beta-hydroxysteroid_dehydrogenase_type_7	-1.32918	0.000411711	low-tolerance_sig
LOC110538639	gene-DDB1-_and_CUL4-associated_factor_7	-1.14116	0.000215298	low-tolerance_sig
LOC110538672	gene-very-long-chain_enoyl-CoA_reductase	-4.28056	0.000344732	low-tolerance_sig
LOC110538731	gene-protein_Tob1	-2.03326	0.000283055	low-tolerance_sig
LOC110538789	gene-neuronal_pentraxin-2	-4.57995	0.00720138	low-tolerance_sig
LOC110538810	gene-mpv17-like_protein	-3.53883	0.00490936	low-tolerance_sig
LOC110538850	gene-inositol_1&4&5-trisphosphate_receptor-interacting_protein-like_2	-3.11793	0.000818838	low-tolerance_sig
LOC110538919	gene-phospholipid-transporting_ATPase_IA	-4.47431	0.000334317	low-tolerance_sig
LOC110538930	gene-coiled-coil-helix-coiled-coil-helix_domain-containing_protein_5	-2.92519	0.000143816	low-tolerance_sig
LOC110538948	gene-importin_subunit_beta-1	-0.83151	0.00366566	low-tolerance_sig
LOC110538982	gene-forkhead_box_protein_J1-A	-2.79503	0.00852374	low-tolerance_sig
LOC110538995	gene-SH3_and_multiple_ankyrin_repeat_domains_protein_1-like	-3.64331	0.00356146	low-tolerance_sig
LOC110539073	gene-nuclear_distribution_protein_nudE-like_1-B	-1.82033	1.78e-08	low-tolerance_sig
LOC110539110	gene-protein_PFC0760c	-3.9099	0.00684529	low-tolerance_sig
LOC110539112	gene-uncharacterized_LOC110539112	-2.4473	0.00110598	low-tolerance_sig
LOC110539142	gene-DNA_repair_protein_RAD51_homolog_3-like	-3.18685	0.00502803	low-tolerance_sig
LOC118936245	gene-myosin_regulatory_light_chain_2&_skeletal_muscle_isoform_type_2-like	-3.53931	0.00316952	low-tolerance_sig
LOC118936279	gene-zinc_finger_protein_79-like	-1.22403	0.00205224	low-tolerance_sig
LOC118936288	gene-uncharacterized_LOC118936288	-1.64342	0.00518855	low-tolerance_sig
LOC118936318	gene-cytochrome_P450_2K1-like	-5.1235	0.000125858	low-tolerance_sig
LOC118936324	gene-cdc42_effector_protein_4-like	-1.47455	7.1e-05	low-tolerance_sig
LOC118936332	gene-piggyBac_transposable_element-derived_protein_4-like	-1.29686	0.000158229	low-tolerance_sig
LOC118936334	gene-NACHT&_LRR_and_PYD_domains-containing_protein_3-like	-2.32912	0.00644699	low-tolerance_sig
LOC118936411	gene-uncharacterized_LOC118936411	-2.22263	0.00074769	low-tolerance_sig
LOC118936442	gene-uncharacterized_LOC118936442	-4.76792	6.68e-05	low-tolerance_sig
LOC118936445	gene-uncharacterized_LOC118936445	-2.44925	0.00111996	low-tolerance_sig
LOC118936501	gene-uncharacterized_LOC118936501	-1.477	0.00233694	low-tolerance_sig
LOC118936510	gene-cytochrome_P450_2K1-like	-6.02042	4e-07	low-tolerance_sig
LOC118936543	gene-zinc_finger_protein_PLAGL2-like	-1.61233	0.000988748	low-tolerance_sig
LOC118936550	gene-beta-1&3-N-acetylglucosaminyltransferase_lunatic_fringe-like	-3.86582	0.00217816	low-tolerance_sig
LOC118936551	gene-cdc42-interacting_protein_4_homolog	-2.18122	7.47e-05	low-tolerance_sig
LOC118936555	gene-heme_oxygenase-like	-2.03101	1.91e-05	low-tolerance_sig
LOC118936590	gene-malate_dehydrogenase&_cytoplasmic-like	-1.20947	0.000138023	low-tolerance_sig
LOC118936781	gene-von_Willebrand_factor_A_domain-containing_protein_7-like	-4.14776	0.00168382	low-tolerance_sig
LOC118936819	gene-tyrosine-protein_phosphatase_non-receptor_type_9-like	-1.23042	0.00517569	low-tolerance_sig
LOC118936855	gene-NACHT&_LRR_and_PYD_domains-containing_protein_3-like	-3.87817	0.0037569	low-tolerance_sig
LOC118936863	gene-tyrosine-protein_phosphatase_non-receptor_type_9-like	-1.56388	0.00351738	low-tolerance_sig
LOC118936872	gene-Krueppel-like_factor_3	-1.40966	0.000122811	low-tolerance_sig
LOC118936888	gene-zinc_finger_protein_449-like	-1.08752	0.0076334	low-tolerance_sig
LOC118937323	gene-uncharacterized_LOC118937323	-2.92417	0.00103778	low-tolerance_sig
LOC118937361	gene-uncharacterized_LOC118937361	-3.89775	1.69e-05	low-tolerance_sig
LOC118937364	gene-prostaglandin_E_synthase_2-like	-1.56331	0.000104094	low-tolerance_sig
LOC118937405	gene-uncharacterized_LOC118937405	-3.72452	5.97e-05	low-tolerance_sig
LOC118937419	gene-interferon-induced_GTP-binding_protein_MxB-like	-4.21916	0.000472245	low-tolerance_sig
LOC118937445	gene-uncharacterized_LOC118937445	-3.20182	0.000469107	low-tolerance_sig
LOC118937447	gene-uncharacterized_LOC118937447	-2.23211	0.00614577	low-tolerance_sig
LOC118937618	gene-uncharacterized_LOC118937618	-1.7279	0.000475663	low-tolerance_sig
LOC118937659	gene-putative_uncharacterized_protein_DDB_G0282133	-3.71956	0.00117379	low-tolerance_sig
LOC118937664	gene-uncharacterized_LOC118937664	-4.27241	9.35e-07	low-tolerance_sig
LOC118937679	gene-uncharacterized_LOC118937679	-2.00245	7.78e-07	low-tolerance_sig
LOC118937707	gene-uncharacterized_LOC118937707	-1.57677	0.00483177	low-tolerance_sig
LOC118937752	gene-uncharacterized_LOC118937752	-2.65167	0.00477837	low-tolerance_sig
LOC118937809	gene-casein_kinase_I	-0.808699	0.00489399	low-tolerance_sig
LOC118937895	gene-uncharacterized_LOC118937895	-3.98361	0.000755482	low-tolerance_sig
LOC118938070	gene-tetratricopeptide_repeat_protein_25-like	-7.48631	0.000453762	low-tolerance_sig
LOC118938142	gene-uncharacterized_LOC118938142	-3.48895	0.00351037	low-tolerance_sig
LOC118938183	gene-ligand-dependent_corepressor-like	-4.47461	0.00158153	low-tolerance_sig
LOC118938188	gene-uncharacterized_LOC118938188	-3.20608	0.000854026	low-tolerance_sig
LOC118938189	gene-transcription_factor_SPT20_homolog	-2.212	3.93e-07	low-tolerance_sig
LOC118938209	gene-kelch-like_ECH-associated_protein_1B	-1.33192	9.36e-05	low-tolerance_sig
LOC118938216	gene-uncharacterized_LOC118938216	-3.71423	0.00206073	low-tolerance_sig
LOC118938244	gene-uncharacterized_LOC118938244	-4.94876	0.00148494	low-tolerance_sig
LOC118938276	gene-neurogenic_differentiation_factor_2-like	-4.30559	0.00780002	low-tolerance_sig
LOC118938353	gene-zinc_finger_protein_345-like	-6.06617	0.000556166	low-tolerance_sig
LOC118938365	gene-guanine_nucleotide-binding_protein_subunit_alpha-13	-1.24558	1.05e-05	low-tolerance_sig
LOC118938404	gene-gastrula_zinc_finger_protein_XlCGF7.1-like	-1.58969	0.00246764	low-tolerance_sig
LOC118938431	gene-protein_Asterix	-4.21757	0.00339042	low-tolerance_sig
LOC118938435	gene-uncharacterized_LOC118938435	-2.12738	0.00016386	low-tolerance_sig
LOC118938441	gene-zinc_finger_protein_239-like	-2.27546	3.61e-07	low-tolerance_sig
LOC118938702	gene-uncharacterized_LOC118938702	-3.4015	0.00677599	low-tolerance_sig
LOC118938719	gene-uncharacterized_LOC118938719	-1.95937	0.00104242	low-tolerance_sig
LOC118938723	gene-uncharacterized_LOC118938723	-2.46944	0.000600106	low-tolerance_sig
LOC118938756	gene-tyrosine-protein_kinase_ITK/TSK-like	-3.60459	0.00708919	low-tolerance_sig
LOC118938769	gene-uncharacterized_LOC118938769	-2.65229	0.00625928	low-tolerance_sig
LOC118938795	gene-uncharacterized_LOC118938795	-4.29399	0.00362687	low-tolerance_sig
LOC118938831	gene-receptor-type_tyrosine-protein_phosphatase_beta-like	-2.16164	8.37e-05	low-tolerance_sig
LOC118938876	gene-uncharacterized_LOC118938876	-2.17907	3.08e-07	low-tolerance_sig
LOC118938877	gene-shaker-related_potassium_channel_tsha2-like	-1.4363	0.000602611	low-tolerance_sig
LOC118939523	gene-uncharacterized_LOC118939523	-2.02229	0.00752976	low-tolerance_sig
LOC118939549	gene-acidic_mammalian_chitinase-like	-6.65795	4.16e-06	low-tolerance_sig
LOC118939573	gene-uncharacterized_LOC118939573	-3.13308	0.00457805	low-tolerance_sig
LOC118940184	gene-serine/threonine-protein_kinase/endoribonuclease_IRE1-like	-1.70852	0.00122368	low-tolerance_sig
LOC118940230	gene-uncharacterized_LOC118940230	-5.67624	0.000287138	low-tolerance_sig
LOC118940332	gene-uncharacterized_LOC118940332	-2.81712	0.000153803	low-tolerance_sig
LOC118940385	gene-uncharacterized_LOC118940385	-5.83327	4.75e-05	low-tolerance_sig
LOC118940425	gene-deoxynucleotidyltransferase_terminal-interacting_protein_1-like	-1.13862	1.03e-05	low-tolerance_sig
LOC118940468	gene-uncharacterized_LOC118940468	-2.78383	0.000647659	low-tolerance_sig
LOC118940483	gene-delta-type_opioid_receptor	-1.09191	0.00137749	low-tolerance_sig
LOC118940484	gene-uncharacterized_LOC118940484	-3.36372	0.00560137	low-tolerance_sig
LOC118940499	gene-uncharacterized_LOC118940499	-3.94145	1.18e-05	low-tolerance_sig
LOC118940503	gene-uncharacterized_LOC118940503	-1.66768	0.00430152	low-tolerance_sig
LOC118941001	gene-RNA-binding_protein_25-like	-2.50841	0.00553084	low-tolerance_sig
LOC118941043	gene-uncharacterized_LOC118941043	-3.11387	7.59e-09	low-tolerance_sig
LOC118941179	gene-uncharacterized_LOC118941179	-2.80891	0.00285146	low-tolerance_sig
LOC118941187	gene-uncharacterized_LOC118941187	-2.96052	0.00565447	low-tolerance_sig
LOC118941387	gene-uncharacterized_LOC118941387	-2.95441	0.00207882	low-tolerance_sig
LOC118941405	gene-uncharacterized_LOC118941405	-3.59004	0.000297392	low-tolerance_sig
LOC118941474	gene-uncharacterized_LOC118941474	-4.45069	2.88e-10	low-tolerance_sig
LOC118941497	gene-uncharacterized_LOC118941497	-3.29899	0.0022053	low-tolerance_sig
LOC118941513	gene-uncharacterized_LOC118941513	-1.16292	0.00461425	low-tolerance_sig
LOC118942001	gene-uncharacterized_LOC118942001	-3.59365	0.00207079	low-tolerance_sig
LOC118942048	gene-uncharacterized_LOC118942048	-4.58836	4.77e-09	low-tolerance_sig
LOC118942049	gene-uncharacterized_LOC118942049	-3.34032	0.00966207	low-tolerance_sig
LOC118942789	gene-transmembrane_protein_272-like	-4.84456	0.00762467	low-tolerance_sig
LOC118942812	gene-glutamic_acid-rich_protein-like	-3.93308	0.00369686	low-tolerance_sig
LOC118942841	gene-high_mobility_group_protein_HMGI-C-like	-3.50956	0.00573102	low-tolerance_sig
LOC118942857	gene-dual_specificity_protein_phosphatase_16-like	-1.56554	9.54e-05	low-tolerance_sig
LOC118942876	gene-fibroleukin-like	-2.23548	1.57e-06	low-tolerance_sig
LOC118942896	gene-uncharacterized_LOC118942896	-2.32771	1.44e-09	low-tolerance_sig
LOC118942913	gene-uncharacterized_LOC118942913	-3.61074	0.00352544	low-tolerance_sig
LOC118942916	gene-uncharacterized_LOC118942916	-1.75864	0.00913443	low-tolerance_sig
LOC118942940	gene-uncharacterized_LOC118942940	-2.2561	0.000199675	low-tolerance_sig
LOC118942981	gene-uncharacterized_LOC118942981	-3.80994	0.00988259	low-tolerance_sig
LOC118943581	gene-uncharacterized_LOC118943581	-2.49926	0.00991171	low-tolerance_sig
LOC118943587	gene-uncharacterized_LOC118943587	-4.81678	0.00278569	low-tolerance_sig
LOC118943850	gene-BCL2/adenovirus_E1B_19_kDa_protein-interacting_protein_3-like	-0.989363	0.00725432	low-tolerance_sig
LOC118943882	gene-putative_protein_TPRXL	-1.9969	2.06e-05	low-tolerance_sig
LOC118943890	gene-cold_shock_domain-containing_protein_C2-like	-5.76077	0.000203167	low-tolerance_sig
LOC118943897	gene-forkhead_box_protein_I2-A-like	-3.79406	0.00994107	low-tolerance_sig
LOC118943905	gene-uncharacterized_LOC118943905	-3.79601	1.37e-05	low-tolerance_sig
LOC118943929	gene-uncharacterized_LOC118943929	-5.02293	0.00030776	low-tolerance_sig
LOC118944023	gene-transmembrane_protein_160-like	-1.21421	0.0011698	low-tolerance_sig
LOC118944026	gene-uncharacterized_LOC118944026	-3.403	3.1e-06	low-tolerance_sig
LOC118944058	gene-uncharacterized_LOC118944058	-1.12507	0.000210778	low-tolerance_sig
LOC118944106	gene-uncharacterized_LOC118944106	-2.11414	0.00113829	low-tolerance_sig
LOC118944203	gene-uncharacterized_LOC118944203	-2.51907	0.00206068	low-tolerance_sig
LOC118944271	gene-SH3_domain-containing_YSC84-like_protein_1	-2.59558	0.00334993	low-tolerance_sig
LOC118944274	gene-ropporin-1-like_protein	-4.46688	0.000794563	low-tolerance_sig
LOC118944362	gene-uncharacterized_LOC118944362	-2.32224	0.000352216	low-tolerance_sig
LOC118944395	gene-uncharacterized_LOC118944395	-5.06161	0.00623208	low-tolerance_sig
LOC118944405	gene-uncharacterized_LOC118944405	-2.92283	3.48e-05	low-tolerance_sig
LOC118944495	gene-GDP-fucose_transporter_1-like	-1.6943	3.9e-07	low-tolerance_sig
LOC118944551	gene-uncharacterized_LOC118944551	-1.67679	0.00147112	low-tolerance_sig
LOC118944654	gene-tripartite_motif-containing_protein_42-like	-7.14043	0.000589529	low-tolerance_sig
LOC118944662	gene-uncharacterized_LOC118944662	-0.900781	0.00197189	low-tolerance_sig
LOC118944669	gene-elongation_factor_G&_mitochondrial-like	-2.40474	0.0085775	low-tolerance_sig
LOC118944716	gene-uncharacterized_LOC118944716	-2.39458	0.0063949	low-tolerance_sig
LOC118944727	gene-uncharacterized_LOC118944727	-2.25412	0.00907844	low-tolerance_sig
LOC118944731	gene-uncharacterized_LOC118944731	-1.29648	0.0037195	low-tolerance_sig
LOC118944878	gene-uncharacterized_LOC118944878	-2.19414	0.00858994	low-tolerance_sig
LOC118945263	gene-uncharacterized_LOC118945263	-3.43801	0.00593832	low-tolerance_sig
LOC118945292	gene-uncharacterized_LOC118945292	-2.63858	0.00141305	low-tolerance_sig
LOC118945305	gene-uncharacterized_LOC118945305	-2.88215	0.00327033	low-tolerance_sig
LOC118945328	gene-uncharacterized_LOC118945328	-1.63916	0.0046744	low-tolerance_sig
LOC118945340	gene-uncharacterized_LOC118945340	-2.58318	0.00260237	low-tolerance_sig
LOC118945783	gene-uncharacterized_LOC118945783	-3.12242	0.00256093	low-tolerance_sig
LOC118945786	gene-uncharacterized_LOC118945786	-2.75728	0.000588872	low-tolerance_sig
LOC118945815	gene-mucin-19-like	-4.82844	0.001258	low-tolerance_sig
LOC118945821	gene-uncharacterized_LOC118945821	-2.12697	0.00794567	low-tolerance_sig
LOC118946049	gene-uncharacterized_LOC118946049	-3.94868	0.00566271	low-tolerance_sig
LOC118946050	gene-uncharacterized_LOC118946050	-4.58449	6.81e-05	low-tolerance_sig
LOC118946054	gene-E3_ubiquitin-protein_ligase_SH3RF3-like	-2.33854	2.54e-05	low-tolerance_sig
LOC118946059	gene-uncharacterized_LOC118946059	-2.15231	0.000418778	low-tolerance_sig
LOC118946067	gene-uncharacterized_LOC118946067	-5.75381	0.0010685	low-tolerance_sig
LOC118946294	gene-uncharacterized_LOC118946294	-5.78238	0.00046114	low-tolerance_sig
LOC118946461	gene-uncharacterized_LOC118946461	-2.69407	5.93e-05	low-tolerance_sig
LOC118947017	gene-RNA-binding_protein_47-like	-1.09821	0.00616265	low-tolerance_sig
LOC118947021	gene-receptor_expression-enhancing_protein_3-like	-1.47144	1.53e-06	low-tolerance_sig
LOC118947108	gene-uncharacterized_LOC118947108	-1.08035	0.00563922	low-tolerance_sig
LOC118947385	gene-uncharacterized_LOC118947385	-3.46522	0.000115923	low-tolerance_sig
LOC118947678	gene-SH3_and_multiple_ankyrin_repeat_domains_protein_3-like	-1.20412	0.008416	low-tolerance_sig
LOC118947812	gene-uncharacterized_LOC118947812	-2.68366	0.00171973	low-tolerance_sig
LOC118947862	gene-uncharacterized_LOC118947862	-2.41653	0.00571849	low-tolerance_sig
LOC118947914	gene-uncharacterized_LOC118947914	-4.33446	0.00129835	low-tolerance_sig
LOC118948154	gene-zinc_finger_protein_501-like	-2.25804	1.04e-10	low-tolerance_sig
LOC118948156	gene-zinc_finger_protein_501-like	-1.31047	0.00662821	low-tolerance_sig
LOC118948224	gene-uncharacterized_LOC118948224	-1.58315	0.00272187	low-tolerance_sig
LOC118948702	gene-fascin-like	-4.51598	4.11e-10	low-tolerance_sig
LOC118948720	gene-tRNA_(adenine(37)-N6)-methyltransferase-like	-1.04775	0.00762245	low-tolerance_sig
LOC118948728	gene-RNA-binding_protein_47-like	-1.81065	1.1e-05	low-tolerance_sig
LOC118949617	gene-RNA_demethylase_ALKBH5-like	-1.0421	0.00194342	low-tolerance_sig
LOC118950549	gene-uncharacterized_LOC118950549	-3.78325	0.00605794	low-tolerance_sig
LOC118952241	gene-uncharacterized_LOC118952241	-3.18866	0.0082306	low-tolerance_sig
LOC118957146	gene-uncharacterized_LOC118957146	-1.79237	0.00948244	low-tolerance_sig
LOC118964329	gene-uncharacterized_LOC118964329	-2.6393	0.0020989	low-tolerance_sig
LOC118964418	gene-uncharacterized_LOC118964418	-2.11733	0.00215562	low-tolerance_sig
LOC118964460	gene-uncharacterized_LOC118964460	-4.85549	0.0095887	low-tolerance_sig
LOC118964462	gene-uncharacterized_LOC118964462	-3.78599	0.0032133	low-tolerance_sig
LOC118964528	gene-uncharacterized_LOC118964528	-5.24937	0.00104784	low-tolerance_sig
LOC118964596	gene-heat_shock_protein_30-like	-6.10453	1.65e-05	low-tolerance_sig
LOC118964707	gene-uncharacterized_LOC118964707	-2.71546	0.00214881	low-tolerance_sig
LOC118964709	gene-uncharacterized_LOC118964709	-3.42277	2.36e-05	low-tolerance_sig
LOC118964809	gene-uncharacterized_LOC118964809	-6.63177	0.00226231	low-tolerance_sig
LOC118964841	gene-uncharacterized_LOC118964841	-2.04399	0.00586525	low-tolerance_sig
LOC118964849	gene-extensin-like	-4.5977	0.00624894	low-tolerance_sig
LOC118964856	gene-uncharacterized_LOC118964856	-2.41643	2.44e-09	low-tolerance_sig
LOC118964914	gene-uncharacterized_LOC118964914	-2.03167	0.00873868	low-tolerance_sig
LOC118964919	gene-uncharacterized_LOC118964919	-2.27167	0.000275419	low-tolerance_sig
LOC118964920	gene-uncharacterized_LOC118964920	-3.71476	0.000438144	low-tolerance_sig
LOC118964921	gene-uncharacterized_LOC118964921	-4.25827	0.00215679	low-tolerance_sig
LOC118964933	gene-uncharacterized_LOC118964933	-2.48762	0.0068357	low-tolerance_sig
LOC118964943	gene-uncharacterized_LOC118964943	-4.01233	0.00493121	low-tolerance_sig
LOC118964996	gene-uncharacterized_LOC118964996	-7.59579	0.00112438	low-tolerance_sig
LOC118965010	gene-zinc_finger_protein_710-like	-1.96465	4.32e-10	low-tolerance_sig
LOC118965074	gene-uncharacterized_LOC118965074	-5.65523	8.6e-05	low-tolerance_sig
LOC118965084	gene-uncharacterized_LOC118965084	-7.34797	0.00220833	low-tolerance_sig
LOC118965202	gene-uncharacterized_LOC118965202	-1.37123	0.000573429	low-tolerance_sig
LOC118965217	gene-serine_protease_23-like	-1.25619	0.00177019	low-tolerance_sig
LOC118965241	gene-atypical_chemokine_receptor_3-like	-1.90134	0.000212389	low-tolerance_sig
LOC118965269	gene-patatin-like_phospholipase_domain-containing_protein_4	-1.83377	0.00028669	low-tolerance_sig
LOC118965280	gene-uncharacterized_LOC118965280	-2.75226	0.00283334	low-tolerance_sig
LOC118965285	gene-uncharacterized_LOC118965285	-3.30707	0.000115349	low-tolerance_sig
LOC118965299	gene-uncharacterized_LOC118965299	-3.69096	0.00285146	low-tolerance_sig
LOC118965313	gene-uncharacterized_LOC118965313	-4.01994	0.00106076	low-tolerance_sig
LOC118965337	gene-proline-rich_extensin-like_protein_EPR1	-1.40547	0.000545548	low-tolerance_sig
LOC118965366	gene-solute_carrier_family_2&_facilitated_glucose_transporter_member_10-like	-3.05729	0.00693776	low-tolerance_sig
LOC118965374	gene-T-box_transcription_factor_TBX19-like	-5.01933	0.00062761	low-tolerance_sig
LOC118965387	gene-uncharacterized_LOC118965387	-3.39595	0.000422094	low-tolerance_sig
LOC118965505	gene-uncharacterized_LOC118965505	-3.55499	5.72e-07	low-tolerance_sig
LOC118965517	gene-uncharacterized_LOC118965517	-3.15184	0.000710802	low-tolerance_sig
LOC118965519	gene-uncharacterized_LOC118965519	-3.35076	0.003161	low-tolerance_sig
LOC118965525	gene-uncharacterized_LOC118965525	-3.89341	0.000455615	low-tolerance_sig
LOC118965587	gene-uncharacterized_LOC118965587	-4.46667	0.00374557	low-tolerance_sig
LOC118965634	gene-golgin_subfamily_A_member_6-like_protein_22	-2.8474	3.15e-06	low-tolerance_sig
LOC118966026	gene-uncharacterized_LOC118966026	-3.41282	8.34e-14	low-tolerance_sig
LOC118966037	gene-uncharacterized_LOC118966037	-3.24994	3.11e-05	low-tolerance_sig
LOC118966046	gene-uncharacterized_LOC118966046	-1.87174	0.00119153	low-tolerance_sig
LOC118966049	gene-EH_domain-binding_protein_1-like	-1.6594	0.00393526	low-tolerance_sig
LOC118966081	gene-uncharacterized_LOC118966081	-2.83874	0.00918739	low-tolerance_sig
LOC118966120	gene-uncharacterized_LOC118966120	-2.36632	1.18e-11	low-tolerance_sig
LOC118966125	gene-uncharacterized_LOC118966125	-3.79218	0.00248657	low-tolerance_sig
LOC118966633	gene-uncharacterized_LOC118966633	-4.40303	0.00463079	low-tolerance_sig
LOC118966656	gene-von_Willebrand_factor_A_domain-containing_protein_7-like	-3.01194	0.00997088	low-tolerance_sig
LOC118966687	gene-uncharacterized_LOC118966687	-2.0418	0.00547731	low-tolerance_sig
lonrf1	gene-LON_peptidase_N-terminal_domain_and_ring_finger_1	-1.84811	3.12e-08	low-tolerance_sig
lonrf1l	gene-LON_peptidase_N-terminal_domain_and_ring_finger_1&_like	-1.81948	4.91e-09	low-tolerance_sig
lrp12	gene-low_density_lipoprotein_receptor-related_protein_12	-0.854686	0.00337616	low-tolerance_sig
lrrc1	gene-leucine_rich_repeat_containing_1	-1.0285	0.00677456	low-tolerance_sig
maff	gene-v-maf_avian_musculoaponeurotic_fibrosarcoma_oncogene_homolog_F	-0.977145	0.00636535	low-tolerance_sig
mafk	gene-v-maf_avian_musculoaponeurotic_fibrosarcoma_oncogene_homolog_K	-2.34831	0.000118511	low-tolerance_sig
map1ab	gene-microtubule-associated_protein_1Ab	-2.98482	0.00440625	low-tolerance_sig
map3k10	gene-mitogen-activated_protein_kinase_kinase_kinase_10	-1.00177	0.00174744	low-tolerance_sig
map4k5	gene-mitogen-activated_protein_kinase_kinase_kinase_kinase_5	-2.43912	1.32e-07	low-tolerance_sig
mapk7	gene-mitogen-activated_protein_kinase_7	-1.10272	0.00253021	low-tolerance_sig
mapre2	gene-microtubule-associated_protein&_RP/EB_family&_member_2	-1.53172	8.92e-08	low-tolerance_sig
marveld2b	gene-MARVEL_domain_containing_2b	-2.90226	5.03e-08	low-tolerance_sig
mast3b	gene-microtubule_associated_serine/threonine_kinase_3b	-2.5198	0.0069362	low-tolerance_sig
mavs	gene-mitochondrial_antiviral_signaling_protein	-1.13359	0.00538577	low-tolerance_sig
mbd2	gene-methyl-CpG_binding_domain_protein_2	-1.33441	1.2e-05	low-tolerance_sig
mecp2	gene-methyl_CpG_binding_protein_2	-1.2731	0.000607768	low-tolerance_sig
med13a	gene-mediator_complex_subunit_13a	-1.34225	0.000399544	low-tolerance_sig
micall1a	gene-MICAL-like_1a	-1.59448	0.00442115	low-tolerance_sig
mief1	gene-mitochondrial_elongation_factor_1	-1.79118	2.44e-10	low-tolerance_sig
mmp19	gene-matrix_metallopeptidase_19	-1.99877	0.00535195	low-tolerance_sig
mntb	gene-MAX_network_transcriptional_repressor_b	-2.70756	4.9e-07	low-tolerance_sig
mob1a	gene-MOB_kinase_activator_1A	-1.1157	0.000281808	low-tolerance_sig
mog	gene-Myelin-oligodendrocyte_glycoprotein	-4.53555	0.00100095	low-tolerance_sig
mpp6a	gene-membrane_protein&_palmitoylated_6a_(MAGUK_p55_subfamily_member_6)	-1.63069	3.08e-08	low-tolerance_sig
mra	gene-mineralocorticoid_receptor_form_A	-1.45285	0.000720482	low-tolerance_sig
mrtfba	gene-myocardin_related_transcription_factor_Ba	-1.14707	0.00709715	low-tolerance_sig
mst1ra	gene-macrophage_stimulating_1_receptor_a	-1.8413	2.18e-05	low-tolerance_sig
mtfr1	gene-mitochondrial_fission_regulator_1	-0.929362	0.00185781	low-tolerance_sig
mtmr12	gene-myotubularin_related_protein_12	-1.84327	1.69e-11	low-tolerance_sig
mtrr	gene-5-methyltetrahydrofolate-homocysteine_methyltransferase_reductase	-1.45822	3.84e-07	low-tolerance_sig
mxi1	gene-max_interactor_1&_dimerization_protein	-1.55931	0.00286154	low-tolerance_sig
mxra5a	gene-matrix-remodelling_associated_5a	-2.6961	0.00342611	low-tolerance_sig
myorg	gene-myogenesis_regulating_glycosidase_(putative)	-1.42738	0.000230256	low-tolerance_sig
mypn	gene-myopalladin	-5.13073	0.00197648	low-tolerance_sig
n4bp1	gene-nedd4_binding_protein_1	-1.02378	0.00139668	low-tolerance_sig
nanog	gene-nanog_homeobox	-2.82886	3.01e-05	low-tolerance_sig
narfl	gene-nuclear_prelamin_A_recognition_factor-like	-0.977569	0.00509581	low-tolerance_sig
nat16	gene-N-acetyltransferase_16	-4.89491	0.00198799	low-tolerance_sig
nbc	gene-sodium_bicarbonate_cotransporter	-1.28307	0.000212651	low-tolerance_sig
ncalda	gene-neurocalcin_delta_a	-1.89058	7.96e-06	low-tolerance_sig
ncapd3	gene-non-SMC_condensin_II_complex&_subunit_D3	-1.75864	0.0083322	low-tolerance_sig
ncapg2	gene-non-SMC_condensin_II_complex&_subunit_G2	-1.62453	0.00993771	low-tolerance_sig
ncdn	gene-neurochondrin	-1.30963	7.64e-06	low-tolerance_sig
nfatc1	gene-nuclear_factor_of_activated_T_cells_1	-3.50011	0.00355592	low-tolerance_sig
nhsl2	gene-NHS-like_2	-1.31332	0.00063358	low-tolerance_sig
nlrc3l1	gene-NLR_family&_CARD_domain_containing_3-like_1	-1.04223	0.00266068	low-tolerance_sig
nog2	gene-noggin_2	-4.27436	0.00251352	low-tolerance_sig
nsd2	gene-nuclear_receptor_binding_SET_domain_protein_2	-1.96889	0.000433153	low-tolerance_sig
nucb2b	gene-nucleobindin_2b	-1.78081	3.34e-05	low-tolerance_sig
nupr1b	gene-nuclear_protein_1b	-1.24294	0.00197648	low-tolerance_sig
ogna	gene-osteoglycin&_paralog_a	-2.50607	0.00246262	low-tolerance_sig
ormdl1	gene-ORMDL_sphingolipid_biosynthesis_regulator_1	-0.963889	0.0034043	low-tolerance_sig
osgn1	gene-oxidative_stress_induced_growth_inhibitor_1	-2.31152	7.88e-12	low-tolerance_sig
ovol1a	gene-ovo-like_zinc_finger_1a	-3.07289	0.00515151	low-tolerance_sig
pank1a	gene-pantothenate_kinase_1a	-1.68572	9.06e-05	low-tolerance_sig
pcbp4	gene-poly(rC)_binding_protein_4	-4.14659	0.00109755	low-tolerance_sig
pcdh15b	gene-protocadherin-related_15b	-4.64872	0.00129599	low-tolerance_sig
pcf11	gene-PCF11_cleavage_and_polyadenylation_factor_subunit	-0.955988	0.00145376	low-tolerance_sig
pde4ca	gene-phosphodiesterase_4C&_cAMP-specific_a	-1.04487	0.00763371	low-tolerance_sig
pfkfb2a	gene-6-phosphofructo-2-kinase/fructose-2&6-biphosphatase_2a	-1.37929	8.41e-05	low-tolerance_sig
phf13	gene-PHD_finger_protein_13	-1.46617	0.00142539	low-tolerance_sig
pkd1b	gene-polycystic_kidney_disease_1b	-4.08032	0.000476507	low-tolerance_sig
pla2g12b	gene-phospholipase_A2&_group_XIIB	-1.21267	0.00106606	low-tolerance_sig
plcd4b	gene-phospholipase_C&_delta_4b	-1.53744	0.00013145	low-tolerance_sig
plek2	gene-pleckstrin_2	-1.97068	0.0096325	low-tolerance_sig
plekhm2	gene-pleckstrin_homology_domain_containing&_family_M_(with_RUN_domain)_member_2	-0.843777	0.00607124	low-tolerance_sig
plk4	gene-polo-like_kinase_4_(Drosophila)	-3.64723	3.53e-14	low-tolerance_sig
pms1	gene-PMS1_homolog_1&_mismatch_repair_system_component	-1.03195	0.00881398	low-tolerance_sig
pms2	gene-PMS1_homolog_2&_mismatch_repair_system_component	-1.97534	9.52e-09	low-tolerance_sig
pnp4a	gene-purine_nucleoside_phosphorylase_4a	-5.31808	0.000476507	low-tolerance_sig
poc1a	gene-POC1_centriolar_protein_A	-2.84384	0.00292226	low-tolerance_sig
poglut3	gene-protein_O-gluosyltransferase_3	-1.17472	0.000290674	low-tolerance_sig
pold3	gene-polymerase_(DNA-directed)&_delta_3&_accessory_subunit	-1.62798	9.47e-06	low-tolerance_sig
ppargc1a	gene-peroxisome_proliferator-activated_receptor_gamma&_coactivator_1_alpha	-1.71007	0.00217613	low-tolerance_sig
ppil6	gene-peptidylprolyl_isomerase_(cyclophilin)-like_6	-3.6743	0.00738883	low-tolerance_sig
ppm1aa	gene-protein_phosphatase&_Mg2+/Mn2+_dependent&_1Aa	-1.10672	0.000133049	low-tolerance_sig
prmt2	gene-protein_arginine_methyltransferase_2	-1.62243	3.5e-08	low-tolerance_sig
prpf18	gene-PRP18_pre-mRNA_processing_factor_18_homolog_(yeast)	-1.13606	0.0010453	low-tolerance_sig
prpf38b	gene-pre-mRNA_processing_factor_38B	-0.825828	0.0060271	low-tolerance_sig
prr33	gene-proline_rich_33	-1.32825	0.00863072	low-tolerance_sig
psip1a	gene-PC4_and_SFRS1_interacting_protein_1a	-2.33575	4.13e-20	low-tolerance_sig
ptch1	gene-patched_1	-3.43933	5.76e-13	low-tolerance_sig
ptdss2	gene-phosphatidylserine_synthase_2	-1.08479	0.00350315	low-tolerance_sig
puf60a	gene-poly-U_binding_splicing_factor_a	-0.962683	0.00355859	low-tolerance_sig
pvalb1	gene-parvalbumin_1	-3.38707	0.0023225	low-tolerance_sig
pwwp2b	gene-PWWP_domain_containing_2B	-0.871308	0.00779928	low-tolerance_sig
pygma	gene-phosphorylase&_glycogen&_muscle_A	-4.89253	0.000344761	low-tolerance_sig
qpctla	gene-glutaminyl-peptide_cyclotransferase-like_a	-1.30022	0.000125767	low-tolerance_sig
qsox2	gene-quiescin_Q6_sulfhydryl_oxidase_2	-1.18322	0.00070639	low-tolerance_sig
rab11fip4b	gene-RAB11_family_interacting_protein_4_(class_II)_b	-1.70589	4.91e-05	low-tolerance_sig
rab43	gene-RAB43&_member_RAS_oncogene_family	-1.02881	0.00708166	low-tolerance_sig
rad23ab	gene-RAD23_homolog_A&_nucleotide_excision_repair_protein_b	-2.11116	0.00892358	low-tolerance_sig
rapgef6	gene-Rap_guanine_nucleotide_exchange_factor_(GEF)_6	-1.51885	0.00652154	low-tolerance_sig
rasd1	gene-RAS&_dexamethasone-induced_1	-2.7819	0.00273435	low-tolerance_sig
rasgef1bb	gene-RasGEF_domain_family&_member_1Bb	-2.17674	0.000105064	low-tolerance_sig
rbm4b	gene-RNA-binding_protein_4B	-1.00441	0.00381122	low-tolerance_sig
rc3h1a	gene-ring_finger_and_CCCH-type_domains_1a	-1.28531	3.06e-05	low-tolerance_sig
rcor2	gene-REST_corepressor_2	-3.11651	0.00553008	low-tolerance_sig
rd3	gene-retinal_degeneration_3&_GUCY2D_regulator	-1.80373	0.00114438	low-tolerance_sig
rergla	gene-RERG/RAS-like_a	-3.36526	0.000655683	low-tolerance_sig
rfng	gene-RFNG_O-fucosylpeptide_3-beta-N-acetylglucosaminyltransferase	-1.29784	2.74e-05	low-tolerance_sig
rhobtb3	gene-Rho_related_BTB_domain_containing_3	-3.07415	0.00709155	low-tolerance_sig
rhof	gene-ras_homolog_family_member_F	-1.8615	0.000470635	low-tolerance_sig
rhpn1	gene-rhophilin&_Rho_GTPase_binding_protein_1	-5.17306	0.00184101	low-tolerance_sig
rnasekb	gene-ribonuclease&_Rnase_K_b	-0.946276	0.00921151	low-tolerance_sig
rnf182	gene-ring_finger_protein_182	-4.02139	0.00423735	low-tolerance_sig
rnf207b	gene-ring_finger_protein_207b	-6.18757	0.00529985	low-tolerance_sig
rp9	gene-RP9_pre-mRNA_splicing_factor	-1.10743	0.000440606	low-tolerance_sig
rrad	gene-Ras-related_associated_with_diabetes	-6.16463	0.00745462	low-tolerance_sig
rsph4a	gene-radial_spoke_head_component_4A	-4.15635	0.000343964	low-tolerance_sig
rtnanos3	gene-Nanos3	-4.55957	0.00134346	low-tolerance_sig
sall4	gene-spalt-like_transcription_factor_4	-4.6807	2.17e-05	low-tolerance_sig
sat1a.2	gene-spermidine/spermine_N1-acetyltransferase_1a&_duplicate_2	-1.23523	0.00141129	low-tolerance_sig
sb:cb1058	gene-uncharacterized_LOC110531400	-2.73861	0.000899202	low-tolerance_sig
scdb	gene-stearoyl-CoA_desaturase_b	-1.7651	0.00384559	low-tolerance_sig
scxa	gene-scleraxis_bHLH_transcription_factor_a	-3.04951	0.000104644	low-tolerance_sig
senp3a	gene-SUMO_specific_peptidase_3a	-3.20016	3.4e-06	low-tolerance_sig
setd7	gene-SET_domain_containing_7&_histone_lysine_methyltransferase	-0.85368	0.00772317	low-tolerance_sig
setx	gene-senataxin	-2.27707	9.62e-16	low-tolerance_sig
sgk3	gene-serum/glucocorticoid_regulated_kinase_family_member_3	-2.85197	6.34e-08	low-tolerance_sig
sh3bp4a	gene-SH3-domain_binding_protein_4a	-4.29367	1.77e-07	low-tolerance_sig
shc3	gene-SHC_(Src_homology_2_domain_containing)_transforming_protein_3	-3.21512	0.00212129	low-tolerance_sig
si:ch1073-143l10.2	gene-uncharacterized_si:ch1073-143l10.2	-1.44675	0.000724043	low-tolerance_sig
si:ch211-110p13.9	gene-uncharacterized_LOC110536063	-1.1255	0.00322572	low-tolerance_sig
si:ch211-112f3.4	gene-EF-hand_and_coiled-coil_domain-containing_protein_1	-1.7661	0.00923953	low-tolerance_sig
si:ch211-194k22.8	gene-uncharacterized_si:ch211-194k22.8	-5.07131	0.00123188	low-tolerance_sig
si:ch211-230g15.5	gene-bromodomain-containing_protein_4	-0.962674	0.00176574	low-tolerance_sig
si:ch211-276f18.2	gene-glucose-fructose_oxidoreductase_domain-containing_protein_1	-2.27869	1.14e-05	low-tolerance_sig
si:ch211-28p3.4	gene-zinc-binding_protein_A33	-4.75204	0.00923592	low-tolerance_sig
si:ch73-174h16.4	gene-leucine-rich_repeat-containing_protein_14	-1.0289	0.00506263	low-tolerance_sig
si:ch73-181d5.4	gene-death-inducer_obliterator_1	-1.15891	0.00136585	low-tolerance_sig
si:ch73-390b10.2	gene-Golgi_pH_regulator	-0.975343	0.00525507	low-tolerance_sig
si:ch73-61d6.3	gene-occludin	-0.818837	0.0089885	low-tolerance_sig
si:dkey-238d18.4	gene-GTPase-activating_protein_GYP7	-1.60407	0.00365655	low-tolerance_sig
si:dkey-33c12.3	gene-uncharacterized_LOC110498314	-3.08378	0.00172718	low-tolerance_sig
si:dkey-38p12.3	gene-Rho_guanine_nucleotide_exchange_factor_15b	-2.0998	6.95e-05	low-tolerance_sig
si:dkeyp-121d4.3	gene-uncharacterized_si:dkeyp-121d4.3	-0.830147	0.00829385	low-tolerance_sig
si:dkeyp-84f3.5	gene-C2H2-type_zinc_finger_protein	-0.824802	0.00705875	low-tolerance_sig
sik2b	gene-salt-inducible_kinase_2b	-1.84918	2.07e-08	low-tolerance_sig
six6a	gene-SIX_homeobox_6a	-7.44135	0.00138783	low-tolerance_sig
slc16a1a	gene-solute_carrier_family_16_member_1a	-1.02881	0.00326795	low-tolerance_sig
slc1a3a	gene-solute_carrier_family_1_member_3a	-1.03398	0.00897812	low-tolerance_sig
slc20a1a	gene-solute_carrier_family_20_member_1a	-3.7985	1.11e-09	low-tolerance_sig
slc20a1b	gene-solute_carrier_family_20_member_1b	-1.38734	0.000527254	low-tolerance_sig
slc25a25b	gene-solute_carrier_family_25_member_25b	-2.43532	7.06e-06	low-tolerance_sig
slc25a43	gene-solute_carrier_family_25_member_43	-2.17099	2.53e-07	low-tolerance_sig
slc25a55a	gene-solute_carrier_family_25_member_55a	-1.74763	2.83e-07	low-tolerance_sig
slc30a1a	gene-solute_carrier_family_30_member_1a	-1.1712	2.94e-05	low-tolerance_sig
slc39a1	gene-solute_carrier_family_39_member_1	-1.17229	0.00331029	low-tolerance_sig
slc6a18	gene-solute_carrier_family_6_member_18	-4.95487	0.00235967	low-tolerance_sig
slc6a4b	gene-solute_carrier_family_6_member_4b	-3.46452	0.00014917	low-tolerance_sig
slco1c1	gene-solute_carrier_organic_anion_transporter_family&_member_1C1	-2.84798	0.000244245	low-tolerance_sig
smap1	gene-small_ArfGAP_1	-1.66994	0.000689765	low-tolerance_sig
smarca1	gene-SWI/SNF_related&_matrix_associated&_actin_dependent_regulator_of_chromatin&_subfamily_a&_member_1	-1.2599	6.86e-05	low-tolerance_sig
smchd1	gene-structural_maintenance_of_chromosomes_flexible_hinge_domain_containing_1	-0.891226	0.00290184	low-tolerance_sig
smg7	gene-SMG7_nonsense_mediated_mRNA_decay_factor	-0.763348	0.00980651	low-tolerance_sig
snorc	gene-secondary_ossification_center_associated_regulator_of_chondrocyte_maturation	-3.24233	0.00426674	low-tolerance_sig
snrkb	gene-SNF_related_kinase_b	-2.66321	1.71e-09	low-tolerance_sig
sntb1	gene-syntrophin&_basic_1	-1.02854	0.00903514	low-tolerance_sig
sntb2	gene-syntrophin&_beta_2	-1.35435	8.91e-05	low-tolerance_sig
socs2	gene-suppressor_of_cytokine_signaling_2	-1.87643	0.000341946	low-tolerance_sig
soga3a	gene-SOGA_family_member_3a	-2.8522	9.08e-06	low-tolerance_sig
sowahab	gene-sosondowah_ankyrin_repeat_domain_family_member_Ab	-2.99643	0.000592453	low-tolerance_sig
sox11b	gene-SRY-box_transcription_factor_11b	-2.79898	0.000982949	low-tolerance_sig
spc25	gene-SPC25_component_of_NDC80_kinetochore_complex	-2.12944	0.00391544	low-tolerance_sig
spryd3	gene-SPRY_domain_containing_3	-1.26978	0.000477223	low-tolerance_sig
srebf2	gene-sterol_regulatory_element_binding_transcription_factor_2	-1.14732	9.27e-05	low-tolerance_sig
st8sia2	gene-ST8_alpha-N-acetyl-neuraminide_alpha-2&8-sialyltransferase_2	-8.15278	0.000258415	low-tolerance_sig
stard13a	gene-StAR-related_lipid_transfer_(START)_domain_containing_13a	-2.33257	0.000407368	low-tolerance_sig
[truncated: 71 more rows]

## Sheet: c) LvsC-low-tol-Lyndon-unique
Gene_ID	Description	LOG2_FC-Lyndon	FDR-Lyndon	Treatment
aarsd1	gene-alanyl-tRNA_synthetase_domain_containing_1	-1.05945	0.00105638	low-tolerance_sig
abcf2a	gene-ATP-binding_cassette&_sub-family_F_(GCN20)&_member_2a	-1.65265	0.000551128	low-tolerance_sig
ago1	gene-argonaute_RISC_component_1	-1.46314	0.00185691	low-tolerance_sig
aldh1l2	gene-aldehyde_dehydrogenase_1_family&_member_L2	-2.83925	0.00630924	low-tolerance_sig
alox5ap	gene-arachidonate_5-lipoxygenase-activating_protein	-1.34498	0.0088214	low-tolerance_sig
atg10	gene-ATG10_autophagy_related_10_homolog_(S._cerevisiae)	-1.1648	0.00293779	low-tolerance_sig
c2cd2l	gene-c2cd2_like	-1.06458	0.00278243	low-tolerance_sig
cebpd	gene-CCAAT_enhancer_binding_protein_delta	-2.35825	6.67e-11	low-tolerance_sig
crocc2	gene-ciliary_rootlet_coiled-coil&_rootletin_family_member_2	-6.35537	5.83e-06	low-tolerance_sig
dalrd3	gene-DALR_anticodon_binding_domain_containing_3	-1.24272	0.00284376	low-tolerance_sig
dars1	gene-aspartyl-tRNA_synthetase_1	-1.38482	0.000453872	low-tolerance_sig
dcaf17	gene-ddb1_and_cul4_associated_factor_17	-1.05023	0.0049464	low-tolerance_sig
ddhd1b	gene-DDHD_domain_containing_1b	-1.15347	0.00251295	low-tolerance_sig
ddx27	gene-DEAD_(Asp-Glu-Ala-Asp)_box_polypeptide_27	-1.6364	1.98e-05	low-tolerance_sig
dhx30	gene-DEAH_(Asp-Glu-Ala-His)_box_helicase_30	-1.43169	0.00485325	low-tolerance_sig
diras1a	gene-DIRAS_family&_GTP-binding_RAS-like_1a	-4.90977	0.00909204	low-tolerance_sig
dnajc21	gene-DnaJ_heat_shock_protein_family_(Hsp40)_member_C21	-1.15518	0.00303346	low-tolerance_sig
eftud2	gene-elongation_factor_Tu_GTP_binding_domain_containing_2	-0.92232	0.0082294	low-tolerance_sig
eif2s1a	gene-eukaryotic_translation_initiation_factor_2&_subunit_1_alpha_a	-1.16165	0.00347282	low-tolerance_sig
espnla	gene-espin_like_a	-1.99062	4.94e-05	low-tolerance_sig
fam98a	gene-family_with_sequence_similarity_98_member_A	-1.27411	0.00104082	low-tolerance_sig
farsb	gene-phenylalanyl-tRNA_synthetase_subunit_beta	-1.53698	0.000334776	low-tolerance_sig
fbxl18	gene-F-box_and_leucine-rich_repeat_protein_18	-1.46878	0.00462087	low-tolerance_sig
gars1	gene-glycyl-tRNA_synthetase_1	-1.26782	0.00275399	low-tolerance_sig
gata6	gene-GATA_binding_protein_6	-1.15219	0.000315246	low-tolerance_sig
gfm1	gene-G_elongation_factor&_mitochondrial_1	-1.67085	4.53e-05	low-tolerance_sig
gla	gene-galactosidase&_alpha	-1.49154	0.000124619	low-tolerance_sig
hdhd2	gene-haloacid_dehalogenase-like_hydrolase_domain_containing_2	-0.993884	0.00345302	low-tolerance_sig
id3	gene-inhibitor_of_DNA_binding_3	-1.01504	0.00497186	low-tolerance_sig
ifn1	gene-type_I_interferon	-4.67242	0.00486924	low-tolerance_sig
kat6b	gene-K(lysine)_acetyltransferase_6B	-0.989788	0.00290204	low-tolerance_sig
LOC100135935	gene-hepcidin-like	-3.85813	0.00452687	low-tolerance_sig
LOC100136696	gene-flavin-containing_monooxygenase_FMO1	-3.20982	0.00103835	low-tolerance_sig
LOC100301812	gene-CCAAT/enhancer_binding_protein_(C/EBP)&_delta	-1.47364	0.000185332	low-tolerance_sig
LOC100379112	gene-CCAAT/enhancer_binding_protein_beta2	-1.13695	0.00623855	low-tolerance_sig
LOC100653444	gene-hepcidin-like	-3.96649	1.73e-12	low-tolerance_sig
LOC101268922	gene-Smad7	-1.09579	0.00544184	low-tolerance_sig
LOC110485162	gene-actin-binding_Rho-activating_protein	-1.46319	0.00636873	low-tolerance_sig
LOC110485327	gene-guanine_nucleotide-binding_protein_subunit_alpha-13	-1.54968	0.00191368	low-tolerance_sig
LOC110485395	gene-protein_GPR108	-1.13615	0.00197732	low-tolerance_sig
LOC110485495	gene-zinc_finger_protein_239-like	-1.52541	0.00207885	low-tolerance_sig
LOC110485521	gene-zinc_finger_CCCH_domain-containing_protein_13	-2.3031	1.83e-05	low-tolerance_sig
LOC110485935	gene-growth_factor_receptor-bound_protein_10	-1.22667	0.00992957	low-tolerance_sig
LOC110485952	gene-envoplakin	-1.78254	2.97e-06	low-tolerance_sig
LOC110486057	gene-sterile_alpha_motif_domain-containing_protein_9-like	-5.04818	0.00526253	low-tolerance_sig
LOC110486181	gene-protein_CASC3	-0.807889	0.00718792	low-tolerance_sig
LOC110486251	gene-2'&3'-cyclic-nucleotide_3'-phosphodiesterase	-1.28512	0.000299206	low-tolerance_sig
LOC110486384	gene-glucose-6-phosphatase	-4.18639	5e-08	low-tolerance_sig
LOC110486520	gene-transcription_factor_jun-B	-1.95728	0.000100915	low-tolerance_sig
LOC110486872	gene-60S_ribosomal_protein_L3	-1.62289	0.000165504	low-tolerance_sig
LOC110486873	gene-transducin_beta-like_protein_3	-1.6435	0.000262966	low-tolerance_sig
LOC110486890	gene-jupiter_microtubule_associated_homolog_1	-1.64321	4.01e-05	low-tolerance_sig
LOC110486912	gene-mitochondrial_Rho_GTPase_1-A	-1.18291	0.00237543	low-tolerance_sig
LOC110487329	gene-gastrula_zinc_finger_protein_XlCGF17.1	-1.42076	0.00051354	low-tolerance_sig
LOC110487361	gene-zinc_finger_protein_2-like	-1.7555	0.00458331	low-tolerance_sig
LOC110487370	gene-nestin	-1.48564	0.00281538	low-tolerance_sig
LOC110487588	gene-uncharacterized_LOC110487588	-1.61253	0.00920548	low-tolerance_sig
LOC110487784	gene-heat_shock_70_kDa_protein_4	-2.04358	8.79e-05	low-tolerance_sig
LOC110487796	gene-RING_finger_protein_44	-1.51229	0.0054525	low-tolerance_sig
LOC110488120	gene-serine/threonine-protein_phosphatase_1_regulatory_subunit_10	-1.40911	0.000178868	low-tolerance_sig
LOC110488169	gene-CTP_synthase_1	-1.57511	5.02e-06	low-tolerance_sig
LOC110488180	gene-endothelin-2	-2.38502	0.00184816	low-tolerance_sig
LOC110488902	gene-AP-1_complex-associated_regulatory_protein	-1.09157	0.00951171	low-tolerance_sig
LOC110489176	gene-histone-lysine_N-methyltransferase&_H3_lysine-36_specific	-1.07094	0.00193526	low-tolerance_sig
LOC110489223	gene-uncharacterized_LOC110489223	-2.1873	6.72e-10	low-tolerance_sig
LOC110489354	gene-activating_signal_cointegrator_1_complex_subunit_1	-1.24638	0.000931608	low-tolerance_sig
LOC110489587	gene-uncharacterized_LOC110489587	-5.00229	0.0074367	low-tolerance_sig
LOC110489632	gene-eukaryotic_translation_initiation_factor_1A&_X-chromosomal	-0.992695	0.00867205	low-tolerance_sig
LOC110489829	gene-uncharacterized_LOC110489829	-2.90579	0.00256739	low-tolerance_sig
LOC110490083	gene-protocadherin_Fat_4	-5.9382	0.000112919	low-tolerance_sig
LOC110490215	gene-KICSTOR_complex_protein_C12orf66_homolog	-1.06548	0.00147001	low-tolerance_sig
LOC110490591	gene-ras-related_protein_Rab-21	-1.32139	0.000701698	low-tolerance_sig
LOC110490643	gene-N-acylneuraminate_cytidylyltransferase-like	-1.34785	0.00159192	low-tolerance_sig
LOC110490819	gene-PR_domain_zinc_finger_protein_14-like	-4.08823	0.00916096	low-tolerance_sig
LOC110490942	gene-flap_endonuclease_1-like	-1.22962	0.00677785	low-tolerance_sig
LOC110491054	gene-neural_cell_adhesion_molecule_L1	-3.52907	5.87e-06	low-tolerance_sig
LOC110491216	gene-microfibril-associated_glycoprotein_4	-2.07288	0.00600924	low-tolerance_sig
LOC110491347	gene-tubulin-specific_chaperone_C	-1.07191	0.00609875	low-tolerance_sig
LOC110492108	gene-citrate_synthase&_mitochondrial	-0.948044	0.00768527	low-tolerance_sig
LOC110492146	gene-tumor_necrosis_factor_receptor_superfamily_member_9	-2.10201	0.00152981	low-tolerance_sig
LOC110492748	gene-pancreatic_progenitor_cell_differentiation_and_proliferation_factor	-3.29491	5.37e-09	low-tolerance_sig
LOC110493175	gene-fibulin-7	-3.88811	0.0088546	low-tolerance_sig
LOC110493322	gene-dual_specificity_protein_phosphatase_5	-1.65241	8.35e-05	low-tolerance_sig
LOC110493344	gene-zinc_finger_protein_2	-1.28238	0.00181185	low-tolerance_sig
LOC110493822	gene-replication_stress_response_regulator_SDE2	-0.945374	0.00315241	low-tolerance_sig
LOC110494217	gene-insulin-like_growth_factor-binding_protein_3	-2.23059	0.00888135	low-tolerance_sig
LOC110494235	gene-nuclear_receptor_subfamily_1_group_D_member_1	-1.1261	0.000680936	low-tolerance_sig
LOC110494304	gene-FYVE&_RhoGEF_and_PH_domain-containing_protein_5	-1.57622	0.00987219	low-tolerance_sig
LOC110494567	gene-host_cell_factor_1	-0.945743	0.00483188	low-tolerance_sig
LOC110494747	gene-zinc_finger_protein_OZF	-1.00199	0.00555201	low-tolerance_sig
LOC110494868	gene-zinc_finger_protein_208	-1.3624	0.000140295	low-tolerance_sig
LOC110495643	gene-zinc_finger_protein_239	-1.10081	0.00502591	low-tolerance_sig
LOC110495685	gene-eukaryotic_translation_initiation_factor_5B	-1.04888	0.00656567	low-tolerance_sig
LOC110495758	gene-transformer-2_protein_homolog_alpha	-0.866177	0.00395497	low-tolerance_sig
LOC110495875	gene-MAGUK_p55_subfamily_member_4-like	-1.96138	0.00605428	low-tolerance_sig
LOC110495887	gene-ras-related_protein_M-Ras	-1.86969	2.59e-06	low-tolerance_sig
LOC110495911	gene-NGFI-A-binding_protein_1	-3.56389	2.24e-13	low-tolerance_sig
LOC110496124	gene-uncharacterized_LOC110496124	-1.06894	0.00504589	low-tolerance_sig
LOC110496200	gene-chromodomain-helicase-DNA-binding_protein_4	-1.30854	0.000882763	low-tolerance_sig
LOC110496995	gene-kelch-like_protein_23	-2.70317	0.00610177	low-tolerance_sig
LOC110497020	gene-periodic_tryptophan_protein_2_homolog	-1.66967	0.00196118	low-tolerance_sig
LOC110497079	gene-nardilysin	-1.29395	0.00167047	low-tolerance_sig
LOC110497178	gene-uncharacterized_LOC110497178	-3.51864	0.00537114	low-tolerance_sig
LOC110497209	gene-mitochondrial_import_inner_membrane_translocase_subunit_Tim10	-1.12638	0.00793945	low-tolerance_sig
LOC110497247	gene-zinc_finger_protein_777	-1.08471	0.00294047	low-tolerance_sig
LOC110498127	gene-heterogeneous_nuclear_ribonucleoprotein_Q	-1.27755	0.00112103	low-tolerance_sig
LOC110498355	gene-autophagy-related_protein_2_homolog_B-like	-1.58136	0.000242542	low-tolerance_sig
LOC110498372	gene-AT-rich_interactive_domain-containing_protein_1B	-1.96389	0.0037428	low-tolerance_sig
LOC110498479	gene-zinc_finger_and_BTB_domain-containing_protein_17	-1.5775	0.00585006	low-tolerance_sig
LOC110498644	gene-SWI/SNF-related_matrix-associated_actin-dependent_regulator_of_chromatin_subfamily_A_member_5	-1.03966	0.00774001	low-tolerance_sig
LOC110498782	gene-solute_carrier_family_2&_facilitated_glucose_transporter_member_11-like	-2.30273	0.00848099	low-tolerance_sig
LOC110499013	gene-zinc_finger_protein_501	-1.11444	0.00140884	low-tolerance_sig
LOC110499428	gene-leucine-rich_repeat-containing_protein_59	-2.14598	6.72e-08	low-tolerance_sig
LOC110499835	gene-alpha-N-acetylneuraminide_alpha-2&8-sialyltransferase	-1.49271	0.000356772	low-tolerance_sig
LOC110499885	gene-uncharacterized_LOC110499885	-2.64756	0.00140117	low-tolerance_sig
LOC110500059	gene-myosin_binding_protein_C1	-1.80765	0.00426164	low-tolerance_sig
LOC110500185	gene-DENN_domain-containing_protein_11	-1.04643	0.00893899	low-tolerance_sig
LOC110500207	gene-nicotinamide_phosphoribosyltransferase	-0.94554	0.00395683	low-tolerance_sig
LOC110500424	gene-purine_nucleoside_phosphorylase	-2.56931	1.16e-07	low-tolerance_sig
LOC110500717	gene-echinoderm_microtubule-associated_protein-like_3	-1.3374	0.00307751	low-tolerance_sig
LOC110500993	gene-MICOS_complex_subunit_MIC19	-1.04891	0.00638935	low-tolerance_sig
LOC110501533	gene-uridine_5'-monophosphate_synthase	-1.06797	0.0057195	low-tolerance_sig
LOC110501655	gene-radixin	-1.91897	0.00288813	low-tolerance_sig
LOC110501714	gene-transcription_cofactor_vestigial-like_protein_3	-1.65255	0.00982885	low-tolerance_sig
LOC110501815	gene-nebulin-like	-5.88392	7.69e-06	low-tolerance_sig
LOC110502297	gene-cytochrome_P450_1B1	-3.65873	0.00766838	low-tolerance_sig
LOC110502886	gene-mitochondrial_import_receptor_subunit_TOM22_homolog	-1.07612	0.0034594	low-tolerance_sig
LOC110503553	gene-U1_small_nuclear_ribonucleoprotein_A	-0.989554	0.00432676	low-tolerance_sig
LOC110503565	gene-cleft_lip_and_palate_transmembrane_protein_1_homolog	-1.07661	0.00896396	low-tolerance_sig
LOC110503586	gene-protein_YIF1B	-1.49584	3.45e-05	low-tolerance_sig
LOC110503614	gene-synaptosomal-associated_protein_25	-1.9487	0.00267869	low-tolerance_sig
LOC110503761	gene-uncharacterized_LOC110503761	-3.62405	0.00164211	low-tolerance_sig
LOC110504351	gene-uncharacterized_LOC110504351	-2.1856	0.000174386	low-tolerance_sig
LOC110504482	gene-annexin_A6	-1.12111	0.00586899	low-tolerance_sig
LOC110504673	gene-SH2_domain-containing_protein_4A	-1.40381	0.0059342	low-tolerance_sig
LOC110504728	gene-storkhead-box_protein_2	-1.73729	0.00664448	low-tolerance_sig
LOC110504945	gene-probable_G-protein_coupled_receptor_101	-2.5954	0.00823293	low-tolerance_sig
LOC110505015	gene-protocadherin-18	-1.59336	0.00319266	low-tolerance_sig
LOC110505210	gene-hepcidin-like	-3.37259	5.64e-05	low-tolerance_sig
LOC110505306	gene-heterogeneous_nuclear_ribonucleoprotein_Q	-1.0676	0.00477264	low-tolerance_sig
LOC110505510	gene-zinc_finger_protein_OZF	-2.19545	0.00596822	low-tolerance_sig
LOC110506202	gene-zinc_finger_protein_609-like	-1.12388	0.00876673	low-tolerance_sig
LOC110506389	gene-coiled-coil_domain-containing_protein_102A	-2.11947	7.28e-05	low-tolerance_sig
LOC110506426	gene-trace_amine-associated_receptor_13c-like	-1.49436	0.00140117	low-tolerance_sig
LOC110506679	gene-vitamin_D_25-hydroxylase	-4.0366	0.0029227	low-tolerance_sig
LOC110506709	gene-threonine--tRNA_ligase_1&_cytoplasmic	-1.01845	0.00649421	low-tolerance_sig
LOC110507008	gene-titin	-2.33709	0.00144896	low-tolerance_sig
LOC110507162	gene-A_disintegrin_and_metalloproteinase_with_thrombospondin_motifs_8	-1.52821	0.00267411	low-tolerance_sig
LOC110507180	gene-alpha-2-macroglobulin-like_protein_1	-3.28237	0.00480244	low-tolerance_sig
LOC110507193	gene-coatomer_subunit_beta'	-1.27943	0.0012419	low-tolerance_sig
LOC110507328	gene-ATP-binding_cassette_sub-family_F_member_3	-1.49277	3e-05	low-tolerance_sig
LOC110507403	gene-protein_fosB	-3.037	0.00145353	low-tolerance_sig
LOC110507414	gene-transcription_factor_RelB	-1.98969	5.2e-07	low-tolerance_sig
LOC110507423	gene-uncharacterized_LOC110507423	-1.83577	8.06e-06	low-tolerance_sig
LOC110507453	gene-mRNA_decay_activator_protein_ZFP36	-2.61236	3.29e-09	low-tolerance_sig
LOC110507473	gene-periaxin	-1.5853	3.59e-05	low-tolerance_sig
LOC110507821	gene-ribosomal_protein_S6_kinase_beta-1	-0.972865	0.00555201	low-tolerance_sig
LOC110508625	gene-receptor-interacting_serine/threonine-protein_kinase_1	-1.46801	0.00022326	low-tolerance_sig
LOC110508874	gene-schwannomin-interacting_protein_1	-1.49862	0.00503103	low-tolerance_sig
LOC110508995	gene-receptor-interacting_serine/threonine-protein_kinase_2	-1.37975	0.000912467	low-tolerance_sig
LOC110509040	gene-adaptin_ear-binding_coat-associated_protein_1	-1.88203	0.000329374	low-tolerance_sig
LOC110509166	gene-uncharacterized_LOC110509166	-2.19739	0.000728723	low-tolerance_sig
LOC110509640	gene-alpha-2B_adrenergic_receptor	-1.7907	0.000486702	low-tolerance_sig
LOC110509811	gene-regulator_of_G-protein_signaling_3	-2.7191	3.97e-15	low-tolerance_sig
LOC110510042	gene-gastrula_zinc_finger_protein_XlCGF57.1	-0.935346	0.00494924	low-tolerance_sig
LOC110510131	gene-dipeptidyl_peptidase_3	-1.08831	0.00170927	low-tolerance_sig
LOC110510168	gene-high_mobility_group_protein_B3	-1.51664	0.00498835	low-tolerance_sig
LOC110510457	gene-breast_cancer_metastasis-suppressor_1_homolog	-2.13184	1.76e-05	low-tolerance_sig
LOC110511235	gene-interferon_a3	-5.47523	0.000553022	low-tolerance_sig
LOC110511569	gene-zinc_finger_protein_239	-2.49549	0.00546579	low-tolerance_sig
LOC110511817	gene-2-aminoethanethiol_dioxygenase-like	-1.29944	0.00544519	low-tolerance_sig
LOC110511909	gene-uncharacterized_LOC110511909	-1.36678	0.00722805	low-tolerance_sig
LOC110512298	gene-RNA-binding_protein_NOB1	-1.44947	0.000320274	low-tolerance_sig
LOC110512493	gene-E3_ubiquitin-protein_ligase_RBBP6	-0.993753	0.00882156	low-tolerance_sig
LOC110512903	gene-transportin-2	-1.4971	0.003757	low-tolerance_sig
LOC110512945	gene-NACHT&_LRR_and_PYD_domains-containing_protein_1_homolog	-1.91847	3.77e-05	low-tolerance_sig
LOC110513590	gene-NACHT&_LRR_and_PYD_domains-containing_protein_1b_allele_3-like	-4.4153	4.43e-05	low-tolerance_sig
LOC110514127	gene-zinc_finger_protein_319	-0.964112	0.00503732	low-tolerance_sig
LOC110514334	gene-E3_ubiquitin-protein_ligase_Mdm2-like	-1.28865	0.00133918	low-tolerance_sig
LOC110514610	gene-asc-type_amino_acid_transporter_1	-2.59078	0.000195716	low-tolerance_sig
LOC110515252	gene-MICAL-like_protein_2	-1.89349	0.00100971	low-tolerance_sig
LOC110516161	gene-uncharacterized_LOC110516161	-1.07719	0.00876673	low-tolerance_sig
LOC110516940	gene-E3_ubiquitin-protein_ligase_Mdm2	-1.43043	0.000518444	low-tolerance_sig
LOC110517405	gene-MICAL-like_protein_2	-2.36981	0.000419151	low-tolerance_sig
LOC110517569	gene-chitinase-like_protein_PB1E7.04c	-8.31266	1.96e-05	low-tolerance_sig
LOC110517676	gene-C-type_lectin_domain_family_4_member_A	-4.04085	1.31e-07	low-tolerance_sig
LOC110518396	gene-zinc_finger_protein_17	-1.13949	0.00191384	low-tolerance_sig
LOC110518414	gene-NACHT&_LRR_and_PYD_domains-containing_protein_1b_allele_3	-5.56671	9.61e-07	low-tolerance_sig
LOC110518731	gene-polypeptide_N-acetylgalactosaminyltransferase_16-like	-1.96703	0.00926054	low-tolerance_sig
LOC110518994	gene-N-acetylaspartate_synthetase	-4.56116	0.00444464	low-tolerance_sig
LOC110519481	gene-golgin_subfamily_A_member_6-like_protein_6	-3.85471	0.00124468	low-tolerance_sig
LOC110520220	gene-uncharacterized_LOC110520220	-7.90772	0.000628553	low-tolerance_sig
LOC110520222	gene-uncharacterized_LOC110520222	-2.35271	0.00159776	low-tolerance_sig
LOC110520495	gene-cystathionine_beta-synthase	-2.17976	6.74e-05	low-tolerance_sig
LOC110520600	gene-uncharacterized_LOC110520600	-2.80658	0.00242675	low-tolerance_sig
LOC110520631	gene-ribosomal_RNA_processing_protein_1_homolog_B	-0.974076	0.0061987	low-tolerance_sig
LOC110521119	gene-proto-oncogene_c-Fos	-4.0644	0.00945094	low-tolerance_sig
LOC110521368	gene-AFG3-like_protein_1	-1.3369	0.00175758	low-tolerance_sig
LOC110521600	gene-uncharacterized_LOC110521600	-2.82624	0.00503732	low-tolerance_sig
LOC110521938	gene-zinc_finger_protein_180	-1.60998	0.00801342	low-tolerance_sig
LOC110522001	gene-translocating_chain-associated_membrane_protein_2	-0.961729	0.00622251	low-tolerance_sig
LOC110522049	gene-NF-kappa-B_inhibitor_alpha	-2.12439	2.44e-08	low-tolerance_sig
LOC110522077	gene-forkhead_box_protein_A2-like	-2.1723	6.17e-09	low-tolerance_sig
LOC110522137	gene-histone_deacetylase_2	-1.51269	0.00584743	low-tolerance_sig
LOC110522253	gene-EH_domain-containing_protein_3	-1.53959	0.0020633	low-tolerance_sig
LOC110522635	gene-YLP_motif-containing_protein_1	-0.874454	0.0038673	low-tolerance_sig
LOC110523208	gene-zinc_finger_protein_OZF	-0.917896	0.00571753	low-tolerance_sig
LOC110523562	gene-atrial_natriuretic_peptide_receptor_2	-5.2686	5.06e-07	low-tolerance_sig
LOC110523940	gene-procollagen_galactosyltransferase_2	-1.29694	0.00549726	low-tolerance_sig
LOC110524120	gene-growth_arrest_and_DNA_damage-inducible_protein_GADD45_beta	-3.61383	2.31e-16	low-tolerance_sig
LOC110524187	gene-nicalin-1	-1.5467	0.0076326	low-tolerance_sig
LOC110524623	gene-YY1-associated_factor_2	-0.973974	0.00742038	low-tolerance_sig
LOC110524747	gene-uncharacterized_LOC110524747	-3.12332	0.000151003	low-tolerance_sig
LOC110525062	gene-AT-rich_interactive_domain-containing_protein_3A-like	-1.38154	0.00498835	low-tolerance_sig
LOC110525177	gene-extracellular_matrix_protein_FRAS1	-3.39778	0.0055727	low-tolerance_sig
LOC110525199	gene-putative_RNA-binding_protein_15B	-1.42096	0.000338414	low-tolerance_sig
LOC110525230	gene-bri3_binding_protein	-1.16252	0.000562002	low-tolerance_sig
LOC110525547	gene-phospholipase_A2&_minor_isoenzyme	-3.7178	0.00757752	low-tolerance_sig
LOC110525640	gene-rho-related_BTB_domain-containing_protein_2	-1.89056	0.00188434	low-tolerance_sig
LOC110525861	gene-AP-3_complex_subunit_mu-2	-1.16139	0.00358519	low-tolerance_sig
LOC110525945	gene-phospholipid_phosphatase_1	-1.4532	0.00224354	low-tolerance_sig
LOC110526060	gene-palmitoyltransferase_ZDHHC16A	-4.30751	0.000648416	low-tolerance_sig
LOC110526165	gene-transmembrane_protein_208	-1.42905	0.00244517	low-tolerance_sig
LOC110526239	gene-receptor-interacting_serine/threonine-protein_kinase_2	-1.31847	0.00933529	low-tolerance_sig
LOC110526249	gene-dpy-19_like_C-mannosyltransferase_3	-1.70647	0.00926946	low-tolerance_sig
LOC110526445	gene-vicilin-like_seed_storage_protein_At2g18540	-1.19025	0.00264245	low-tolerance_sig
LOC110526546	gene-vitamin_D_25-hydroxylase	-3.06771	0.00527815	low-tolerance_sig
LOC110526621	gene-epithelial_splicing_regulatory_protein_2	-0.970143	0.00440361	low-tolerance_sig
LOC110526678	gene-cytoplasmic_polyadenylation_element-binding_protein_3	-1.08955	0.00257215	low-tolerance_sig
LOC110526685	gene-programmed_cell_death_protein_7	-1.2385	0.00193781	low-tolerance_sig
LOC110526797	gene-cysteine--tRNA_ligase&_cytoplasmic	-1.42782	0.000184893	low-tolerance_sig
LOC110526798	gene-cysteine--tRNA_ligase&_cytoplasmic	-1.05149	0.00294309	low-tolerance_sig
LOC110527216	gene-nucleotide_triphosphate_diphosphatase_NUDT15	-1.36239	0.00741453	low-tolerance_sig
LOC110527294	gene-zinc_finger_protein_883	-1.19399	0.00816061	low-tolerance_sig
LOC110527315	gene-paraspeckle_component_1	-1.0401	0.00204962	low-tolerance_sig
LOC110527355	gene-eukaryotic_translation_initiation_factor_5B	-1.37017	0.000472791	low-tolerance_sig
LOC110527526	gene-NGFI-A-binding_protein_1	-3.56765	5.43e-08	low-tolerance_sig
LOC110527616	gene-zinc_finger_protein_271-like	-1.4075	0.00108045	low-tolerance_sig
LOC110527634	gene-shieldin_complex_subunit_2	-2.08271	7.14e-09	low-tolerance_sig
LOC110527709	gene-cytidine_deaminase	-1.86447	0.00139177	low-tolerance_sig
LOC110527922	gene-death-inducer_obliterator_1	-0.93614	0.00371222	low-tolerance_sig
LOC110527934	gene-G-protein_coupled_receptor_22	-4.87682	0.000499908	low-tolerance_sig
LOC110528150	gene-protein_transport_protein_Sec61_subunit_alpha-like	-1.48334	0.00187847	low-tolerance_sig
LOC110528522	gene-casein_kinase_II_subunit_alpha	-0.983079	0.00689126	low-tolerance_sig
LOC110529321	gene-cyclin-K	-1.1986	6.76e-05	low-tolerance_sig
LOC110529342	gene-uncharacterized_LOC110529342	-6.26796	0.00345111	low-tolerance_sig
LOC110529815	gene-kelch_repeat_and_BTB_domain-containing_protein_11	-1.63641	9.91e-05	low-tolerance_sig
LOC110529880	gene-WD_repeat_and_coiled-coil-containing_protein	-1.70089	0.000237371	low-tolerance_sig
LOC110529998	gene-pro-neuregulin-3&_membrane-bound_isoform-like	-7.11065	0.00596822	low-tolerance_sig
LOC110530121	gene-dipeptidyl_peptidase_9	-0.85811	0.00609875	low-tolerance_sig
LOC110530141	gene-mitochondrial_import_inner_membrane_translocase_subunit_TIM44	-1.63213	0.000745823	low-tolerance_sig
LOC110530152	gene-forkhead_box_protein_G1-like	-2.51646	0.00861334	low-tolerance_sig
LOC110530850	gene-eukaryotic_translation_initiation_factor_4E	-1.03414	0.00733158	low-tolerance_sig
LOC110531374	gene-zinc_finger_protein_184	-1.46932	0.00921472	low-tolerance_sig
LOC110531387	gene-zinc_finger_and_SCAN_domain-containing_protein_22	-1.89084	0.0087937	low-tolerance_sig
LOC110531632	gene-neutral_amino_acid_transporter_A	-1.4908	0.00175605	low-tolerance_sig
LOC110531718	gene-uncharacterized_LOC110531718	-3.3751	0.00435094	low-tolerance_sig
LOC110531830	gene-uncharacterized_LOC110531830	-1.19427	0.00023977	low-tolerance_sig
LOC110531957	gene-RNA-binding_protein_39	-1.29943	0.00123269	low-tolerance_sig
LOC110532017	gene-protein_kinase_C-binding_protein_1	-0.892215	0.00743821	low-tolerance_sig
LOC110532074	gene-interferon-related_developmental_regulator_2	-1.34816	0.000865513	low-tolerance_sig
LOC110532346	gene-E3_ubiquitin-protein_ligase_TRIM33	-0.905276	0.00512161	low-tolerance_sig
LOC110532701	gene-histone-lysine_N-methyltransferase_2D	-0.994025	0.000285974	low-tolerance_sig
LOC110533180	gene-tudor_domain-containing_protein_7A	-4.35759	5.72e-06	low-tolerance_sig
LOC110533290	gene-unconventional_myosin-XIX	-1.21266	0.00529201	low-tolerance_sig
LOC110533351	gene-protein_sprouty_homolog_4	-1.91327	1.27e-08	low-tolerance_sig
LOC110534067	gene-choline-phosphate_cytidylyltransferase_B	-1.55222	2.42e-06	low-tolerance_sig
LOC110534081	gene-ribosomal_protein_S6_kinase_alpha-3	-0.951985	0.00555201	low-tolerance_sig
LOC110534337	gene-mannosyl-oligosaccharide_glucosidase	-1.14024	0.00575852	low-tolerance_sig
LOC110534563	gene-aminoacyl_tRNA_synthase_complex-interacting_multifunctional_protein_1	-1.53369	0.000658866	low-tolerance_sig
LOC110534623	gene-uncharacterized_LOC110534623	-1.56094	0.000159938	low-tolerance_sig
LOC110534723	gene-zinc_finger_protein_271-like	-2.86958	0.00604977	low-tolerance_sig
LOC110534837	gene-carbonic_anhydrase_4	-2.86073	2.95e-05	low-tolerance_sig
LOC110535056	gene-eIF-2-alpha_kinase_activator_GCN1	-1.07286	0.0056287	low-tolerance_sig
LOC110535172	gene-peptidase_inhibitor_15-A	-3.13103	0.000466758	low-tolerance_sig
LOC110535217	gene-polyadenylate-binding_protein_2	-0.909577	0.00892105	low-tolerance_sig
LOC110535423	gene-golgin_subfamily_A_member_6-like_protein_22	-1.78041	0.000926109	low-tolerance_sig
LOC110535510	gene-sodium_bicarbonate_cotransporter_3	-1.17739	0.00759455	low-tolerance_sig
LOC110535632	gene-inversin	-0.881496	0.00780525	low-tolerance_sig
LOC110535665	gene-C-C_chemokine_receptor_type_9	-5.10367	1.98e-05	low-tolerance_sig
LOC110535775	gene-solute_carrier_family_28_member_3	-4.71744	4.78e-07	low-tolerance_sig
LOC110535902	gene-sarcoplasmic/endoplasmic_reticulum_calcium_ATPase_2	-1.78606	1.39e-06	low-tolerance_sig
LOC110536181	gene-clathrin_heavy_chain_1	-1.16784	0.000865513	low-tolerance_sig
LOC110536408	gene-protein_prenyltransferase_alpha_subunit_repeat-containing_protein_1	-1.07252	0.00164902	low-tolerance_sig
LOC110537030	gene-zinc_finger_and_SCAN_domain-containing_protein_5B	-1.42382	0.0021052	low-tolerance_sig
LOC110537088	gene-translation_initiation_factor_eIF-2B_subunit_alpha	-1.10434	0.00199581	low-tolerance_sig
LOC110537144	gene-rapamycin-insensitive_companion_of_mTOR	-1.12191	0.00555201	low-tolerance_sig
LOC110537156	gene-PDZ_and_LIM_domain_protein_5	-0.981825	0.00115449	low-tolerance_sig
LOC110537225	gene-eukaryotic_peptide_chain_release_factor_subunit_1	-1.07781	0.00126808	low-tolerance_sig
LOC110537233	gene-fibroblast_growth_factor_receptor_homolog_1-like	-3.32272	0.0019913	low-tolerance_sig
LOC110537358	gene-arf-GAP_with_Rho-GAP_domain&_ANK_repeat_and_PH_domain-containing_protein_1	-4.02727	0.00707859	low-tolerance_sig
LOC110537516	gene-arginine--tRNA_ligase&_cytoplasmic	-1.15286	0.00498835	low-tolerance_sig
LOC110537654	gene-exocyst_complex_component_3	-1.0175	0.00385143	low-tolerance_sig
LOC110537802	gene-early_growth_response_protein_1	-1.64961	0.00204357	low-tolerance_sig
LOC110537851	gene-transportin-2	-1.61369	1.18e-05	low-tolerance_sig
LOC110537969	gene-26S_proteasome_non-ATPase_regulatory_subunit_11	-1.05473	0.00422534	low-tolerance_sig
LOC110538343	gene-GTPase_IMAP_family_member_4-like	-2.37627	0.00284376	low-tolerance_sig
LOC110538410	gene-notch_receptor_3	-1.0502	0.00336019	low-tolerance_sig
LOC110538479	gene-transcription_factor_jun-B	-1.73183	0.00152681	low-tolerance_sig
LOC110538526	gene-cerebellar_degeneration-related_protein_2-like	-3.61615	0.00354871	low-tolerance_sig
LOC110538575	gene-protein_SCO1_homolog&_mitochondrial	-1.59705	4.41e-05	low-tolerance_sig
LOC110538692	gene-mitochondrial_import_inner_membrane_translocase_subunit_Tim29	-1.49928	0.00106667	low-tolerance_sig
LOC110538696	gene-aldehyde_dehydrogenase_family_3_member_B1	-1.47951	0.00596902	low-tolerance_sig
LOC110538733	gene-cell_wall_protein_DAN4-like	-5.84415	0.000119602	low-tolerance_sig
LOC110538749	gene-uncharacterized_LOC110538749	-1.84512	7.68e-06	low-tolerance_sig
LOC110538798	gene-uncharacterized_LOC110538798	-1.09116	0.00449114	low-tolerance_sig
LOC118936487	gene-zinc_finger_protein_628-like	-1.34232	0.00375694	low-tolerance_sig
LOC118936887	gene-zinc_finger_protein_34-like	-1.56967	0.00783576	low-tolerance_sig
LOC118936897	gene-protein_krueppel-like	-2.12222	0.000941563	low-tolerance_sig
LOC118937408	gene-perforin-1-like	-5.20283	2.18e-05	low-tolerance_sig
LOC118937420	gene-uncharacterized_LOC118937420	-1.45427	0.00291791	low-tolerance_sig
LOC118937439	gene-uncharacterized_LOC118937439	-1.86717	0.00470868	low-tolerance_sig
LOC118937830	gene-filaggrin-2-like	-1.66938	0.00793755	low-tolerance_sig
LOC118938246	gene-uncharacterized_LOC118938246	-3.78112	8.94e-05	low-tolerance_sig
LOC118938324	gene-uncharacterized_LOC118938324	-2.41995	0.002834	low-tolerance_sig
LOC118938357	gene-activating_transcription_factor_7-interacting_protein_1-like	-2.0337	0.00632752	low-tolerance_sig
LOC118938372	gene-oocyte_zinc_finger_protein_XlCOF6-like	-1.32992	0.007917	low-tolerance_sig
LOC118938436	gene-zinc_finger_protein_501-like	-2.05112	0.000809207	low-tolerance_sig
LOC118938872	gene-LARGE_xylosyl-_and_glucuronyltransferase_1	-1.78649	0.00144446	low-tolerance_sig
LOC118939574	gene-uncharacterized_LOC118939574	-3.93851	0.0066709	low-tolerance_sig
LOC118940178	gene-uncharacterized_LOC118940178	-4.96344	0.00492628	low-tolerance_sig
LOC118940262	gene-caspase_recruitment_domain-containing_protein_8-like	-3.00065	0.000484152	low-tolerance_sig
LOC118940279	gene-CMRF35-like_molecule_5	-4.42476	0.00369174	low-tolerance_sig
LOC118940355	gene-filaggrin-2-like	-1.63276	0.00139109	low-tolerance_sig
LOC118940381	gene-uncharacterized_LOC118940381	-7.13452	0.00600094	low-tolerance_sig
LOC118941021	gene-zinc_finger_protein_624-like	-1.77849	0.0029099	low-tolerance_sig
LOC118941413	gene-zinc_finger_and_SCAN_domain-containing_protein_5B-like	-2.32934	0.000113526	low-tolerance_sig
LOC118942843	gene-uncharacterized_LOC118942843	-4.6072	0.000111157	low-tolerance_sig
LOC118942851	gene-uncharacterized_LOC118942851	-1.64238	0.00023042	low-tolerance_sig
LOC118942872	gene-ninjurin-2-like	-5.40493	2.35e-05	low-tolerance_sig
LOC118943606	gene-uncharacterized_LOC118943606	-4.67437	3.65e-05	low-tolerance_sig
LOC118943925	gene-uncharacterized_LOC118943925	-3.0037	0.00477264	low-tolerance_sig
LOC118944338	gene-basic_proline-rich_protein-like	-2.5851	0.00333883	low-tolerance_sig
LOC118944412	gene-corticosteroid_11-beta-dehydrogenase_isozyme_2-like	-1.26415	0.000448613	low-tolerance_sig
LOC118944418	gene-uncharacterized_LOC118944418	-1.34943	0.00315131	low-tolerance_sig
LOC118944686	gene-zona_pellucida-like_domain-containing_protein_1	-3.07052	0.00153769	low-tolerance_sig
LOC118944812	gene-uncharacterized_LOC118944812	-1.71906	2.53e-06	low-tolerance_sig
LOC118946089	gene-small_nucleolar_RNA_SNORA74	-4.14793	0.00999258	low-tolerance_sig
LOC118946991	gene-uncharacterized_LOC118946991	-5.2224	0.00149771	low-tolerance_sig
LOC118947001	gene-H/ACA_ribonucleoprotein_complex_non-core_subunit_NAF1-like	-1.4552	0.00523442	low-tolerance_sig
LOC118948983	gene-EH_domain-binding_protein_1-like	-1.51655	5.94e-05	low-tolerance_sig
LOC118964615	gene-uncharacterized_LOC118964615	-1.65064	0.00985536	low-tolerance_sig
LOC118964743	gene-uncharacterized_LOC118964743	-4.70515	0.00143909	low-tolerance_sig
LOC118964857	gene-uncharacterized_LOC118964857	-2.6686	1.5e-05	low-tolerance_sig
LOC118965278	gene-gastrula_zinc_finger_protein_XlCGF8.2DB-like	-2.54317	4.3e-06	low-tolerance_sig
LOC118965479	gene-uncharacterized_LOC118965479	-4.65484	0.00798794	low-tolerance_sig
LOC118966078	gene-lysine-specific_demethylase_5C-like	-3.44493	0.00590467	low-tolerance_sig
LOC118966697	gene-uncharacterized_LOC118966697	-4.29524	0.0055457	low-tolerance_sig
lonp1	gene-lon_peptidase_1&_mitochondrial	-2.32102	7.09e-09	low-tolerance_sig
lrrk2	gene-leucine-rich_repeat_kinase_2	-1.57048	1.08e-06	low-tolerance_sig
ltn1	gene-listerin_E3_ubiquitin_protein_ligase_1	-1.11703	0.000872608	low-tolerance_sig
mars1	gene-methionyl-tRNA_synthetase_1	-1.64952	3.17e-06	low-tolerance_sig
midn	gene-midnolin	-1.57774	1.65e-05	low-tolerance_sig
mmrn2a	gene-multimerin_2a	-0.981205	0.00989372	low-tolerance_sig
mtg1	gene-mitochondrial_ribosome-associated_GTPase_1	-1.04755	0.00338604	low-tolerance_sig
myb	gene-v-myb_avian_myeloblastosis_viral_oncogene_homolog	-1.32899	0.00706519	low-tolerance_sig
myclb	gene-MYCL_proto-oncogene&_bHLH_transcription_factor_b	-1.32117	0.00465091	low-tolerance_sig
myh6	gene-myosin&_heavy_chain_6&_cardiac_muscle&_alpha	-4.19722	1.07e-06	low-tolerance_sig
mylipb	gene-myosin_regulatory_light_chain_interacting_protein_b	-1.05961	0.00344038	low-tolerance_sig
nol6	gene-nucleolar_protein_6_(RNA-associated)	-0.851432	0.00807057	low-tolerance_sig
odad2	gene-outer_dynein_arm_docking_complex_subunit_2	-7.15569	0.00682476	low-tolerance_sig
oscp1b	gene-organic_solute_carrier_partner_1b	-1.57828	0.0034249	low-tolerance_sig
papss2b	gene-3'-phosphoadenosine_5'-phosphosulfate_synthase_2b	-1.22957	0.00120964	low-tolerance_sig
plk3	gene-polo-like_kinase_3_(Drosophila)	-1.83736	0.00237854	low-tolerance_sig
ppfibp1b	gene-PPFIA_binding_protein_1b	-1.02288	0.00371201	low-tolerance_sig
psat1	gene-phosphoserine_aminotransferase_1	-3.48146	1.15e-05	low-tolerance_sig
rcc1l	gene-RCC1_like	-1.57359	1.41e-05	low-tolerance_sig
sdc4	gene-syndecan_4	-1.86823	0.0086417	low-tolerance_sig
sec31a	gene-SEC31_homolog_A&_COPII_coat_complex_component	-1.18586	0.00222596	low-tolerance_sig
si:ch211-106h4.4	gene-MAM_and_LDL-receptor_class_A_domain-containing_protein_1	-8.21377	0.00170978	low-tolerance_sig
si:ch211-180a12.2	gene-uncharacterized_si:ch211-180a12.2	-6.55938	2.86e-11	low-tolerance_sig
si:ch211-216l23.2	gene-uncharacterized_LOC110520050	-0.996748	0.00836259	low-tolerance_sig
si:dkey-208k4.2	gene-C2H2-type_zinc_finger_protein	-2.38694	0.00832963	low-tolerance_sig
si:dkey-71d15.2	gene-SH3_domain-containing_kinase-binding_protein_1	-6.54772	0.000335308	low-tolerance_sig
slc1a4	gene-solute_carrier_family_1_member_4	-1.75195	7.11e-05	low-tolerance_sig
slc2a9l1	gene-solute_carrier_family_2_member_9&_like_1	-2.14097	0.00687541	low-tolerance_sig
slc35e1	gene-solute_carrier_family_35_member_E1	-1.0157	0.00578949	low-tolerance_sig
slc3a1	gene-solute_carrier_family_3_member_1	-1.85793	0.00980432	low-tolerance_sig
smfn	gene-small_fragment_nuclease	-1.34876	0.00100362	low-tolerance_sig
sox4a	gene-SRY-box_transcription_factor_4a	-1.18049	0.00170927	low-tolerance_sig
spag9a	gene-sperm_associated_antigen_9a	-1.80559	0.00306385	low-tolerance_sig
srebf1	gene-sterol_regulatory_element_binding_transcription_factor_1	-1.1531	0.000184893	low-tolerance_sig
stt3b	gene-STT3_oligosaccharyltransferase_complex_catalytic_subunit_B	-1.31514	0.00662498	low-tolerance_sig
susd6	gene-sushi_domain_containing_6	-1.07071	0.00465937	low-tolerance_sig
syt5b	gene-synaptotagmin_Vb	-3.56267	0.00648035	low-tolerance_sig
tars1	gene-threonyl-tRNA_synthetase_1	-1.68139	0.00010763	low-tolerance_sig
tfcp2l1	gene-transcription_factor_CP2-like_1	-2.07482	4.04e-05	low-tolerance_sig
tmem62	gene-transmembrane_protein_62	-1.36457	8.76e-05	low-tolerance_sig
trmt10c	gene-tRNA_methyltransferase_10C&_mitochondrial_RNase_P_subunit	-0.895648	0.00781093	low-tolerance_sig
trmt13	gene-tRNA_methyltransferase_13_homolog	-1.42762	0.000223665	low-tolerance_sig
ubac2	gene-UBA_domain_containing_2	-1.96519	0.00536923	low-tolerance_sig
uckl1b	gene-uridine-cytidine_kinase_1-like_1b	-0.88542	0.00379928	low-tolerance_sig
usp16	gene-ubiquitin_specific_peptidase_16	-1.05774	0.00323732	low-tolerance_sig
vars1	gene-valyl-tRNA_synthetase_1	-1.37805	0.000363969	low-tolerance_sig
wdr6	gene-WD_repeat_domain_6	-1.38527	0.00170748	low-tolerance_sig
wfs1b	gene-Wolfram_syndrome_1b_(wolframin)	-1.21036	0.00156894	low-tolerance_sig
yars1	gene-tyrosyl-tRNA_synthetase_1	-1.42749	0.000554695	low-tolerance_sig
yt6j	gene-UPF0027_protein_F16A11.2	-1.12292	0.00191618	low-tolerance_sig
zgc:66427	gene-mRING-CH-C4HC2H_ZNRF_domain-containing_protein	-1.28231	0.00396357	low-tolerance_sig
zhx3	gene-zinc_fingers_and_homeoboxes_3	-1.02623	0.00143387	low-tolerance_sig
zmym2	gene-zinc_finger&_MYM-type_2	-0.817285	0.00894551	low-tolerance_sig
zmynd19	gene-zinc_finger&_MYND-type_containing_19	-1.59787	0.00117247	low-tolerance_sig
znf207b	gene-zinc_finger_protein_207&_b	-0.917124	0.00556288	low-tolerance_sig

## Sheet: d) LvsC-control-shared
Gene_ID	Description	LOG2_FC-Alma	FDR-Alma		LOG2_FC-Lyndon	FDR-Lyndon	Treatment		AVERAGE_FC
LOC110515900	gene-ferritin&_middle_subunit	7.1704	8.25e-09		9.84317	0.000158774	control_sig		-8.50678
LOC110530204	gene-cytochrome_P450_7A1	5.51416	5.94e-05		7.03052	0.00876673	control_sig		-6.27234
LOC110503320	gene-A-kinase_anchor_protein_SPHKAP-like	6.31302	0.000366789		4.36971	0.00730138	control_sig		-5.34136
LOC110536311	gene-hexokinase-4	5.64355	1.44e-17		4.55931	2.47e-05	control_sig		-5.10143
LOC118943841	gene-uncharacterized_LOC118943841	5.56934	9.75e-16		2.63275	3.13e-07	control_sig		-4.10105
LOC110528221	gene-25-hydroxyvitamin_D-1_alpha_hydroxylase&_mitochondrial	4.76674	5.66e-07		3.18674	1.65e-05	control_sig		-3.97674
LOC110525277	gene-arrestin_domain-containing_protein_3	4.27014	4.82e-32		3.56109	1.14e-14	control_sig		-3.91561
npas4l	gene-neuronal_PAS_domain_protein_4_like	3.74453	0.00510079		3.31901	0.00828761	control_sig		-3.53177
LOC118940427	gene-uncharacterized_LOC118940427	3.59993	0.000206544		3.02887	0.00193118	control_sig		-3.3144
LOC110513818	gene-GSK-3-binding_protein	3.00391	9.67e-12		3.43419	1.34e-14	control_sig		-3.21905
LOC110520396	gene-acyl-CoA-binding_protein	2.45293	0.00158704		3.86691	2e-10	control_sig		-3.15992
LOC110532702	gene-indian_hedgehog_protein	2.88072	6.56e-06		3.27009	6.95e-05	control_sig		-3.07541
LOC110493692	gene-uncharacterized_LOC110493692	3.58548	0.00145297		2.53892	0.000195936	control_sig		-3.0622
LOC110527875	gene-uncharacterized_LOC110527875	2.3549	0.000281227		3.35908	8.81e-08	control_sig		-2.85699
LOC110498134	gene-antimicrobial_peptide_NK-lysin	3.37958	0.000279232		2.15512	0.00994063	control_sig		-2.76735
LOC110491495	gene-uncharacterized_LOC110491495	3.14693	0.000637304		2.22481	0.00793755	control_sig		-2.68587
LOC110505432	gene-protein_FAM167A	2.85588	5.4e-07		2.45317	4.41e-05	control_sig		-2.65453
LOC110509791	gene-T-box_transcription_factor_TBX3	2.73542	6.47e-08		2.43692	1.67e-05	control_sig		-2.58617
LOC110491410	gene-cone_cGMP-specific_3'&5'-cyclic_phosphodiesterase_subunit_alpha'-like	2.9105	1.48e-05		2.22892	9.97e-06	control_sig		-2.56971
LOC110536326	gene-chondroitin_sulfate_N-acetylgalactosaminyltransferase_1	2.91194	5.9e-09		1.98529	0.00224521	control_sig		-2.44861
LOC110492170	gene-eukaryotic_translation_initiation_factor_4E_type_3	3.01459	3.39e-19		1.76238	0.000515519	control_sig		-2.38848
LOC110538517	gene-uncharacterized_LOC110538517	2.68815	0.00480111		2.01001	0.00575852	control_sig		-2.34908
LOC110508116	gene-thyroid_hormone_responsive	2.41629	7.73e-10		2.25894	5.29e-06	control_sig		-2.33762
LOC110528181	gene-class_E_basic_helix-loop-helix_protein_40	2.23406	1.73e-07		2.42082	9.5e-15	control_sig		-2.32744
thrap3a	gene-thyroid_hormone_receptor_associated_protein_3a	3.38234	8.4e-36		1.2687	0.00343826	control_sig		-2.32552
lyrm9	gene-LYR_motif_containing_9	2.88317	2.75e-07		1.7578	0.00354851	control_sig		-2.32049
LOC110536932	gene-uncharacterized_LOC110536932	2.72586	1.53e-17		1.90351	9.82e-05	control_sig		-2.31469
LOC110496096	gene-probable_phospholipid-transporting_ATPase_IIB	2.09383	0.00497983		2.51285	0.00281762	control_sig		-2.30334
LOC118945799	gene-collagen_alpha-2(I)_chain-like	2.26002	2.32e-05		2.34086	0.00125478	control_sig		-2.30044
LOC110530106	gene-growth_arrest_and_DNA_damage-inducible_protein_GADD45_alpha	2.65826	1.68e-05		1.90165	0.000741887	control_sig		-2.27995
irf8	gene-interferon_regulatory_factor_8	2.73379	1.07e-05		1.77483	0.00258157	control_sig		-2.25431
LOC110537503	gene-uncharacterized_LOC110537503	2.18202	0.00841788		2.29236	0.000216178	control_sig		-2.23719
LOC110527610	gene-nuclear_factor_erythroid_2-related_factor_2	2.46603	4.38e-11		1.98831	8.9e-07	control_sig		-2.22717
LOC110494776	gene-inhibin_subunit_beta_C	2.65898	5.26e-11		1.6754	0.00201387	control_sig		-2.16719
LOC110509764	gene-uncharacterized_LOC110509764	2.28379	9.91e-07		2.01279	4.84e-06	control_sig		-2.14829
crppa	gene-CDP-L-ribitol_pyrophosphorylase_A	2.4258	2.68e-06		1.84092	2.18e-05	control_sig		-2.13336
LOC118964917	gene-uncharacterized_LOC118964917	2.53648	2.7e-07		1.62578	0.00065398	control_sig		-2.08113
LOC110537710	gene-protein_Aster-B	2.63616	6.15e-11		1.45462	0.00439429	control_sig		-2.04539
LOC110496023	gene-CDC-like_kinase_2a	2.36989	2.52e-17		1.71438	1.14e-08	control_sig		-2.04214
LOC110523701	gene-apelin_receptor_B	2.68662	2.46e-17		1.30353	0.00495921	control_sig		-1.99507
LOC110526290	gene-cytosolic_iron-sulfur_assembly_component_2B-like	2.44358	1.77e-15		1.53405	4.85e-06	control_sig		-1.98881
ppdpfb	gene-pancreatic_progenitor_cell_differentiation_and_proliferation_factor_b	2.44879	6.35e-07		1.49836	0.00518192	control_sig		-1.97358
LOC110522591	gene-serine/arginine-rich_splicing_factor_5	2.63942	3.35e-17		1.28663	0.000658927	control_sig		-1.96303
LOC110507720	gene-claudin-3-like	2.61067	2.25e-16		1.17786	0.0097143	control_sig		-1.89427
LOC110485885	gene-probable_G-protein_coupled_receptor_158	1.78316	0.00289511		1.99001	0.000701698	control_sig		-1.88658
LOC110496412	gene-cbp/p300-interacting_transactivator_3-like	2.19991	7.42e-15		1.56267	0.000206211	control_sig		-1.88129
csf-3	gene-granulocyte_colony-stimulating_factor_precursor	2.23755	0.000299829		1.51849	0.00799113	control_sig		-1.87802
LOC110492032	gene-hepatocyte_nuclear_factor_4-alpha	2.4261	3.32e-15		1.25907	0.000178989	control_sig		-1.84259
LOC110528900	gene-Ig_lambda-2_chain_C_region	2.06176	0.000130129		1.61405	0.00170927	control_sig		-1.8379
LOC110531445	gene-high_mobility_group_protein_B3	2.17289	7.6e-08		1.4557	0.000582442	control_sig		-1.81429
LOC110503887	gene-claudin-3-like	2.42831	7.31e-11		1.13609	0.00477264	control_sig		-1.7822
LOC110502498	gene-protein_FAM53B	2.34658	4.32e-11		1.13578	0.00438444	control_sig		-1.74118
LOC110503841	gene-T-box_transcription_factor_TBX2b	2.27638	1.98e-15		1.19723	3.79e-05	control_sig		-1.73681
LOC110492294	gene-protein_RCC2_homolog	2.36792	5.73e-17		1.09702	0.0013704	control_sig		-1.73247
LOC110520051	gene-activin_receptor_type-1C-like	1.9526	2.71e-06		1.42905	0.000393183	control_sig		-1.69082
LOC110486283	gene-reticulophagy_regulator_3	1.47568	2.37e-05		1.9003	2.06e-12	control_sig		-1.68799
LOC110505071	gene-polycomb_group_RING_finger_protein_3	1.93994	2.58e-07		1.37887	0.000871752	control_sig		-1.65941
LOC110501891	gene-CASP8_and_FADD-like_apoptosis_regulator	1.8041	0.00348896		1.51055	0.00427936	control_sig		-1.65733
LOC110497886	gene-E3_ubiquitin-protein_ligase_pellino_homolog_2	1.81363	2.3e-07		1.47309	1.27e-05	control_sig		-1.64336
LOC110496365	gene-protein_Jumonji	1.91332	7.62e-08		1.36765	4.42e-05	control_sig		-1.64049
LOC110488554	gene-histone_deacetylase_3	1.81585	0.000108807		1.46188	0.00121609	control_sig		-1.63887
LOC110524808	gene-phospholipase_A_and_acyltransferase_4	1.71088	0.00373535		1.56289	0.00456329	control_sig		-1.63689
id2a	gene-inhibitor_of_DNA_binding_2a	2.25694	1.99e-17		1.00508	0.00698158	control_sig		-1.63101
LOC110490537	gene-Ig_kappa-b4_chain_C_region-like	1.65935	0.00888002		1.54727	0.00481845	control_sig		-1.60331
LOC110525498	gene-endophilin-B2	2.00917	4.95e-08		1.18175	0.000864082	control_sig		-1.59546
maf1b	gene-MAF1_homolog&_negative_regulator_of_RNA_polymerase_III_b	2.14396	1.38e-11		1.02515	0.00246083	control_sig		-1.58455
ccnd1	gene-cyclin_D1	1.97048	3.7e-12		1.18744	0.00884762	control_sig		-1.57896
LOC110493700	gene-axin-2	1.67014	5.99e-05		1.46497	8.43e-05	control_sig		-1.56755
nit2	gene-nitrilase_family&_member_2	1.53285	1.25e-05		1.58109	2.25e-05	control_sig		-1.55697
LOC110486313	gene-stannin	1.81018	2.5e-07		1.2681	0.00933622	control_sig		-1.53914
LOC110532255	gene-protein_FAM110B	1.63401	0.00513934		1.41012	0.00627655	control_sig		-1.52207
LOC110489679	gene-protein_Aster-C	1.70914	7.11e-08		1.31894	0.000898342	control_sig		-1.51404
LOC110527751	gene-uncharacterized_LOC110527751	1.58358	1.01e-05		1.42983	0.00399346	control_sig		-1.5067
LOC110538668	gene-protein_crumbs_homolog_3	1.83033	1.65e-06		1.16953	0.000161568	control_sig		-1.49993
clk2a	gene-CDC-like_kinase_2a	1.68543	2.86e-07		1.23179	8.28e-06	control_sig		-1.45861
LOC110504783	gene-heterogeneous_nuclear_ribonucleoprotein_A0	1.56084	8.23e-05		1.34021	0.000701698	control_sig		-1.45053
hmox2b	gene-heme_oxygenase_2b	1.5045	3.48e-07		1.35265	2.47e-05	control_sig		-1.42857
bhlhe40	gene-basic_helix-loop-helix_family&_member_e40	1.45297	2.49e-05		1.40363	0.00384837	control_sig		-1.4283
LOC110508071	gene-diacylglycerol_O-acyltransferase_2-like	1.49048	2.33e-05		1.31717	0.00143387	control_sig		-1.40383
ctso	gene-cathepsin_O	1.41312	0.000663386		1.38025	0.000158774	control_sig		-1.39668
LOC110486716	gene-protein_crumbs_homolog_3-like	1.36848	0.00036717		1.42378	0.000286004	control_sig		-1.39613
LOC110492742	gene-oxysterol-binding_protein-related_protein_2	1.57978	0.00029624		1.18302	0.00647526	control_sig		-1.3814
LOC110496042	gene-N(G)&N(G)-dimethylarginine_dimethylaminohydrolase_2	1.30924	0.00119385		1.43312	0.000887326	control_sig		-1.37118
LOC110495420	gene-histone-binding_protein_RBBP7	1.25266	0.00193493		1.45022	0.00433621	control_sig		-1.35144
LOC110529302	gene-serine/arginine-rich_splicing_factor_5	1.66074	4.21e-08		1.01005	0.00143072	control_sig		-1.3354
LOC110496127	gene-uncharacterized_LOC110496127	1.31748	0.0034116		1.34772	0.00142102	control_sig		-1.3326
srsf5a	gene-serine_and_arginine_rich_splicing_factor_5a	1.67718	2.5e-10		0.981889	0.00460804	control_sig		-1.32953
LOC110521809	gene-angiopoietin-related_protein_3	1.08225	0.00769236		1.52532	0.00520466	control_sig		-1.30379
5ntc	Cytosolic_purine_5-nucleotidase	0.94795	0.0022574		1.65703	0.00849806	control_sig		-1.30249
LOC110508824	gene-alpha-tocopherol_transfer_protein	1.36964	0.000158801		1.2334	0.000745823	control_sig		-1.30152
LOC110529708	gene-E3_ubiquitin-protein_ligase_rnf146	1.38236	0.000434408		1.17066	0.00280208	control_sig		-1.27651
LOC110537432	gene-non-histone_chromosomal_protein_HMG-14	1.27287	0.000393726		1.24686	0.00206842	control_sig		-1.25987
LOC118936353	gene-uncharacterized_LOC118936353	1.27518	0.00300486		1.24186	0.0061987	control_sig		-1.25852
maf1a	gene-MAF1_homolog&_negative_regulator_of_RNA_polymerase_III_a	1.4364	9.3e-05		1.07379	0.000992849	control_sig		-1.25509
zgc:136858	gene-Indigoidine_A_and_YeiC_kinase_like_domain-containing_protein	1.45639	0.000758675		1.05353	0.00339391	control_sig		-1.25496
LOC110532647	gene-SAP_domain-containing_ribonucleoprotein	1.21836	0.00553917		1.19539	0.00838766	control_sig		-1.20687
LOC110523901	gene-uncharacterized_LOC110523901	1.285	0.00759144		1.12676	0.00678447	control_sig		-1.20588
LOC110492630	gene-TATA-box_binding_protein_associated_factor_13	1.31176	0.000478759		1.09562	0.00189336	control_sig		-1.20369
LOC110494155	gene-repressor_of_RNA_polymerase_III_transcription_MAF1_homolog	1.22952	0.000339139		1.14325	0.000148502	control_sig		-1.18638
LOC110535983	gene-BCL2/adenovirus_E1B_19_kDa_protein-interacting_protein_3-like	1.36823	4.47e-05		1.00313	0.00692752	control_sig		-1.18568
LOC110493859	gene-bladder_cancer_associated_protein	1.19388	0.00995874		1.16666	0.00807161	control_sig		-1.18027
LOC110494343	gene-AMP_deaminase_2	0.954386	0.00741828		1.39466	0.00161458	control_sig		-1.17452
LOC110505741	gene-F-box_only_protein_33	1.22505	0.000766711		1.12287	0.00648035	control_sig		-1.17396
pcbd1	gene-pterin-4_alpha-carbinolamine_dehydratase/dimerization_cofactor_of_hepatocyte_nuclear_factor_1_alpha	1.08319	0.00351971		1.24428	0.00153829	control_sig		-1.16373
LOC110538768	gene-serine/threonine-protein_kinase/endoribonuclease_IRE1	1.22709	0.00461614		1.09357	0.00161603	control_sig		-1.16033
LOC110528833	gene-reduced_folate_transporter	1.33214	7.96e-05		0.981802	0.0069693	control_sig		-1.15697
LOC110520072	gene-growth_factor_receptor-bound_protein_14	1.30139	0.000418346		1.00116	0.00554656	control_sig		-1.15127
LOC110528327	gene-sodium-_and_chloride-dependent_GABA_transporter_2	1.35069	0.00366313		0.945904	0.00639715	control_sig		-1.1483
fzr1b	gene-fizzy/cell_division_cycle_20_related_1b	1.28836	0.00129046		0.987422	0.0055727	control_sig		-1.13789
LOC110536363	gene-ubiquitin-associated_domain-containing_protein_1	1.26195	0.000144958		0.975384	0.00235076	control_sig		-1.11867
LOC110520057	gene-death-associated_protein-like_1-A	1.15585	0.00277354		1.05556	0.0049464	control_sig		-1.1057
cetn4	gene-centrin_4	1.143	0.00342274		1.0643	0.00704406	control_sig		-1.10365
selu	gene-selenoprotein_U	1.15377	0.000177326		1.01822	0.00146171	control_sig		-1.08599
LOC110532594	gene-uncharacterized_LOC110532594	1.13044	0.00716754		1.00452	0.00610837	control_sig		-1.06748
brms1la	gene-BRMS1_like_transcriptional_repressor_a	1.11081	0.00207579		1.0071	0.00701782	control_sig		-1.05895
LOC110527164	gene-cytochrome_c_oxidase_subunit_7A-related_protein&_mitochondrial	0.898672	0.00278257		1.16705	0.00443657	control_sig		-1.03286
LOC110535378	gene-diamine_acetyltransferase_1	1.10157	0.00182933		0.952655	0.00615258	control_sig		-1.02711
LOC110537059	gene-protein_SREK1IP1	1.15736	0.00169877		0.863933	0.00967082	control_sig		-1.01065
LOC110533376	gene-interferon_regulatory_factor_1	1.0058	0.00611445		1.00883	0.00536923	control_sig		-1.00732
lamtor3	gene-late_endosomal/lysosomal_adaptor&_MAPK_and_MTOR_activator_3	1.01483	0.00135441		0.97512	0.00656121	control_sig		-0.994974
isoc1	gene-isochorismatase_domain_containing_1	0.971385	0.00633446		0.906479	0.00696964	control_sig		-0.938932
LOC110524463	gene-F-box-like/WD_repeat-containing_protein_TBL1XR1	0.948633	0.00554255		0.922048	0.00961846	control_sig		-0.935341
lamtor4	gene-late_endosomal/lysosomal_adaptor&_MAPK_and_MTOR_activator_4	0.899491	0.00223194		0.799388	0.00668232	control_sig		-0.849439

## Sheet: e) LvsC-control-Alma-unique
Gene_ID	Description	LOG2_FC-Alma	FDR-Alma	Treatment
abitram	gene-actin_binding_transcription_modulator	1.68911	0.000763548	control_sig
abracl	gene-ABRA_C-terminal_like	0.869365	0.00481974	control_sig
acaa1	gene-acetyl-CoA_acyltransferase_1	1.03635	0.00937174	control_sig
acmsd	gene-aminocarboxymuconate_semialdehyde_decarboxylase	1.46947	0.00150884	control_sig
agpat9l	gene-1-acylglycerol-3-phosphate_O-acyltransferase_9&_like	0.986941	0.00945738	control_sig
agtr2	gene-angiotensin_II_receptor&_type_2	1.20464	0.000158433	control_sig
akap7	gene-A_kinase_(PRKA)_anchor_protein_7	1.73544	0.00857294	control_sig
[truncated: 1,118 more rows]

## Sheet: f) LvsC-control-Lyndon-unique
Gene_ID	Description	LOG2_FC-Lyndon	FDR-Lyndon	Treatment
[truncated: 271 more rows]

## Sheet: g) HvsC-high-tol-shared
Gene_ID	Description	LOG2_FC-Alma	FDR-Alma		LOG2_FC-Lyndon	FDR-Lyndon	Treatment		AVERAGE_FC
[truncated: 5,663 more rows]

[truncated: 11 more sheets: h) HvsC-high-tol-Alma-unique, i) HvsC-high-tol-Lyndon-unique, j) HvsC-control-shared, k) HvsC-control-Alma-unique, l) HvsC-control-Lyndon-unique, m) HvsL-high-tol-shared, n) HvsL-high-tol-Alma-unique, o) HvsL-high-tol-Lyndon-unique, p) HvsL-low-tol-shared, q) HvsL-low-tol-Alma-unique, r) HvsL-low-tol-Lyndon-unique]
