# Supplementary material for: Differences in gene expression between high and low tolerance rainbow trout (Oncorhynchus mykiss) to acute thermal stress
Source: PLoS One. 2025 Jan 8;20(1):e0312694. doi: 10.1371/journal.pone.0312694 (PMC11709236; doi:10.1371/journal.pone.0312694)
Supplement: S5 File — Significant differences (Heterogeneity G-test) between pairwise comparisons in Biological Process (BP), Cellular Component (CC), and Molecular Function (MF) categories are given. For a more detailed description of all the worksheets in the supplementary files the reader is directed to the DRYAD repository: doi.org/10.5061/dryad.6wwpzgn74. (XLSX) [file pone.0312694.s005.xlsx]

## Sheet: NOTES
Worksheets a…q are arranged as follows:
They are entitled with an AL prefix to indicate that they represent GO terms based upon the Alma/Lyndon (AL) shared genes.
Sheets a…c: Significant GO terms compared between low tolerance ( L ) and control ( C ) fish treatments.
Sheets d..f: Significant GO terms compared between high tolerance ( H ) and control ( C ) fish treatments.
Sheets g…i: Significant GO terms compared between high tolerance ( H ) and low tolerance ( L ) fish treatments.
Sheet j: Significant GO terms shared bewteen the high tolerance ( H ) fish compared to both low tolerance ( L ) and control ( C ) fish treatments.
Sheet k: Significant GO terms unique to the high tolerance ( H ) fish in the HvC and HvL comparisons.
Sheets l..q: Compares Significant GO terms between high tolerance (H) fish within the HvC and HvL pairwise experiments.
Sheets l,m: BP comparisions of HvL to HvC GO terms (sheet l) and HvC to HvL GO terms (sheet m).
Sheets n,o: CC comparisions of HvL to HvC GO terms (sheet n) and HvC to HvL GO terms (sheet o).
Sheets p,q: MF comparisions of HvL to HvC GO terms (sheet p) and HvC to HvL GO terms (sheet q).
For comparisons between LvC and HvC treatments, the H or L treatment is depicted prior to the C treatment.
For comparisons between the HvL treatments, the H treatment is depicted prior to the L treatment.
Worksheets a-i are arranged as follows:
1. Number of genes (i.e., count) comprising the GO category shared between the Alma and Lyndon strains for the 1st treatment being compared.
2. Percent (%) of genes comprising the GO category shared between the Alma and Lyndon strains for the 1st treatment being compared.
3. Number of genes (i.e., count) comprising the GO category shared between the Alma and Lyndon strains for the 2nd treatment being compared.
4. Percent (%) of genes comprising the GO category shared between the Alma and Lyndon strains for the 2nd treatment being compared.
5. Difference in percent (%) of sequences comprising the GO category bewteen the 1st and 2nd treatments.
6. The GO term.
7. The treatment for which the percentage of sequences is significantly higher for the relevant GO term.
Worksheet j (Shared Terms) is arranged as follows:
1. Percent (%) of genes comprising the GO category in the high tolerance ( HT ) fish in the HvC comparison.
2. Percent (%) of genes comprising the GO category in the high tolerance ( HT ) fish in the HvL comparison.
3. The GO term.
4. The GO category.
Worksheet k (Unique Terms) is arranged as follows:
1. Percent (%) of genes comprising the GO category in the high tolerance ( HT ) fish in the HvC comparison.
2. Percent (%) of genes comprising the GO category in the high tolerance ( HT ) fish in the HvL comparison.
3. The GO term.
4. The GO category.
5. The comparison (i.e., HvC or HvL) to which the GO term is unique.
Only GO terms with P < 0.05 (according to a heterogeneity G-test) are shown in worksheets a…i.
Information in worksheets l..q are arranged as follows:
Columns entitled r1 and r2 give the ranking of the GO terms within the source or reference group (column 2) compared to the comparison group (column 4).
Columns entitled HvL or HvC depict the pairwise experimental groups being considered and indicate which GO terms are significant in either group.
Within each set of comparisons GO terms pertaining to the high tolerance group are designated pink in their rank order =
Within each set of comparisons GO terms pertaining to either the low tolerance or control group are designated green in their rank order =
		r1	r2
Switches in functional GO terms between experimental groups may be identified by column 3 (r1) vs. column 5 (r2) mismatches; eg.
Consistent functional GO terms within high tolerance fish in either experimental group comparison is shown as follows:
Consistent functional GO terms between low tolerance and control fish in each group comparison is shown as follows:
Dashes (-) shown in the comparison group (column 4) indicate GO terms that are unique to the source group depicted in column 2.
Sheet r: Comparisons of GO terms that are suppressed, greatly suppressed, enhanced and greatly enhanced in H fish in comparison to L fish (H vs L), as they differ in their comparison to C fish (H vs C).
Sheet s: GO assignments made by the eggNOG software to the FDR ≤ 0.01 significant genes detected in both Alma and Lyndon studies.
NOTE: there were 18,214 unique genes detected across all pairwise comparisons (i.e., L vs. C, H vs. C, and H vs. L) across both strains with 30,563 duplicate assignments detected across all six pairwise groupings.
Sheet t: Additional tentative GO assignments made based upon PFAM motifs detected within unassigned genes, and their possible GO associations as registered within the GODM database. See Materials and Methods for a further description.
There are 7070 additional possible genes with identified GO terms.
NOTE: Several of the genes listed in this worksheet were not assigned a human orthology hit and therefore some of the GO terms registered in the datasheet would not be located to gene hits within the study.
Sheets u..w: Raw GO PIR-slim counts obtained from the 'Terms Classification Counter' software: Data was used as input for the Heterogeneity G-test program to obtains listings of significant terms.
Sheet u: RAW PIR GO-Slims for the L vs C experimental results.
Sheet v: RAW PIR GO-Slims for the H vs C experimental results.
Sheet w: RAW PIR GO-Slims for the L vs H experimental results.
Worksheet r portrays GO terms that appear to under a greater shift (i.e., enhancement or repression) in H fish when comparisons are made between the experimental findings of H vs L and H vs C experiments.
Explanation of designations for worksheet r: Enhancment or Repression of GO terms in H fish (H vs L experimental findings) versus their relative standing from the results in the H vs C experiment.
Across both the H vs L and H vs C experiments it is is expected that: H terms will be similar in both experiments.
Across both the H vs L and H vs C experiments it is is expected that: L and C terms will be similar in both experiments.
With respect to shared terms that do not match the expectations above, the following interpretations were applied:
In reference to significant terms in H fish in the H vs L experiment: If the term is NS in the H vs C experiment it is interpreted as 'enhanced' in the H fish (H vs L experiment).
In reference to significant terms in H fish in the H vs L experiment: If the term is significant in C fish in the H vs C experiment it is interpreted as 'greatly enhanced' in the H fish (H vs L experiment).
In reference to significant terms in L fish in the H vs L experiment: If the term is NS in the H vs C experiment it is interpreted as 'repressed' in the H fish (H vs L experiment).
In reference to significant terms in L fish in the H vs L experiment: If the term is significant in H fish in the H vs C experiment it is interpreted as ' greatly repressed' in the H fish (H vs L experiment).

## Sheet: a) AL LvC BP
Low-tolerance count	Low-tolerance % of sequences	Control count	Control % of sequences	Difference in % of sequeneces	GO-terms	Significance
397	1.4063	19	0.9026	0.5037	cellular localization	low-tolerance_sig
441	1.5622	24	1.1401	0.4221	organelle organization	low-tolerance_sig
233	0.8253	9	0.4275	0.3978	vesicle-mediated transport	low-tolerance_sig
587	2.0794	36	1.7102	0.3692	protein metabolic process	low-tolerance_sig
530	1.8775	32	1.5201	0.3574	transport	low-tolerance_sig
542	1.92	33	1.5676	0.3524	establishment of localization	low-tolerance_sig
123	0.4375	2	0.095	0.3408	organelle localization	low-tolerance_sig
252	0.8926	26	1.2351	-0.3425	cell population proliferation	control_sig
526	1.8633	47	2.2327	-0.3694	nucleobase-containing compound metabolic process	control_sig
539	1.9093	50	2.3752	-0.4659	cellular aromatic compound metabolic process	control_sig
538	1.9058	50	2.3752	-0.4694	heterocycle metabolic process	control_sig
791	2.802	73	3.4679	-0.6659	response to stimulus	control_sig

## Sheet: b) AL LvC CC
	No significant proportion differences

## Sheet: c) AL LvC MF
	No significant proportion differences

## Sheet: d) AL HvC BP
High-tolerance count	High-tolerance % of sequences	Control count	Control % of sequences	Difference in % of sequeneces	GO-terms	Significance
3166	2.999	2612	2.5198	0.4792	macromolecule metabolic process	high-tolerance_sig
2282	2.1616	1819	1.7548	0.4068	protein metabolic process	high-tolerance_sig
1310	1.2409	963	0.929	0.3119	macromolecule modification	high-tolerance_sig
3487	3.303	3128	3.0176	0.2854	primary metabolic process	high-tolerance_sig
1689	1.5999	1363	1.3149	0.285	RNA metabolic process	high-tolerance_sig
3323	3.1477	2984	2.8787	0.269	nitrogen compound metabolic process	high-tolerance_sig
567	0.537	289	0.2788	0.2582	amide transport	high-tolerance_sig
830	0.7862	551	0.5315	0.2547	macromolecule catabolic process	high-tolerance_sig
1742	1.6501	1452	1.4007	0.2494	cellular protein modification process	high-tolerance_sig
1526	1.4455	1241	1.1972	0.2483	cellular localization	high-tolerance_sig
3713	3.5171	3398	3.2781	0.239	metabolic process	high-tolerance_sig
471	0.4461	232	0.2238	0.2223	RNA processing	high-tolerance_sig
1877	1.778	1625	1.5676	0.2104	macromolecule biosynthetic process	high-tolerance_sig
3638	3.4461	3362	3.2433	0.2028	regulation of biological process	high-tolerance_sig
2009	1.903	1794	1.7307	0.1723	nucleobase-containing compound metabolic process	high-tolerance_sig
1755	1.6624	1547	1.4924	0.17	organelle organization	high-tolerance_sig
377	0.3571	196	0.189	0.1681	translation	high-tolerance_sig
994	0.9415	803	0.7746	0.1669	protein transport	high-tolerance_sig
3781	3.5815	3547	3.4218	0.1597	biological regulation	high-tolerance_sig
1010	0.9567	831	0.8016	0.1551	peptide transport	high-tolerance_sig
451	0.4272	296	0.2855	0.1417	peptide metabolic process	high-tolerance_sig
849	0.8042	689	0.6646	0.1396	proteolysis	high-tolerance_sig
205	0.1941	68	0.0656	0.1285	protein folding	high-tolerance_sig
2012	1.9058	1844	1.7789	0.1269	transport	high-tolerance_sig
2063	1.9541	1900	1.8329	0.1212	heterocycle metabolic process	high-tolerance_sig
2058	1.9494	1898	1.831	0.1184	establishment of localization	high-tolerance_sig
544	0.5153	434	0.4186	0.0967	cellular amide metabolic process	high-tolerance_sig
214	0.2027	113	0.109	0.0937	RNA splicing- via transesterification reactions	high-tolerance_sig
2482	2.351	2340	2.2574	0.0936	localization	high-tolerance_sig
265	0.251	167	0.1611	0.0899	vesicle organization	high-tolerance_sig
221	0.2093	126	0.1215	0.0878	regulation of protein stability	high-tolerance_sig
2083	1.9731	1955	1.886	0.0871	cellular aromatic compound metabolic process	high-tolerance_sig
163	0.1544	70	0.0675	0.0869	ribosome biogenesis	high-tolerance_sig
153	0.1449	67	0.0646	0.0803	Golgi organization	high-tolerance_sig
989	0.9368	890	0.8586	0.0782	vesicle-mediated transport	high-tolerance_sig
2544	2.4098	2422	2.3365	0.0733	cellular component organization	high-tolerance_sig
1294	1.2257	1199	1.1566	0.0691	transcription- DNA-templated	high-tolerance_sig
318	0.3012	243	0.2344	0.0668	nuclear division	high-tolerance_sig
2810	2.6617	2690	2.595	0.0667	developmental process	high-tolerance_sig
180	0.1705	117	0.1128	0.0577	nucleobase-containing compound transport	high-tolerance_sig
337	0.3192	274	0.2643	0.0549	autophagy	high-tolerance_sig
455	0.431	394	0.38	0.051	organelle localization	high-tolerance_sig
1528	1.4474	1448	1.3969	0.0505	cellular component biogenesis	high-tolerance_sig
1302	1.2333	1229	1.1856	0.0477	reproduction	high-tolerance_sig
201	0.1903	148	0.1427	0.0476	molting cycle	high-tolerance_sig
81	0.0767	38	0.0366	0.0401	cytoplasm organization	high-tolerance_sig
206	0.1951	161	0.1553	0.0398	organelle fission	high-tolerance_sig
139	0.1316	96	0.0926	0.039	organelle fusion	high-tolerance_sig
567	0.537	519	0.5006	0.0364	membrane organization	high-tolerance_sig
899	0.8515	846	0.8161	0.0354	cell cycle	high-tolerance_sig
427	0.4044	384	0.3704	0.034	cell growth	high-tolerance_sig
572	0.5418	528	0.5093	0.0325	chromosome organization	high-tolerance_sig
915	0.8667	866	0.8354	0.0313	protein-containing complex assembly	high-tolerance_sig
79	0.0748	46	0.0443	0.0305	endoplasmic reticulum organization	high-tolerance_sig
313	0.2964	281	0.271	0.0254	mitochondrion organization	high-tolerance_sig
200	0.1894	177	0.1707	0.0187	chromosome segregation	high-tolerance_sig
130	0.1231	111	0.107	0.0161	vacuole organization	high-tolerance_sig
103	0.0975	88	0.0848	0.0127	microtubule organizing center organization	high-tolerance_sig
17	0.0161	4	0.0038	0.0123	transposition	high-tolerance_sig
72	0.0682	58	0.0559	0.0123	membrane docking	high-tolerance_sig
38	0.0359	25	0.0241	0.0118	intraspecies interaction between organisms	high-tolerance_sig
6	0.0056	17	0.0164	-0.0108	biofilm formation	control_sig
3	0.0028	15	0.0144	-0.0116	ether metabolic process	control_sig
2	0.0018	15	0.0144	-0.0126	DNA ligation	control_sig
32	0.0303	45	0.0434	-0.0131	multicellular organismal movement	control_sig
40	0.0378	53	0.0511	-0.0133	proton transmembrane transport	control_sig
254	0.2406	264	0.2546	-0.014	cell maturation	control_sig
10	0.0094	25	0.0241	-0.0147	fluid transport	control_sig
1429	1.3536	1419	1.3689	-0.0153	cellular component assembly	control_sig
290	0.2747	301	0.2903	-0.0156	cellular component disassembly	control_sig
117	0.1108	132	0.1273	-0.0165	pigmentation	control_sig
183	0.1733	198	0.191	-0.0177	DNA repair	control_sig
13	0.0123	32	0.0308	-0.0185	vitamin transport	control_sig
53	0.0502	72	0.0694	-0.0192	conjugation	control_sig
39	0.0369	60	0.0578	-0.0209	oxidative phosphorylation	control_sig
2	0.0018	24	0.0231	-0.0213	gas transport	control_sig
180	0.1705	199	0.1919	-0.0214	protein maturation	control_sig
43	0.0407	65	0.0627	-0.022	excretion	control_sig
66	0.0625	88	0.0848	-0.0223	neurotransmitter metabolic process	control_sig
10	0.0094	33	0.0318	-0.0224	toxin metabolic process	control_sig
177	0.1676	198	0.191	-0.0234	protein polymerization	control_sig
45	0.0426	69	0.0665	-0.0239	amine transport	control_sig
69	0.0653	94	0.0906	-0.0253	cellular respiration	control_sig
341	0.323	365	0.3521	-0.0291	interspecies interaction between organisms	control_sig
91	0.0862	120	0.1157	-0.0295	carbohydrate transport	control_sig
82	0.0776	112	0.108	-0.0304	muscle adaptation	control_sig
40	0.0378	73	0.0704	-0.0326	peroxisome organization	control_sig
767	0.7265	790	0.7621	-0.0356	growth	control_sig
75	0.071	111	0.107	-0.036	protein depolymerization	control_sig
1398	1.3242	1410	1.3602	-0.036	multi-organism process	control_sig
70	0.0663	107	0.1032	-0.0369	endocrine process	control_sig
52	0.0492	90	0.0868	-0.0376	electron transport chain	control_sig
77	0.0729	116	0.1119	-0.039	pigment metabolic process	control_sig
70	0.0663	115	0.1109	-0.0446	syncytium formation	control_sig
62	0.0587	111	0.107	-0.0483	energy reserve metabolic process	control_sig
138	0.1307	187	0.1804	-0.0497	cellular amino acid metabolic process	control_sig
26	0.0246	78	0.0752	-0.0506	xenobiotic metabolic process	control_sig
184	0.1742	236	0.2276	-0.0534	muscle contraction	control_sig
187	0.1771	239	0.2305	-0.0534	hormone transport	control_sig
56	0.053	112	0.108	-0.055	secondary metabolic process	control_sig
103	0.0975	159	0.1533	-0.0558	polysaccharide metabolic process	control_sig
36	0.0341	95	0.0916	-0.0575	killing of cells of other organism	control_sig
32	0.0303	92	0.0887	-0.0584	amine metabolic process	control_sig
145	0.1373	203	0.1958	-0.0585	sulfur compound metabolic process	control_sig
12	0.0113	73	0.0704	-0.0591	cellular aldehyde metabolic process	control_sig
88	0.0833	151	0.1456	-0.0623	drug transport	control_sig
474	0.4489	540	0.5209	-0.072	nervous system process	control_sig
143	0.1354	216	0.2083	-0.0729	organic acid transport	control_sig
97	0.0918	175	0.1688	-0.077	cell killing	control_sig
168	0.1591	246	0.2373	-0.0782	lipid transport	control_sig
68	0.0644	149	0.1437	-0.0793	digestion	control_sig
107	0.1013	190	0.1832	-0.0819	DNA replication	control_sig
2167	2.0527	2214	2.1358	-0.0831	cell communication	control_sig
102	0.0966	187	0.1804	-0.0838	cellular ketone metabolic process	control_sig
778	0.7369	855	0.8248	-0.0879	cellular component morphogenesis	control_sig
132	0.125	225	0.217	-0.092	cell recognition	control_sig
408	0.3864	496	0.4785	-0.0921	cytokine production	control_sig
145	0.1373	238	0.2296	-0.0923	detection of stimulus	control_sig
775	0.7341	860	0.8296	-0.0955	secretion	control_sig
203	0.1922	300	0.2894	-0.0972	generation of precursor metabolites and energy	control_sig
120	0.1136	224	0.216	-0.1024	tissue remodeling	control_sig
115	0.1089	225	0.217	-0.1081	coagulation	control_sig
180	0.1705	293	0.2826	-0.1121	extracellular structure organization	control_sig
204	0.1932	319	0.3077	-0.1145	cofactor metabolic process	control_sig
232	0.2197	359	0.3463	-0.1266	nucleotide metabolic process	control_sig
1294	1.2257	1408	1.3583	-0.1326	regulation of molecular function	control_sig
303	0.287	437	0.4215	-0.1345	carbohydrate metabolic process	control_sig
2886	2.7337	2981	2.8758	-0.1421	response to stimulus	control_sig
86	0.0814	235	0.2267	-0.1453	hormone metabolic process	control_sig
1300	1.2314	1428	1.3776	-0.1462	phosphorus metabolic process	control_sig
614	0.5816	773	0.7457	-0.1641	ion transport	control_sig
153	0.1449	324	0.3125	-0.1676	alcohol metabolic process	control_sig
165	0.1562	336	0.3241	-0.1679	regulation of body fluid levels	control_sig
238	0.2254	411	0.3964	-0.171	blood circulation	control_sig
935	0.8856	1103	1.064	-0.1784	cell population proliferation	control_sig
557	0.5276	736	0.71	-0.1824	cell activation	control_sig
304	0.2879	491	0.4736	-0.1857	oxidation-reduction process	control_sig
1171	1.1092	1348	1.3004	-0.1912	immune system process	control_sig
260	0.2462	459	0.4428	-0.1966	drug metabolic process	control_sig
575	0.5446	787	0.7592	-0.2146	lipid metabolic process	control_sig
947	0.897	1158	1.1171	-0.2201	locomotion	control_sig
958	0.9074	1170	1.1287	-0.2213	movement of cell or subcellular component	control_sig
423	0.4006	662	0.6386	-0.238	cellular lipid metabolic process	control_sig
1651	1.5639	1872	1.8059	-0.242	regulation of biological quality	control_sig
421	0.3987	682	0.6579	-0.2592	organic acid metabolic process	control_sig
467	0.4423	735	0.709	-0.2667	biological adhesion	control_sig
462	0.4376	734	0.7081	-0.2705	cell adhesion	control_sig

## Sheet: e) AL HvC CC
High-tolerance count	High-tolerance % of sequences	Control count	Control % of sequences	Difference in % of sequeneces	GO-terms	Significance
3287	7.7072	2509	6.2468	1.4604	intracellular membrane-bounded organelle	high-tolerance_sig
2529	5.9299	1998	4.9746	0.9553	nucleus	high-tolerance_sig
3985	9.3439	3402	8.4702	0.8737	intracellular organelle	high-tolerance_sig
4028	9.4447	3485	8.6769	0.7678	organelle	high-tolerance_sig
467	1.095	221	0.5502	0.5448	ribonucleoprotein complex	high-tolerance_sig
3828	8.9758	3391	8.4428	0.533	cytoplasm	high-tolerance_sig
2036	4.7739	1706	4.2475	0.5264	protein-containing complex	high-tolerance_sig
1479	3.4679	1228	3.0574	0.4105	intracellular non-membrane-bounded organelle	high-tolerance_sig
4636	10.8703	4233	10.5392	0.3311	cell part	high-tolerance_sig
459	1.0762	321	0.7992	0.277	nucleolus	high-tolerance_sig
756	1.7726	613	1.5262	0.2464	Golgi apparatus	high-tolerance_sig
927	2.1736	780	1.942	0.2316	endoplasmic reticulum	high-tolerance_sig
122	0.286	64	0.1593	0.1267	spliceosomal complex	high-tolerance_sig
226	0.5299	176	0.4382	0.0917	ubiquitin ligase complex	high-tolerance_sig
67	0.157	29	0.0722	0.0848	proteasome complex	high-tolerance_sig
75	0.1758	41	0.102	0.0738	ribosome	high-tolerance_sig
69	0.1617	41	0.102	0.0597	preribosome	high-tolerance_sig
48	0.1125	25	0.0622	0.0503	nuclear pore	high-tolerance_sig
64	0.15	41	0.102	0.048	polysome	high-tolerance_sig
43	0.1008	25	0.0622	0.0386	RNA polymerase complex	high-tolerance_sig
48	0.1125	30	0.0746	0.0379	small nuclear ribonucleoprotein complex	high-tolerance_sig
73	0.1711	54	0.1344	0.0367	protein acetyltransferase complex	high-tolerance_sig
22	0.0515	10	0.0248	0.0267	signal recognition particle	high-tolerance_sig
288	0.6752	261	0.6498	0.0254	centrosome	high-tolerance_sig
36	0.0844	26	0.0647	0.0197	axoneme	high-tolerance_sig
21	0.0492	13	0.0323	0.0169	I-kappaB/NF-kappaB complex	high-tolerance_sig
22	0.0515	14	0.0348	0.0167	AP-type membrane coat adaptor complex	high-tolerance_sig
11	0.0257	4	0.0099	0.0158	telomere cap complex	high-tolerance_sig
11	0.0257	17	0.0423	-0.0166	cell envelope	control_sig
31	0.0726	36	0.0896	-0.017	PcG protein complex	control_sig
0	0	7	0.0174	-0.0174	DNA replication factor C complex	control_sig
1	0.0023	8	0.0199	-0.0176	tricarboxylic acid cycle enzyme complex	control_sig
38	0.0891	43	0.107	-0.0179	virion	control_sig
5	0.0117	12	0.0298	-0.0181	thylakoid	control_sig
24	0.0562	31	0.0771	-0.0209	periplasmic space	control_sig
10	0.0234	18	0.0448	-0.0214	symplast	control_sig
3	0.007	12	0.0298	-0.0228	respiratory chain complex IV	control_sig
34	0.0797	42	0.1045	-0.0248	cyclin-dependent protein kinase holoenzyme complex	control_sig
0	0	11	0.0273	-0.0273	Fc receptor complex	control_sig
48	0.1125	57	0.1419	-0.0294	protein-DNA complex	control_sig
9	0.0211	23	0.0572	-0.0361	insulin-like growth factor binding protein complex	control_sig
6	0.014	21	0.0522	-0.0382	replisome	control_sig
27	0.0633	41	0.102	-0.0387	voltage-gated calcium channel complex	control_sig
33	0.0773	47	0.117	-0.0397	pseudopodium	control_sig
51	0.1195	64	0.1593	-0.0398	protein serine/threonine phosphatase complex	control_sig
4	0.0093	20	0.0497	-0.0404	NADH dehydrogenase complex	control_sig
51	0.1195	65	0.1618	-0.0423	photoreceptor inner segment	control_sig
2	0.0046	20	0.0497	-0.0451	MHC protein complex	control_sig
16	0.0375	34	0.0846	-0.0471	cell wall	control_sig
16	0.0375	34	0.0846	-0.0471	dystrophin-associated glycoprotein complex	control_sig
23	0.0539	42	0.1045	-0.0506	plastid	control_sig
110	0.2579	124	0.3087	-0.0508	cell division site	control_sig
60	0.1406	77	0.1917	-0.0511	stereocilium bundle	control_sig
43	0.1008	62	0.1543	-0.0535	rhabdomere	control_sig
35	0.082	56	0.1394	-0.0574	mating projection	control_sig
45	0.1055	67	0.1668	-0.0613	kinetochore	control_sig
178	0.4173	194	0.483	-0.0657	transcription factor complex	control_sig
24	0.0562	49	0.1219	-0.0657	phosphatidylinositol 3-kinase complex	control_sig
64	0.15	87	0.2166	-0.0666	transcriptional repressor complex	control_sig
77	0.1805	100	0.2489	-0.0684	brush border	control_sig
71	0.1664	98	0.2439	-0.0775	microvillus	control_sig
258	0.6049	275	0.6846	-0.0797	cilium	control_sig
605	1.4185	605	1.5063	-0.0878	mitochondrion	control_sig
47	0.1102	81	0.2016	-0.0914	cellular bud	control_sig
14	0.0328	51	0.1269	-0.0941	immunoglobulin complex	control_sig
535	1.2544	552	1.3743	-0.1199	chromosome	control_sig
162	0.3798	204	0.5079	-0.1281	site of polarized growth	control_sig
480	1.1254	505	1.2573	-0.1319	endosome	control_sig
91	0.2133	145	0.361	-0.1477	filopodium	control_sig
344	0.8066	385	0.9585	-0.1519	neuronal cell body	control_sig
75	0.1758	132	0.3286	-0.1528	microbody	control_sig
51	0.1195	120	0.2987	-0.1792	basal part of cell	control_sig
774	1.8148	807	2.0092	-0.1944	cytoskeleton	control_sig
212	0.497	296	0.7369	-0.2399	cell leading edge	control_sig
131	0.3071	234	0.5826	-0.2755	extracellular matrix	control_sig
240	0.5627	339	0.844	-0.2813	apical part of cell	control_sig
1047	2.4549	1101	2.7412	-0.2863	vesicle	control_sig
510	1.1958	597	1.4864	-0.2906	synapse	control_sig
675	1.5827	774	1.927	-0.3443	neuron projection	control_sig
336	0.7878	457	1.1378	-0.35	vacuole	control_sig
277	0.6495	415	1.0332	-0.3837	extracellular organelle	control_sig
187	0.4384	334	0.8315	-0.3931	receptor complex	control_sig
2282	5.3507	2307	5.7439	-0.3932	membrane	control_sig
835	1.9578	957	2.3827	-0.4249	cell projection	control_sig
240	0.5627	410	1.0208	-0.4581	cell surface	control_sig
653	1.5311	992	2.4698	-0.9387	extracellular region	control_sig

## Sheet: f) AL HvC MF
High-tolerance count	High-tolerance % of sequences	Control count	Control % of sequences	Difference in % of sequeneces	GO-terms	Significance
3445	18.8684	3148	16.1477	2.7207	binding	high-tolerance_sig
1129	6.1835	790	4.0523	2.1312	nucleic acid binding	high-tolerance_sig
2637	14.4429	2483	12.7365	1.7064	protein binding	high-tolerance_sig
1843	10.0942	1814	9.3049	0.7893	catalytic activity	high-tolerance_sig
253	1.3856	197	1.0105	0.3751	ubiquitin-like protein transferase activity	high-tolerance_sig
148	0.8106	93	0.477	0.3336	nucleoside binding	high-tolerance_sig
108	0.5915	65	0.3334	0.2581	ribonucleoprotein complex binding	high-tolerance_sig
1196	6.5505	1230	6.3093	0.2412	ion binding	high-tolerance_sig
124	0.6791	88	0.4513	0.2278	translation regulator activity	high-tolerance_sig
505	2.7659	496	2.5442	0.2217	nucleotide binding	high-tolerance_sig
980	5.3675	1029	5.2782	0.0893	transferase activity	high-tolerance_sig
72	0.3943	61	0.3129	0.0814	helicase activity	high-tolerance_sig
85	0.4655	76	0.3898	0.0757	ligase activity	high-tolerance_sig
499	2.733	521	2.6724	0.0606	transporter activity	high-tolerance_sig
9	0.0492	1	0.0051	0.0441	transposase activity	high-tolerance_sig
22	0.1204	34	0.1744	-0.054	chemorepellent activity	control_sig
13	0.0712	25	0.1282	-0.057	oxygen binding	control_sig
24	0.1314	38	0.1949	-0.0635	amino acid binding	control_sig
17	0.0931	32	0.1641	-0.071	chemoattractant activity	control_sig
46	0.2519	63	0.3231	-0.0712	motor activity	control_sig
12	0.0657	27	0.1384	-0.0727	deacetylase activity	control_sig
221	1.2104	254	1.3028	-0.0924	structural molecule activity	control_sig
147	0.8051	175	0.8976	-0.0925	amide binding	control_sig
29	0.1588	49	0.2513	-0.0925	tetrapyrrole binding	control_sig
34	0.1862	56	0.2872	-0.101	extracellular matrix binding	control_sig
68	0.3724	93	0.477	-0.1046	dioxygenase activity	control_sig
22	0.1204	45	0.2308	-0.1104	neurotransmitter binding	control_sig
186	1.0187	222	1.1387	-0.12	peptide binding	control_sig
44	0.2409	80	0.4103	-0.1694	hormone binding	control_sig
22	0.1204	57	0.2923	-0.1719	antigen binding	control_sig
12	0.0657	47	0.241	-0.1753	cyclase activity	control_sig
35	0.1916	76	0.3898	-0.1982	monooxygenase activity	control_sig
51	0.2793	95	0.4873	-0.208	alcohol binding	control_sig
34	0.1862	81	0.4154	-0.2292	antioxidant activity	control_sig
549	3.0069	631	3.2367	-0.2298	enzyme regulator activity	control_sig
210	1.1501	270	1.3849	-0.2348	peptidase activity	control_sig
31	0.1697	79	0.4052	-0.2355	steroid binding	control_sig
15	0.0821	65	0.3334	-0.2513	isoprenoid binding	control_sig
359	1.9662	433	2.221	-0.2548	drug binding	control_sig
92	0.5038	162	0.8309	-0.3271	carbohydrate binding	control_sig
52	0.2848	121	0.6206	-0.3358	vitamin binding	control_sig
76	0.4162	165	0.8463	-0.4301	lyase activity	control_sig
129	0.7065	223	1.1438	-0.4373	cofactor binding	control_sig
90	0.4929	206	1.0566	-0.5637	carboxylic acid binding	control_sig
267	1.4623	418	2.1441	-0.6818	lipid binding	control_sig
285	1.5609	451	2.3134	-0.7525	oxidoreductase activity	control_sig
258	1.413	496	2.5442	-1.1312	signaling receptor activity	control_sig
288	1.5773	542	2.7802	-1.2029	molecular transducer activity	control_sig

## Sheet: g) AL HvL BP
High-tolerance count	High-tolerance % of sequences	Low-tolerance count	Low-tolerance % of sequences	Difference in % of sequeneces	GO-terms	Significance
1278	3.1997	1470	2.557	0.6427	macromolecule metabolic process	high-tolerance_sig
1358	3.4001	1665	2.8962	0.5039	nitrogen compound metabolic process	high-tolerance_sig
894	2.2383	1017	1.769	0.4693	protein metabolic process	high-tolerance_sig
1397	3.4977	1744	3.0336	0.4641	primary metabolic process	high-tolerance_sig
1501	3.7581	1895	3.2963	0.4618	metabolic process	high-tolerance_sig
266	0.6659	126	0.2191	0.4468	RNA processing	high-tolerance_sig
536	1.342	541	0.941	0.401	macromolecule modification	high-tolerance_sig
679	1.7	760	1.322	0.378	RNA metabolic process	high-tolerance_sig
345	0.8637	284	0.494	0.3697	macromolecule catabolic process	high-tolerance_sig
253	0.6334	161	0.28	0.3534	amide transport	high-tolerance_sig
816	2.043	994	1.729	0.314	nucleobase-containing compound metabolic process	high-tolerance_sig
793	1.9854	962	1.6733	0.3121	transport	high-tolerance_sig
810	2.028	1003	1.7447	0.2833	establishment of localization	high-tolerance_sig
183	0.4581	106	0.1843	0.2738	translation	high-tolerance_sig
425	1.064	460	0.8001	0.2639	vesicle-mediated transport	high-tolerance_sig
838	2.0981	1061	1.8456	0.2525	heterocycle metabolic process	high-tolerance_sig
577	1.4446	686	1.1932	0.2514	cellular localization	high-tolerance_sig
217	0.5433	168	0.2922	0.2511	peptide metabolic process	high-tolerance_sig
345	0.8637	355	0.6175	0.2462	proteolysis	high-tolerance_sig
386	0.9664	416	0.7236	0.2428	protein transport	high-tolerance_sig
393	0.9839	431	0.7497	0.2342	peptide transport	high-tolerance_sig
118	0.2954	41	0.0713	0.2241	ribosome biogenesis	high-tolerance_sig
124	0.3104	55	0.0956	0.2148	RNA splicing- via transesterification reactions	high-tolerance_sig
850	2.1281	1101	1.9151	0.213	cellular aromatic compound metabolic process	high-tolerance_sig
250	0.6259	238	0.4139	0.212	cellular amide metabolic process	high-tolerance_sig
102	0.2553	26	0.0452	0.2101	protein folding	high-tolerance_sig
956	2.3935	1260	2.1917	0.2018	localization	high-tolerance_sig
642	1.6074	818	1.4229	0.1845	cellular protein modification process	high-tolerance_sig
704	1.7626	918	1.5968	0.1658	macromolecule biosynthetic process	high-tolerance_sig
1362	3.4101	1867	3.2476	0.1625	regulation of biological process	high-tolerance_sig
1421	3.5578	1965	3.4181	0.1397	biological regulation	high-tolerance_sig
631	1.5798	828	1.4403	0.1395	cellular component biogenesis	high-tolerance_sig
670	1.6775	887	1.5429	0.1346	organelle organization	high-tolerance_sig
77	0.1927	41	0.0713	0.1214	Golgi organization	high-tolerance_sig
110	0.2754	93	0.1617	0.1137	vesicle organization	high-tolerance_sig
380	0.9514	491	0.854	0.0974	protein-containing complex assembly	high-tolerance_sig
81	0.2028	61	0.1061	0.0967	nucleobase-containing compound transport	high-tolerance_sig
116	0.2904	117	0.2035	0.0869	mitochondrion organization	high-tolerance_sig
213	0.5332	270	0.4696	0.0636	membrane organization	high-tolerance_sig
547	1.3695	751	1.3063	0.0632	multi-organism process	high-tolerance_sig
72	0.1802	69	0.12	0.0602	regulation of protein stability	high-tolerance_sig
118	0.2954	137	0.2383	0.0571	autophagy	high-tolerance_sig
33	0.0826	16	0.0278	0.0548	cytoplasm organization	high-tolerance_sig
41	0.1026	28	0.0487	0.0539	endoplasmic reticulum organization	high-tolerance_sig
174	0.4356	227	0.3948	0.0408	organelle localization	high-tolerance_sig
49	0.1226	48	0.0834	0.0392	organelle fusion	high-tolerance_sig
55	0.1377	59	0.1026	0.0351	vacuole organization	high-tolerance_sig
47	0.1176	49	0.0852	0.0324	nucleus organization	high-tolerance_sig
115	0.2879	154	0.2678	0.0201	cellular component disassembly	high-tolerance_sig
22	0.055	21	0.0365	0.0185	oxidative phosphorylation	high-tolerance_sig
102	0.2553	138	0.24	0.0153	viral process	high-tolerance_sig
316	0.7911	446	0.7758	0.0153	secretion	high-tolerance_sig
14	0.035	12	0.0208	0.0142	nucleotide-sugar metabolic process	high-tolerance_sig
7	0.0175	2	0.0034	0.0141	transposition	high-tolerance_sig
16	0.04	16	0.0278	0.0122	multi-organism behavior	high-tolerance_sig
32	0.0801	40	0.0695	0.0106	cellular respiration	high-tolerance_sig
0	0	6	0.0104	-0.0104	isoprenoid transport	low-tolerance_sig
1	0.0025	8	0.0139	-0.0114	photosynthesis	low-tolerance_sig
0	0	7	0.0121	-0.0121	fermentation	low-tolerance_sig
57	0.1427	90	0.1565	-0.0138	molting cycle	low-tolerance_sig
11	0.0275	24	0.0417	-0.0142	DNA geometric change	low-tolerance_sig
1	0.0025	10	0.0173	-0.0148	biofilm formation	low-tolerance_sig
62	0.1552	98	0.1704	-0.0152	protein polymerization	low-tolerance_sig
9	0.0225	22	0.0382	-0.0157	multicellular organismal movement	low-tolerance_sig
2	0.005	12	0.0208	-0.0158	fluid transport	low-tolerance_sig
1130	2.8292	1636	2.8458	-0.0166	response to stimulus	low-tolerance_sig
124	0.3104	188	0.327	-0.0166	interspecies interaction between organisms	low-tolerance_sig
2	0.005	13	0.0226	-0.0176	xenobiotic transport	low-tolerance_sig
2	0.005	13	0.0226	-0.0176	transport of virus	low-tolerance_sig
5	0.0125	18	0.0313	-0.0188	toxin metabolic process	low-tolerance_sig
7	0.0175	21	0.0365	-0.019	sleep	low-tolerance_sig
2	0.005	14	0.0243	-0.0193	cofactor transport	low-tolerance_sig
43	0.1076	73	0.1269	-0.0193	pigmentation	low-tolerance_sig
32	0.0801	58	0.1008	-0.0207	microtubule organizing center organization	low-tolerance_sig
61	0.1527	100	0.1739	-0.0212	neurotransmitter transport	low-tolerance_sig
551	1.3795	808	1.4055	-0.026	cellular component assembly	low-tolerance_sig
16	0.04	38	0.0661	-0.0261	peroxisome organization	low-tolerance_sig
66	0.1652	111	0.193	-0.0278	cellular amino acid metabolic process	low-tolerance_sig
28	0.0701	57	0.0991	-0.029	protein depolymerization	low-tolerance_sig
32	0.0801	63	0.1095	-0.0294	vitamin metabolic process	low-tolerance_sig
16	0.04	40	0.0695	-0.0295	DNA modification	low-tolerance_sig
4	0.01	23	0.04	-0.03	vitamin transport	low-tolerance_sig
452	1.1316	668	1.1619	-0.0303	immune system process	low-tolerance_sig
63	0.1577	112	0.1948	-0.0371	protein maturation	low-tolerance_sig
30	0.0751	65	0.113	-0.0379	carbohydrate transport	low-tolerance_sig
115	0.2879	189	0.3287	-0.0408	nuclear division	low-tolerance_sig
23	0.0575	58	0.1008	-0.0433	neurotransmitter metabolic process	low-tolerance_sig
9	0.0225	38	0.0661	-0.0436	killing of cells of other organism	low-tolerance_sig
5	0.0125	33	0.0574	-0.0449	excretion	low-tolerance_sig
21	0.0525	56	0.0974	-0.0449	syncytium formation	low-tolerance_sig
11	0.0275	43	0.0747	-0.0472	amino acid transport	low-tolerance_sig
28	0.0701	68	0.1182	-0.0481	cell killing	low-tolerance_sig
80	0.2003	143	0.2487	-0.0484	organelle fission	low-tolerance_sig
8	0.02	40	0.0695	-0.0495	amine transport	low-tolerance_sig
3	0.0075	34	0.0591	-0.0516	cellular aldehyde metabolic process	low-tolerance_sig
141	0.353	233	0.4053	-0.0523	cell growth	low-tolerance_sig
58	0.1452	114	0.1983	-0.0531	gene silencing	low-tolerance_sig
18	0.045	57	0.0991	-0.0541	endocrine process	low-tolerance_sig
69	0.1727	132	0.2296	-0.0569	DNA repair	low-tolerance_sig
30	0.0751	76	0.1322	-0.0571	pigment metabolic process	low-tolerance_sig
12	0.03	52	0.0904	-0.0604	amine metabolic process	low-tolerance_sig
21	0.0525	65	0.113	-0.0605	muscle adaptation	low-tolerance_sig
23	0.0575	69	0.12	-0.0625	secondary metabolic process	low-tolerance_sig
221	0.5533	355	0.6175	-0.0642	cell activation	low-tolerance_sig
438	1.0966	668	1.1619	-0.0653	transcription- DNA-templated	low-tolerance_sig
36	0.0901	90	0.1565	-0.0664	DNA packaging	low-tolerance_sig
20	0.05	67	0.1165	-0.0665	energy reserve metabolic process	low-tolerance_sig
5	0.0125	46	0.08	-0.0675	xenobiotic metabolic process	low-tolerance_sig
82	0.2053	159	0.2765	-0.0712	generation of precursor metabolites and energy	low-tolerance_sig
81	0.2028	158	0.2748	-0.072	cell maturation	low-tolerance_sig
54	0.1352	120	0.2087	-0.0735	sulfur compound metabolic process	low-tolerance_sig
62	0.1552	132	0.2296	-0.0744	hormone transport	low-tolerance_sig
93	0.2328	177	0.3078	-0.075	nucleotide metabolic process	low-tolerance_sig
32	0.0801	93	0.1617	-0.0816	polysaccharide metabolic process	low-tolerance_sig
16	0.04	72	0.1252	-0.0852	drug transport	low-tolerance_sig
42	0.1051	111	0.193	-0.0879	coagulation	low-tolerance_sig
18	0.045	77	0.1339	-0.0889	digestion	low-tolerance_sig
33	0.0826	99	0.1722	-0.0896	detection of stimulus	low-tolerance_sig
117	0.2929	222	0.3861	-0.0932	cell division	low-tolerance_sig
84	0.2103	176	0.3061	-0.0958	cofactor metabolic process	low-tolerance_sig
68	0.1702	153	0.2661	-0.0959	chromosome segregation	low-tolerance_sig
43	0.1076	119	0.2069	-0.0993	muscle contraction	low-tolerance_sig
61	0.1527	146	0.2539	-0.1012	rhythmic process	low-tolerance_sig
795	1.9904	1204	2.0943	-0.1039	cell communication	low-tolerance_sig
122	0.3054	238	0.4139	-0.1085	cytokine production	low-tolerance_sig
54	0.1352	143	0.2487	-0.1135	lipid transport	low-tolerance_sig
32	0.0801	112	0.1948	-0.1147	tissue remodeling	low-tolerance_sig
31	0.0776	112	0.1948	-0.1172	cellular ketone metabolic process	low-tolerance_sig
140	0.3505	271	0.4714	-0.1209	DNA metabolic process	low-tolerance_sig
1003	2.5112	1515	2.6353	-0.1241	developmental process	low-tolerance_sig
37	0.0926	125	0.2174	-0.1248	cell recognition	low-tolerance_sig
128	0.3204	261	0.454	-0.1336	oxidation-reduction process	low-tolerance_sig
28	0.0701	121	0.2104	-0.1403	DNA replication	low-tolerance_sig
29	0.0726	128	0.2226	-0.15	organic acid transport	low-tolerance_sig
185	0.4631	354	0.6157	-0.1526	chromosome organization	low-tolerance_sig
54	0.1352	167	0.2904	-0.1552	regulation of body fluid levels	low-tolerance_sig
62	0.1552	181	0.3148	-0.1596	extracellular structure organization	low-tolerance_sig
19	0.0475	126	0.2191	-0.1716	hormone metabolic process	low-tolerance_sig
441	1.1041	735	1.2785	-0.1744	reproduction	low-tolerance_sig
451	1.1291	754	1.3115	-0.1824	regulation of molecular function	low-tolerance_sig
300	0.7511	537	0.9341	-0.183	cell cycle	low-tolerance_sig
140	0.3505	307	0.534	-0.1835	nervous system process	low-tolerance_sig
251	0.6284	471	0.8193	-0.1909	growth	low-tolerance_sig
96	0.2403	250	0.4348	-0.1945	drug metabolic process	low-tolerance_sig
257	0.6434	483	0.8401	-0.1967	cellular component morphogenesis	low-tolerance_sig
96	0.2403	255	0.4435	-0.2032	carbohydrate metabolic process	low-tolerance_sig
46	0.1151	187	0.3252	-0.2101	alcohol metabolic process	low-tolerance_sig
1044	2.6139	1627	2.8301	-0.2162	multicellular organismal process	low-tolerance_sig
58	0.1452	216	0.3757	-0.2305	blood circulation	low-tolerance_sig
179	0.4481	394	0.6853	-0.2372	ion transport	low-tolerance_sig
143	0.358	368	0.6401	-0.2821	cellular lipid metabolic process	low-tolerance_sig
443	1.1091	800	1.3915	-0.2824	phosphorus metabolic process	low-tolerance_sig
328	0.8212	645	1.1219	-0.3007	movement of cell or subcellular component	low-tolerance_sig
317	0.7936	636	1.1063	-0.3127	locomotion	low-tolerance_sig
593	1.4847	1034	1.7986	-0.3139	regulation of biological quality	low-tolerance_sig
146	0.3655	394	0.6853	-0.3198	biological adhesion	low-tolerance_sig
296	0.7411	611	1.0628	-0.3217	cell population proliferation	low-tolerance_sig
144	0.3605	394	0.6853	-0.3248	cell adhesion	low-tolerance_sig
175	0.4381	443	0.7705	-0.3324	lipid metabolic process	low-tolerance_sig
154	0.3855	419	0.7288	-0.3433	organic acid metabolic process	low-tolerance_sig

## Sheet: h) AL HvL CC
High-tolerance count	High-tolerance % of sequences	Low-tolerance count	Low-tolerance % of sequences	Difference in % of sequeneces	GO-terms	Significance
1402	8.2674	1396	6.2996	1.9678	intracellular membrane-bounded organelle	high-tolerance_sig
1636	9.6473	1882	8.4927	1.1546	intracellular organelle	high-tolerance_sig
899	5.3013	921	4.1561	1.1452	protein-containing complex	high-tolerance_sig
1598	9.4232	1858	8.3844	1.0388	cytoplasm	high-tolerance_sig
1648	9.7181	1929	8.7048	1.0133	organelle	high-tolerance_sig
245	1.4447	103	0.4648	0.9799	ribonucleoprotein complex	high-tolerance_sig
978	5.7671	1121	5.0586	0.7085	nucleus	high-tolerance_sig
425	2.5061	426	1.9223	0.5838	endoplasmic reticulum	high-tolerance_sig
230	1.3562	177	0.7987	0.5575	nucleolus	high-tolerance_sig
1891	11.151	2349	10.6001	0.5509	cell part	high-tolerance_sig
65	0.3832	10	0.0451	0.3381	proteasome complex	high-tolerance_sig
79	0.4658	32	0.1444	0.3214	spliceosomal complex	high-tolerance_sig
610	3.5971	727	3.2806	0.3165	intracellular non-membrane-bounded organelle	high-tolerance_sig
54	0.3184	25	0.1128	0.2056	preribosome	high-tolerance_sig
44	0.2594	20	0.0902	0.1692	ribosome	high-tolerance_sig
39	0.2299	19	0.0857	0.1442	small nuclear ribonucleoprotein complex	high-tolerance_sig
283	1.6688	343	1.5478	0.121	Golgi apparatus	high-tolerance_sig
240	1.4152	292	1.3176	0.0976	mitochondrion	high-tolerance_sig
24	0.1415	10	0.0451	0.0964	nuclear pore	high-tolerance_sig
30	0.1769	21	0.0947	0.0822	polysome	high-tolerance_sig
12	0.0707	2	0.009	0.0617	exosome (RNase complex)	high-tolerance_sig
25	0.1474	20	0.0902	0.0572	protein acetyltransferase complex	high-tolerance_sig
12	0.0707	5	0.0225	0.0482	small ribosomal subunit	high-tolerance_sig
9	0.053	3	0.0135	0.0395	small nucleolar ribonucleoprotein complex	high-tolerance_sig
8	0.0471	3	0.0135	0.0336	signal recognition particle	high-tolerance_sig
6	0.0353	1	0.0045	0.0308	TIM23 mitochondrial import inner membrane translocase complex	high-tolerance_sig
5	0.0294	0	0	0.0294	gamma-tubulin complex	high-tolerance_sig
14	0.0825	12	0.0541	0.0284	mRNA cleavage factor complex	high-tolerance_sig
20	0.1179	20	0.0902	0.0277	RNA polymerase complex	high-tolerance_sig
0	0	6	0.027	-0.027	dosage compensation complex	low-tolerance_sig
0	0	6	0.027	-0.027	condensin complex	low-tolerance_sig
0	0	6	0.027	-0.027	origin recognition complex	low-tolerance_sig
0	0	6	0.027	-0.027	DNA replication factor C complex	low-tolerance_sig
26	0.1533	40	0.1805	-0.0272	histone methyltransferase complex	low-tolerance_sig
9	0.053	18	0.0812	-0.0282	axoneme	low-tolerance_sig
8	0.0471	17	0.0767	-0.0296	cell wall	low-tolerance_sig
13	0.0766	24	0.1083	-0.0317	mating projection	low-tolerance_sig
68	0.4009	96	0.4332	-0.0323	ubiquitin ligase complex	low-tolerance_sig
5	0.0294	15	0.0676	-0.0382	cell envelope	low-tolerance_sig
10	0.0589	22	0.0992	-0.0403	virion	low-tolerance_sig
3	0.0176	13	0.0586	-0.041	replisome	low-tolerance_sig
17	0.1002	32	0.1444	-0.0442	transcription elongation factor complex	low-tolerance_sig
6	0.0353	18	0.0812	-0.0459	periplasmic space	low-tolerance_sig
4	0.0235	16	0.0722	-0.0487	immunoglobulin complex	low-tolerance_sig
12	0.0707	27	0.1218	-0.0511	rhabdomere	low-tolerance_sig
4	0.0235	17	0.0767	-0.0532	voltage-gated calcium channel complex	low-tolerance_sig
6	0.0353	20	0.0902	-0.0549	PcG protein complex	low-tolerance_sig
2	0.0117	15	0.0676	-0.0559	symplast	low-tolerance_sig
2	0.0117	16	0.0722	-0.0605	insulin-like growth factor binding protein complex	low-tolerance_sig
17	0.1002	37	0.1669	-0.0667	photoreceptor inner segment	low-tolerance_sig
13	0.0766	32	0.1444	-0.0678	protein-DNA complex	low-tolerance_sig
7	0.0412	25	0.1128	-0.0716	plastid	low-tolerance_sig
8	0.0471	28	0.1263	-0.0792	pseudopodium	low-tolerance_sig
21	0.1238	45	0.203	-0.0792	stereocilium bundle	low-tolerance_sig
6	0.0353	26	0.1173	-0.082	phosphatidylinositol 3-kinase complex	low-tolerance_sig
12	0.0707	34	0.1534	-0.0827	protein serine/threonine phosphatase complex	low-tolerance_sig
7	0.0412	28	0.1263	-0.0851	cyclin-dependent protein kinase holoenzyme complex	low-tolerance_sig
36	0.2122	67	0.3023	-0.0901	cell division site	low-tolerance_sig
416	2.4531	564	2.5451	-0.092	vesicle	low-tolerance_sig
4	0.0235	26	0.1173	-0.0938	dystrophin-associated glycoprotein complex	low-tolerance_sig
19	0.112	46	0.2075	-0.0955	transcriptional repressor complex	low-tolerance_sig
17	0.1002	48	0.2166	-0.1164	cellular bud	low-tolerance_sig
61	0.3597	106	0.4783	-0.1186	site of polarized growth	low-tolerance_sig
61	0.3597	107	0.4828	-0.1231	transcription factor complex	low-tolerance_sig
40	0.2358	81	0.3655	-0.1297	midbody	low-tolerance_sig
23	0.1356	63	0.2842	-0.1486	brush border	low-tolerance_sig
29	0.171	72	0.3249	-0.1539	microbody	low-tolerance_sig
98	0.5778	163	0.7355	-0.1577	centrosome	low-tolerance_sig
17	0.1002	59	0.2662	-0.166	kinetochore	low-tolerance_sig
31	0.1828	80	0.361	-0.1782	filopodium	low-tolerance_sig
12	0.0707	56	0.2527	-0.182	microvillus	low-tolerance_sig
81	0.4776	148	0.6678	-0.1902	cilium	low-tolerance_sig
158	0.9317	257	1.1597	-0.228	endosome	low-tolerance_sig
14	0.0825	69	0.3113	-0.2288	basal part of cell	low-tolerance_sig
130	0.7665	240	1.083	-0.3165	vacuole	low-tolerance_sig
65	0.3832	165	0.7445	-0.3613	cell leading edge	low-tolerance_sig
89	0.5248	199	0.898	-0.3732	extracellular organelle	low-tolerance_sig
108	0.6368	228	1.0288	-0.392	neuronal cell body	low-tolerance_sig
38	0.224	152	0.6859	-0.4619	extracellular matrix	low-tolerance_sig
66	0.3891	192	0.8664	-0.4773	apical part of cell	low-tolerance_sig
53	0.3125	177	0.7987	-0.4862	receptor complex	low-tolerance_sig
174	1.026	343	1.5478	-0.5218	synapse	low-tolerance_sig
87	0.513	230	1.0379	-0.5249	cell surface	low-tolerance_sig
167	0.9847	340	1.5342	-0.5495	chromosome	low-tolerance_sig
862	5.0831	1258	5.6768	-0.5937	membrane	low-tolerance_sig
265	1.5626	478	2.157	-0.5944	cytoskeleton	low-tolerance_sig
211	1.2442	442	1.9945	-0.7503	neuron projection	low-tolerance_sig
267	1.5744	528	2.3826	-0.8082	cell projection	low-tolerance_sig
264	1.5567	528	2.3826	-0.8259	extracellular region	low-tolerance_sig

## Sheet: i) AL HvL MF
High-tolerance count	High-tolerance % of sequences	Low-tolerance count	Low-tolerance % of sequences	Difference in % of sequeneces	GO-terms	Significance
1345	19.358	1790	16.4522	2.9058	binding	high-tolerance_sig
436	6.2751	451	4.1452	2.1299	nucleic acid binding	high-tolerance_sig
789	11.3557	1006	9.2463	2.1094	catalytic activity	high-tolerance_sig
1020	14.6804	1427	13.1158	1.5646	protein binding	high-tolerance_sig
381	5.4835	532	4.8897	0.5938	hydrolase activity	high-tolerance_sig
58	0.8347	40	0.3676	0.4671	ribonucleoprotein complex binding	high-tolerance_sig
60	0.8635	46	0.4227	0.4408	translation regulator activity	high-tolerance_sig
84	1.2089	90	0.8272	0.3817	ubiquitin-like protein transferase activity	high-tolerance_sig
61	0.8779	54	0.4963	0.3816	nucleoside binding	high-tolerance_sig
46	0.662	43	0.3952	0.2668	ligase activity	high-tolerance_sig
199	2.8641	285	2.6194	0.2447	nucleotide binding	high-tolerance_sig
30	0.4317	32	0.2941	0.1376	helicase activity	high-tolerance_sig
100	1.4392	143	1.3143	0.1249	peptidase activity	high-tolerance_sig
5	0.0719	20	0.1838	-0.1119	chemorepellent activity	low-tolerance_sig
5	0.0719	22	0.2022	-0.1303	neurotransmitter binding	low-tolerance_sig
84	1.2089	146	1.3419	-0.133	structural molecule activity	low-tolerance_sig
12	0.1727	37	0.34	-0.1673	steroid binding	low-tolerance_sig
59	0.8491	111	1.0202	-0.1711	amide binding	low-tolerance_sig
10	0.1439	35	0.3216	-0.1777	extracellular matrix binding	low-tolerance_sig
18	0.259	49	0.4503	-0.1913	alcohol binding	low-tolerance_sig
15	0.2158	45	0.4136	-0.1978	antioxidant activity	low-tolerance_sig
18	0.259	50	0.4595	-0.2005	motor activity	low-tolerance_sig
153	2.202	264	2.4264	-0.2244	transporter activity	low-tolerance_sig
34	0.4893	78	0.7169	-0.2276	carbohydrate binding	low-tolerance_sig
11	0.1583	43	0.3952	-0.2369	hormone binding	low-tolerance_sig
2	0.0287	30	0.2757	-0.247	isoprenoid binding	low-tolerance_sig
13	0.1871	48	0.4411	-0.254	dioxygenase activity	low-tolerance_sig
10	0.1439	44	0.4044	-0.2605	monooxygenase activity	low-tolerance_sig
40	0.5757	91	0.8363	-0.2606	lyase activity	low-tolerance_sig
2	0.0287	32	0.2941	-0.2654	cyclase activity	low-tolerance_sig
15	0.2158	60	0.5514	-0.3356	vitamin binding	low-tolerance_sig
52	0.7484	118	1.0845	-0.3361	cofactor binding	low-tolerance_sig
188	2.7058	342	3.1433	-0.4375	enzyme regulator activity	low-tolerance_sig
83	1.1945	183	1.6819	-0.4874	chromatin binding	low-tolerance_sig
127	1.8278	254	2.3345	-0.5067	drug binding	low-tolerance_sig
115	1.6551	236	2.1691	-0.514	oxidoreductase activity	low-tolerance_sig
401	5.7714	692	6.3602	-0.5888	ion binding	low-tolerance_sig
28	0.4029	115	1.0569	-0.654	carboxylic acid binding	low-tolerance_sig
87	1.2521	220	2.022	-0.7699	lipid binding	low-tolerance_sig
69	0.993	277	2.5459	-1.5529	signaling receptor activity	low-tolerance_sig
78	1.1226	308	2.8308	-1.7082	molecular transducer activity	low-tolerance_sig

[truncated: 14 more sheets: j) AL - HvC, HvL shared, k) HT unique terms, l) BP-HvL-vs-HvC, m) BP-HvC-vs-HvL, n) CC-HvL-vs-HvC, o) CC-HvC-vs-HvL, p) MF-HvL-vs-HvC, q) MF-HvC-vs-HvL, r) enhanced&repressed GOs in H , s) eggNOG-GO-assign, t) PFAM&GODM-GO-assign, u) Raw PIR GO-Slims_C vs L, v) Raw PIR GO-Slims_C vs H, w) Raw PIR GO-slims_L vs H]
