# Supplementary material for: Differences in gene expression between high and low tolerance rainbow trout (Oncorhynchus mykiss) to acute thermal stress
Source: PLoS One. 2025 Jan 8;20(1):e0312694. doi: 10.1371/journal.pone.0312694 (PMC11709236; doi:10.1371/journal.pone.0312694)
Supplement: S6 File — For a more detailed description of all the worksheets in the supplementary files the reader is directed to the DRYAD repository: doi.org/10.5061/dryad.6wwpzgn74. (XLSX) [file pone.0312694.s006.xlsx]

## Sheet: a) Alma-HvsC-mapped
Expr Log Ratio	Expr p-value	ID	Flags	Symbol	Entrez Gene Name	Location	Type(s)
2.513	2.14e-12	ENSMUSP00000127760	D	2610021A01Rik	RIKEN cDNA 2610021A01 gene	Other	other
1.314	1.18e-03	ENSMUSP00000127760	D	2610021A01Rik	RIKEN cDNA 2610021A01 gene	Other	other
3.709	5.36e-23	ENSMUSP00000021406		2700097O09Rik	RIKEN cDNA 2700097O09 gene	Extracellular Space	other
-1.125	1.15e-04	ENSP00000378868		A1CF	APOBEC1 complementation factor	Nucleus	other
-0.845	1.90e-03	ENSP00000423190		AADAT	aminoadipate aminotransferase	Cytoplasm	enzyme
1.297	2.98e-05	ENSP00000261880		AAGAB	alpha and gamma adaptin binding protein	Cytoplasm	other
2.283	3.44e-11	ENSP00000386456		AAK1	AP2 associated kinase 1	Cytoplasm	kinase
-1.809	2.56e-08	ENSP00000431808		AAMDC	adipogenesis associated Mth938 domain containing	Cytoplasm	other
1.333	4.80e-07	ENSP00000248450	D	AAMP	angio associated migratory cell protein	Plasma Membrane	other
1.291	8.21e-05	ENSP00000248450	D	AAMP	angio associated migratory cell protein	Plasma Membrane	other
3.027	1.83e-17	ENSP00000261772		AARS1	alanyl-tRNA synthetase 1	Cytoplasm	enzyme
-3.126	2.28e-10	ENSP00000205214		AASDH	aminoadipate-semialdehyde dehydrogenase	Other	enzyme
1.962	2.25e-11	ENSP00000278618		AASDHPPT	aminoadipate-semialdehyde dehydrogenase-phosphopantetheinyl transferase	Cytoplasm	enzyme
2.336	4.49e-04	NP_001073864.2		AATK	apoptosis associated tyrosine kinase	Cytoplasm	kinase
-1.076	7.79e-04	AAI46857.1	D	ABCA1	ATP binding cassette subfamily A member 1	Plasma Membrane	transporter
-1.668	1.07e-07	ENSP00000363868	D	ABCA1	ATP binding cassette subfamily A member 1	Plasma Membrane	transporter
-1.310	5.50e-05	ENSP00000344155		ABCA2	ATP binding cassette subfamily A member 2	Plasma Membrane	transporter
2.073	4.10e-10	ENSP00000376443		ABCA5	ATP binding cassette subfamily A member 5	Plasma Membrane	transporter
2.184	6.16e-04	ENSMUSP00000128121		ABCA7	ATP binding cassette subfamily A member 7	Plasma Membrane	transporter
-1.463	3.10e-05	NP_003733.2		ABCB11	ATP binding cassette subfamily B member 11	Plasma Membrane	transporter
-1.095	6.03e-03	ENSP00000265723	D	ABCB4	ATP binding cassette subfamily B member 4	Plasma Membrane	transporter
-1.800	9.94e-05	ENSP00000265723	D	ABCB4	ATP binding cassette subfamily B member 4	Plasma Membrane	transporter
1.774	1.35e-06	ENSP00000265316		ABCB6	ATP binding cassette subfamily B member 6 (Langereis blood group)	Cytoplasm	transporter
2.733	5.58e-18	ENSP00000253577	D	ABCB7	ATP binding cassette subfamily B member 7	Cytoplasm	transporter
1.268	4.36e-06	ENSP00000253577	D	ABCB7	ATP binding cassette subfamily B member 7	Cytoplasm	transporter
-4.728	1.53e-06	NP_004987.2		ABCC1	ATP binding cassette subfamily C member 1	Plasma Membrane	transporter
-1.212	6.61e-03	ENSP00000311030		ABCC12	ATP binding cassette subfamily C member 12	Cytoplasm	transporter
-1.260	2.79e-04	AAB09422.1		ABCC2	ATP binding cassette subfamily C member 2	Plasma Membrane	transporter
2.644	9.30e-17	ENSP00000285238	D	ABCC3	ATP binding cassette subfamily C member 3	Plasma Membrane	transporter
-1.474	1.85e-04	ENSP00000285238	D	ABCC3	ATP binding cassette subfamily C member 3	Plasma Membrane	transporter
4.898	1.42e-25	NP_005836.2	D	ABCC4	ATP binding cassette subfamily C member 4	Plasma Membrane	transporter
-2.861	1.65e-06	NP_005836.2	D	ABCC4	ATP binding cassette subfamily C member 4	Plasma Membrane	transporter
1.810	9.09e-09	ENSP00000333926		ABCC5	ATP binding cassette subfamily C member 5	Plasma Membrane	transporter
2.042	3.13e-04	ENSP00000261200		ABCC9	ATP binding cassette subfamily C member 9	Plasma Membrane	ion channel
1.339	1.76e-04	ENSP00000218104		ABCD1	ATP binding cassette subfamily D member 1	Plasma Membrane	transporter
-2.726	1.23e-06	ENSP00000310688		ABCD2	ATP binding cassette subfamily D member 2	Cytoplasm	transporter
-1.996	8.00e-07	ENSP00000359233	D	ABCD3	ATP binding cassette subfamily D member 3	Cytoplasm	transporter
-2.159	1.68e-10	ENSP00000359233	D	ABCD3	ATP binding cassette subfamily D member 3	Cytoplasm	transporter
-2.131	1.44e-09	ENSP00000359233	D	ABCD3	ATP binding cassette subfamily D member 3	Cytoplasm	transporter
-1.556	7.92e-04	ENSP00000349396		ABCD4	ATP binding cassette subfamily D member 4	Cytoplasm	transporter
2.235	3.51e-12	ENSP00000296577	D	ABCE1	ATP binding cassette subfamily E member 1	Cytoplasm	transporter
1.931	8.06e-10	ENSP00000296577	D	ABCE1	ATP binding cassette subfamily E member 1	Cytoplasm	transporter
1.839	9.92e-09	ENSP00000313603		ABCF1	ATP binding cassette subfamily F member 1	Cytoplasm	transporter
2.930	2.21e-14	ENSP00000222388	D	ABCF2-H2BK1	ABCF2-H2BK1 readthrough	Other	other
2.702	4.51e-13	ENSP00000222388	D	ABCF2-H2BK1	ABCF2-H2BK1 readthrough	Other	other
1.329	6.19e-06	ENSP00000222388	D	ABCF2-H2BK1	ABCF2-H2BK1 readthrough	Other	other
3.237	4.83e-21	ENSP00000411471	D	ABCF3	ATP binding cassette subfamily F member 3	Other	transporter
2.585	5.40e-15	ENSP00000411471	D	ABCF3	ATP binding cassette subfamily F member 3	Other	transporter
-3.062	4.64e-06	ENSP00000354995		ABCG1	ATP binding cassette subfamily G member 1	Plasma Membrane	transporter
-1.839	1.62e-09	ENSP00000237612	D	ABCG2	ATP binding cassette subfamily G member 2 (Junior blood group)	Plasma Membrane	transporter
-1.884	1.65e-06	ENSP00000237612	D	ABCG2	ATP binding cassette subfamily G member 2 (Junior blood group)	Plasma Membrane	transporter
-2.845	2.23e-15	NP_071881.1		ABCG5	ATP binding cassette subfamily G member 5	Plasma Membrane	transporter
-1.696	7.30e-06	ENSP00000272286		ABCG8	ATP binding cassette subfamily G member 8	Plasma Membrane	transporter
0.994	9.73e-03	ENSP00000326491		ABHD1	abhydrolase domain containing 1	Other	other
1.142	3.63e-04	ENSP00000273359		ABHD10	abhydrolase domain containing 10, depalmitoylase	Cytoplasm	enzyme
-1.184	3.09e-05	ENSP00000365725		ABHD12	abhydrolase domain containing 12, lysophospholipase	Plasma Membrane	enzyme
-1.135	2.13e-03	ENSP00000336693	D	ABHD12B	abhydrolase domain containing 12B	Other	peptidase
-1.976	3.14e-05	ENSP00000336693	D	ABHD12B	abhydrolase domain containing 12B	Other	peptidase
-1.732	2.83e-03	AAH12476.2	D	ABHD15	abhydrolase domain containing 15	Extracellular Space	other
-2.508	2.95e-11	NP_937790.2	D	ABHD15	abhydrolase domain containing 15	Extracellular Space	other
-2.699	1.53e-12	AAQ88579.1	D	ABHD15	abhydrolase domain containing 15	Extracellular Space	other
1.971	2.33e-10	ENSP00000250974	D	ABHD17A	abhydrolase domain containing 17A, depalmitoylase	Plasma Membrane	enzyme
1.308	7.95e-04	ENSP00000250974	D	ABHD17A	abhydrolase domain containing 17A, depalmitoylase	Plasma Membrane	enzyme
2.854	1.78e-13	ENSP00000366240	D	ABHD17B	abhydrolase domain containing 17B, depalmitoylase	Plasma Membrane	peptidase
1.719	1.70e-10	ENSP00000366240	D	ABHD17B	abhydrolase domain containing 17B, depalmitoylase	Plasma Membrane	peptidase
0.830	6.65e-03	ENSP00000258884		ABHD17C	abhydrolase domain containing 17C, depalmitoylase	Plasma Membrane	enzyme
3.716	9.97e-10	ENSP00000268129	D	ABHD2	abhydrolase domain containing 2, acylglycerol lipase	Cytoplasm	enzyme
2.650	1.69e-17	ENSP00000268129	D	ABHD2	abhydrolase domain containing 2, acylglycerol lipase	Cytoplasm	enzyme
-3.160	3.84e-06	ENSP00000268129	D	ABHD2	abhydrolase domain containing 2, acylglycerol lipase	Cytoplasm	enzyme
1.770	8.86e-06	ENSP00000414558		ABHD4	abhydrolase domain containing 4, N-acyl phospholipase B	Cytoplasm	peptidase
-2.145	8.49e-05	ENSP00000390849		ABHD5	abhydrolase domain containing 5, lysophosphatidic acid acyltransferase	Cytoplasm	enzyme
-2.345	6.18e-05	XP_011517591.1		ABI1	abl interactor 1	Cytoplasm	other
1.669	1.44e-06	ENSP00000361423		ABL1	ABL proto-oncogene 1, non-receptor tyrosine kinase	Nucleus	kinase
5.659	7.45e-10	ENSP00000393511		ABLIM2	actin binding LIM protein family member 2	Cytoplasm	other
1.850	7.64e-11	ENSP00000303909		ABR	ABR activator of RhoGEF and GTPase	Cytoplasm	other
1.928	2.34e-05	NP_631905.1		ABRA	actin binding Rho activating protein	Cytoplasm	other
2.266	3.23e-12	ENSP00000369857	D	ABRAXAS1	abraxas 1, BRCA1 A complex subunit	Nucleus	other
-2.142	4.72e-07	ENSP00000369857	D	ABRAXAS1	abraxas 1, BRCA1 A complex subunit	Nucleus	other
1.203	1.12e-04	ENSP00000298492		ABRAXAS2	abraxas 2, BRISC complex subunit	Nucleus	other
0.884	7.52e-03	ENSP00000274849		ABT1	activator of basal transcription 1	Nucleus	transcription regulator
-1.653	6.06e-09	XP_006713832.1		ABTB1	ankyrin repeat and BTB domain containing 1	Cytoplasm	translation regulator
-1.833	7.04e-08	ENSP00000333664		ACAA1	acetyl-CoA acyltransferase 1	Cytoplasm	enzyme
-1.357	6.45e-04	ENSP00000285093	D	ACAA2	acetyl-CoA acyltransferase 2	Cytoplasm	enzyme
-2.422	1.35e-09	ENSP00000285093	D	ACAA2	acetyl-CoA acyltransferase 2	Cytoplasm	enzyme
2.341	3.52e-16	ENSP00000483300	D	ACACA	acetyl-CoA carboxylase alpha	Cytoplasm	enzyme
2.012	5.17e-08	ENSP00000483300	D	ACACA	acetyl-CoA carboxylase alpha	Cytoplasm	enzyme
-2.513	2.94e-11	ENSP00000341044	D	ACACB	acetyl-CoA carboxylase beta	Cytoplasm	enzyme
-4.721	2.39e-29	ENSP00000341044	D	ACACB	acetyl-CoA carboxylase beta	Cytoplasm	enzyme
-2.053	3.61e-11	EAW97970.1		ACAD10	acyl-CoA dehydrogenase family member 10	Cytoplasm	enzyme
-1.140	8.61e-05	ENSP00000264990		ACAD11	acyl-CoA dehydrogenase family member 11	Cytoplasm	enzyme
-1.611	2.62e-07	ENSP00000233710		ACADL	acyl-CoA dehydrogenase long chain	Cytoplasm	enzyme
-1.440	1.54e-08	ENSP00000242592	D	ACADS	acyl-CoA dehydrogenase short chain	Cytoplasm	enzyme
-2.248	4.75e-14	NP_000008.1	D	ACADS	acyl-CoA dehydrogenase short chain	Cytoplasm	enzyme
-1.257	6.36e-06	XP_011522131.1		ACADVL	acyl-CoA dehydrogenase very long chain	Cytoplasm	enzyme
1.997	1.28e-04	XP_011519615.1		ACAN	aggrecan	Extracellular Space	other
2.706	2.72e-26	ENSP00000355777	D	ACBD3	acyl-CoA binding domain containing 3	Cytoplasm	other
2.063	3.46e-14	ENSP00000355777	D	ACBD3	acyl-CoA binding domain containing 3	Cytoplasm	other
-2.434	1.20e-14	ENSMUSP00000024492		ACBD4	acyl-CoA binding domain containing 4	Other	other
3.495	1.92e-10	NP_001339511.1	D	ACBD5	acyl-CoA binding domain containing 5	Nucleus	other
-2.628	1.03e-15	ENSP00000379568	D	ACBD5	acyl-CoA binding domain containing 5	Nucleus	other
1.160	3.18e-04	ENSP00000356567		ACBD6	acyl-CoA binding domain containing 6	Cytoplasm	other
-1.911	7.02e-05	NP_075065.3		ACD	ACD shelterin complex subunit and telomerase recruitment factor	Nucleus	other
1.736	3.87e-10	ENSP00000342609		ACER2	alkaline ceramidase 2	Cytoplasm	enzyme
-1.519	4.43e-03	ENSP00000434480	D	ACER3	alkaline ceramidase 3	Cytoplasm	enzyme
-1.872	9.93e-03	ENSP00000434480	D	ACER3	alkaline ceramidase 3	Cytoplasm	enzyme
-2.162	1.95e-10	ENSP00000249887		ACKR4	atypical chemokine receptor 4	Plasma Membrane	G-protein coupled receptor
3.689	7.58e-16	ENSP00000253792	D	ACLY	ATP citrate lyase	Cytoplasm	enzyme
2.682	9.88e-18	ENSP00000253792	D	ACLY	ATP citrate lyase	Cytoplasm	enzyme
-5.028	3.38e-37	ENSP00000348459		ACMSD	aminocarboxymuconate semialdehyde decarboxylase	Cytoplasm	enzyme
1.842	2.58e-10	ENSP00000216254	D	ACO2	aconitase 2	Cytoplasm	enzyme
1.182	2.38e-05	ENSP00000216254	D	ACO2	aconitase 2	Cytoplasm	enzyme
-3.116	2.65e-24	AAI27748.1	D	ACOT1	acyl-CoA thioesterase 1	Cytoplasm	enzyme
-3.972	1.54e-22	NP_001032238.1	D	ACOT1	acyl-CoA thioesterase 1	Cytoplasm	enzyme
-1.679	1.44e-08	ENSP00000360366	D	ACOT11	acyl-CoA thioesterase 11	Cytoplasm	enzyme
-2.031	4.46e-05	ENSP00000360366	D	ACOT11	acyl-CoA thioesterase 11	Cytoplasm	enzyme
-2.360	2.75e-07	AAH04436.2		ACOT2	acyl-CoA thioesterase 2	Cytoplasm	enzyme
1.455	1.99e-05	ENSP00000367086		ACOT7	acyl-CoA thioesterase 7	Cytoplasm	enzyme
-2.103	3.87e-10	ENSP00000293217		ACOX1	acyl-CoA oxidase 1	Cytoplasm	enzyme
-0.998	2.69e-03	ENSP00000348775		ACOX3	acyl-CoA oxidase 3, pristanoyl	Cytoplasm	enzyme
1.616	2.11e-08	ENSP00000407761		ACOXL	acyl-CoA oxidase like	Other	enzyme
-1.114	3.07e-04	ENSP00000256997		ACP2	acid phosphatase 2, lysosomal	Cytoplasm	phosphatase
-1.436	4.42e-07	NP_001104504.1		ACP5	acid phosphatase 5, tartrate resistant	Cytoplasm	phosphatase
1.705	1.30e-08	ENSP00000463574		ACP6	acid phosphatase 6, lysophosphatidic	Cytoplasm	phosphatase
-0.944	9.95e-04	ENSP00000327557		ACP7	acid phosphatase 7, tartrate resistant (putative)	Other	enzyme
2.756	3.22e-20	ENSP00000465589	D	ACSBG2	acyl-CoA synthetase bubblegum family member 2	Cytoplasm	enzyme
-3.216	1.27e-08	NP_001276106.1	D	ACSBG2	acyl-CoA synthetase bubblegum family member 2	Cytoplasm	enzyme
-1.030	1.30e-03	ENSP00000401831		ACSF2	acyl-CoA synthetase family member 2	Cytoplasm	enzyme
-2.276	1.63e-04	ENSP00000422607		ACSL1	acyl-CoA synthetase long chain family member 1	Cytoplasm	enzyme
-2.612	3.25e-05	NP_001192179.1	D	ACSL6	acyl-CoA synthetase long chain family member 6	Cytoplasm	enzyme
-4.472	3.10e-04	NP_001192180.1	D	ACSL6	acyl-CoA synthetase long chain family member 6	Cytoplasm	enzyme
-1.464	6.50e-06	ENSP00000253382	D	ACSS2	acyl-CoA synthetase short chain family member 2	Cytoplasm	enzyme
-1.611	5.92e-05	NP_061147.1	D	ACSS2	acyl-CoA synthetase short chain family member 2	Cytoplasm	enzyme
-1.598	5.71e-05	ENSP00000449535		ACSS3	acyl-CoA synthetase short chain family member 3	Cytoplasm	enzyme
2.632	6.39e-05	NP_001135417.1		ACTA2	actin alpha 2, smooth muscle	Cytoplasm	other
1.613	1.38e-04	NP_001092.1	D	ACTB	actin beta	Cytoplasm	other
1.068	7.14e-03	NP_001092.1	D	ACTB	actin beta	Cytoplasm	other
2.088	3.40e-08	ENSP00000397552		ACTL6A	actin like 6A	Nucleus	other
4.292	7.15e-07	ENSP00000443495		ACTN2	actinin alpha 2	Nucleus	transcription regulator
-2.209	9.65e-04	ENSP00000422007		ACTN3	actinin alpha 3	Plasma Membrane	other
1.054	1.85e-04	NP_001308962.1		ACTN4	actinin alpha 4	Cytoplasm	transcription regulator
0.752	6.68e-03	ENSP00000289228		ACTR1B	actin related protein 1B	Cytoplasm	other
1.550	4.07e-07	ENSP00000367220	D	ACTR2	actin related protein 2	Plasma Membrane	other
1.127	8.35e-05	ENSP00000367220	D	ACTR2	actin related protein 2	Plasma Membrane	other
-2.590	2.20e-04	NP_005713.1	D	ACTR2	actin related protein 2	Plasma Membrane	other
-4.198	2.89e-05	NP_005713.1	D	ACTR2	actin related protein 2	Plasma Membrane	other
-1.770	5.84e-06	NP_001096.1		ACVR1	activin A receptor type 1	Plasma Membrane	kinase
1.730	1.15e-04	ENSP00000442656		ACVR1B	activin A receptor type 1B	Plasma Membrane	kinase
-3.205	1.79e-16	ENSP00000243349		ACVR1C	activin A receptor type 1C	Plasma Membrane	kinase
3.134	3.68e-24	ENSP00000340361		ACVR2B	activin A receptor type 2B	Plasma Membrane	kinase
-1.672	4.71e-05	NP_000011.2		ACVRL1	activin A receptor like type 1	Plasma Membrane	kinase
-2.519	1.04e-15	ENSP00000384296		ACY1	aminoacylase 1	Cytoplasm	peptidase
-3.150	1.79e-24	NP_542389.1		ACY3	aminoacylase 3	Cytoplasm	enzyme
2.076	6.70e-08	ENSP00000349436		ADAM15	ADAM metallopeptidase domain 15	Plasma Membrane	peptidase
-2.514	1.52e-07	ENSP00000309968		ADAM17	ADAM metallopeptidase domain 17	Plasma Membrane	peptidase
-1.569	3.44e-03	ENSP00000264377		ADAM23	ADAM metallopeptidase domain 23	Plasma Membrane	peptidase
3.174	1.98e-14	ENSP00000265769		ADAM28	ADAM metallopeptidase domain 28	Plasma Membrane	peptidase
2.800	1.17e-12	EAW61326.1		ADAM8	ADAM metallopeptidase domain 8	Plasma Membrane	peptidase
1.860	1.69e-10	ENSP00000419446		ADAM9	ADAM metallopeptidase domain 9	Plasma Membrane	peptidase
-1.971	5.47e-08	ENSP00000270328		ADAMTS10	ADAM metallopeptidase with thrombospondin type 1 motif 10	Extracellular Space	peptidase
-3.755	9.11e-21	ENSP00000422554		ADAMTS12	ADAM metallopeptidase with thrombospondin type 1 motif 12	Extracellular Space	peptidase
-0.977	3.57e-03	ENSP00000360997		ADAMTS13	ADAM metallopeptidase with thrombospondin type 1 motif 13	Extracellular Space	peptidase
-2.716	1.27e-05	ENSP00000299164		ADAMTS15	ADAM metallopeptidase with thrombospondin type 1 motif 15	Extracellular Space	peptidase
-4.894	7.39e-19	ENSP00000282849	D	ADAMTS18	ADAM metallopeptidase with thrombospondin type 1 motif 18	Extracellular Space	peptidase
-4.725	8.89e-05	ENSP00000282849	D	ADAMTS18	ADAM metallopeptidase with thrombospondin type 1 motif 18	Extracellular Space	peptidase
-2.536	4.08e-07	ENSP00000251582		ADAMTS2	ADAM metallopeptidase with thrombospondin type 1 motif 2	Extracellular Space	peptidase
-3.692	4.95e-06	ENSP00000374071		ADAMTS20	ADAM metallopeptidase with thrombospondin type 1 motif 20	Extracellular Space	peptidase
1.539	5.50e-04	ENSP00000257359		ADAMTS8	ADAM metallopeptidase with thrombospondin type 1 motif 8	Extracellular Space	peptidase
3.986	4.79e-10	ENSP00000418735	D	ADAMTS9	ADAM metallopeptidase with thrombospondin type 1 motif 9	Extracellular Space	peptidase
3.238	3.00e-06	ENSP00000418735	D	ADAMTS9	ADAM metallopeptidase with thrombospondin type 1 motif 9	Extracellular Space	peptidase
-1.184	3.11e-04	ENSP00000358035		ADAMTSL4	ADAMTS like 4	Extracellular Space	other
3.986	3.72e-07	ENSP00000442682		ADAP1	ArfGAP with dual PH domains 1	Nucleus	other
2.832	1.89e-11	ENSP00000329468	D	ADAP2	ArfGAP with dual PH domains 2	Cytoplasm	other
2.685	1.77e-09	ENSP00000329468	D	ADAP2	ArfGAP with dual PH domains 2	Cytoplasm	other
-2.194	7.58e-12	ENSP00000329468	D	ADAP2	ArfGAP with dual PH domains 2	Cytoplasm	other
-2.351	3.98e-07	ENSP00000329468	D	ADAP2	ArfGAP with dual PH domains 2	Cytoplasm	other
2.265	2.96e-06	ENSP00000072869		ADCK2	aarF domain containing kinase 2	Cytoplasm	kinase
1.316	9.33e-06	ENSP00000310547		ADCK5	aarF domain containing kinase 5	Cytoplasm	kinase
-2.236	5.94e-04	ENSP00000311405	D	ADCY6	adenylate cyclase 6	Plasma Membrane	enzyme
-3.172	2.16e-22	ENSP00000311405	D	ADCY6	adenylate cyclase 6	Plasma Membrane	enzyme
-1.999	8.25e-13	ENSP00000264758		ADD1	adducin 1	Cytoplasm	other
-1.657	9.32e-03	ENSP00000264436		ADD2	adducin 2	Cytoplasm	other
2.325	1.77e-14	ENSP00000348381	D	ADD3	adducin 3	Cytoplasm	other
2.259	6.50e-14	ENSP00000348381	D	ADD3	adducin 3	Cytoplasm	other
-3.285	2.93e-22	ENSP00000348381	D	ADD3	adducin 3	Cytoplasm	other
-1.980	1.37e-06	ENSP00000406367		ADGRA2	adhesion G protein-coupled receptor A2	Plasma Membrane	G-protein coupled receptor
1.140	8.17e-05	ENSP00000334952	D	ADGRA3	adhesion G protein-coupled receptor A3	Plasma Membrane	G-protein coupled receptor
-1.437	1.21e-04	NP_660333.2	D	ADGRA3	adhesion G protein-coupled receptor A3	Plasma Membrane	G-protein coupled receptor
3.773	4.22e-10	BAG62088.1	D	ADGRE5	adhesion G protein-coupled receptor E5	Plasma Membrane	G-protein coupled receptor
2.658	3.18e-05	NP_001020331.1	D	ADGRE5	adhesion G protein-coupled receptor E5	Plasma Membrane	G-protein coupled receptor
3.676	1.65e-04	NP_001775.2	D	ADGRE5	adhesion G protein-coupled receptor E5	Plasma Membrane	G-protein coupled receptor
2.280	2.41e-09	NP_001020331.1	D	ADGRE5	adhesion G protein-coupled receptor E5	Plasma Membrane	G-protein coupled receptor
-3.108	9.01e-04	NP_001020331.1	D	ADGRE5	adhesion G protein-coupled receptor E5	Plasma Membrane	G-protein coupled receptor
-4.717	6.65e-05	ENSP00000332900		ADGRG3	adhesion G protein-coupled receptor G3	Plasma Membrane	G-protein coupled receptor
-2.677	1.22e-05	ENSP00000342981		ADGRG5	adhesion G protein-coupled receptor G5	Plasma Membrane	G-protein coupled receptor
-3.157	3.64e-07	NP_065188.5		ADGRG6	adhesion G protein-coupled receptor G6	Plasma Membrane	G-protein coupled receptor
-2.448	3.30e-10	ENSP00000273352		ADGRG7	adhesion G protein-coupled receptor G7	Plasma Membrane	G-protein coupled receptor
-2.596	3.24e-05	ENSP00000322270		ADGRL2	adhesion G protein-coupled receptor L2	Plasma Membrane	G-protein coupled receptor
-1.300	1.52e-03	ENSP00000422533		ADGRL3	adhesion G protein-coupled receptor L3	Plasma Membrane	G-protein coupled receptor
2.595	1.31e-08	ENSP00000384582	D	ADGRV1	adhesion G protein-coupled receptor V1	Plasma Membrane	G-protein coupled receptor
-2.696	1.51e-07	ENSP00000384582	D	ADGRV1	adhesion G protein-coupled receptor V1	Plasma Membrane	G-protein coupled receptor
-1.919	3.73e-09	NP_000662.3		ADH5	alcohol dehydrogenase 5 (class III), chi polypeptide	Cytoplasm	enzyme
-1.037	7.86e-04	ENSP00000379865		ADHFE1	alcohol dehydrogenase iron containing 1	Cytoplasm	enzyme
-1.211	7.53e-06	ENSP00000333666		ADI1	acireductone dioxygenase 1	Nucleus	enzyme
-5.315	3.39e-15	NP_001171271.1		ADIPOQ	adiponectin, C1Q and collagen domain containing	Extracellular Space	other
-1.983	2.43e-13	ENSP00000341785		ADIPOR1	adiponectin receptor 1	Plasma Membrane	transmembrane receptor
0.765	7.14e-03	ENSP00000349616	D	ADIPOR2	adiponectin receptor 2	Plasma Membrane	transmembrane receptor
0.764	9.67e-03	ENSP00000349616	D	ADIPOR2	adiponectin receptor 2	Plasma Membrane	transmembrane receptor
-1.893	3.73e-09	ENSP00000286621	D	ADK	adenosine kinase	Nucleus	kinase
-2.848	6.23e-14	NP_001189378.1	D	ADK	adenosine kinase	Nucleus	kinase
-1.377	7.55e-04	ENSP00000436607		ADM	adrenomedullin	Extracellular Space	other
1.595	2.06e-06	ENSP00000379087		ADM2	adrenomedullin 2	Extracellular Space	other
2.244	2.51e-14	ENSP00000379346	D	ADNP	activity dependent neuroprotector homeobox	Nucleus	transcription regulator
0.926	2.29e-04	NP_001269460.1	D	ADNP	activity dependent neuroprotector homeobox	Nucleus	transcription regulator
1.277	1.41e-04	ENSP00000262198	D	ADNP2	ADNP homeobox 2	Nucleus	transcription regulator
1.149	1.08e-04	ENSP00000262198	D	ADNP2	ADNP homeobox 2	Nucleus	transcription regulator
1.754	2.44e-06	ENSP00000362888	D	ADO	2-aminoethanethiol dioxygenase	Cytoplasm	enzyme
0.909	1.78e-03	ENSP00000362888	D	ADO	2-aminoethanethiol dioxygenase	Cytoplasm	enzyme
2.502	2.06e-13	NP_112574.3		ADPGK	ADP dependent glucokinase	Plasma Membrane	kinase
3.050	1.38e-06	ENSP00000369099		ADPRM	ADP-ribose/CDP-alcohol diphosphatase, manganese dependent	Cytoplasm	enzyme
1.311	1.31e-05	ENSP00000362273		ADPRS	ADP-ribosylserine hydrolase	Cytoplasm	enzyme
-3.437	2.10e-04	ENSP00000368766		ADRA1D	adrenoceptor alpha 1D	Plasma Membrane	G-protein coupled receptor
-1.547	2.43e-03	NP_000672.3		ADRA2A	adrenoceptor alpha 2A	Plasma Membrane	G-protein coupled receptor
0.969	2.08e-03	ENSP00000478877		ADRM1	ADRM1 26S proteasome ubiquitin receptor	Plasma Membrane	other
-1.792	6.82e-11	ENSP00000485525		ADSL	adenylosuccinate lyase	Cytoplasm	enzyme
-2.064	3.57e-12	ENSP00000333019	D	ADSS1	adenylosuccinate synthase 1	Cytoplasm	enzyme
-5.157	8.45e-20	ENSP00000333019	D	ADSS1	adenylosuccinate synthase 1	Cytoplasm	enzyme
-1.103	5.34e-05	NP_001117.2	D	ADSS2	adenylosuccinate synthase 2	Cytoplasm	enzyme
-1.803	4.80e-10	NP_001117.2	D	ADSS2	adenylosuccinate synthase 2	Cytoplasm	enzyme
-3.693	5.79e-11	ENSP00000355493	D	ADSS2	adenylosuccinate synthase 2	Cytoplasm	enzyme
-1.744	1.45e-08	ENSP00000223357		AEBP1	AE binding protein 1	Nucleus	peptidase
3.565	3.71e-25	ENSP00000331944	D	AEN	apoptosis enhancing nuclease	Nucleus	enzyme
1.714	2.09e-08	ENSP00000331944	D	AEN	apoptosis enhancing nuclease	Nucleus	enzyme
-1.798	7.62e-07	NP_001001936.1		AFAP1L2	actin filament associated protein 1 like 2	Cytoplasm	other
1.233	3.41e-05	ENSP00000265343		AFF4	AF4/FMR2 family member 4	Nucleus	transcription regulator
0.914	4.69e-03	ENSP00000357973		AFG1L	AFG1 like ATPase	Cytoplasm	other
2.722	3.98e-16	ENSMUSP00000001520		Afg3l1	AFG3-like AAA ATPase 1	Cytoplasm	peptidase
-1.688	1.69e-03	NP_006787.2		AFG3L2	AFG3 like matrix AAA peptidase subunit 2	Cytoplasm	peptidase
2.444	1.12e-08	NP_001378928.1	D	AFMID	arylformamidase	Nucleus	enzyme
-3.608	4.21e-32	ENSP00000328938	D	AFMID	arylformamidase	Nucleus	enzyme
-3.536	7.47e-21	ENSP00000328938	D	AFMID	arylformamidase	Nucleus	enzyme
1.565	9.30e-09	ENSP00000238855	D	AFTPH	aftiphilin	Cytoplasm	other
1.582	7.06e-09	ENSP00000238855	D	AFTPH	aftiphilin	Cytoplasm	other
-1.527	1.46e-05	ENSP00000264595		AGA	aspartylglucosaminidase	Cytoplasm	enzyme
1.504	4.33e-06	ENSP00000307634		AGAP1	ArfGAP with GTPase domain, ankyrin repeat and PH domain 1	Cytoplasm	enzyme
2.308	7.61e-06	ENSP00000380413		AGAP3	ArfGAP with GTPase domain, ankyrin repeat and PH domain 3	Nucleus	transcription regulator
2.343	1.21e-10	ENSP00000353249		AGBL5	AGBL carboxypeptidase 5	Cytoplasm	peptidase
1.049	1.47e-04	ENSP00000387282		AGFG1	ArfGAP with FG repeats 1	Nucleus	other
1.136	4.96e-04	NP_060708.1	D	AGK	acylglycerol kinase	Cytoplasm	kinase
-1.356	1.35e-05	NP_060708.1	D	AGK	acylglycerol kinase	Cytoplasm	kinase
-1.589	1.77e-06	ENSP00000294724	D	AGL	amylo-alpha-1, 6-glucosidase, 4-alpha-glucanotransferase	Cytoplasm	enzyme
-2.823	1.41e-17	ENSP00000294724	D	AGL	amylo-alpha-1, 6-glucosidase, 4-alpha-glucanotransferase	Cytoplasm	enzyme
-1.938	5.24e-08	ENSP00000364986		AGMAT	agmatinase	Cytoplasm	enzyme
-1.145	1.49e-03	ENSP00000341662		AGMO	alkylglycerol monooxygenase	Cytoplasm	enzyme
2.132	9.69e-09	ENSP00000220592	D	AGO2	argonaute RISC catalytic component 2	Cytoplasm	translation regulator
1.867	2.69e-12	ENSP00000220592	D	AGO2	argonaute RISC catalytic component 2	Cytoplasm	translation regulator
4.183	8.58e-24	ENSP00000362287	D	AGO3	argonaute RISC catalytic component 3	Cytoplasm	translation regulator
2.986	1.69e-18	ENSP00000362287	D	AGO3	argonaute RISC catalytic component 3	Cytoplasm	translation regulator
2.043	8.33e-05	ENSP00000362287	D	AGO3	argonaute RISC catalytic component 3	Cytoplasm	translation regulator
-0.881	3.49e-03	ENSP00000381140	D	AGPAT3	1-acylglycerol-3-phosphate O-acyltransferase 3	Cytoplasm	enzyme
-1.938	2.34e-09	ENSP00000381140	D	AGPAT3	1-acylglycerol-3-phosphate O-acyltransferase 3	Cytoplasm	enzyme
-1.864	4.19e-06	ENSP00000381140	D	AGPAT3	1-acylglycerol-3-phosphate O-acyltransferase 3	Cytoplasm	enzyme
2.439	3.48e-10	ENSP00000285518		AGPAT5	1-acylglycerol-3-phosphate O-acyltransferase 5	Cytoplasm	enzyme
5.483	3.82e-05	ENSP00000391490	D	AGR2	anterior gradient 2, protein disulphide isomerase family member	Extracellular Space	other
4.459	4.17e-07	ENSP00000391490	D	AGR2	anterior gradient 2, protein disulphide isomerase family member	Extracellular Space	other
1.384	3.81e-05	ENSP00000355627		AGT	angiotensinogen	Extracellular Space	growth factor
-1.092	1.07e-04	ENSP00000338512		AGTPBP1	ATP/GTP binding carboxypeptidase 1	Nucleus	peptidase
-2.391	3.99e-17	ENSP00000360973		AGTR2	angiotensin II receptor type 2	Plasma Membrane	G-protein coupled receptor
-3.606	5.58e-17	NP_001035287.1		AGTRAP	angiotensin II receptor associated protein	Plasma Membrane	G-protein coupled receptor
-2.293	2.77e-12	ENSP00000302620		AGXT	alanine--glyoxylate and serine--pyruvate aminotransferase	Cytoplasm	enzyme
-1.842	4.55e-07	ENSP00000231420		AGXT2	alanine--glyoxylate aminotransferase 2	Cytoplasm	enzyme
0.935	5.71e-04	ENSP00000355465		AHCTF1	AT-hook containing transcription factor 1	Nucleus	transcription regulator
-1.107	2.46e-03	ENSP00000358814		AHCYL1	adenosylhomocysteinase like 1	Cytoplasm	enzyme
-0.964	9.38e-03	NP_001612.1	D	AHR	aryl hydrocarbon receptor	Nucleus	ligand-dependent nuclear receptor
-2.100	9.46e-11	ENSP00000242057	D	AHR	aryl hydrocarbon receptor	Nucleus	ligand-dependent nuclear receptor
-2.108	1.73e-04	NP_001612.1	D	AHR	aryl hydrocarbon receptor	Nucleus	ligand-dependent nuclear receptor
-2.363	9.49e-12	ENSP00000242057	D	AHR	aryl hydrocarbon receptor	Nucleus	ligand-dependent nuclear receptor
-3.060	2.20e-04	NP_001612.1	D	AHR	aryl hydrocarbon receptor	Nucleus	ligand-dependent nuclear receptor
6.824	1.09e-102	ENSP00000216479	D	AHSA1	activator of HSP90 ATPase activity 1	Cytoplasm	other
2.403	6.85e-17	ENSP00000216479	D	AHSA1	activator of HSP90 ATPase activity 1	Cytoplasm	other
-1.268	2.87e-04	ENSP00000393887	D	AHSG	alpha 2-HS glycoprotein	Extracellular Space	other
-2.358	1.44e-13	NP_001341501.1	D	AHSG	alpha 2-HS glycoprotein	Extracellular Space	other
1.239	1.68e-04	ENSMUSP00000116199		AI413582	expressed sequence AI413582	Other	other
1.683	5.64e-07	ENSP00000287295		AIFM1	apoptosis inducing factor mitochondria associated 1	Cytoplasm	enzyme
1.367	1.18e-04	ENSP00000478931		AIFM2	apoptosis inducing factor mitochondria associated 2	Cytoplasm	enzyme
1.876	1.93e-08	ENSP00000378191	D	AIMP1	aminoacyl tRNA synthetase complex interacting multifunctional protein 1	Extracellular Space	cytokine
1.360	1.83e-05	ENSP00000378191	D	AIMP1	aminoacyl tRNA synthetase complex interacting multifunctional protein 1	Extracellular Space	cytokine
3.313	1.34e-30	ENSP00000279146		AIP	aryl hydrocarbon receptor interacting protein	Nucleus	transcription regulator
2.839	1.01e-32	ENSP00000262713		AJUBA	ajuba LIM protein	Nucleus	transcription regulator
-1.750	4.09e-03	NP_000467.1		AK1	adenylate kinase 1	Cytoplasm	kinase
-2.143	1.87e-05	ENSP00000371230		AK3	adenylate kinase 3	Cytoplasm	kinase
-4.314	8.60e-05	ENSP00000378743		AK4	adenylate kinase 4	Cytoplasm	kinase
2.138	2.14e-03	ENSP00000267584		AK7	adenylate kinase 7	Cytoplasm	kinase
-3.068	1.24e-13	ENSP00000478212	D	AKAP1	A-kinase anchoring protein 1	Cytoplasm	other
-3.731	2.08e-24	ENSP00000478212	D	AKAP1	A-kinase anchoring protein 1	Cytoplasm	other
2.342	4.92e-18	ENSP00000225737	D	AKAP10	A-kinase anchoring protein 10	Cytoplasm	other
1.076	2.03e-03	ENSP00000225737	D	AKAP10	A-kinase anchoring protein 10	Cytoplasm	other
3.375	4.55e-24	ENSP00000384537		AKAP12	A-kinase anchoring protein 12	Cytoplasm	transporter
2.823	6.16e-18	ENSP00000354718		AKAP13	A-kinase anchoring protein 13	Cytoplasm	other
-3.558	3.09e-09	NP_057461.2		AKAP7	A-kinase anchoring protein 7	Plasma Membrane	other
2.173	2.51e-14	ENSP00000348573	D	AKAP9	A-kinase anchoring protein 9	Cytoplasm	other
1.970	6.84e-11	ENSP00000348573	D	AKAP9	A-kinase anchoring protein 9	Cytoplasm	other
1.342	1.94e-05	ENSP00000310459		AKIP1	A-kinase interacting protein 1	Nucleus	other
2.396	7.75e-14	NP_060534.1	D	AKIRIN2	akirin 2	Nucleus	other
2.003	1.22e-10	ENSP00000257787	D	AKIRIN2	akirin 2	Nucleus	other
1.687	4.74e-10	ENSP00000257787	D	AKIRIN2	akirin 2	Nucleus	other
-1.545	1.98e-04	ENSP00000361140	D	AKR1A1	aldo-keto reductase family 1 member A1	Cytoplasm	enzyme
-1.933	8.30e-10	BAF85772.1	D	AKR1A1	aldo-keto reductase family 1 member A1	Cytoplasm	enzyme
-1.678	2.25e-08	CAG47000.1		AKR1B1	aldo-keto reductase family 1 member B	Cytoplasm	enzyme
-2.579	1.38e-13	ENSP00000242375		AKR1D1	aldo-keto reductase family 1 member D1	Cytoplasm	enzyme
-1.282	7.70e-06	ENSP00000235835		AKR7A2	aldo-keto reductase family 7 member A2	Cytoplasm	enzyme
-1.597	4.60e-06	ENSP00000451828	D	AKT1	AKT serine/threonine kinase 1	Cytoplasm	kinase
-2.231	8.17e-06	ENSP00000451828	D	AKT1	AKT serine/threonine kinase 1	Cytoplasm	kinase
-2.047	5.67e-05	ENSP00000355741	D	AL391628.1		Other	other
-2.637	1.20e-18	ENSP00000355741	D	AL391628.1		Other	other
-1.257	7.96e-04	NP_000023.2		ALAS2	5'-aminolevulinate synthase 2	Cytoplasm	enzyme
-3.031	2.58e-17	ENSP00000295897		ALB	albumin	Extracellular Space	transporter
1.885	1.57e-08	ENSP00000305988	D	ALCAM	activated leukocyte cell adhesion molecule	Plasma Membrane	other
-1.276	1.32e-05	ENSP00000305988	D	ALCAM	activated leukocyte cell adhesion molecule	Plasma Membrane	other
-2.477	2.56e-07	ENSP00000305988	D	ALCAM	activated leukocyte cell adhesion molecule	Plasma Membrane	other
2.722	6.82e-15	ENSP00000360268		ALDH18A1	aldehyde dehydrogenase 18 family member A1	Cytoplasm	kinase
-1.271	2.54e-04	ENSP00000261733	D	ALDH2	aldehyde dehydrogenase 2 family member	Cytoplasm	enzyme
-1.581	5.46e-07	ENSP00000261733	D	ALDH2	aldehyde dehydrogenase 2 family member	Cytoplasm	enzyme
-1.119	5.39e-04	ENSP00000345774		ALDH3A2	aldehyde dehydrogenase 3 family member A2	Cytoplasm	enzyme
-2.766	7.65e-19	ENSP00000364490		ALDH4A1	aldehyde dehydrogenase 4 family member A1	Cytoplasm	enzyme
-2.133	1.51e-17	ENSP00000314649		ALDH5A1	aldehyde dehydrogenase 5 family member A1	Cytoplasm	enzyme
-1.399	1.02e-04	ENSP00000450436	D	ALDH6A1	aldehyde dehydrogenase 6 family member A1	Cytoplasm	enzyme
-1.889	6.44e-04	ENSP00000450436	D	ALDH6A1	aldehyde dehydrogenase 6 family member A1	Cytoplasm	enzyme
-1.132	5.21e-04	ENSP00000265605		ALDH8A1	aldehyde dehydrogenase 8 family member A1	Cytoplasm	enzyme
-1.445	6.17e-06	ENSP00000346827	D	ALDH9A1	aldehyde dehydrogenase 9 family member A1	Cytoplasm	enzyme
-2.202	1.35e-11	ENSP00000346827	D	ALDH9A1	aldehyde dehydrogenase 9 family member A1	Cytoplasm	enzyme
-1.021	1.18e-03	NP_005156.1		ALDOC	aldolase, fructose-bisphosphate C	Cytoplasm	enzyme
3.428	1.65e-13	ENSP00000262374	D	ALG1	ALG1 chitobiosyldiphosphodolichol beta-mannosyltransferase	Cytoplasm	enzyme
3.207	9.71e-15	ENSP00000262374	D	ALG1	ALG1 chitobiosyldiphosphodolichol beta-mannosyltransferase	Cytoplasm	enzyme
2.207	9.30e-14	ENSP00000430236		ALG11	ALG11 alpha-1,2-mannosyltransferase	Cytoplasm	enzyme
1.540	1.84e-08	ENSP00000333813	D	ALG12	ALG12 alpha-1,6-mannosyltransferase	Cytoplasm	enzyme
1.147	4.68e-05	ENSP00000333813	D	ALG12	ALG12 alpha-1,6-mannosyltransferase	Cytoplasm	enzyme
3.693	1.20e-20	ENSP00000417764	D	ALG2	ALG2 alpha-1,3/1,6-mannosyltransferase	Cytoplasm	enzyme
2.610	9.79e-11	ENSP00000417764	D	ALG2	ALG2 alpha-1,3/1,6-mannosyltransferase	Cytoplasm	enzyme
1.442	4.42e-08	ENSP00000380793		ALG3	ALG3 alpha-1,3- mannosyltransferase	Cytoplasm	enzyme
2.795	8.54e-14	ENSP00000239891		ALG5	ALG5 dolichyl-phosphate beta-glucosyltransferase	Cytoplasm	enzyme
1.126	5.94e-03	ENSP00000216489		ALKBH1	alkB homolog 1, histone H2A dioxygenase	Cytoplasm	enzyme
1.051	1.33e-03	ENSP00000292566		ALKBH4	alkB homolog 4, lysine demethylase	Cytoplasm	enzyme
2.032	2.54e-12	ENSP00000382091	D	ALKBH5	alkB homolog 5, RNA demethylase	Nucleus	enzyme
1.944	1.50e-09	ENSP00000382091	D	ALKBH5	alkB homolog 5, RNA demethylase	Nucleus	enzyme
-1.374	9.31e-06	ENSP00000245812		ALKBH7	alkB homolog 7	Cytoplasm	other
1.011	1.17e-03	ENSP00000397673		ALKBH8	alkB homolog 8, tRNA methyltransferase	Cytoplasm	enzyme
-2.836	7.32e-07	NP_001130.1		ALOX12B	arachidonate 12-lipoxygenase, 12R type	Cytoplasm	enzyme
-4.054	7.40e-08	NP_000689.1		ALOX5	arachidonate 5-lipoxygenase	Cytoplasm	enzyme
3.107	2.19e-10	ENSP00000479870		ALOX5AP	arachidonate 5-lipoxygenase activating protein	Plasma Membrane	enzyme
3.164	1.21e-17	ENSP00000398048		ALPK1	alpha kinase 1	Cytoplasm	kinase
-2.716	7.98e-11	ENSP00000363973		ALPL	alkaline phosphatase, biomineralization associated	Plasma Membrane	phosphatase
-2.962	1.46e-20	ENSP00000264276		ALS2	alsin Rho guanine nucleotide exchange factor ALS2	Cytoplasm	other
1.743	1.43e-10	ENSP00000421592	D	ALYREF	Aly/REF export factor	Nucleus	transcription regulator
1.248	4.75e-06	ENSP00000421592	D	ALYREF	Aly/REF export factor	Nucleus	transcription regulator
1.153	1.14e-05	ENSP00000421592	D	ALYREF	Aly/REF export factor	Nucleus	transcription regulator
-1.717	7.00e-08	ENSP00000265132	D	AMBP	alpha-1-microglobulin/bikunin precursor	Extracellular Space	transporter
-1.887	5.79e-10	ENSP00000265132	D	AMBP	alpha-1-microglobulin/bikunin precursor	Extracellular Space	transporter
0.885	9.72e-04	ENSP00000431926	D	AMBRA1	autophagy and beclin 1 regulator 1	Cytoplasm	other
-1.610	9.87e-03	ENSP00000431926	D	AMBRA1	autophagy and beclin 1 regulator 1	Cytoplasm	other
-2.213	3.34e-15	ENSP00000357880		AMD1	adenosylmethionine decarboxylase 1	Cytoplasm	enzyme
-1.512	5.33e-06	ENSP00000266736		AMDHD1	amidohydrolase domain containing 1	Cytoplasm	enzyme
-1.005	3.20e-04	ENSP00000391596		AMDHD2	amidohydrolase domain containing 2	Nucleus	enzyme
2.309	1.47e-07	NP_689637.3		AMER1	APC membrane recruitment protein 1	Plasma Membrane	other
-1.085	7.64e-05	ENSP00000290649	D	AMFR	autocrine motility factor receptor	Plasma Membrane	transmembrane receptor
-1.023	9.04e-03	ENSP00000290649	D	AMFR	autocrine motility factor receptor	Plasma Membrane	transmembrane receptor
-4.077	1.01e-04	ENSP00000323096		AMIGO3	adhesion molecule with Ig like domain 3	Other	other
1.478	1.36e-08	ENSP00000262844	D	AMMECR1	AMMECR nuclear protein 1	Nucleus	other
1.184	3.32e-06	ENSP00000262844	D	AMMECR1	AMMECR nuclear protein 1	Nucleus	other
-1.807	1.66e-05	ENSP00000387739		AMOTL1	angiomotin like 1	Plasma Membrane	other
2.299	4.04e-10	ENSP00000424765	D	AMOTL2	angiomotin like 2	Plasma Membrane	other
1.790	6.78e-05	ENSP00000424765	D	AMOTL2	angiomotin like 2	Plasma Membrane	other
-1.980	6.29e-06	ENSP00000256578		AMPD2	adenosine monophosphate deaminase 2	Cytoplasm	enzyme
-1.343	3.14e-06	ENSP00000273588		AMT	aminomethyltransferase	Cytoplasm	enzyme
2.058	1.49e-09	ENSP00000314004		ANAPC2	anaphase promoting complex subunit 2	Nucleus	other
-3.496	7.19e-15	ENSP00000261819		ANAPC5	anaphase promoting complex subunit 5	Nucleus	other
-1.591	9.12e-05	ENSP00000394394		ANAPC7	anaphase promoting complex subunit 7	Nucleus	other
-1.523	1.52e-06	ENSP00000336762		ANG	angiogenin	Extracellular Space	enzyme
-1.350	8.33e-03	ENSP00000355929		ANGEL2	angel homolog 2	Nucleus	other
-3.714	9.66e-08	ENSP00000428340	D	ANGPT1	angiopoietin 1	Extracellular Space	growth factor
-4.995	2.05e-08	ENSP00000428340	D	ANGPT1	angiopoietin 1	Extracellular Space	growth factor
-3.164	4.67e-16	BAD97187.1	D	ANGPTL1	angiopoietin like 1	Plasma Membrane	other
-2.911	1.85e-04	ENSP00000234816	D	ANGPTL1	angiopoietin like 1	Plasma Membrane	other
-4.027	4.74e-20	NP_036230.1		ANGPTL2	angiopoietin like 2	Extracellular Space	other
-2.123	7.91e-10	ENSP00000360170	D	ANGPTL3	angiopoietin like 3	Extracellular Space	growth factor
-2.613	3.22e-17	ENSP00000360170	D	ANGPTL3	angiopoietin like 3	Extracellular Space	growth factor
-3.990	6.34e-30	ENSP00000360170	D	ANGPTL3	angiopoietin like 3	Extracellular Space	growth factor
2.306	4.22e-07	EAW67006.1		ANGPTL5	angiopoietin like 5	Extracellular Space	other
-9.648	2.71e-08	ENSP00000366015		ANGPTL7	angiopoietin like 7	Extracellular Space	other
-1.256	5.25e-03	ENSP00000265709	D	ANK1	ankyrin 1	Plasma Membrane	other
-2.336	2.32e-03	NP_065210.2	D	ANK1	ankyrin 1	Plasma Membrane	other
-1.416	3.45e-04	ENSP00000280772	D	ANK3	ankyrin 3	Plasma Membrane	other
-1.445	3.47e-07	ENSP00000280772	D	ANK3	ankyrin 3	Plasma Membrane	other
2.610	6.47e-05	NP_001364997.1		ANKAR	ankyrin and armadillo repeat containing	Nucleus	transcription regulator
2.440	6.86e-04	ENSP00000471417		ANKDD1B	ankyrin repeat and death domain containing 1B	Other	other
0.698	6.43e-03	ENSP00000459943		ANKFY1	ankyrin repeat and FYVE domain containing 1	Cytoplasm	transcription regulator
-1.814	2.55e-06	ENSP00000284268		ANKH	ANKH inorganic pyrophosphate transport regulator	Plasma Membrane	transporter
1.286	1.07e-05	ENSP00000354085	D	ANKHD1/ANKHD1-EIF4EBP3	ankyrin repeat and KH domain containing 1	Cytoplasm	other
0.948	4.55e-04	ENSP00000354085	D	ANKHD1/ANKHD1-EIF4EBP3	ankyrin repeat and KH domain containing 1	Cytoplasm	other
2.805	1.99e-19	ENSP00000350686	D	ANKLE2	ankyrin repeat and LEM domain containing 2	Nucleus	transcription regulator
1.523	1.05e-08	ENSP00000350686	D	ANKLE2	ankyrin repeat and LEM domain containing 2	Nucleus	transcription regulator
-1.575	7.74e-08	ENSP00000350686	D	ANKLE2	ankyrin repeat and LEM domain containing 2	Nucleus	transcription regulator
-1.054	2.77e-03	ENSP00000303570		ANKMY2	ankyrin repeat and MYND domain containing 2	Plasma Membrane	other
-2.191	1.49e-14	ENSP00000296785		ANKRA2	ankyrin repeat family A member 2	Cytoplasm	transcription regulator
1.249	2.81e-05	ENSP00000267339		ANKRD10	ankyrin repeat domain 10	Nucleus	transcription regulator
2.577	3.09e-17	ENSP00000262126	D	ANKRD12	ankyrin repeat domain 12	Nucleus	other
1.305	1.54e-05	ENSP00000262126	D	ANKRD12	ankyrin repeat domain 12	Nucleus	other
-1.435	3.74e-08	ENSP00000359982	D	ANKRD13C	ankyrin repeat domain 13C	Cytoplasm	other
-2.534	7.03e-09	ENSP00000359982	D	ANKRD13C	ankyrin repeat domain 13C	Cytoplasm	other
-1.386	8.45e-05	ENSP00000427130		ANKRD13D	ankyrin repeat domain 13D	Plasma Membrane	other
5.232	8.76e-07	ENSP00000369436	D	ANKRD16	ankyrin repeat domain 16	Other	other
-2.424	9.79e-04	ENSP00000369436	D	ANKRD16	ankyrin repeat domain 16	Other	other
1.554	1.15e-03	NP_001380484.1		ANKRD24	ankyrin repeat domain 24	Plasma Membrane	other
2.043	1.12e-09	ENSMUSP00000118984		ANKRD33B	ankyrin repeat domain 33B	Other	other
3.853	9.24e-22	NP_001139813.1		ANKRD34C	ankyrin repeat domain 34C	Other	other
1.255	5.40e-06	ENSP00000377170		ANKRD39	ankyrin repeat domain 39	Other	other
1.223	1.18e-04	ENSP00000440396		ANKRD49	ankyrin repeat domain 49	Nucleus	transcription regulator
-2.605	4.00e-12	ENSP00000425658		ANKRD50	ankyrin repeat domain containing 50	Other	other
-3.250	3.24e-03	ENSP00000286918	D	ANKRD9	ankyrin repeat domain 9	Cytoplasm	other
-6.277	6.15e-20	ENSP00000286918	D	ANKRD9	ankyrin repeat domain 9	Cytoplasm	other
-3.498	4.84e-20	EAX03800.1		ANKS1A	ankyrin repeat and sterile alpha motif domain containing 1A	Cytoplasm	other
-2.299	1.24e-04	XP_006715810.1	D	ANLN	anillin actin binding protein	Cytoplasm	other
-2.109	8.13e-03	ENSP00000265748	D	ANLN	anillin actin binding protein	Cytoplasm	other
-2.653	3.11e-14	ENSP00000347454		ANO1	anoctamin 1	Plasma Membrane	ion channel
0.855	5.10e-03	ENSP00000292246		ANO10	anoctamin 10	Plasma Membrane	ion channel
-3.047	8.71e-18	ENSP00000376703		ANO4	anoctamin 4	Plasma Membrane	ion channel
2.272	2.97e-08	ENSP00000315371	D	ANO5	anoctamin 5	Plasma Membrane	ion channel
1.552	2.11e-03	ENSP00000315371	D	ANO5	anoctamin 5	Plasma Membrane	ion channel
3.358	2.93e-13	ENSP00000262648	D	ANOS1	anosmin 1	Extracellular Space	other
3.280	6.29e-22	ENSP00000262648	D	ANOS1	anosmin 1	Extracellular Space	other
-1.149	1.71e-04	ENSP00000262648	D	ANOS1	anosmin 1	Extracellular Space	other
-1.804	1.12e-06	ENSP00000345848	D	ANP32B	acidic nuclear phosphoprotein 32 family member B	Nucleus	other
-1.232	8.20e-03	ENSP00000345848	D	ANP32B	acidic nuclear phosphoprotein 32 family member B	Nucleus	other
-2.161	8.90e-05	ENSP00000345848	D	ANP32B	acidic nuclear phosphoprotein 32 family member B	Nucleus	other
-2.713	6.45e-21	ENSP00000463154		ANP32E	acidic nuclear phosphoprotein 32 family member E	Nucleus	other
-1.916	1.08e-05	ENSP00000300060	D	ANPEP	alanyl aminopeptidase, membrane	Plasma Membrane	peptidase
-2.031	7.17e-08	ENSP00000300060	D	ANPEP	alanyl aminopeptidase, membrane	Plasma Membrane	peptidase
-1.971	7.01e-05	ENSP00000454380		ANTKMT	adenine nucleotide translocase lysine methyltransferase	Cytoplasm	enzyme
-2.679	3.04e-16	NP_115584.1		ANTXR1	ANTXR cell adhesion molecule 1	Plasma Membrane	transmembrane receptor
-1.337	1.08e-04	NP_477520.2	D	ANTXR2	ANTXR cell adhesion molecule 2	Plasma Membrane	transmembrane receptor
-2.367	5.14e-08	ENSP00000306185	D	ANTXR2	ANTXR cell adhesion molecule 2	Plasma Membrane	transmembrane receptor
-2.402	2.11e-13	NP_477520.2	D	ANTXR2	ANTXR cell adhesion molecule 2	Plasma Membrane	transmembrane receptor
2.423	3.47e-10	ENSP00000398610	D	ANXA11	annexin A11	Nucleus	other
-1.403	3.05e-06	ENSP00000398610	D	ANXA11	annexin A11	Nucleus	other
-1.306	7.05e-06	ENSP00000398610	D	ANXA11	annexin A11	Nucleus	other
1.091	1.24e-03	ENSP00000377833		ANXA4	annexin A4	Plasma Membrane	other
-1.604	3.16e-04	ENSP00000312326	D	AOC3	amine oxidase copper containing 3	Plasma Membrane	enzyme
-1.531	9.45e-06	ENSP00000312326	D	AOC3	amine oxidase copper containing 3	Plasma Membrane	enzyme
3.707	7.18e-16	NP_001150.3	D	AOX1	aldehyde oxidase 1	Cytoplasm	enzyme
-2.159	4.83e-10	ENSP00000363832	D	AOX1	aldehyde oxidase 1	Cytoplasm	enzyme
2.907	2.54e-06	ENSP00000400325		AP000350.10		Other	other
1.966	3.97e-09	ENSP00000274000	D	AP1AR	adaptor related protein complex 1 associated regulatory protein	Cytoplasm	other
1.167	4.70e-04	ENSP00000274000	D	AP1AR	adaptor related protein complex 1 associated regulatory protein	Cytoplasm	other
0.987	1.68e-04	ENSP00000350199	D	AP1B1	adaptor related protein complex 1 subunit beta 1	Cytoplasm	other
0.709	7.41e-03	ENSP00000350199	D	AP1B1	adaptor related protein complex 1 subunit beta 1	Cytoplasm	other
1.054	5.71e-05	ENSP00000377148		AP1G1	adaptor related protein complex 1 subunit gamma 1	Cytoplasm	other
0.916	2.53e-03	ENSP00000388996		AP1M1	adaptor related protein complex 1 subunit mu 1	Cytoplasm	transporter
2.149	1.25e-09	ENSP00000336666		AP1S1	adaptor related protein complex 1 subunit sigma 1	Cytoplasm	transporter
-1.300	5.53e-05	ENSP00000444957	D	AP1S2	adaptor related protein complex 1 subunit sigma 2	Cytoplasm	transporter
-1.426	1.44e-04	ENSP00000444957	D	AP1S2	adaptor related protein complex 1 subunit sigma 2	Cytoplasm	transporter
2.727	3.81e-12	ENSP00000379891	D	AP1S3	adaptor related protein complex 1 subunit sigma 3	Cytoplasm	transporter
1.445	1.26e-05	ENSP00000379891	D	AP1S3	adaptor related protein complex 1 subunit sigma 3	Cytoplasm	transporter
1.040	2.08e-04	ENSP00000351926	D	AP2A1	adaptor related protein complex 2 subunit alpha 1	Cytoplasm	transporter
-1.100	4.60e-04	ENSP00000351926	D	AP2A1	adaptor related protein complex 2 subunit alpha 1	Cytoplasm	transporter
-0.984	6.75e-04	NP_001229766.1		AP2A2	adaptor related protein complex 2 subunit alpha 2	Cytoplasm	transporter
1.750	1.24e-09	ENSP00000482835	D	AP2B1	adaptor related protein complex 2 subunit beta 1	Plasma Membrane	transporter
1.351	1.12e-03	ENSP00000482835	D	AP2B1	adaptor related protein complex 2 subunit beta 1	Plasma Membrane	transporter
1.547	2.88e-08	ENSP00000292807	D	AP2M1	adaptor related protein complex 2 subunit mu 1	Cytoplasm	other
0.781	5.10e-03	ENSP00000292807	D	AP2M1	adaptor related protein complex 2 subunit mu 1	Cytoplasm	other
2.635	1.81e-19	ENSP00000255194		AP3B1	adaptor related protein complex 3 subunit beta 1	Plasma Membrane	transporter
-2.505	3.89e-08	ENSP00000440984		AP3B2	adaptor related protein complex 3 subunit beta 2	Cytoplasm	other
-0.832	2.88e-03	NP_001248755.1		AP3D1	adaptor related protein complex 3 subunit delta 1	Cytoplasm	other
-2.414	1.12e-13	ENSP00000347408		AP3M1	adaptor related protein complex 3 subunit mu 1	Cytoplasm	transporter
0.861	6.47e-03	ENSP00000428787		AP3M2	adaptor related protein complex 3 subunit mu 2	Cytoplasm	transporter
2.481	1.00e-14	ENSP00000325369	D	AP3S1	adaptor related protein complex 3 subunit sigma 1	Cytoplasm	transporter
2.303	1.58e-14	ENSP00000325369	D	AP3S1	adaptor related protein complex 3 subunit sigma 1	Cytoplasm	transporter
-2.217	8.33e-08	ENSMUSP00000086933		AP5S1	adaptor related protein complex 5 subunit sigma 1	Cytoplasm	other
-1.915	7.85e-07	ENSP00000315136		APBA3	amyloid beta precursor protein binding family A member 3	Cytoplasm	transporter
-1.511	3.91e-04	ENSP00000365411		APBB1IP	amyloid beta precursor protein binding family B member 1 interacting protein	Cytoplasm	other
6.790	2.75e-06	XP_006714074.1		APBB2	amyloid beta precursor protein binding family B member 2	Cytoplasm	other
1.006	3.05e-04	ENSP00000257430	D	APC	APC regulator of WNT signaling pathway	Nucleus	enzyme
-1.110	7.80e-04	ENSP00000257430	D	APC	APC regulator of WNT signaling pathway	Nucleus	enzyme
2.307	5.91e-06	ENSP00000442954		APC2	APC regulator of WNT signaling pathway 2	Cytoplasm	enzyme
-3.026	1.42e-18	ENSP00000255040		APCS	amyloid P component, serum	Extracellular Space	other
1.316	2.25e-05	ENSP00000364126		APEX2	apurinic/apyrimidinic endodeoxyribonuclease 2	Nucleus	enzyme
0.994	3.20e-03	ENSP00000261879		APH1B	aph-1 homolog B, gamma-secretase subunit	Cytoplasm	peptidase
2.623	3.66e-21	ENSP00000431391		API5	apoptosis inhibitor 5	Cytoplasm	other
-2.912	8.84e-21	NP_005152.1	D	APLNR	apelin receptor	Plasma Membrane	G-protein coupled receptor
-5.351	1.14e-18	NP_005152.1	D	APLNR	apelin receptor	Plasma Membrane	G-protein coupled receptor
2.325	9.94e-10	ENSP00000221891		APLP1	amyloid beta precursor like protein 1	Extracellular Space	other
5.830	5.23e-20	NP_000473.2	D	APOA4	apolipoprotein A4	Extracellular Space	transporter
2.425	6.72e-06	NP_000473.2	D	APOA4	apolipoprotein A4	Extracellular Space	transporter
-1.607	6.85e-05	AAA96731.1	D	APOA4	apolipoprotein A4	Extracellular Space	transporter
-2.180	2.38e-12	AAA51744.1	D	APOA4	apolipoprotein A4	Extracellular Space	transporter
-0.936	7.45e-03	AAB00481.1	D	APOB	apolipoprotein B	Extracellular Space	transporter
-1.124	1.11e-03	ENSP00000233242	D	APOB	apolipoprotein B	Extracellular Space	transporter
-1.498	4.48e-06	ENSP00000465356	D	APOC1	apolipoprotein C1	Extracellular Space	transporter
-1.940	2.28e-10	ENSP00000465356	D	APOC1	apolipoprotein C1	Extracellular Space	transporter
-3.988	3.32e-05	NP_001638.1		APOD	apolipoprotein D	Extracellular Space	transporter
-2.307	1.95e-09	ENSP00000252486	D	APOE	apolipoprotein E	Extracellular Space	transporter
-3.758	1.33e-15	ENSP00000252486	D	APOE	apolipoprotein E	Extracellular Space	transporter
-1.240	1.16e-04	ENSP00000381250	D	APOF	apolipoprotein F	Extracellular Space	transporter
-2.614	2.90e-05	ENSP00000381250	D	APOF	apolipoprotein F	Extracellular Space	transporter
-1.480	8.78e-07	ENSP00000205948	D	APOH	apolipoprotein H	Extracellular Space	transporter
-1.967	7.39e-11	ENSP00000205948	D	APOH	apolipoprotein H	Extracellular Space	transporter
-5.636	1.82e-30	BAG36570.1	D	APOH	apolipoprotein H	Extracellular Space	transporter
4.684	6.19e-12	AAG50346.1		APOL3	apolipoprotein L3	Cytoplasm	transporter
1.124	6.85e-04	ENSP00000368528		APOO	apolipoprotein O	Extracellular Space	other
-1.111	1.28e-04	ENSP00000362268		APOOL	apolipoprotein O like	Extracellular Space	other
8.406	2.21e-17	ENSP00000284981	D	APP	amyloid beta precursor protein	Plasma Membrane	other
2.125	6.45e-09	ENSP00000284981	D	APP	amyloid beta precursor protein	Plasma Membrane	other
-2.433	5.82e-08	ENSP00000288266		APPL1	adaptor protein, phosphotyrosine interacting with PH domain and leucine zipper 1	Cytoplasm	other
2.616	4.64e-04	ENSP00000446917	D	APPL2	adaptor protein, phosphotyrosine interacting with PH domain and leucine zipper 2	Cytoplasm	other
1.241	5.12e-06	ENSP00000446917	D	APPL2	adaptor protein, phosphotyrosine interacting with PH domain and leucine zipper 2	Cytoplasm	other
-2.298	1.24e-10	ENSP00000311165	D	AQP1	aquaporin 1 (Colton blood group)	Plasma Membrane	transporter
-3.069	5.26e-05	ENSP00000311165	D	AQP1	aquaporin 1 (Colton blood group)	Plasma Membrane	transporter
-2.375	1.82e-11	NP_536354.2		AQP10	aquaporin 10	Plasma Membrane	transporter
-1.416	8.95e-05	ENSP00000318770		AQP11	aquaporin 11	Plasma Membrane	transporter
-4.398	6.22e-13	ENSP00000384894		AQP12A/AQP12B	aquaporin 12B	Cytoplasm	transporter
4.177	1.92e-08	NP_001351215.1		AQP4	aquaporin 4	Plasma Membrane	transporter
-2.896	1.79e-05	ENSP00000219660		AQP8	aquaporin 8	Plasma Membrane	transporter
2.515	6.84e-03	ENSP00000219919	D	AQP9	aquaporin 9	Plasma Membrane	transporter
-1.796	1.60e-07	ENSP00000219919	D	AQP9	aquaporin 9	Plasma Membrane	transporter
-1.637	2.47e-08	NP_001011645.1		AR	androgen receptor	Nucleus	ligand-dependent nuclear receptor
-0.893	3.94e-03	ENSP00000239440		ARAP3	ArfGAP with RhoGAP domain, ankyrin repeat and PH domain 3	Cytoplasm	other
2.078	2.90e-12	ENSP00000264028	D	ARCN1	archain 1	Cytoplasm	other
1.694	1.09e-08	ENSP00000264028	D	ARCN1	archain 1	Cytoplasm	other
1.553	3.35e-08	ENSP00000264028	D	ARCN1	archain 1	Cytoplasm	other
1.314	2.97e-06	NP_001019397.1		ARF1	ADP ribosylation factor 1	Cytoplasm	enzyme
2.187	2.26e-12	ENSMUSP00000102622	D	Arf2	ADP-ribosylation factor 2	Cytoplasm	other
2.004	4.47e-11	ENSMUSP00000102622	D	Arf2	ADP-ribosylation factor 2	Cytoplasm	other
5.279	4.88e-22	NP_001651.1	D	ARF4	ADP ribosylation factor 4	Cytoplasm	enzyme
5.857	5.25e-31	NP_001651.1	D	ARF4	ADP ribosylation factor 4	Cytoplasm	enzyme
4.622	7.87e-27	NP_001653.1	D	ARF5	ADP ribosylation factor 5	Cytoplasm	enzyme
2.161	5.21e-10	NP_001653.1	D	ARF5	ADP ribosylation factor 5	Cytoplasm	enzyme
2.127	3.22e-10	NP_001653.1	D	ARF5	ADP ribosylation factor 5	Cytoplasm	enzyme
1.901	1.46e-08	NP_001653.1	D	ARF5	ADP ribosylation factor 5	Cytoplasm	enzyme
1.975	1.22e-08	NP_001653.1	D	ARF5	ADP ribosylation factor 5	Cytoplasm	enzyme
1.356	3.60e-06	NP_001654.1	D	ARF6	ADP ribosylation factor 6	Plasma Membrane	transporter
1.238	2.12e-05	NP_001654.1	D	ARF6	ADP ribosylation factor 6	Plasma Membrane	transporter
0.919	3.69e-03	NP_001654.1	D	ARF6	ADP ribosylation factor 6	Plasma Membrane	transporter
2.770	3.27e-21	ENSP00000314615	D	ARFGAP1	ADP ribosylation factor GTPase activating protein 1	Cytoplasm	transporter
1.950	6.62e-10	ENSP00000314615	D	ARFGAP1	ADP ribosylation factor GTPase activating protein 1	Cytoplasm	transporter
1.568	2.06e-09	ENSP00000434442	D	ARFGAP2	ADP ribosylation factor GTPase activating protein 2	Nucleus	other
1.170	1.62e-04	ENSP00000434442	D	ARFGAP2	ADP ribosylation factor GTPase activating protein 2	Nucleus	other
1.293	2.49e-05	ENSP00000263245		ARFGAP3	ADP ribosylation factor GTPase activating protein 3	Cytoplasm	transporter
1.543	5.27e-09	ENSP00000262215	D	ARFGEF1	ADP ribosylation factor guanine nucleotide exchange factor 1	Cytoplasm	other
0.987	5.04e-04	ENSP00000262215	D	ARFGEF1	ADP ribosylation factor guanine nucleotide exchange factor 1	Cytoplasm	other
2.146	8.18e-14	ENSP00000360985	D	ARFGEF2	ADP ribosylation factor guanine nucleotide exchange factor 2	Cytoplasm	other
1.127	4.73e-05	ENSP00000360985	D	ARFGEF2	ADP ribosylation factor guanine nucleotide exchange factor 2	Cytoplasm	other
1.816	9.67e-09	ENSP00000395083		ARFIP1	ADP ribosylation factor interacting protein 1	Cytoplasm	other
4.234	4.01e-43	NP_001363487.1	D	ARFIP2	ADP ribosylation factor interacting protein 2	Cytoplasm	other
3.884	2.67e-39	NP_001363487.1	D	ARFIP2	ADP ribosylation factor interacting protein 2	Cytoplasm	other
1.144	3.31e-04	ENSP00000484121	D	ARFIP2	ADP ribosylation factor interacting protein 2	Cytoplasm	other
-2.994	2.81e-17	ENSP00000349446	D	ARG1	arginase 1	Cytoplasm	enzyme
-3.235	7.11e-23	ENSP00000349446	D	ARG1	arginase 1	Cytoplasm	enzyme
4.523	1.10e-20	ENSP00000261783	D	ARG2	arginase 2	Cytoplasm	enzyme
3.273	4.90e-15	ENSP00000261783	D	ARG2	arginase 2	Cytoplasm	enzyme
1.117	1.59e-04	ENSP00000336923		ARHGAP10	Rho GTPase activating protein 10	Cytoplasm	other
4.033	1.28e-04	ENSP00000345808	D	ARHGAP12	Rho GTPase activating protein 12	Cytoplasm	other
-1.104	7.06e-04	ENSP00000345808	D	ARHGAP12	Rho GTPase activating protein 12	Cytoplasm	other
-1.524	3.89e-06	ENSP00000345808	D	ARHGAP12	Rho GTPase activating protein 12	Cytoplasm	other
-1.247	3.13e-04	ENSP00000289968	D	ARHGAP17	Rho GTPase activating protein 17	Cytoplasm	other
-1.270	1.12e-04	ENSP00000289968	D	ARHGAP17	Rho GTPase activating protein 17	Cytoplasm	other
-1.503	2.90e-04	ENSP00000289968	D	ARHGAP17	Rho GTPase activating protein 17	Cytoplasm	other
-1.839	5.47e-06	ENSP00000289968	D	ARHGAP17	Rho GTPase activating protein 17	Cytoplasm	other
-1.953	1.40e-09	ENSP00000357131	D	ARHGAP18	Rho GTPase activating protein 18	Cytoplasm	other
-5.872	8.13e-06	ENSP00000357131	D	ARHGAP18	Rho GTPase activating protein 18	Cytoplasm	other
-4.074	2.00e-03	ENSP00000351333		ARHGAP19	Rho GTPase activating protein 19	Cytoplasm	other
-3.451	6.93e-06	ENSP00000260283		ARHGAP20	Rho GTPase activating protein 20	Cytoplasm	other
-4.990	1.55e-08	ENSP00000412461		ARHGAP22	Rho GTPase activating protein 22	Cytoplasm	other
-1.734	6.28e-06	ENSP00000386911		ARHGAP25	Rho GTPase activating protein 25	Cytoplasm	other
-1.111	7.46e-03	ENSP00000403323	D	ARHGAP27	Rho GTPase activating protein 27	Cytoplasm	other
-1.934	1.20e-07	ENSP00000403323	D	ARHGAP27	Rho GTPase activating protein 27	Cytoplasm	other
-0.850	1.39e-03	ENSP00000260526		ARHGAP29	Rho GTPase activating protein 29	Cytoplasm	other
3.136	4.78e-16	ENSP00000356992		ARHGAP30	Rho GTPase activating protein 30	Cytoplasm	other
-2.573	3.93e-13	ENSP00000310561	D	ARHGAP32	Rho GTPase activating protein 32	Cytoplasm	other
-2.954	1.22e-14	ENSP00000310561	D	ARHGAP32	Rho GTPase activating protein 32	Cytoplasm	other
-1.925	1.05e-03	ENSP00000320038		ARHGAP33	Rho GTPase activating protein 33	Plasma Membrane	transporter
-1.200	6.56e-04	ENSP00000385720	D	ARHGAP35	Rho GTPase activating protein 35	Nucleus	transcription regulator
-1.835	9.11e-04	ENSP00000385720	D	ARHGAP35	Rho GTPase activating protein 35	Nucleus	transcription regulator
-2.906	4.16e-13	ENSP00000385720	D	ARHGAP35	Rho GTPase activating protein 35	Nucleus	transcription regulator
-1.950	5.56e-03	ENSP00000362442	D	ARHGAP40	Rho GTPase activating protein 40	Cytoplasm	other
-4.684	9.52e-09	ENSP00000362442	D	ARHGAP40	Rho GTPase activating protein 40	Cytoplasm	other
-1.321	3.25e-04	ENSP00000298815		ARHGAP42	Rho GTPase activating protein 42	Other	other
-2.384	6.37e-06	EAW98788.1		ARHGAP6	Rho GTPase activating protein 6	Cytoplasm	other
2.068	4.02e-05	ENSP00000377380		ARHGAP9	Rho GTPase activating protein 9	Cytoplasm	other
1.131	2.39e-05	ENSP00000269321		ARHGDIA	Rho GDP dissociation inhibitor alpha	Cytoplasm	other
-1.725	8.54e-07	ENSP00000228945		ARHGDIB	Rho GDP dissociation inhibitor beta	Cytoplasm	enzyme
-0.949	1.24e-03	ENSP00000337261		ARHGEF1	Rho guanine nucleotide exchange factor 1	Cytoplasm	other
-1.479	4.61e-06	ENSP00000380942		ARHGEF12	Rho guanine nucleotide exchange factor 12	Cytoplasm	other
1.825	2.52e-04	ENSP00000355026	D	ARHGEF15	Rho guanine nucleotide exchange factor 15	Cytoplasm	other
-2.256	5.44e-03	ENSP00000355026	D	ARHGEF15	Rho guanine nucleotide exchange factor 15	Cytoplasm	other
-1.648	8.86e-10	ENSP00000367629		ARHGEF16	Rho guanine nucleotide exchange factor 16	Cytoplasm	other
-1.052	3.27e-03	ENSP00000354837	D	ARHGEF2	Rho/Rac guanine nucleotide exchange factor 2	Cytoplasm	other
-1.740	2.65e-06	ENSP00000354837	D	ARHGEF2	Rho/Rac guanine nucleotide exchange factor 2	Cytoplasm	other
-1.310	1.17e-04	ENSP00000335560	D	ARHGEF25	Rho guanine nucleotide exchange factor 25	Cytoplasm	other
-1.971	5.54e-10	ENSP00000335560	D	ARHGEF25	Rho guanine nucleotide exchange factor 25	Cytoplasm	other
-2.174	3.94e-08	ENSP00000348828		ARHGEF26	Rho guanine nucleotide exchange factor 26	Plasma Membrane	other
-1.562	3.22e-04	NP_062455.1		ARHGEF3	Rho guanine nucleotide exchange factor 3	Cytoplasm	other
-1.847	1.58e-04	NP_001354552.1		ARHGEF33	Rho guanine nucleotide exchange factor 33	Other	other
-1.653	4.81e-05	ENSP00000298694		ARHGEF40	Rho guanine nucleotide exchange factor 40	Cytoplasm	other
2.714	1.39e-17	ENSP00000056217	D	ARHGEF5	Rho guanine nucleotide exchange factor 5	Cytoplasm	other
1.979	9.14e-06	ENSP00000056217	D	ARHGEF5	Rho guanine nucleotide exchange factor 5	Cytoplasm	other
-1.332	6.22e-04	ENSP00000250617		ARHGEF6	Rac/Cdc42 guanine nucleotide exchange factor 6	Cytoplasm	other
-1.440	4.32e-05	ENSP00000364893		ARHGEF7	Rho guanine nucleotide exchange factor 7	Cytoplasm	other
3.587	2.63e-05	ENSP00000344546		ARID1B	AT-rich interaction domain 1B	Nucleus	transcription regulator
2.395	4.38e-13	ENSP00000263620		ARID3A	AT-rich interaction domain 3A	Nucleus	transcription regulator
2.091	1.45e-06	ENSP00000343126	D	ARID3B	AT-rich interaction domain 3B	Nucleus	transcription regulator
-3.322	4.46e-13	ENSP00000343126	D	ARID3B	AT-rich interaction domain 3B	Nucleus	transcription regulator
1.030	1.34e-04	ENSP00000347602		ARID4A	AT-rich interaction domain 4A	Nucleus	transcription regulator
1.578	2.98e-05	ENSP00000279873		ARID5B	AT-rich interaction domain 5B	Nucleus	transcription regulator
1.461	3.92e-08	ENSP00000369217	D	ARIH1	ariadne RBR E3 ubiquitin protein ligase 1	Cytoplasm	enzyme
0.946	7.80e-03	ENSP00000369217	D	ARIH1	ariadne RBR E3 ubiquitin protein ligase 1	Cytoplasm	enzyme
1.438	2.57e-08	ENSP00000348769		ARIH2	ariadne RBR E3 ubiquitin protein ligase 2	Nucleus	enzyme
2.092	4.08e-14	ENSP00000261636	D	ARL1	ADP ribosylation factor like GTPase 1	Cytoplasm	enzyme
1.656	4.41e-08	ENSP00000261636	D	ARL1	ADP ribosylation factor like GTPase 1	Cytoplasm	enzyme
-2.432	7.77e-04	ENSP00000282026		ARL11	ADP ribosylation factor like GTPase 11	Other	other
-1.183	2.92e-06	ENSP00000282032		ARL14EP	ADP ribosylation factor like GTPase 14 effector protein	Other	other
-2.083	2.01e-09	ENSP00000433427		ARL15	ADP ribosylation factor like GTPase 15	Cytoplasm	other
1.608	1.82e-08	ENSP00000337478	D	ARL17A/ARL17B	ADP ribosylation factor like GTPase 17A	Other	other
1.666	5.11e-09	ENSP00000337478	D	ARL17A/ARL17B	ADP ribosylation factor like GTPase 17A	Other	other
1.562	1.02e-07	ENSP00000260746		ARL3	ADP ribosylation factor like GTPase 3	Cytoplasm	enzyme
1.537	3.90e-03	NP_001032241.1		ARL4A	ADP ribosylation factor like GTPase 4A	Nucleus	enzyme
-1.240	1.71e-04	ENSP00000339754	D	ARL4C	ADP ribosylation factor like GTPase 4C	Nucleus	enzyme
-2.119	2.46e-03	ENSP00000339754	D	ARL4C	ADP ribosylation factor like GTPase 4C	Nucleus	enzyme
-2.589	1.85e-05	ENSP00000322628		ARL4D	ADP ribosylation factor like GTPase 4D	Nucleus	enzyme
1.228	4.26e-06	ENSP00000295087		ARL5A	ADP ribosylation factor like GTPase 5A	Other	enzyme
3.520	2.86e-29	XP_005252457.1	D	ARL5B	ADP ribosylation factor like GTPase 5B	Other	enzyme
2.707	8.99e-18	NP_848930.1	D	ARL5B	ADP ribosylation factor like GTPase 5B	Other	enzyme
1.004	4.59e-03	ENSP00000273258	D	ARL6IP5	ADP ribosylation factor like GTPase 6 interacting protein 5	Cytoplasm	other
-1.377	6.20e-05	ENSP00000273258	D	ARL6IP5	ADP ribosylation factor like GTPase 6 interacting protein 5	Cytoplasm	other
0.987	5.35e-04	ENSP00000272217		ARL8A	ADP ribosylation factor like GTPase 8A	Cytoplasm	enzyme
-4.517	6.71e-15	ENSP00000353210		ARL9	ADP ribosylation factor like GTPase 9	Other	other
1.163	6.43e-04	ENSP00000276569	D	ARMC1	armadillo repeat containing 1	Cytoplasm	other
-1.700	2.85e-09	ENSP00000276569	D	ARMC1	armadillo repeat containing 1	Cytoplasm	other
-1.522	2.05e-05	ENSP00000319412		ARMC10	armadillo repeat containing 10	Cytoplasm	other
1.135	4.95e-04	ENSP00000420333		ARMC8	armadillo repeat containing 8	Nucleus	other
0.863	8.48e-03	ENSP00000359050		ARMH3	armadillo like helical domain containing 3	Other	other
-1.820	9.28e-05	ENSP00000307479	D	ARNT2	aryl hydrocarbon receptor nuclear translocator 2	Nucleus	transcription regulator
-2.280	2.14e-09	ENSP00000307479	D	ARNT2	aryl hydrocarbon receptor nuclear translocator 2	Nucleus	transcription regulator
0.813	2.58e-03	ENSP00000384517	D	ARNTL	aryl hydrocarbon receptor nuclear translocator like	Nucleus	transcription regulator
-1.119	9.12e-03	ENSP00000384517	D	ARNTL	aryl hydrocarbon receptor nuclear translocator like	Nucleus	transcription regulator
3.028	9.01e-13	ENSP00000266503	D	ARNTL2	aryl hydrocarbon receptor nuclear translocator like 2	Nucleus	transcription regulator
-1.811	2.31e-05	ENSP00000266503	D	ARNTL2	aryl hydrocarbon receptor nuclear translocator like 2	Nucleus	transcription regulator
-1.411	3.01e-05	NP_006400.2		ARPC1A	actin related protein 2/3 complex subunit 1A	Extracellular Space	other
-2.726	1.92e-19	ENSP00000228825		ARPC3	actin related protein 2/3 complex subunit 3	Cytoplasm	other
-1.015	1.28e-03	ENSP00000294742	D	ARPC5	actin related protein 2/3 complex subunit 5	Cytoplasm	other
-1.190	2.16e-04	ENSP00000294742	D	ARPC5	actin related protein 2/3 complex subunit 5	Cytoplasm	other
-1.756	4.62e-05	ENSP00000350075		ARPIN/ARPIN-AP3S2	actin related protein 2/3 complex inhibitor	Plasma Membrane	other
-1.781	4.29e-07	ENSP00000455625		ARPP19	cAMP regulated phosphoprotein 19	Cytoplasm	transporter
1.174	2.65e-05	ENSP00000222250		ARRDC2	arrestin domain containing 2	Other	other
2.462	1.85e-12	NP_065852.1	D	ARRDC3	arrestin domain containing 3	Plasma Membrane	other
-1.233	4.43e-04	NP_065852.1	D	ARRDC3	arrestin domain containing 3	Plasma Membrane	other
-3.301	6.45e-10	NP_065852.1	D	ARRDC3	arrestin domain containing 3	Plasma Membrane	other
-4.624	6.93e-38	ENSP00000265138	D	ARRDC3	arrestin domain containing 3	Plasma Membrane	other
5.283	1.56e-11	ENSP00000268042		ARRDC4	arrestin domain containing 4	Plasma Membrane	other
2.622	1.01e-13	ENSP00000370522		ARSH	arylsulfatase family member H	Cytoplasm	enzyme
-1.347	1.64e-06	ENSP00000369346		ARSK	arylsulfatase family member K	Extracellular Space	enzyme
-1.099	2.37e-03	ENSP00000250693		ART1	ADP-ribosyltransferase 1	Plasma Membrane	enzyme
-3.631	5.66e-03	ENSP00000228936		ART4	ADP-ribosyltransferase 4 (inactive) (Dombrock blood group)	Nucleus	enzyme
-3.044	5.64e-04	ENSP00000387435		ARTN	artemin	Extracellular Space	growth factor
2.812	5.08e-09	ENSP00000312458		ARV1	ARV1 homolog, fatty acid homeostasis modulator	Cytoplasm	transporter
-2.004	1.01e-12	AAG09731.1		AS3MT	arsenite methyltransferase	Cytoplasm	enzyme
-1.354	7.34e-06	ENSP00000371152		ASAH1	N-acylsphingosine amidohydrolase 1	Cytoplasm	enzyme
-1.601	2.60e-06	ENSP00000363118		ASAH2B	N-acylsphingosine amidohydrolase 2B	Cytoplasm	other
1.863	1.74e-08	XP_006711961.1	D	ASAP2	ArfGAP with SH3 domain, ankyrin repeat and PH domain 2	Nucleus	other
1.494	5.63e-05	NP_001128663.1	D	ASAP2	ArfGAP with SH3 domain, ankyrin repeat and PH domain 2	Nucleus	other
1.797	5.66e-05	ENSP00000338769		ASAP3	ArfGAP with SH3 domain, ankyrin repeat and PH domain 3	Plasma Membrane	other
-1.535	3.35e-03	ENSP00000264607		ASB1	ankyrin repeat and SOCS box containing 1	Nucleus	transcription regulator
-2.308	6.30e-07	NP_078977.2	D	ASB13	ankyrin repeat and SOCS box containing 13	Cytoplasm	other
-2.761	2.01e-06	NP_078977.2	D	ASB13	ankyrin repeat and SOCS box containing 13	Cytoplasm	other
3.225	1.56e-04	NP_001136205.2	D	ASB14	ankyrin repeat and SOCS box containing 14	Cytoplasm	other
2.837	6.60e-04	ENSP00000419199	D	ASB14	ankyrin repeat and SOCS box containing 14	Cytoplasm	other
-2.920	1.22e-03	NP_001189358.1		ASB2	ankyrin repeat and SOCS box containing 2	Nucleus	transcription regulator
-1.177	5.55e-05	ENSP00000277458		ASB6	ankyrin repeat and SOCS box containing 6	Nucleus	transcription regulator
-0.915	5.64e-04	ENSP00000320893		ASB8	ankyrin repeat and SOCS box containing 8	Nucleus	transcription regulator
-1.327	6.36e-06	ENSP00000369855		ASB9	ankyrin repeat and SOCS box containing 9	Nucleus	transcription regulator
2.370	1.06e-10	ENSP00000339404	D	ASCC1	activating signal cointegrator 1 complex subunit 1	Nucleus	transcription regulator
1.763	1.72e-03	ENSP00000339404	D	ASCC1	activating signal cointegrator 1 complex subunit 1	Nucleus	transcription regulator
2.760	2.70e-19	ENSP00000380877		ASCC2	activating signal cointegrator 1 complex subunit 2	Nucleus	other
5.328	2.38e-12	ENSP00000345420		ASCL4	achaete-scute family bHLH transcription factor 4	Nucleus	transcription regulator
1.391	4.24e-05	NP_001340422.1		ASDURF	ASNSD1 upstream open reading frame	Other	other
-3.275	1.63e-20	ENSP00000228468		ASIC1	acid sensing ion channel subunit 1	Plasma Membrane	ion channel
-1.986	4.51e-13	ENSP00000307188		ASL	argininosuccinate lyase	Cytoplasm	enzyme
-1.165	6.40e-04	ENSP00000370718		ASMTL	acetylserotonin O-methyltransferase like	Cytoplasm	enzyme
3.582	7.67e-29	ENSP00000175506	D	ASNS	asparagine synthetase (glutamine-hydrolyzing)	Cytoplasm	enzyme
2.181	5.72e-06	ENSP00000175506	D	ASNS	asparagine synthetase (glutamine-hydrolyzing)	Cytoplasm	enzyme
1.262	8.95e-07	ENSP00000260952		ASNSD1	asparagine synthetase domain containing 1	Other	enzyme
-1.857	1.07e-06	ENSP00000263080		ASPA	aspartoacylase	Cytoplasm	enzyme
-2.064	5.89e-08	ENSP00000373860	D	ASPDH	aspartate dehydrogenase domain containing	Other	other
-2.572	9.34e-17	ENSP00000373860	D	ASPDH	aspartate dehydrogenase domain containing	Other	other
2.828	1.83e-17	NP_115855.1	D	ASPH	aspartate beta-hydroxylase	Cytoplasm	enzyme
-1.278	3.99e-05	ENSP00000368767	D	ASPH	aspartate beta-hydroxylase	Cytoplasm	enzyme
-1.544	1.14e-05	ENSP00000368767	D	ASPH	aspartate beta-hydroxylase	Cytoplasm	enzyme
-4.310	3.21e-03	ENSP00000215906		ASPHD2	aspartate beta-hydroxylase domain containing 2	Other	enzyme
-1.304	8.37e-05	ENSP00000361471		ASS1	argininosuccinate synthase 1	Cytoplasm	enzyme
3.839	4.54e-04	CAD61265.2		ASTL	astacin like metalloendopeptidase	Cytoplasm	peptidase
-1.155	1.42e-04	ENSP00000364839	D	ASXL1	ASXL transcriptional regulator 1	Nucleus	transcription regulator
-2.153	9.07e-07	ENSP00000364839	D	ASXL1	ASXL transcriptional regulator 1	Nucleus	transcription regulator
-1.634	1.46e-06	ENSP00000383920		ASXL2	ASXL transcriptional regulator 2	Extracellular Space	other
-2.153	1.25e-14	NP_001308896.1		ATAD1	ATPase family AAA domain containing 1	Plasma Membrane	enzyme
1.045	1.27e-03	ENSP00000311766		ATAD3B	ATPase family AAA domain containing 3B	Nucleus	other
1.301	2.06e-04	ENSP00000262053		ATF1	activating transcription factor 1	Nucleus	transcription regulator
1.015	6.80e-03	ENSP00000264110		ATF2	activating transcription factor 2	Nucleus	transcription regulator
5.097	1.16e-38	ENSP00000344352	D	ATF3	activating transcription factor 3	Nucleus	transcription regulator
3.567	9.20e-30	ENSP00000344352	D	ATF3	activating transcription factor 3	Nucleus	transcription regulator
1.716	8.05e-08	NP_001666.2	D	ATF4	activating transcription factor 4	Nucleus	transcription regulator
1.491	4.29e-06	ENSP00000336790	D	ATF4	activating transcription factor 4	Nucleus	transcription regulator
0.972	1.51e-03	NP_001666.2	D	ATF4	activating transcription factor 4	Nucleus	transcription regulator
1.272	4.29e-04	ENSP00000336790	D	ATF4	activating transcription factor 4	Nucleus	transcription regulator
4.347	4.51e-20	ENSP00000396954	D	ATF5	activating transcription factor 5	Nucleus	transcription regulator
4.145	2.70e-32	AAH05174.1	D	ATF5	activating transcription factor 5	Nucleus	transcription regulator
3.343	8.57e-24	NP_001180575.1	D	ATF5	activating transcription factor 5	Nucleus	transcription regulator
3.279	4.18e-17	ENSP00000356919	D	ATF6	activating transcription factor 6	Cytoplasm	transcription regulator
2.175	3.09e-08	ENSP00000356919	D	ATF6	activating transcription factor 6	Cytoplasm	transcription regulator
2.045	6.67e-12	ENSP00000364349	D	ATF6B	activating transcription factor 6 beta	Nucleus	transcription regulator
1.225	1.99e-06	ENSP00000364349	D	ATF6B	activating transcription factor 6 beta	Nucleus	transcription regulator
0.965	1.29e-04	ENSP00000399465		ATF7	activating transcription factor 7	Nucleus	transcription regulator
1.186	1.10e-05	ENSP00000440440		ATF7IP	activating transcription factor 7 interacting protein	Nucleus	transcription regulator
1.607	8.04e-06	ENSP00000282185		ATG10	autophagy related 10	Plasma Membrane	enzyme
1.044	3.42e-04	ENSP00000338990		ATG101	autophagy related 101	Cytoplasm	other
2.023	1.12e-07	NP_110430.5		ATG16L1	autophagy related 16 like 1	Cytoplasm	enzyme
-0.766	5.15e-03	ENSP00000366475	D	ATG2A	autophagy related 2A	Cytoplasm	transporter
-1.319	9.16e-07	ENSP00000366475	D	ATG2A	autophagy related 2A	Cytoplasm	transporter
1.264	9.87e-05	ENSP00000384259		ATG4B	autophagy related 4B cysteine peptidase	Cytoplasm	peptidase
-1.817	2.29e-07	ENSP00000322159		ATG4C	autophagy related 4C cysteine peptidase	Cytoplasm	peptidase
2.455	2.08e-18	ENSP00000311318	D	ATG4D	autophagy related 4D cysteine peptidase	Cytoplasm	peptidase
2.059	7.58e-10	ENSP00000311318	D	ATG4D	autophagy related 4D cysteine peptidase	Cytoplasm	peptidase
0.881	7.92e-03	ENSP00000311318	D	ATG4D	autophagy related 4D cysteine peptidase	Cytoplasm	peptidase
0.894	7.95e-03	ENSP00000358072		ATG5	autophagy related 5	Cytoplasm	other
0.991	2.67e-04	NP_001070666.1	D	ATG9A	autophagy related 9A	Cytoplasm	transporter
-1.682	5.80e-08	ENSP00000386710	D	ATG9A	autophagy related 9A	Cytoplasm	transporter
-1.298	7.22e-05	ENSP00000236959	D	ATIC	5-aminoimidazole-4-carboxamide ribonucleotide formyltransferase/IMP cyclohydrolase	Cytoplasm	enzyme
-1.681	1.29e-06	ENSP00000236959	D	ATIC	5-aminoimidazole-4-carboxamide ribonucleotide formyltransferase/IMP cyclohydrolase	Cytoplasm	enzyme
2.068	2.28e-10	ENSP00000368237		ATL2	atlastin GTPase 2	Cytoplasm	other
1.359	2.20e-06	ENSP00000381844		ATL3	atlastin GTPase 3	Cytoplasm	other
-3.552	4.43e-09	ENSP00000304676		ATOH8	atonal bHLH transcription factor 8	Nucleus	transcription regulator
1.989	1.10e-10	ENSP00000349325		ATP10A	ATPase phospholipid transporting 10A (putative)	Plasma Membrane	transporter
3.173	4.31e-29	ENSP00000273859	D	ATP10D	ATPase phospholipid transporting 10D (putative)	Cytoplasm	transporter
1.183	1.58e-04	ENSP00000273859	D	ATP10D	ATPase phospholipid transporting 10D (putative)	Cytoplasm	transporter
2.849	7.01e-05	ENSP00000420387		ATP11A	ATPase phospholipid transporting 11A	Plasma Membrane	transporter
1.885	3.47e-13	ENSP00000321195		ATP11B	ATPase phospholipid transporting 11B (putative)	Plasma Membrane	transporter
3.177	1.51e-17	ENSP00000349877	D	ATP13A1	ATPase 13A1	Extracellular Space	transporter
2.977	5.40e-21	ENSP00000349877	D	ATP13A1	ATPase 13A1	Extracellular Space	transporter
2.412	5.36e-09	ENSP00000416508		ATP13A3	ATPase 13A3	Extracellular Space	transporter
1.927	9.88e-10	ENSP00000445306	D	ATP1A1	ATPase Na+/K+ transporting subunit alpha 1	Plasma Membrane	transporter
0.938	1.61e-03	ENSP00000445306	D	ATP1A1	ATPase Na+/K+ transporting subunit alpha 1	Plasma Membrane	transporter
2.073	1.41e-13	ENSP00000356790		ATP1B1	ATPase Na+/K+ transporting subunit beta 1	Plasma Membrane	transporter
-1.971	1.63e-05	NP_001670.1	D	ATP1B3	ATPase Na+/K+ transporting subunit beta 3	Plasma Membrane	transporter
-3.945	3.38e-12	NP_001670.1	D	ATP1B3	ATPase Na+/K+ transporting subunit beta 3	Plasma Membrane	transporter
-2.932	6.43e-03	ENSP00000349595		ATP2A1	ATPase sarcoplasmic/endoplasmic reticulum Ca2+ transporting 1	Cytoplasm	transporter
4.110	6.50e-35	ENSP00000440045	D	ATP2A2	ATPase sarcoplasmic/endoplasmic reticulum Ca2+ transporting 2	Cytoplasm	transporter
2.551	9.96e-13	ENSP00000440045	D	ATP2A2	ATPase sarcoplasmic/endoplasmic reticulum Ca2+ transporting 2	Cytoplasm	transporter
2.908	3.50e-21	ENSP00000440045	D	ATP2A2	ATPase sarcoplasmic/endoplasmic reticulum Ca2+ transporting 2	Cytoplasm	transporter
2.350	2.83e-18	ENSP00000440045	D	ATP2A2	ATPase sarcoplasmic/endoplasmic reticulum Ca2+ transporting 2	Cytoplasm	transporter
-1.625	8.68e-05	ENSP00000353072		ATP2A3	ATPase sarcoplasmic/endoplasmic reticulum Ca2+ transporting 3	Cytoplasm	transporter
1.452	6.77e-07	ENSP00000421326		ATP2C1	ATPase secretory pathway Ca2+ transporting 1	Cytoplasm	transporter
2.637	1.09e-05	ENSP00000262623		ATP4A	ATPase H+/K+ transporting subunit alpha	Plasma Membrane	transporter
-1.052	7.20e-05	ENSP00000243997		ATP5F1E	ATP synthase F1 subunit epsilon	Cytoplasm	transporter
-1.256	1.48e-06	NP_057395.1	D	ATP5IF1	ATP synthase inhibitory factor subunit 1	Cytoplasm	other
-2.133	2.21e-15	NP_057395.1	D	ATP5IF1	ATP synthase inhibitory factor subunit 1	Cytoplasm	other
-1.301	5.53e-06	CAG28411.1		ATP5MC3	ATP synthase membrane subunit c locus 3	Cytoplasm	transporter
-1.559	2.37e-08	ENSP00000421076		ATP5MGL	ATP synthase membrane subunit g like	Cytoplasm	other
-1.463	5.01e-08	NP_001120865.1		ATP5MJ	ATP synthase membrane subunit j	Cytoplasm	other
-1.312	2.64e-07	ENSP00000290299		ATP5PO	ATP synthase peripheral stalk subunit OSCP	Cytoplasm	transporter
1.823	1.66e-09	ENSP00000332247		ATP6V0A2	ATPase H+ transporting V0 subunit a2	Cytoplasm	transporter
0.790	5.78e-03	ENSMUSP00000047682		ATP6V0B	ATPase H+ transporting V0 subunit b	Cytoplasm	transporter
1.298	1.91e-05	ENSP00000329757	D	ATP6V0C	ATPase H+ transporting V0 subunit c	Cytoplasm	transporter
-1.853	2.11e-11	ENSP00000329757	D	ATP6V0C	ATPase H+ transporting V0 subunit c	Cytoplasm	transporter
-1.493	5.72e-09	ENSP00000329757	D	ATP6V0C	ATPase H+ transporting V0 subunit c	Cytoplasm	transporter
-1.414	1.68e-07	ENSP00000429690		ATP6V0E1	ATPase H+ transporting V0 subunit e1	Cytoplasm	transporter
3.196	3.74e-03	ENSP00000411672		ATP6V0E2	ATPase H+ transporting V0 subunit e2	Cytoplasm	enzyme
-1.577	4.79e-09	ENSP00000276390		ATP6V1B2	ATPase H+ transporting V1 subunit B2	Cytoplasm	transporter
0.789	5.84e-03	ENSP00000379203		ATP6V1C1	ATPase H+ transporting V1 subunit C1	Cytoplasm	transporter
1.693	3.89e-05	ENSP00000253413		ATP6V1E1	ATPase H+ transporting V1 subunit E1	Cytoplasm	transporter
2.304	6.83e-12	ENSP00000417378	D	ATP6V1F	ATPase H+ transporting V1 subunit F	Cytoplasm	enzyme
2.598	3.66e-13	ENSP00000417378	D	ATP6V1F	ATPase H+ transporting V1 subunit F	Cytoplasm	enzyme
12.173	5.35e-11	NP_001182079.1		ATP6V1FNB	ATP6V1F neighbor	Other	other
-1.287	1.77e-06	ENSP00000363162		ATP6V1G1	ATPase H+ transporting V1 subunit G1	Cytoplasm	transporter
-0.946	8.03e-04	ENSP00000242839		ATP7B	ATPase copper transporting beta	Cytoplasm	transporter
-2.260	2.06e-04	ENSP00000357475	D	ATP8B2	ATPase phospholipid transporting 8B2	Plasma Membrane	transporter
-2.311	2.62e-05	ENSP00000357475	D	ATP8B2	ATPase phospholipid transporting 8B2	Plasma Membrane	transporter
2.051	2.86e-15	ENSMUSP00000103575	D	Atp8b5	ATPase, class I, type 8B, member 5	Cytoplasm	transporter
-1.894	8.64e-04	ENSMUSP00000103575	D	Atp8b5	ATPase, class I, type 8B, member 5	Cytoplasm	transporter
0.731	8.67e-03	ENSP00000342481		ATP9A	ATPase phospholipid transporting 9A (putative)	Cytoplasm	transporter
1.362	6.58e-06	ENSP00000417190	D	ATPAF2	ATP synthase mitochondrial F1 complex assembly factor 2	Cytoplasm	other
-2.008	8.62e-09	ENSP00000417190	D	ATPAF2	ATP synthase mitochondrial F1 complex assembly factor 2	Cytoplasm	other
-3.617	9.44e-18	ENSP00000343741		ATR	ATR serine/threonine kinase	Nucleus	kinase
-1.364	4.55e-05	ENSP00000347152		ATRNL1	attractin like 1	Other	other
1.944	5.34e-09	ENSP00000362441	D	ATRX	ATRX chromatin remodeler	Nucleus	transcription regulator
1.009	3.21e-04	ENSP00000362441	D	ATRX	ATRX chromatin remodeler	Nucleus	transcription regulator
1.345	7.15e-05	ENSP00000244769	D	ATXN1	ataxin 1	Nucleus	transcription regulator
-3.215	3.35e-04	NP_000323.2	D	ATXN1	ataxin 1	Nucleus	transcription regulator
2.201	1.18e-08	ENSP00000415822	D	ATXN1L	ataxin 1 like	Nucleus	other
1.194	8.52e-04	ENSP00000415822	D	ATXN1L	ataxin 1 like	Nucleus	other
1.471	2.99e-08	NP_001359503.1		ATXN2	ataxin 2	Nucleus	other
-1.078	1.75e-04	ENSP00000378917		ATXN2L	ataxin 2 like	Nucleus	other
0.826	4.00e-03	ENSP00000369996	D	ATXN3L	ataxin 3 like	Cytoplasm	peptidase
-1.972	1.58e-04	ENSP00000369996	D	ATXN3L	ataxin 3 like	Cytoplasm	peptidase
-1.211	1.90e-03	ENSP00000410759	D	ATXN7L1	ataxin 7 like 1	Other	other
-3.148	2.34e-14	ENSP00000410759	D	ATXN7L1	ataxin 7 like 1	Other	other
-2.154	2.37e-11	ENSP00000364883		AUH	AU RNA binding methylglutaconyl-CoA hydratase	Cytoplasm	enzyme
0.944	1.89e-03	ENSP00000366748		AUP1	AUP1 lipid droplet regulating VLDL assembly factor	Cytoplasm	other
-2.273	7.34e-04	ENSP00000344087		AUTS2	activator of transcription and developmental regulator AUTS2	Nucleus	other
1.358	2.82e-04	ENSP00000315568		AVL9	AVL9 cell migration associated	Other	other
5.029	3.76e-25	ENSP00000359660	D	AVPI1	arginine vasopressin induced 1	Other	other
4.683	1.25e-41	ENSP00000359660	D	AVPI1	arginine vasopressin induced 1	Other	other
1.630	6.06e-04	ENSP00000359660	D	AVPI1	arginine vasopressin induced 1	Other	other
-1.177	5.41e-05	ENSP00000262320	D	AXIN1	axin 1	Cytoplasm	other
-1.731	5.54e-06	ENSP00000262320	D	AXIN1	axin 1	Cytoplasm	other
-2.369	1.35e-05	ENSP00000302625	D	AXIN2	axin 2	Cytoplasm	other
-2.962	5.74e-15	ENSP00000302625	D	AXIN2	axin 2	Cytoplasm	other
-3.305	2.24e-05	ENSP00000302625	D	AXIN2	axin 2	Cytoplasm	other
-3.480	5.17e-09	ENSP00000302625	D	AXIN2	axin 2	Cytoplasm	other
2.660	1.13e-09	NP_001176.1		AZGP1	alpha-2-glycoprotein 1, zinc-binding	Extracellular Space	transporter
1.977	5.92e-10	ENSP00000305595	D	B3GNT2	UDP-GlcNAc:betaGal beta-1,3-N-acetylglucosaminyltransferase 2	Cytoplasm	enzyme
1.739	6.87e-07	ENSP00000305595	D	B3GNT2	UDP-GlcNAc:betaGal beta-1,3-N-acetylglucosaminyltransferase 2	Cytoplasm	enzyme
-2.848	7.11e-08	ENSP00000319636		B3GNT4	UDP-GlcNAc:betaGal beta-1,3-N-acetylglucosaminyltransferase 4	Plasma Membrane	enzyme
-1.649	2.79e-04	NP_660279.1		B3GNT7	UDP-GlcNAc:betaGal beta-1,3-N-acetylglucosaminyltransferase 7	Cytoplasm	enzyme
2.288	4.50e-04	ENSP00000400157		B3GNT9	UDP-GlcNAc:betaGal beta-1,3-N-acetylglucosaminyltransferase 9	Cytoplasm	enzyme
-3.376	3.18e-04	ENSP00000341562		B4GALNT1	beta-1,4-N-acetyl-galactosaminyltransferase 1	Cytoplasm	enzyme
2.257	2.17e-06	NP_004767.1		B4GALT5	beta-1,4-galactosyltransferase 5	Cytoplasm	enzyme
2.556	2.13e-21	ENSP00000306459	D	B4GALT6	beta-1,4-galactosyltransferase 6	Cytoplasm	enzyme
-1.252	1.31e-05	ENSP00000306459	D	B4GALT6	beta-1,4-galactosyltransferase 6	Cytoplasm	enzyme
1.764	1.92e-08	ENSP00000029410		B4GALT7	beta-1,4-galactosyltransferase 7	Cytoplasm	enzyme
3.642	4.38e-20	ENSP00000382805	D	BACH1	BTB domain and CNC homolog 1	Nucleus	transcription regulator
3.569	1.70e-17	ENSP00000382805	D	BACH1	BTB domain and CNC homolog 1	Nucleus	transcription regulator
2.416	1.25e-15	ENSP00000382805	D	BACH1	BTB domain and CNC homolog 1	Nucleus	transcription regulator
-1.649	2.32e-03	ENSP00000257749		BACH2	BTB domain and CNC homolog 2	Nucleus	transcription regulator
1.740	6.60e-07	ENSP00000378040	D	BAD	BCL2 associated agonist of cell death	Cytoplasm	other
-2.020	4.98e-06	ENSP00000378040	D	BAD	BCL2 associated agonist of cell death	Cytoplasm	other
8.695	5.28e-150	ENSP00000359727	D	BAG2	BAG cochaperone 2	Cytoplasm	other
5.660	4.78e-54	ENSP00000359727	D	BAG2	BAG cochaperone 2	Cytoplasm	other
9.990	5.22e-125	ENSP00000358081	D	BAG3	BAG cochaperone 3	Cytoplasm	other
10.390	7.28e-68	ENSP00000358081	D	BAG3	BAG cochaperone 3	Cytoplasm	other
2.367	1.64e-17	ENSP00000287322		BAG4	BAG cochaperone 4	Cytoplasm	other
1.964	1.76e-07	ENSP00000338814		BAG5	BAG cochaperone 5	Cytoplasm	other
-1.392	2.66e-06	ENSP00000365131		BAG6	BAG cochaperone 6	Nucleus	enzyme
1.825	1.17e-10	ENSP00000396976	D	BAHD1	bromo adjacent homology domain containing 1	Nucleus	other
1.908	5.78e-09	ENSP00000396976	D	BAHD1	bromo adjacent homology domain containing 1	Nucleus	other
2.886	4.16e-24	NP_061330.2	D	BAIAP2L1	BAR/IMD domain containing adaptor protein 2 like 1	Cytoplasm	other
2.127	9.94e-12	NP_061330.2	D	BAIAP2L1	BAR/IMD domain containing adaptor protein 2 like 1	Cytoplasm	other
-4.406	4.71e-31	ENSP00000364683		BAMBI	BMP and activin membrane bound inhibitor	Plasma Membrane	other
-2.171	4.27e-08	ENSP00000320509		BANK1	B cell scaffold protein with ankyrin repeats 1	Extracellular Space	other
-1.494	6.23e-07	ENSP00000417132		BAP1	BRCA1 associated protein 1	Nucleus	peptidase
-3.835	8.14e-12	ENSP00000243440		BATF3	basic leucine zipper ATF-like transcription factor 3	Nucleus	transcription regulator
1.293	4.24e-06	ENSMUSP00000033093	D	BAX	BCL2 associated X, apoptosis regulator	Cytoplasm	transporter
1.162	2.47e-05	ENSMUSP00000033093	D	BAX	BCL2 associated X, apoptosis regulator	Cytoplasm	transporter
-2.135	2.61e-10	NP_620116.1	D	BAX	BCL2 associated X, apoptosis regulator	Cytoplasm	transporter
1.168	1.76e-05	ENSP00000342434	D	BAZ1B	bromodomain adjacent to zinc finger domain 1B	Nucleus	transcription regulator
1.349	1.62e-07	ENSP00000342434	D	BAZ1B	bromodomain adjacent to zinc finger domain 1B	Nucleus	transcription regulator
1.480	2.45e-08	ENSP00000446880		BAZ2A	bromodomain adjacent to zinc finger domain 2A	Nucleus	transcription regulator
-1.424	4.16e-06	ENSP00000376534		BAZ2B	bromodomain adjacent to zinc finger domain 2B	Extracellular Space	other
-2.178	1.99e-11	ENSP00000317469		BBS1	Bardet-Biedl syndrome 1	Extracellular Space	other
4.548	1.65e-36	ENSP00000245157		BBS2	Bardet-Biedl syndrome 2	Cytoplasm	other
-3.778	3.04e-07	ENSP00000268057		BBS4	Bardet-Biedl syndrome 4	Cytoplasm	other
1.552	2.19e-04	ENSP00000295240		BBS5	Bardet-Biedl syndrome 5	Cytoplasm	other
-1.032	5.43e-03	ENSP00000319974	D	BBX	BBX high mobility group box domain containing	Nucleus	transcription regulator
-1.148	2.32e-03	ENSP00000319974	D	BBX	BBX high mobility group box domain containing	Nucleus	transcription regulator
4.446	3.17e-40	NP_001358282.1		BCAP29	B cell receptor associated protein 29	Cytoplasm	transporter
1.247	2.44e-05	ENSP00000391669		BCAR1	BCAR1 scaffold protein, Cas family member	Plasma Membrane	enzyme
-1.011	5.56e-03	ENSP00000359264		BCAR3	BCAR3 adaptor protein, NSP family member	Cytoplasm	other
-1.363	3.28e-05	ENSP00000375067		BCAS3	BCAS3 microtubule associated cell migration factor	Nucleus	other
-2.784	8.94e-06	ENSP00000322991		BCAT2	branched chain amino acid transaminase 2	Cytoplasm	enzyme
1.135	9.33e-04	ENSP00000335201		BCDIN3D	BCDIN3 domain containing RNA methyltransferase	Cytoplasm	enzyme
-0.861	2.33e-03	ENSP00000269980		BCKDHA	branched chain keto acid dehydrogenase E1 subunit alpha	Cytoplasm	enzyme
-1.112	6.91e-04	ENSP00000318351		BCKDHB	branched chain keto acid dehydrogenase E1 subunit beta	Cytoplasm	enzyme
-1.539	5.97e-05	ENSP00000378405		BCKDK	branched chain keto acid dehydrogenase kinase	Cytoplasm	kinase
-1.964	3.44e-06	ENSP00000381185		BCL2	BCL2 apoptosis regulator	Cytoplasm	transporter
2.899	1.91e-16	ENSP00000302564	D	BCL2L1	BCL2 like 1	Cytoplasm	other
2.456	2.04e-17	ENSP00000302564	D	BCL2L1	BCL2 like 1	Cytoplasm	other
-1.883	2.67e-08	ENSP00000302564	D	BCL2L1	BCL2 like 1	Cytoplasm	other
-1.508	5.89e-04	NP_001191037.1		BCL2L11	BCL2 like 11	Cytoplasm	other
-1.868	5.65e-07	ENSP00000480836		BCL2L13	BCL2 like 13	Cytoplasm	other
3.986	1.79e-25	NP_001357197.1		BCL2L14	BCL2 like 14	Cytoplasm	other
5.414	1.43e-35	ENSP00000164227		BCL3	BCL3 transcription coactivator	Nucleus	transcription regulator
-1.607	3.62e-04	NP_001124317.1		BCL6	BCL6 transcription repressor	Nucleus	transcription regulator
-1.356	6.77e-05	ENSP00000411073		BCL7B	BAF chromatin remodeling complex subunit BCL7B	Nucleus	other
3.083	2.08e-19	ENSP00000234739	D	BCL9	BCL9 transcription coactivator	Nucleus	other
1.317	2.73e-05	ENSP00000234739	D	BCL9	BCL9 transcription coactivator	Nucleus	other
-2.551	2.73e-10	ENSP00000234739	D	BCL9	BCL9 transcription coactivator	Nucleus	other
-1.601	1.39e-06	ENSP00000258168		BCO1	beta-carotene oxygenase 1	Cytoplasm	enzyme
-1.189	1.77e-03	ENSP00000350314		BCO2	beta-carotene oxygenase 2	Cytoplasm	enzyme
-2.240	3.27e-06	ENSP00000437775		BCORL1	BCL6 corepressor like 1	Nucleus	transcription regulator
0.834	7.02e-03	ENSP00000413908		BCS1L	BCS1 homolog, ubiquinol-cytochrome c reductase complex chaperone	Cytoplasm	other
1.176	5.39e-04	ENSP00000376184		BDH1	3-hydroxybutyrate dehydrogenase 1	Cytoplasm	enzyme
-1.925	3.20e-10	ENSP00000296424		BDH2	3-hydroxybutyrate dehydrogenase 2	Cytoplasm	enzyme
1.851	2.89e-09	ENSP00000351575		BDP1	B double prime 1, subunit of RNA polymerase III transcription initiation factor IIIB	Nucleus	transcription regulator
1.288	3.13e-05	ENSP00000411268		BEND3	BEN domain containing 3	Nucleus	other
-2.282	4.49e-10	ENSP00000359782		BEND6	BEN domain containing 6	Nucleus	transcription regulator
0.823	5.49e-03	ENSP00000222547		BET1	Bet1 golgi vesicular membrane trafficking protein	Cytoplasm	transporter
0.966	2.12e-04	ENSP00000372210		BET1L	Bet1 golgi vesicular membrane trafficking protein like	Cytoplasm	transporter
3.043	3.71e-17	ENSP00000476312	D	BHLHA15	basic helix-loop-helix family member a15	Nucleus	transcription regulator
2.056	1.52e-13	ENSP00000476312	D	BHLHA15	basic helix-loop-helix family member a15	Nucleus	transcription regulator
-1.225	1.26e-03	ENSP00000256495	D	BHLHE40	basic helix-loop-helix family member e40	Nucleus	transcription regulator
-2.645	3.33e-17	ENSP00000256495	D	BHLHE40	basic helix-loop-helix family member e40	Nucleus	transcription regulator
-2.746	9.99e-12	ENSP00000256495	D	BHLHE40	basic helix-loop-helix family member e40	Nucleus	transcription regulator
-3.101	1.86e-21	ENSP00000256495	D	BHLHE40	basic helix-loop-helix family member e40	Nucleus	transcription regulator
7.204	1.78e-04	NP_001073981.1		BICC1	BicC family RNA binding protein 1	Other	other
2.625	9.00e-21	ENSP00000349351	D	BICD2	BICD cargo adaptor 2	Cytoplasm	other
1.990	3.11e-12	NP_056065.1	D	BICD2	BICD cargo adaptor 2	Cytoplasm	other
1.970	4.74e-09	ENSP00000349351	D	BICD2	BICD cargo adaptor 2	Cytoplasm	other
1.346	1.41e-05	NP_056065.1	D	BICD2	BICD cargo adaptor 2	Cytoplasm	other
1.612	4.59e-03	EAW98160.1	D	BICDL1	BICD family like cargo adaptor 1	Cytoplasm	other
-1.788	2.33e-04	XP_011537301.1	D	BICDL1	BICD family like cargo adaptor 1	Cytoplasm	other
-1.193	8.43e-03	NP_001187.1		BID	BH3 interacting domain death agonist	Cytoplasm	other
1.194	3.23e-04	ENSP00000276416		BIN3	bridging integrator 3	Cytoplasm	other
2.338	1.13e-09	ENSP00000263464		BIRC3	baculoviral IAP repeat containing 3	Cytoplasm	enzyme
-1.965	4.62e-03	ENSP00000301633		BIRC5	baculoviral IAP repeat containing 5	Cytoplasm	other
1.125	6.49e-05	ENSP00000393596	D	BIRC6	baculoviral IAP repeat containing 6	Cytoplasm	enzyme
1.022	8.57e-04	ENSP00000393596	D	BIRC6	baculoviral IAP repeat containing 6	Cytoplasm	enzyme
1.906	1.67e-07	ENSP00000257336		BIVM	basic, immunoglobulin-like variable motif containing	Extracellular Space	other
-3.194	5.92e-16	ENSP00000397172		BLCAP	BLCAP apoptosis inducing factor	Other	other
-3.669	2.43e-04	ENSP00000259089		BLK	BLK proto-oncogene, Src family tyrosine kinase	Cytoplasm	kinase
-2.849	5.78e-05	ENSP00000347232		BLM	BLM RecQ like helicase	Nucleus	enzyme
-2.276	3.07e-09	ENSP00000224337		BLNK	B cell linker	Cytoplasm	other
-1.282	4.63e-05	ENSP00000359398	D	BLOC1S2	biogenesis of lysosomal organelles complex 1 subunit 2	Cytoplasm	other
-1.116	5.60e-05	ENSP00000359398	D	BLOC1S2	biogenesis of lysosomal organelles complex 1 subunit 2	Cytoplasm	other
1.045	1.07e-03	NP_060836.1		BLOC1S4	biogenesis of lysosomal organelles complex 1 subunit 4	Cytoplasm	other
-1.693	4.45e-09	ENSP00000220531	D	BLOC1S6	biogenesis of lysosomal organelles complex 1 subunit 6	Cytoplasm	other
-2.058	5.64e-11	ENSP00000220531	D	BLOC1S6	biogenesis of lysosomal organelles complex 1 subunit 6	Cytoplasm	other
1.424	1.45e-07	ENSP00000385757		BLVRA	biliverdin reductase A	Cytoplasm	enzyme
1.463	8.37e-04	NP_000704.1		BLVRB	biliverdin reductase B	Cytoplasm	enzyme
2.036	1.95e-08	ENSP00000356782		BLZF1	basic leucine zipper nuclear factor 1	Cytoplasm	transcription regulator
-3.801	1.18e-07	NP_005171.4	D	BMI1	BMI1 proto-oncogene, polycomb ring finger	Nucleus	transcription regulator
-4.627	1.93e-22	AAA19873.1	D	BMI1	BMI1 proto-oncogene, polycomb ring finger	Nucleus	transcription regulator
-1.512	7.26e-06	ENSP00000305714	D	BMP1	bone morphogenetic protein 1	Extracellular Space	peptidase
-2.194	1.68e-04	ENSP00000305714	D	BMP1	bone morphogenetic protein 1	Extracellular Space	peptidase
-2.081	1.24e-11	ENSP00000368104		BMP2	bone morphogenetic protein 2	Extracellular Space	growth factor
-1.813	2.85e-03	ENSP00000245451		BMP4	bone morphogenetic protein 4	Extracellular Space	growth factor
4.634	3.92e-13	ENSP00000379204		BMP7	bone morphogenetic protein 7	Extracellular Space	growth factor
1.566	1.99e-05	ENSP00000361107		BMPR1A	bone morphogenetic protein receptor type 1A	Plasma Membrane	kinase
-2.904	1.01e-03	ENSP00000401907	D	BMPR1B	bone morphogenetic protein receptor type 1B	Plasma Membrane	kinase
-3.914	1.71e-26	ENSP00000401907	D	BMPR1B	bone morphogenetic protein receptor type 1B	Plasma Membrane	kinase
1.699	2.70e-06	ENSP00000363708		BMPR2	bone morphogenetic protein receptor type 2	Plasma Membrane	kinase
0.994	1.67e-03	ENSP00000363642		BMS1	BMS1 ribosome biogenesis factor	Nucleus	other
1.491	4.58e-06	ENSP00000231668	D	BNIP1	BCL2 interacting protein 1	Cytoplasm	transporter
1.425	1.38e-06	ENSP00000231668	D	BNIP1	BCL2 interacting protein 1	Cytoplasm	transporter
1.136	4.48e-04	ENSP00000231668	D	BNIP1	BCL2 interacting protein 1	Cytoplasm	transporter
1.531	3.10e-09	ENSP00000267859		BNIP2	BCL2 interacting protein 2	Cytoplasm	other
-1.986	1.50e-08	NP_004043.4		BNIP3	BCL2 interacting protein 3	Cytoplasm	other
-1.330	3.63e-06	ENSP00000370003	D	BNIP3L	BCL2 interacting protein 3 like	Cytoplasm	other
-3.109	8.50e-25	NP_001317420.1	D	BNIP3L	BCL2 interacting protein 3 like	Cytoplasm	other
-3.333	1.26e-08	NP_001317420.1	D	BNIP3L	BCL2 interacting protein 3 like	Cytoplasm	other
-2.726	1.68e-04	ENSP00000357927		BNIPL	BCL2 interacting protein like	Cytoplasm	other
2.231	6.76e-09	ENSP00000331369		BOLA3	bolA family member 3	Cytoplasm	other
1.781	4.19e-09	ENSP00000342331		BORCS7	BLOC-1 related complex subunit 7	Cytoplasm	other
-2.045	3.77e-09	ENSP00000369739		BPHL	biphenyl hydrolase like	Cytoplasm	enzyme
-2.227	9.73e-16	ENSP00000446828		BPNT1	3'(2'), 5'-bisphosphate nucleotidase 1	Nucleus	phosphatase
1.588	4.02e-08	ENSP00000262644		BPNT2	3'(2'), 5'-bisphosphate nucleotidase 2	Cytoplasm	enzyme
0.953	9.38e-04	ENSP00000403524		BRAP	BRCA1 associated protein	Cytoplasm	enzyme
1.588	9.68e-05	ENSP00000418960		BRCA1	BRCA1 DNA repair associated	Nucleus	transcription regulator
-1.716	2.35e-09	ENSP00000369497		BRCA2	BRCA2 DNA repair associated	Nucleus	transcription regulator
-4.739	4.40e-13	ENSP00000358474		BRCC3	BRCA1/BRCA2-containing complex subunit 3	Nucleus	enzyme
-1.394	2.30e-06	NP_001278915.1		BRD2	bromodomain containing 2	Nucleus	kinase
1.392	2.81e-07	ENSP00000305918		BRD3	bromodomain containing 3	Nucleus	kinase
2.242	7.52e-13	ENSP00000263377	D	BRD4	bromodomain containing 4	Nucleus	kinase
1.977	3.70e-14	ENSP00000263377	D	BRD4	bromodomain containing 4	Nucleus	kinase
1.875	3.63e-11	ENSP00000263377	D	BRD4	bromodomain containing 4	Nucleus	kinase
-1.031	9.39e-05	ENSP00000419765		BRD9	bromodomain containing 9	Nucleus	other
3.622	1.92e-35	ENSP00000387822	D	BRDT	bromodomain testis associated	Nucleus	kinase
3.592	2.00e-42	ENSP00000387822	D	BRDT	bromodomain testis associated	Nucleus	kinase
1.961	2.24e-10	NP_001510.2		BRF1	BRF1 RNA polymerase III transcription initiation factor subunit	Nucleus	transcription regulator
-1.038	3.25e-03	ENSP00000297290	D	BRI3	brain protein I3	Cytoplasm	other
-1.299	2.56e-06	ENSP00000297290	D	BRI3	brain protein I3	Cytoplasm	other
1.260	2.34e-05	ENSP00000340761		BRI3BP	BRI3 binding protein	Extracellular Space	other
-4.050	8.38e-14	ENSP00000356432		BRINP3	BMP/retinoic acid inducible neural specific 3	Cytoplasm	other
1.510	6.72e-06	ENSP00000432472	D	BRK1	BRICK1 subunit of SCAR/WAVE actin nucleating complex	Cytoplasm	other
-2.440	6.59e-11	NP_060932.2	D	BRK1	BRICK1 subunit of SCAR/WAVE actin nucleating complex	Cytoplasm	other
1.156	2.87e-03	ENSP00000343742		BROX	BRO1 domain and CAAX motif containing	Cytoplasm	other
-1.564	1.83e-05	ENSP00000373340		BRPF1	bromodomain and PHD finger containing 1	Nucleus	transporter
1.025	2.47e-04	ENSP00000350267		BRPF3	bromodomain and PHD finger containing 3	Cytoplasm	other
0.869	2.94e-03	ENSP00000344816		BSDC1	BSD domain containing 1	Other	other
1.308	1.70e-04	ENSP00000363298		BSPRY	B-box and SPRY domain containing	Cytoplasm	other
2.054	2.64e-07	ENSP00000261721	D	BTBD1	BTB domain containing 1	Cytoplasm	other
1.752	1.67e-08	ENSP00000261721	D	BTBD1	BTB domain containing 1	Cytoplasm	other
1.010	2.22e-04	ENSP00000431186	D	BTBD10	BTB domain containing 10	Cytoplasm	other
0.813	5.93e-03	ENSP00000431186	D	BTBD10	BTB domain containing 10	Cytoplasm	other
-2.216	1.20e-10	ENSP00000384545	D	BTBD3	BTB domain containing 3	Other	other
-2.487	7.05e-07	ENSP00000384545	D	BTBD3	BTB domain containing 3	Other	other
-3.476	1.23e-05	ENSP00000376337		BTBD6	BTB domain containing 6	Cytoplasm	other
-1.463	1.16e-05	ENSP00000335615		BTBD7	BTB domain containing 7	Nucleus	other
2.519	7.11e-14	ENSP00000359404		BTBD8	BTB domain containing 8	Nucleus	other
1.083	1.46e-03	ENSP00000418751	D	BTBD9	BTB domain containing 9	Other	other
0.931	9.36e-04	ENSP00000418751	D	BTBD9	BTB domain containing 9	Other	other
-3.541	2.55e-14	ENSP00000379092		BTC	betacellulin	Extracellular Space	growth factor
1.752	9.31e-07	NP_001722.1		BTG1	BTG anti-proliferation factor 1	Nucleus	transcription regulator
3.110	5.23e-17	ENSP00000290551	D	BTG2	BTG anti-proliferation factor 2	Nucleus	transcription regulator
1.766	7.48e-11	ENSP00000290551	D	BTG2	BTG anti-proliferation factor 2	Nucleus	transcription regulator
3.594	2.47e-17	NP_006797.3	D	BTG3	BTG anti-proliferation factor 3	Nucleus	other
3.327	6.20e-21	ENSP00000344609	D	BTG3	BTG anti-proliferation factor 3	Nucleus	other
1.913	1.65e-07	NP_006797.3	D	BTG3	BTG anti-proliferation factor 3	Nucleus	other
-1.277	4.21e-05	NP_001723.2		BTN1A1	butyrophilin subfamily 1 member A1	Plasma Membrane	other
2.746	1.83e-14	AAF76140.1		BTN3A2	butyrophilin subfamily 3 member A2	Plasma Membrane	other
1.173	2.26e-04	ENSP00000230340		BYSL	bystin like	Nucleus	other
2.162	5.26e-13	ENSP00000394316	D	BZW1	basic leucine zipper and W2 domains 1	Cytoplasm	translation regulator
1.315	9.45e-07	ENSP00000394316	D	BZW1	basic leucine zipper and W2 domains 1	Cytoplasm	translation regulator
0.947	1.56e-03	ENSP00000394316	D	BZW1	basic leucine zipper and W2 domains 1	Cytoplasm	translation regulator
2.457	6.57e-18	XP_011543405.1		C11orf24	chromosome 11 open reading frame 24	Extracellular Space	other
-1.436	7.16e-08	ENSP00000228136		C11orf58	chromosome 11 open reading frame 58	Other	other
1.367	3.32e-05	ENSP00000349358		C12orf29	chromosome 12 open reading frame 29	Other	other
-1.826	1.82e-08	ENSP00000261250		C12orf4	chromosome 12 open reading frame 4	Cytoplasm	other
-2.400	4.72e-08	ENSP00000326846		C14orf28	chromosome 14 open reading frame 28	Other	other
-1.807	1.09e-07	ENSP00000353854		C15orf39	chromosome 15 open reading frame 39	Cytoplasm	other
2.134	6.23e-17	ENSP00000331720	D	C16orf72	chromosome 16 open reading frame 72	Other	other
1.042	3.10e-04	ENSP00000331720	D	C16orf72	chromosome 16 open reading frame 72	Other	other
2.101	3.70e-08	ENSP00000413100		C16orf91	chromosome 16 open reading frame 91	Other	other
1.449	4.80e-05	ENSP00000448598	D	C17orf49	chromosome 17 open reading frame 49	Nucleus	other
-0.959	5.58e-03	ENSP00000448598	D	C17orf49	chromosome 17 open reading frame 49	Nucleus	other
-2.191	9.74e-04	ENSP00000380959		C17orf67	chromosome 17 open reading frame 67	Other	other
1.416	1.96e-03	NP_001013694.4		C17orf97	chromosome 17 open reading frame 97	Other	other
2.108	3.52e-16	ENSP00000481626		C18orf25	chromosome 18 open reading frame 25	Other	other
1.364	1.26e-06	NP_689695.2		C19orf25	chromosome 19 open reading frame 25	Other	other
0.950	5.74e-03	ENSP00000463159	D	C19orf47	chromosome 19 open reading frame 47	Nucleus	other
0.805	5.91e-03	ENSP00000463159	D	C19orf47	chromosome 19 open reading frame 47	Nucleus	other
1.406	6.48e-04	ENSP00000367564		C19orf54	chromosome 19 open reading frame 54	Other	other
2.259	7.23e-14	NP_064541.1	D	C1GALT1	core 1 synthase, glycoprotein-N-acetylgalactosamine 3-beta-galactosyltransferase 1	Plasma Membrane	enzyme
-2.684	6.00e-15	NP_064541.1	D	C1GALT1	core 1 synthase, glycoprotein-N-acetylgalactosamine 3-beta-galactosyltransferase 1	Plasma Membrane	enzyme
1.931	1.39e-08	ENSP00000350704		C1orf109	chromosome 1 open reading frame 109	Nucleus	other
-1.422	1.84e-04	ENSP00000286031		C1orf112	chromosome 1 open reading frame 112	Other	other
-1.599	1.38e-06	ENSP00000294889		C1orf115	chromosome 1 open reading frame 115	Other	other
-1.451	2.41e-07	ENSP00000352447		C1orf116	chromosome 1 open reading frame 116	Cytoplasm	other
0.937	1.24e-03	ENSP00000355609		C1orf131	chromosome 1 open reading frame 131	Nucleus	other
1.672	1.25e-06	ENSP00000355623	D	C1orf198	chromosome 1 open reading frame 198	Cytoplasm	other
0.839	1.68e-03	ENSP00000355623	D	C1orf198	chromosome 1 open reading frame 198	Cytoplasm	other
1.817	8.23e-03	NP_110433.1		C1orf21	chromosome 1 open reading frame 21	Other	other
2.253	4.22e-05	ENSP00000425166		C1orf216	chromosome 1 open reading frame 216	Other	other
-1.512	3.89e-06	ENSP00000272139		C1orf35	chromosome 1 open reading frame 35	Other	other
-1.205	2.14e-04	ENSP00000357507		C1orf43	chromosome 1 open reading frame 43	Other	other
1.086	1.68e-04	ENSP00000225698		C1QBP	complement C1q binding protein	Cytoplasm	transcription regulator
3.338	3.30e-04	NP_872334.2	D	C1QL2	complement C1q like 2	Extracellular Space	other
-2.153	2.63e-05	NP_872334.2	D	C1QL2	complement C1q like 2	Extracellular Space	other
3.488	4.07e-05	ENSP00000298943		C1QL3	complement C1q like 3	Extracellular Space	other
-3.051	2.38e-08	ENSP00000340864		C1QTNF1	C1q and TNF related 1	Extracellular Space	other
-3.518	8.47e-08	ENSP00000302274		C1QTNF4	C1q and TNF related 4	Extracellular Space	other
-3.325	3.66e-12	ENSP00000431140	D	C1QTNF5	C1q and TNF related 5	Plasma Membrane	transmembrane receptor
-3.438	6.40e-19	ENSP00000431140	D	C1QTNF5	C1q and TNF related 5	Plasma Membrane	transmembrane receptor
-4.798	6.56e-07	ENSP00000338812		C1QTNF6	C1q and TNF related 6	Extracellular Space	other
-1.699	1.23e-08	NP_001724.4		C1R	complement C1r	Extracellular Space	peptidase
-1.357	2.38e-05	ENSP00000299367		C2	complement C2	Extracellular Space	peptidase
2.098	6.18e-13	ENSP00000369853		C2CD2	C2 calcium dependent domain containing 2	Cytoplasm	other
-2.049	1.99e-05	ENSP00000334379		C2CD3	C2 domain containing 3 centriole elongation regulator	Cytoplasm	other
1.324	6.07e-07	ENSP00000443204		C2CD5	C2 calcium dependent domain containing 5	Cytoplasm	other
1.286	2.56e-04	ENSP00000258457		C2orf49	chromosome 2 open reading frame 49	Nucleus	other
1.483	1.45e-06	ENSP00000386302		C2orf76	chromosome 2 open reading frame 76	Other	other
-2.659	8.64e-05	ENSP00000343171		C2orf80	chromosome 2 open reading frame 80	Other	other
-3.912	3.63e-11	NP_001035984.1		C2orf88	chromosome 2 open reading frame 88	Other	other
-1.887	9.42e-05	ENSP00000245907	D	C3	complement C3	Extracellular Space	peptidase
-1.434	4.44e-05	ENSP00000245907	D	C3	complement C3	Extracellular Space	peptidase
-2.828	8.61e-03	ENSP00000349732		C3orf18	chromosome 3 open reading frame 18	Other	other
-1.876	5.72e-06	AAB59537.1		C4A/C4B	complement C4A (Rodgers blood group)	Extracellular Space	other
-2.792	5.01e-04	ENSP00000347197		C5AR1	complement C5a receptor 1	Plasma Membrane	G-protein coupled receptor
-1.962	6.20e-07	ENSP00000326879		C5orf22	chromosome 5 open reading frame 22	Other	other
1.172	8.03e-05	NP_001129058.1	D	C5orf24	chromosome 5 open reading frame 24	Other	other
-1.777	7.37e-06	NP_001129058.1	D	C5orf24	chromosome 5 open reading frame 24	Other	other
-2.623	5.13e-04	ENSP00000303490		C5orf34	chromosome 5 open reading frame 34	Other	other
5.378	2.32e-73	ENSP00000293604	D	C6orf136	chromosome 6 open reading frame 136	Cytoplasm	other
2.421	3.35e-17	ENSP00000293604	D	C6orf136	chromosome 6 open reading frame 136	Cytoplasm	other
1.820	3.10e-08	ENSP00000365076	D	C6orf47	chromosome 6 open reading frame 47	Cytoplasm	other
1.852	4.74e-10	ENSP00000365076	D	C6orf47	chromosome 6 open reading frame 47	Cytoplasm	other
-2.208	2.33e-09	NP_001010905.1		C6orf58	chromosome 6 open reading frame 58	Cytoplasm	other
-1.089	6.93e-04	ENSP00000322061		C7	complement C7	Extracellular Space	other
0.958	2.16e-03	ENSP00000413029		C7orf25	chromosome 7 open reading frame 25	Other	other
-2.076	2.51e-14	ENSMUSP00000039806		C7orf57	chromosome 7 open reading frame 57	Other	other
-0.945	4.07e-03	ENSP00000354458		C8A	complement C8 alpha chain	Extracellular Space	other
-1.307	1.75e-05	NP_000597.2		C8G	complement C8 gamma chain	Extracellular Space	transporter
5.376	3.72e-28	ENSP00000379842		C8orf44-SGK3/SGK3	serum/glucocorticoid regulated kinase family member 3	Cytoplasm	kinase
-1.663	4.55e-07	ENSP00000263408		C9	complement C9	Extracellular Space	other
2.491	1.46e-21	ENSP00000383456		C9orf152	chromosome 9 open reading frame 152	Other	other
1.421	8.18e-06	ENSP00000482753		C9orf72	C9orf72-SMCR8 complex subunit	Cytoplasm	other
1.729	1.23e-08	ENSP00000334289		C9orf85	chromosome 9 open reading frame 85	Other	other
-1.419	1.30e-03	ENSP00000318912		CA13	carbonic anhydrase 13	Cytoplasm	enzyme
3.028	3.07e-06	ENSP00000300900	D	CA4	carbonic anhydrase 4	Plasma Membrane	enzyme
-1.406	4.03e-04	ENSP00000300900	D	CA4	carbonic anhydrase 4	Plasma Membrane	enzyme
-6.020	3.39e-25	ENSP00000367608		CA9	carbonic anhydrase 9	Nucleus	enzyme
-2.516	2.33e-12	ENSP00000381364		CABIN1	calcineurin binding protein 1	Nucleus	other
-1.492	5.65e-03	ENSP00000256925	D	CABLES1	Cdk5 and Abl enzyme substrate 1	Nucleus	other
-4.009	1.68e-08	ENSP00000256925	D	CABLES1	Cdk5 and Abl enzyme substrate 1	Nucleus	other
3.673	5.57e-05	NP_036321.2		CABYR	calcium binding tyrosine phosphorylation regulated	Cytoplasm	other
1.353	7.87e-08	ENSP00000440832	D	CACFD1	calcium channel flower domain containing 1	Plasma Membrane	ion channel
1.466	5.04e-07	ENSP00000440832	D	CACFD1	calcium channel flower domain containing 1	Plasma Membrane	ion channel
6.248	3.17e-07	ENSP00000266376		CACNA1C	calcium voltage-gated channel subunit alpha1 C	Plasma Membrane	ion channel
-3.146	1.81e-03	ENSP00000356545		CACNA1E	calcium voltage-gated channel subunit alpha1 E	Plasma Membrane	ion channel
-2.247	2.31e-03	ENSP00000349320		CACNA2D1	calcium voltage-gated channel auxiliary subunit alpha2delta 1	Plasma Membrane	ion channel
-1.639	1.05e-03	ENSP00000418081		CACNA2D2	calcium voltage-gated channel auxiliary subunit alpha2delta 2	Plasma Membrane	ion channel
2.834	6.12e-06	ENSP00000372169		CACNA2D4	calcium voltage-gated channel auxiliary subunit alpha2delta 4	Plasma Membrane	ion channel
-2.332	2.07e-03	ENSP00000252729		CACNG6	calcium voltage-gated channel auxiliary subunit gamma 6	Plasma Membrane	ion channel
1.178	4.13e-05	ENSP00000415078		CACTIN	cactin, spliceosome C complex subunit	Nucleus	other
-1.132	1.48e-05	ENSP00000329797	D	CADM1	cell adhesion molecule 1	Plasma Membrane	other
-2.205	2.34e-05	ENSP00000329797	D	CADM1	cell adhesion molecule 1	Plasma Membrane	other
-7.348	4.68e-04	ENSP00000265431		CALB1	calbindin 1	Cytoplasm	other
-1.277	1.76e-04	ENSP00000449960	D	CALCOCO1	calcium binding and coiled-coil domain 1	Nucleus	transcription regulator
-2.561	1.19e-17	ENSP00000449960	D	CALCOCO1	calcium binding and coiled-coil domain 1	Nucleus	transcription regulator
-3.842	3.13e-28	NP_001258680.1		CALCRL	calcitonin receptor like receptor	Plasma Membrane	G-protein coupled receptor
-0.950	2.37e-03	ENSP00000354826		CALD1	caldesmon 1	Cytoplasm	other
1.325	1.88e-04	ENSP00000272298	D	CALM1 (includes others)	calmodulin 1	Cytoplasm	other
-1.026	1.91e-03	ENSP00000272298	D	CALM1 (includes others)	calmodulin 1	Cytoplasm	other
-1.043	1.87e-04	ENSP00000272298	D	CALM1 (includes others)	calmodulin 1	Cytoplasm	other
-2.249	8.62e-15	ENSP00000272298	D	CALM1 (includes others)	calmodulin 1	Cytoplasm	other
3.041	2.36e-19	ENSP00000320866	D	CALR	calreticulin	Cytoplasm	transcription regulator
2.478	2.06e-08	ENSP00000320866	D	CALR	calreticulin	Cytoplasm	transcription regulator
2.323	2.40e-11	ENSP00000320866	D	CALR	calreticulin	Cytoplasm	transcription regulator
2.296	4.19e-12	ENSP00000320866	D	CALR	calreticulin	Cytoplasm	transcription regulator
2.326	8.31e-13	ENSP00000320866	D	CALR	calreticulin	Cytoplasm	transcription regulator
1.628	9.21e-08	ENSP00000320866	D	CALR	calreticulin	Cytoplasm	transcription regulator
5.454	2.08e-71	ENSP00000438248	D	CALU	calumenin	Cytoplasm	other
4.756	1.71e-26	ENSP00000438248	D	CALU	calumenin	Cytoplasm	other
3.460	2.58e-20	ENSP00000438248	D	CALU	calumenin	Cytoplasm	other
0.991	4.28e-03	NP_001186601.1	D	CALU	calumenin	Cytoplasm	other
1.965	1.89e-10	ENSP00000256460		CAMK1	calcium/calmodulin dependent protein kinase I	Cytoplasm	kinase
-2.994	2.65e-06	ENSP00000478874	D	CAMK1D	calcium/calmodulin dependent protein kinase ID	Cytoplasm	kinase
-2.746	6.00e-04	ENSP00000478874	D	CAMK1D	calcium/calmodulin dependent protein kinase ID	Cytoplasm	kinase
-1.353	1.07e-04	ENSP00000339740	D	CAMK2D	calcium/calmodulin dependent protein kinase II delta	Cytoplasm	kinase
-2.503	1.16e-12	ENSP00000339740	D	CAMK2D	calcium/calmodulin dependent protein kinase II delta	Cytoplasm	kinase
-0.892	1.32e-03	ENSP00000319060		CAMK2G	calcium/calmodulin dependent protein kinase II gamma	Cytoplasm	kinase
2.515	1.07e-05	ENSP00000296238		CAMK2N2	calcium/calmodulin dependent protein kinase II inhibitor 2	Nucleus	other
-2.584	1.96e-08	ENSP00000312741		CAMKK2	calcium/calmodulin dependent protein kinase kinase 2	Cytoplasm	kinase
1.974	7.71e-12	ENSP00000297156	D	CAMLG	calcium modulating ligand	Cytoplasm	other
1.276	1.13e-03	ENSP00000297156	D	CAMLG	calcium modulating ligand	Cytoplasm	other
1.278	1.24e-03	ENSP00000374183		CAMSAP1	calmodulin regulated spectrin associated protein 1	Cytoplasm	other
-1.701	6.86e-04	ENSP00000416797		CAMSAP3	calmodulin regulated spectrin associated protein family member 3	Cytoplasm	other
1.460	1.36e-05	ENSP00000442318	D	CAND1	cullin associated and neddylation dissociated 1	Cytoplasm	transcription regulator
1.127	4.15e-05	ENSP00000442318	D	CAND1	cullin associated and neddylation dissociated 1	Cytoplasm	transcription regulator
-1.766	4.14e-07	ENSP00000307674	D	CANT1	calcium activated nucleotidase 1	Extracellular Space	enzyme
-2.381	1.06e-10	ENSP00000307674	D	CANT1	calcium activated nucleotidase 1	Extracellular Space	enzyme
2.601	7.39e-16	ENSP00000247461	D	CANX	calnexin	Cytoplasm	other
2.599	3.77e-15	ENSP00000247461	D	CANX	calnexin	Cytoplasm	other
-0.952	1.58e-03	NP_001350927.1	D	CANX	calnexin	Cytoplasm	other
-2.474	1.82e-09	ENSP00000263867		CAPG	capping actin protein, gelsolin like	Nucleus	other
3.183	1.67e-10	AAH75862.1	D	CAPN1	calpain 1	Cytoplasm	peptidase
-1.930	9.51e-08	ENSP00000431984	D	CAPN1	calpain 1	Cytoplasm	peptidase
-3.364	1.55e-04	ENSP00000431984	D	CAPN1	calpain 1	Cytoplasm	peptidase
-2.674	3.27e-09	ENSP00000295006		CAPN2	calpain 2	Cytoplasm	peptidase
-1.304	2.83e-03	NP_004046.2	D	CAPN5	calpain 5	Cytoplasm	peptidase
-2.229	5.63e-04	NP_004046.2	D	CAPN5	calpain 5	Cytoplasm	peptidase
1.219	2.23e-04	ENSP00000246533	D	CAPNS1	calpain small subunit 1	Cytoplasm	peptidase
-1.464	6.79e-08	ENSP00000246533	D	CAPNS1	calpain small subunit 1	Cytoplasm	peptidase
1.124	7.91e-05	ENSP00000340329	D	CAPRIN1	cell cycle associated protein 1	Plasma Membrane	other
1.040	1.01e-04	ENSP00000340329	D	CAPRIN1	cell cycle associated protein 1	Plasma Membrane	other
-2.472	3.64e-03	ENSP00000380524		CAPSL	calcyphosine like	Other	other
-2.439	1.22e-12	ENSP00000354947		CAPZA2	capping actin protein of muscle Z-line subunit alpha 2	Cytoplasm	other
1.415	1.46e-05	ENSP00000364613	D	CARD19	caspase recruitment domain family member 19	Cytoplasm	other
-1.849	4.23e-04	ENSP00000364613	D	CARD19	caspase recruitment domain family member 19	Cytoplasm	other
-2.092	3.35e-06	ENSP00000364613	D	CARD19	caspase recruitment domain family member 19	Cytoplasm	other
1.012	6.00e-03	NP_001339606.1	D	CARF	calcium responsive transcription factor	Nucleus	transcription regulator
1.116	2.02e-03	ENSP00000384006	D	CARF	calcium responsive transcription factor	Nucleus	transcription regulator
1.434	3.76e-08	ENSP00000325690	D	CARM1	coactivator associated arginine methyltransferase 1	Nucleus	transcription regulator
0.982	9.15e-04	ENSP00000325690	D	CARM1	coactivator associated arginine methyltransferase 1	Nucleus	transcription regulator
-2.180	1.85e-07	ENSP00000334958		CARMIL2	capping protein regulator and myosin 1 linker 2	Plasma Membrane	other
1.921	3.20e-10	ENSP00000340467	D	CARMIL3	capping protein regulator and myosin 1 linker 3	Plasma Membrane	other
-1.874	8.55e-04	ENSP00000340467	D	CARMIL3	capping protein regulator and myosin 1 linker 3	Plasma Membrane	other
1.610	1.98e-07	ENSP00000366030		CARNMT1	carnosine N-methyltransferase 1	Cytoplasm	enzyme
1.203	7.93e-05	ENSP00000369897	D	CARS1	cysteinyl-tRNA synthetase 1	Cytoplasm	enzyme
1.210	4.37e-05	ENSP00000369897	D	CARS1	cysteinyl-tRNA synthetase 1	Cytoplasm	enzyme
1.480	5.22e-08	ENSP00000264645	D	CASC3	CASC3 exon junction complex subunit	Nucleus	other
1.058	7.99e-05	ENSP00000264645	D	CASC3	CASC3 exon junction complex subunit	Nucleus	other
-1.317	3.61e-05	ENSP00000297273	D	CASD1	CAS1 domain containing 1	Cytoplasm	enzyme
-1.465	1.50e-05	ENSP00000297273	D	CASD1	CAS1 domain containing 1	Cytoplasm	enzyme
-2.420	1.55e-11	ENSP00000367408		CASK	calcium/calmodulin dependent serine protein kinase	Plasma Membrane	kinase
-1.422	7.49e-04	ENSP00000325355		CASKIN2	CASK interacting protein 2	Cytoplasm	other
3.250	3.06e-08	ENSP00000286186		CASP10	caspase 10	Cytoplasm	peptidase
-3.275	1.20e-13	ENSP00000312664		CASP2	caspase 2	Cytoplasm	peptidase
1.187	4.11e-03	ENSP00000311032		CASP3	caspase 3	Cytoplasm	peptidase
1.620	6.77e-05	ENSP00000265164	D	CASP6	caspase 6	Cytoplasm	peptidase
1.340	6.71e-07	ENSP00000265164	D	CASP6	caspase 6	Cytoplasm	peptidase
1.721	5.24e-08	ENSP00000351273		CASP8	caspase 8	Nucleus	peptidase
1.127	9.35e-05	ENSP00000379157		CAST	calpastatin	Cytoplasm	peptidase
-1.586	3.56e-04	ENSP00000384183		CASTOR1	cytosolic arginine sensor for mTORC1 subunit 1	Cytoplasm	other
-1.551	5.59e-08	ENSP00000241052	D	CAT	catalase	Cytoplasm	enzyme
-1.717	2.73e-07	ENSP00000241052	D	CAT	catalase	Cytoplasm	enzyme
-1.785	8.31e-06	ENSP00000241052	D	CAT	catalase	Cytoplasm	enzyme
-2.507	1.34e-05	ENSP00000222693		CAV2	caveolin 2	Plasma Membrane	other
-2.674	9.54e-07	ENSP00000305675		CAVIN2	caveolae associated protein 2	Plasma Membrane	other
4.244	4.65e-05	ENSP00000465260		CBARP	CACN subunit beta associated regulatory protein	Plasma Membrane	other
-1.706	7.22e-05	ENSP00000262653		CBFA2T2	CBFA2/RUNX1 partner transcriptional co-repressor 2	Nucleus	transcription regulator
2.627	2.71e-10	ENSP00000264033	D	CBL	Cbl proto-oncogene	Nucleus	transcription regulator
-2.701	1.71e-04	NP_005179.2	D	CBL	Cbl proto-oncogene	Nucleus	transcription regulator
-1.755	8.18e-06	NP_001308717.1		CBLB	Cbl proto-oncogene B	Nucleus	enzyme
1.964	3.57e-06	ENSP00000290349	D	CBR1	carbonyl reductase 1	Cytoplasm	enzyme
1.082	3.13e-03	ENSP00000290349	D	CBR1	carbonyl reductase 1	Cytoplasm	enzyme
1.011	3.20e-03	ENSP00000290349	D	CBR1	carbonyl reductase 1	Cytoplasm	enzyme
-2.326	3.58e-13	EAX09753.1	D	CBR1	carbonyl reductase 1	Cytoplasm	enzyme
-2.576	8.10e-19	ENSP00000303525		CBR4	carbonyl reductase 4	Cytoplasm	enzyme
2.863	5.37e-10	ENSP00000381231	D	CBS/LOC102724560	cystathionine beta-synthase	Cytoplasm	enzyme
-1.304	3.03e-04	ENSP00000381231	D	CBS/LOC102724560	cystathionine beta-synthase	Cytoplasm	enzyme
-1.812	1.47e-05	ENSP00000381231	D	CBS/LOC102724560	cystathionine beta-synthase	Cytoplasm	enzyme
-2.228	1.07e-10	ENSP00000259199		CBWD2	COBW domain containing 2	Other	other
-0.872	3.03e-03	ENSP00000377060	D	CBX1	chromobox 1	Nucleus	transcription regulator
-1.515	3.67e-04	ENSP00000377060	D	CBX1	chromobox 1	Nucleus	transcription regulator
1.449	7.69e-04	ENSP00000269397	D	CBX4	chromobox 4	Nucleus	transcription regulator
-2.286	1.62e-04	ENSP00000269397	D	CBX4	chromobox 4	Nucleus	transcription regulator
1.084	1.60e-05	ENSP00000209875		CBX5	chromobox 5	Nucleus	transcription regulator
5.369	1.43e-18	NP_783640.1	D	CBX7	chromobox 7	Nucleus	other
1.959	3.00e-04	NP_783640.1	D	CBX7	chromobox 7	Nucleus	other
-2.386	4.96e-05	ENSP00000478962		CBY1	chibby family member 1, beta catenin antagonist	Cytoplasm	other
-2.377	3.40e-06	NP_597716.1	D	CCBE1	collagen and calcium binding EGF domains 1	Extracellular Space	other
-6.687	1.64e-08	NP_597716.1	D	CCBE1	collagen and calcium binding EGF domains 1	Extracellular Space	other
4.049	2.62e-12	ENSP00000258214		CCDC102A	coiled-coil domain containing 102A	Other	other
1.661	2.24e-06	ENSP00000391692		CCDC103	coiled-coil domain containing 103	Cytoplasm	other
2.674	4.78e-07	ENSP00000292574		CCDC105	coiled-coil domain containing 105	Cytoplasm	other
0.821	3.19e-03	ENSP00000465757		CCDC106	coiled-coil domain containing 106	Extracellular Space	other
2.301	7.96e-16	ENSP00000249064		CCDC117	coiled-coil domain containing 117	Other	other
4.705	1.25e-05	ENSP00000379754		CCDC125	coiled-coil domain containing 125	Cytoplasm	other
1.420	5.88e-05	ENSP00000296824		CCDC127	coiled-coil domain containing 127	Other	other
-1.289	1.15e-03	ENSP00000290418		CCDC142	coiled-coil domain containing 142	Other	other
4.677	1.58e-07	ENSP00000425715	D	CCDC149	coiled-coil domain containing 149	Other	other
1.900	2.58e-09	ENSP00000425715	D	CCDC149	coiled-coil domain containing 149	Other	other
1.412	2.13e-03	ENSP00000362507		CCDC167	coiled-coil domain containing 167	Other	other
-1.691	3.52e-05	ENSP00000383808		CCDC18	coiled-coil domain containing 18	Other	other
1.639	9.13e-10	ENSP00000358293		CCDC186	coiled-coil domain containing 186	Cytoplasm	other
1.639	1.72e-06	ENSP00000365401		CCDC22	coiled-coil domain containing 22	Cytoplasm	other
1.830	4.09e-10	ENSP00000348933		CCDC25	coiled-coil domain containing 25	Cytoplasm	other
-3.288	4.40e-06	EAW86311.1		CCDC3	coiled-coil domain containing 3	Cytoplasm	other
-1.754	6.09e-11	ENSP00000452773		CCDC32	coiled-coil domain containing 32	Other	other
4.840	6.47e-07	ENSP00000293845		CCDC42	coiled-coil domain containing 42	Other	other
1.825	7.79e-06	ENSP00000323782		CCDC43	coiled-coil domain containing 43	Cytoplasm	other
1.276	1.14e-05	ENSP00000225726	D	CCDC47	coiled-coil domain containing 47	Extracellular Space	other
1.107	2.56e-05	ENSP00000225726	D	CCDC47	coiled-coil domain containing 47	Extracellular Space	other
-2.282	1.48e-09	NP_777568.1	D	CCDC50	coiled-coil domain containing 50	Cytoplasm	other
-2.095	5.36e-05	NP_777568.1	D	CCDC50	coiled-coil domain containing 50	Cytoplasm	other
2.335	6.95e-10	ENSP00000378167		CCDC66	coiled-coil domain containing 66	Cytoplasm	other
-1.446	6.16e-03	ENSP00000347586		CCDC69	coiled-coil domain containing 69	Other	other
1.253	4.08e-04	ENSP00000319006	D	CCDC71	coiled-coil domain containing 71	Nucleus	other
1.045	7.22e-04	ENSP00000319006	D	CCDC71	coiled-coil domain containing 71	Nucleus	other
-2.231	4.08e-03	ENSP00000239830		CCDC77	coiled-coil domain containing 77	Cytoplasm	other
-2.662	5.71e-03	ENSP00000384040	D	CCDC85A	coiled-coil domain containing 85A	Other	other
-3.518	8.39e-06	ENSP00000384040	D	CCDC85A	coiled-coil domain containing 85A	Other	other
2.085	5.51e-11	ENSP00000227520	D	CCDC86	coiled-coil domain containing 86	Nucleus	other
1.750	1.04e-07	ENSP00000227520	D	CCDC86	coiled-coil domain containing 86	Nucleus	other
-3.754	1.49e-05	ENSP00000338728	D	CCDC88A	coiled-coil domain containing 88A	Cytoplasm	other
-5.862	8.67e-05	ENSP00000338728	D	CCDC88A	coiled-coil domain containing 88A	Cytoplasm	other
-0.989	1.90e-03	ENSP00000374507		CCDC88C	coiled-coil domain containing 88C	Cytoplasm	other
-3.774	7.86e-29	ENSP00000351727		CCER1	coiled-coil glutamate rich protein 1	Other	other
-1.978	4.27e-04	ENSP00000302234	D	CCL11	C-C motif chemokine ligand 11	Extracellular Space	cytokine
-2.116	5.51e-03	ENSP00000302234	D	CCL11	C-C motif chemokine ligand 11	Extracellular Space	cytokine
-3.478	5.79e-10	ENSP00000302234	D	CCL11	C-C motif chemokine ligand 11	Extracellular Space	cytokine
-3.680	2.48e-11	ENSP00000302234	D	CCL11	C-C motif chemokine ligand 11	Extracellular Space	cytokine
-1.840	3.08e-03	NP_006265.1	D	CCL19	C-C motif chemokine ligand 19	Extracellular Space	cytokine
-3.042	9.26e-06	ENSP00000308815	D	CCL19	C-C motif chemokine ligand 19	Extracellular Space	cytokine
-3.958	8.61e-05	NP_006265.1	D	CCL19	C-C motif chemokine ligand 19	Extracellular Space	cytokine
-2.152	1.91e-03	ENSP00000351671		CCL20	C-C motif chemokine ligand 20	Extracellular Space	cytokine
-3.167	9.67e-17	AAI25137.1		CCL25	C-C motif chemokine ligand 25	Extracellular Space	cytokine
2.511	3.29e-07	ENSP00000398736	D	CCN1	cellular communication network factor 1	Extracellular Space	other
2.221	7.03e-09	ENSP00000398736	D	CCN1	cellular communication network factor 1	Extracellular Space	other
9.336	7.76e-20	AAA91279.1	D	CCN2	cellular communication network factor 2	Extracellular Space	growth factor
3.720	2.09e-21	NP_001892.2	D	CCN2	cellular communication network factor 2	Extracellular Space	growth factor
2.727	1.93e-16	ENSP00000356954	D	CCN2	cellular communication network factor 2	Extracellular Space	growth factor
-3.322	4.81e-26	ENSP00000250160		CCN4	cellular communication network factor 4	Extracellular Space	other
1.629	9.22e-03	ENSP00000357655		CCN6	cellular communication network factor 6	Extracellular Space	growth factor
-3.197	1.16e-06	ENSP00000256442		CCNB1	cyclin B1	Cytoplasm	kinase
2.356	2.11e-09	ENSP00000288207	D	CCNB2	cyclin B2	Cytoplasm	other
-2.446	2.88e-04	ENSP00000288207	D	CCNB2	cyclin B2	Cytoplasm	other
-4.342	2.89e-13	ENSP00000365210		CCNB3	cyclin B3	Nucleus	other
1.478	1.37e-07	ENSP00000428982		CCNC	cyclin C	Nucleus	other
-2.513	4.27e-20	ENSP00000227507		CCND1	cyclin D1	Nucleus	transcription regulator
-1.385	4.05e-04	ENSP00000261254	D	CCND2	cyclin D2	Nucleus	other
-2.427	1.46e-12	ENSP00000261254	D	CCND2	cyclin D2	Nucleus	other
-1.766	1.26e-11	ENSP00000300213		CCNDBP1	cyclin D1 binding protein 1	Nucleus	other
1.138	1.79e-03	ENSP00000344635		CCNG1	cyclin G1	Nucleus	other
-1.633	3.65e-07	ENSP00000315743	D	CCNG2	cyclin G2	Nucleus	other
-2.054	6.85e-08	ENSP00000315743	D	CCNG2	cyclin G2	Nucleus	other
2.012	5.66e-07	XP_016871843.1		CCNJ	cyclin J	Nucleus	other
2.215	1.01e-09	ENSP00000374529	D	CCNK	cyclin K	Nucleus	kinase
2.024	2.35e-05	ENSP00000374529	D	CCNK	cyclin K	Nucleus	kinase
1.448	7.61e-08	ENSP00000295926		CCNL1	cyclin L1	Nucleus	other
-2.750	8.02e-04	ENSP00000363836	D	CCNY	cyclin Y	Nucleus	other
-3.816	4.55e-19	ENSP00000363836	D	CCNY	cyclin Y	Nucleus	other
2.624	3.26e-03	ENSP00000350256		CCR9	C-C motif chemokine receptor 9	Plasma Membrane	G-protein coupled receptor
1.400	7.06e-04	ENSP00000425040		CCSER1	coiled-coil serine rich protein 1	Other	other
2.743	1.40e-13	ENSP00000361160	D	CCSER2	coiled-coil serine rich protein 2	Other	other
3.003	1.08e-12	ENSP00000361160	D	CCSER2	coiled-coil serine rich protein 2	Other	other
2.004	6.72e-08	ENSP00000299300	D	CCT2	chaperonin containing TCP1 subunit 2	Cytoplasm	kinase
1.847	1.71e-08	ENSP00000299300	D	CCT2	chaperonin containing TCP1 subunit 2	Cytoplasm	kinase
5.538	1.41e-63	ENSP00000295688	D	CCT3	chaperonin containing TCP1 subunit 3	Cytoplasm	other
2.615	6.58e-17	ENSP00000295688	D	CCT3	chaperonin containing TCP1 subunit 3	Cytoplasm	other
1.990	5.36e-10	ENSP00000377958		CCT4	chaperonin containing TCP1 subunit 4	Cytoplasm	other
2.866	9.33e-19	ENSP00000280326	D	CCT5	chaperonin containing TCP1 subunit 5	Cytoplasm	other
3.034	4.49e-21	ENSP00000280326	D	CCT5	chaperonin containing TCP1 subunit 5	Cytoplasm	other
3.540	6.59e-28	ENSP00000275603	D	CCT6A	chaperonin containing TCP1 subunit 6A	Cytoplasm	other
1.993	2.32e-09	ENSP00000275603	D	CCT6A	chaperonin containing TCP1 subunit 6A	Cytoplasm	other
2.259	2.97e-12	ENSP00000258091		CCT7	chaperonin containing TCP1 subunit 7	Cytoplasm	other
2.160	8.14e-11	ENSP00000286788		CCT8	chaperonin containing TCP1 subunit 8	Cytoplasm	other
-0.743	7.83e-03	ENSP00000380565		CD151	CD151 molecule (Raph blood group)	Plasma Membrane	other
-2.360	7.05e-07	NP_001305757.1	D	CD200	CD200 molecule	Plasma Membrane	other
-2.538	4.68e-07	NP_001305757.1	D	CD200	CD200 molecule	Plasma Membrane	other
-3.746	6.79e-08	AAH22522.1	D	CD200	CD200 molecule	Plasma Membrane	other
-2.388	1.44e-04	ENSP00000420298	D	CD200	CD200 molecule	Plasma Membrane	other
-2.137	4.81e-03	ENSP00000420298	D	CD200	CD200 molecule	Plasma Membrane	other
-2.262	1.49e-03	ENSP00000315477	D	CD209	CD209 molecule	Plasma Membrane	other
-3.130	9.91e-05	ENSP00000315477	D	CD209	CD209 molecule	Plasma Membrane	other
2.623	2.69e-03	NP_001172030.1	D	CD22	CD22 molecule	Plasma Membrane	transmembrane receptor
-1.771	2.31e-03	ENSP00000085219	D	CD22	CD22 molecule	Plasma Membrane	transmembrane receptor
-1.874	2.94e-04	XP_011508446.1		CD247	CD247 molecule	Plasma Membrane	transmembrane receptor
1.330	9.82e-03	ENSP00000370989		CD274	CD274 molecule	Plasma Membrane	enzyme
2.750	1.19e-10	ENSP00000320084	D	CD276	CD276 molecule	Plasma Membrane	other
-0.940	8.92e-03	ENSP00000320084	D	CD276	CD276 molecule	Plasma Membrane	other
-2.076	1.88e-07	AAH62581.1	D	CD276	CD276 molecule	Plasma Membrane	other
4.568	2.11e-04	ENSP00000353259	D	CD300A	CD300a molecule	Plasma Membrane	transmembrane receptor
5.549	1.31e-06	ENSP00000353259	D	CD300A	CD300a molecule	Plasma Membrane	transmembrane receptor
4.680	3.74e-09	EAW89175.1		CD300E	CD300e molecule	Plasma Membrane	other
-2.315	3.29e-04	ENSP00000300692		CD3D	CD3d molecule	Plasma Membrane	transmembrane receptor
-1.802	2.52e-04	ENSP00000354566		CD3E	CD3e molecule	Plasma Membrane	transmembrane receptor
0.962	4.07e-03	NP_001309350.1	D	CD40	CD40 molecule	Plasma Membrane	transmembrane receptor
-0.928	1.24e-03	ENSP00000361359	D	CD40	CD40 molecule	Plasma Membrane	transmembrane receptor
2.235	5.23e-11	ENSP00000313875	D	CD46	CD46 molecule	Plasma Membrane	transmembrane receptor
-0.954	8.63e-03	ENSP00000313875	D	CD46	CD46 molecule	Plasma Membrane	transmembrane receptor
-1.381	4.37e-05	ENSP00000313875	D	CD46	CD46 molecule	Plasma Membrane	transmembrane receptor
2.509	6.84e-04	NP_000551.1	D	CD53	CD53 molecule	Plasma Membrane	other
-1.802	7.77e-03	NP_000551.1	D	CD53	CD53 molecule	Plasma Membrane	other
-4.798	5.05e-19	NP_001287832.1		CD55	CD55 molecule (Cromer blood group)	Plasma Membrane	other
2.035	3.36e-11	ENSP00000358501	D	CD58	CD58 molecule	Plasma Membrane	transmembrane receptor
1.457	8.25e-07	ENSP00000358501	D	CD58	CD58 molecule	Plasma Membrane	transmembrane receptor
-1.155	1.54e-03	ENSP00000009530	D	CD74	CD74 molecule	Plasma Membrane	transmembrane receptor
-1.992	1.03e-10	ENSP00000009530	D	CD74	CD74 molecule	Plasma Membrane	transmembrane receptor
-2.052	1.55e-10	NP_001020330.1	D	CD74	CD74 molecule	Plasma Membrane	transmembrane receptor
-1.477	3.96e-04	ENSP00000221972		CD79A	CD79a molecule	Plasma Membrane	transmembrane receptor
-1.468	3.88e-04	ENSP00000376544		CD79B	CD79b molecule	Plasma Membrane	transmembrane receptor
-3.052	1.23e-05	EAW68065.1		CD82	CD82 molecule	Plasma Membrane	other
-1.862	4.97e-06	NP_001171810.1		CD84	CD84 molecule	Plasma Membrane	other
3.194	7.47e-07	NP_795711.2		CD86	CD86 molecule	Plasma Membrane	transmembrane receptor
-1.107	6.47e-04	ENSP00000371958		CD9	CD9 molecule	Plasma Membrane	other
-1.986	8.72e-08	AAB53110.1	D	CD93	CD93 molecule	Plasma Membrane	other
-3.029	1.72e-13	ENSP00000246006	D	CD93	CD93 molecule	Plasma Membrane	other
-1.232	3.65e-04	ENSP00000370588		CD99	CD99 molecule (Xg blood group)	Plasma Membrane	other
2.445	2.73e-08	ENSP00000364212		CDA	cytidine deaminase	Nucleus	enzyme
2.259	6.50e-15	ENSP00000251108		CDADC1	cytidine and dCMP deaminase domain containing 1	Other	kinase
-2.199	4.33e-08	ENSP00000348564		CDAN1	codanin 1	Nucleus	other
-3.819	3.99e-30	ENSP00000364389	D	CDC14B	cell division cycle 14B	Nucleus	phosphatase
-4.035	2.46e-21	ENSP00000364389	D	CDC14B	cell division cycle 14B	Nucleus	phosphatase
-2.980	1.98e-07	ENSP00000361540		CDC20	cell division cycle 20	Nucleus	other
-2.454	1.92e-07	ENSP00000378350		CDC23	cell division cycle 23	Nucleus	enzyme
2.109	3.83e-15	ENSP00000434614	D	CDC27	cell division cycle 27	Nucleus	other
2.124	1.10e-18	ENSP00000434614	D	CDC27	cell division cycle 27	Nucleus	other
1.135	2.57e-04	ENSP00000215574	D	CDC34	cell division cycle 34, ubiqiutin conjugating enzyme	Nucleus	enzyme
-1.418	5.24e-06	ENSP00000215574	D	CDC34	cell division cycle 34, ubiqiutin conjugating enzyme	Nucleus	enzyme
6.284	1.05e-40	ENSP00000222005	D	CDC37	cell division cycle 37, HSP90 cochaperone	Cytoplasm	other
5.652	1.08e-66	ENSP00000222005	D	CDC37	cell division cycle 37, HSP90 cochaperone	Cytoplasm	other
0.817	7.60e-03	ENSP00000357928		CDC40	cell division cycle 40	Nucleus	other
0.983	1.14e-03	NP_426359.1		CDC42	cell division cycle 42	Cytoplasm	enzyme
-2.436	4.90e-13	ENSP00000249014		CDC42EP1	CDC42 effector protein 1	Extracellular Space	other
-3.142	4.37e-06	ENSP00000279249		CDC42EP2	CDC42 effector protein 2	Plasma Membrane	other
2.941	1.48e-19	NP_036253.2	D	CDC42EP4	CDC42 effector protein 4	Cytoplasm	other
2.991	1.14e-19	NP_036253.2	D	CDC42EP4	CDC42 effector protein 4	Cytoplasm	other
3.364	2.61e-34	ENSP00000301200	D	CDC42EP5	CDC42 effector protein 5	Cytoplasm	other
3.076	2.04e-28	ENSP00000301200	D	CDC42EP5	CDC42 effector protein 5	Cytoplasm	other
-1.886	5.50e-03	ENSP00000393139		CDC7	cell division cycle 7	Nucleus	kinase
-2.553	4.01e-05	ENSP00000442068		CDCA3	cell division cycle associated 3	Cytoplasm	other
4.479	1.23e-63	NP_060425.2	D	CDCA4	cell division cycle associated 4	Nucleus	other
-2.100	1.29e-06	ENSP00000337226	D	CDCA4	cell division cycle associated 4	Nucleus	other
4.359	7.13e-21	ENSP00000275517		CDCA5	cell division cycle associated 5	Cytoplasm	other
-2.404	2.12e-04	ENSP00000306968		CDCA7	cell division cycle associated 7	Nucleus	other
-2.667	4.92e-04	ENSP00000383986		CDCA7L	cell division cycle associated 7 like	Nucleus	other
-1.271	1.30e-05	ENSP00000261769		CDH1	cadherin 1	Plasma Membrane	other
-2.485	1.73e-03	ENSP00000371689		CDH12	cadherin 12	Plasma Membrane	other
-3.143	9.39e-11	ENSP00000425093		CDH18	cadherin 18	Plasma Membrane	other
-1.577	2.66e-03	AAB22854.1		CDH2	cadherin 2	Plasma Membrane	other
-2.120	1.50e-09	ENSP00000437790	D	CDH22	cadherin 22	Plasma Membrane	other
-4.294	1.21e-04	ENSP00000437790	D	CDH22	cadherin 22	Plasma Membrane	other
-1.311	1.79e-04	ENSP00000381768		CDH23	cadherin related 23	Plasma Membrane	transporter
-4.191	6.39e-12	ENSP00000462701		CDH8	cadherin 8	Plasma Membrane	other
4.217	1.95e-05	ENSP00000424565		CDHR2	cadherin related family member 2	Plasma Membrane	other
-3.794	1.06e-10	ENSP00000455397		CDIN1	CDAN1 interacting nuclease 1	Other	other
0.934	4.71e-04	ENSP00000219789		CDIPT	CDP-diacylglycerol--inositol 3-phosphatidyltransferase	Cytoplasm	enzyme
-2.177	2.55e-04	ENSP00000378699	D	CDK1	cyclin dependent kinase 1	Nucleus	kinase
-2.481	6.25e-05	ENSP00000378699	D	CDK1	cyclin dependent kinase 1	Nucleus	kinase
1.596	3.06e-08	ENSP00000338673		CDK10	cyclin dependent kinase 10	Nucleus	kinase
1.394	1.12e-06	ENSP00000384442		CDK11A	cyclin dependent kinase 11A	Nucleus	kinase
1.871	2.14e-11	ENSP00000398880	D	CDK12	cyclin dependent kinase 12	Nucleus	kinase
1.186	9.21e-06	ENSP00000398880	D	CDK12	cyclin dependent kinase 12	Nucleus	kinase
0.934	3.59e-04	ENSP00000181839	D	CDK13	cyclin dependent kinase 13	Nucleus	kinase
0.777	5.50e-03	ENSP00000181839	D	CDK13	cyclin dependent kinase 13	Nucleus	kinase
-1.782	2.69e-03	ENSP00000369390	D	CDK14	cyclin dependent kinase 14	Nucleus	kinase
-1.986	2.20e-03	ENSP00000369390	D	CDK14	cyclin dependent kinase 14	Nucleus	kinase
-2.276	3.30e-04	ENSP00000406472		CDK15	cyclin dependent kinase 15	Plasma Membrane	kinase
-1.712	1.82e-05	ENSP00000276052		CDK16	cyclin dependent kinase 16	Cytoplasm	kinase
1.748	8.31e-04	NP_002586.2		CDK17	cyclin dependent kinase 17	Cytoplasm	kinase
-1.692	8.59e-05	ENSP00000423665		CDK18	cyclin dependent kinase 18	Cytoplasm	kinase
-2.652	1.68e-10	ENSP00000322343		CDK20	cyclin dependent kinase 20	Nucleus	kinase
3.014	1.63e-16	ENSP00000261692	D	CDK2AP1	cyclin dependent kinase 2 associated protein 1	Nucleus	other
1.236	2.41e-04	ENSP00000261692	D	CDK2AP1	cyclin dependent kinase 2 associated protein 1	Nucleus	other
-2.398	7.19e-05	ENSP00000257904	D	CDK4	cyclin dependent kinase 4	Nucleus	kinase
-3.223	8.28e-15	ENSP00000257904	D	CDK4	cyclin dependent kinase 4	Nucleus	kinase
1.277	2.04e-04	ENSP00000419782	D	CDK5	cyclin dependent kinase 5	Nucleus	kinase
1.461	5.19e-04	ENSP00000419782	D	CDK5	cyclin dependent kinase 5	Nucleus	kinase
-2.173	1.87e-07	ENSP00000265734		CDK6	cyclin dependent kinase 6	Nucleus	kinase
1.392	2.62e-05	ENSP00000370938		CDK8	cyclin dependent kinase 8	Nucleus	kinase
1.052	1.70e-04	ENSP00000362361		CDK9	cyclin dependent kinase 9	Nucleus	kinase
-1.755	2.12e-07	ENSP00000274695		CDKAL1	CDK5 regulatory subunit associated protein 1 like 1	Cytoplasm	enzyme
-3.228	9.45e-24	ENSP00000379176		CDKL1	cyclin dependent kinase like 1	Nucleus	kinase
-2.896	4.81e-03	ENSP00000384849	D	CDKN1A	cyclin dependent kinase inhibitor 1A	Nucleus	kinase
-5.964	2.68e-08	ENSP00000384849	D	CDKN1A	cyclin dependent kinase inhibitor 1A	Nucleus	kinase
1.943	3.15e-10	ENSP00000228872	D	CDKN1B	cyclin dependent kinase inhibitor 1B	Nucleus	kinase
1.669	1.74e-09	ENSP00000228872	D	CDKN1B	cyclin dependent kinase inhibitor 1B	Nucleus	kinase
1.686	3.42e-08	AAF69497.1	D	CDKN1B	cyclin dependent kinase inhibitor 1B	Nucleus	kinase
-3.856	4.13e-10	ENSP00000413720		CDKN1C	cyclin dependent kinase inhibitor 1C	Nucleus	other
2.063	1.60e-07	ENSP00000427108	D	CDKN2AIP	CDKN2A interacting protein	Nucleus	transcription regulator
1.516	5.54e-07	ENSP00000427108	D	CDKN2AIP	CDKN2A interacting protein	Nucleus	transcription regulator
-2.540	2.65e-07	ENSP00000335357		CDKN3	cyclin dependent kinase inhibitor 3	Cytoplasm	phosphatase
3.610	8.42e-18	ENSP00000250535	D	CDO1	cysteine dioxygenase type 1	Cytoplasm	enzyme
-1.783	1.32e-08	ENSP00000250535	D	CDO1	cysteine dioxygenase type 1	Cytoplasm	enzyme
0.876	8.40e-03	ENSP00000325301		CDPF1	cysteine rich DPF motif domain containing 1	Extracellular Space	other
7.490	5.75e-18	NP_001793.1	D	CDR2	cerebellar degeneration related protein 2	Cytoplasm	other
-4.262	1.57e-12	NP_001793.1	D	CDR2	cerebellar degeneration related protein 2	Cytoplasm	other
-1.922	1.00e-03	ENSP00000336587		CDR2L	cerebellar degeneration related protein 2 like	Other	other
-1.527	4.37e-03	ENSP00000419879		CDS2	CDP-diacylglycerol synthase 2	Cytoplasm	enzyme
-2.471	1.46e-03	ENSP00000301019		CDT1	chromatin licensing and DNA replication factor 1	Nucleus	other
1.221	1.08e-03	ENSP00000264993		CDV3	CDV3 homolog	Cytoplasm	other
-2.820	2.77e-11	ENSP00000380718		CDYL	chromodomain Y like	Nucleus	transcription regulator
1.751	1.79e-07	ENSP00000476295		CDYL2	chromodomain Y like 2	Nucleus	other
3.903	1.42e-31	ENSP00000427514	D	CEBPA	CCAAT enhancer binding protein alpha	Nucleus	transcription regulator
2.701	3.71e-15	ENSP00000427514	D	CEBPA	CCAAT enhancer binding protein alpha	Nucleus	transcription regulator
2.458	5.59e-11	ENSP00000305422		CEBPB	CCAAT enhancer binding protein beta	Nucleus	transcription regulator
3.263	6.08e-04	NP_001796.2		CEBPE	CCAAT enhancer binding protein epsilon	Nucleus	transcription regulator
1.664	3.24e-10	ENSP00000284000	D	CEBPG	CCAAT enhancer binding protein gamma	Nucleus	transcription regulator
1.774	3.10e-12	ENSP00000284000	D	CEBPG	CCAAT enhancer binding protein gamma	Nucleus	transcription regulator
2.356	5.34e-07	ENSP00000341219		CECR2	CECR2 histone acetyl-lysine reader	Nucleus	other
1.196	2.93e-05	ENSP00000435926		CELF1	CUGBP Elav-like family member 1	Cytoplasm	translation regulator
0.899	8.49e-04	ENSP00000443926	D	CELF2	CUGBP Elav-like family member 2	Nucleus	other
-0.710	8.72e-03	ENSP00000443926	D	CELF2	CUGBP Elav-like family member 2	Nucleus	other
7.440	9.84e-05	ENSP00000290583	D	CELF3	CUGBP Elav-like family member 3	Nucleus	transcription regulator
2.929	2.19e-06	ENSP00000290583	D	CELF3	CUGBP Elav-like family member 3	Nucleus	transcription regulator
-2.070	2.27e-03	ENSP00000410584		CELF4	CUGBP Elav-like family member 4	Nucleus	translation regulator
1.705	4.35e-06	ENSP00000262738		CELSR1	cadherin EGF LAG seven-pass G-type receptor 1	Plasma Membrane	G-protein coupled receptor
-2.007	2.11e-03	ENSP00000378177	D	CEMIP	cell migration inducing hyaluronidase 1	Cytoplasm	enzyme
-3.495	1.61e-04	ENSP00000378177	D	CEMIP	cell migration inducing hyaluronidase 1	Cytoplasm	enzyme
-3.172	1.24e-03	ENSMUSP00000122831		CENPA	centromere protein A	Nucleus	other
-1.016	4.35e-03	ENSP00000457810		CENPT	centromere protein T	Cytoplasm	other
3.305	6.01e-18	ENSP00000299736		CENPV	centromere protein V	Nucleus	other
-2.406	7.87e-04	NP_001012525.1		CENPW	centromere protein W	Nucleus	other
-2.870	1.80e-04	ENSP00000376168	D	CENPX	centromere protein X	Nucleus	other
-4.655	2.60e-04	ENSP00000376168	D	CENPX	centromere protein X	Nucleus	other
2.333	5.79e-13	ENSP00000367476		CEP104	centrosomal protein 104	Cytoplasm	other
-2.886	8.28e-13	ENSP00000303058		CEP120	centrosomal protein 120	Cytoplasm	other
2.403	2.77e-04	ENSP00000355500		CEP170	centrosomal protein 170	Nucleus	other
-0.866	3.46e-03	ENSP00000427550		CEP192	centrosomal protein 192	Cytoplasm	other
1.517	1.27e-06	ENSP00000356579	D	CEP350	centrosomal protein 350	Cytoplasm	other
1.047	2.90e-05	ENSP00000356579	D	CEP350	centrosomal protein 350	Cytoplasm	other
0.775	8.36e-03	ENSP00000355812	D	CEP43	centrosomal protein 43	Cytoplasm	other
-5.458	2.07e-05	ENSP00000355812	D	CEP43	centrosomal protein 43	Cytoplasm	other
-2.544	3.92e-04	ENSP00000365782		CEP78	centrosomal protein 78	Cytoplasm	other
-1.388	1.76e-05	ENSP00000441980		CEPT1	choline/ethanolamine phosphotransferase 1	Cytoplasm	enzyme
-2.871	1.40e-07	ENSP00000216264		CERK	ceramide kinase	Plasma Membrane	kinase
4.099	4.72e-32	ENSP00000325485		CERS5	ceramide synthase 5	Cytoplasm	transcription regulator
1.140	1.60e-05	ENSP00000369862	D	CERT1	ceramide transporter 1	Cytoplasm	kinase
-2.511	1.42e-07	ENSP00000369862	D	CERT1	ceramide transporter 1	Cytoplasm	kinase
-2.674	1.66e-04	ENSP00000369862	D	CERT1	ceramide transporter 1	Cytoplasm	kinase
-2.294	1.50e-11	ENSP00000359300		CETN2	centrin 2	Nucleus	enzyme
-2.804	3.90e-06	ENSP00000200676		CETP	cholesteryl ester transfer protein	Extracellular Space	enzyme
-3.268	2.02e-03	ENSP00000344749		CFAP100	cilia and flagella associated protein 100	Cytoplasm	other
3.879	9.63e-05	NP_001010979.1		CFAP141	cilia and flagella associated protein 141	Other	other
-3.985	1.02e-12	ENSP00000262498		CFAP20	cilia and flagella associated protein 20	Cytoplasm	other
0.893	5.16e-03	ENSP00000290155		CFAP298	cilia and flagella associated protein 298	Cytoplasm	other
0.846	1.93e-03	ENSP00000381047		CFAP410	cilia and flagella associated protein 410	Cytoplasm	other
3.568	7.36e-03	ENSP00000381553		CFAP53	cilia and flagella associated protein 53	Cytoplasm	other
5.216	5.78e-09	ENSP00000366402		CFAP95	cilia and flagella associated protein 95	Other	other
1.687	5.14e-08	ENSP00000409964		CFAP97	cilia and flagella associated protein 97	Other	other
7.346	3.43e-04	ENSP00000259216		CFC1/CFC1B	cripto, FRL-1, cryptic family 1	Extracellular Space	other
2.223	8.44e-09	ENSP00000283882		CFDP1	craniofacial development protein 1	Extracellular Space	other
-1.453	1.19e-05	ENSP00000356399		CFH	complement factor H	Extracellular Space	other
-2.019	2.75e-04	ENSP00000312455		CFLAR	CASP8 and FADD like apoptosis regulator	Cytoplasm	other
-1.258	1.19e-04	ENSP00000247153		CFP	complement factor properdin	Extracellular Space	other
-10.297	3.34e-06	ENSP00000482232		CGA	glycoprotein hormones, alpha polypeptide	Extracellular Space	other
3.596	7.85e-29	ENSP00000385452	D	CGREF1	cell growth regulator with EF-hand domain 1	Extracellular Space	other
3.254	4.63e-20	ENSP00000385452	D	CGREF1	cell growth regulator with EF-hand domain 1	Extracellular Space	other
1.688	1.36e-07	ENSP00000216420	D	CGRRF1	cell growth regulator with ring finger domain 1	Nucleus	other
1.379	9.00e-05	ENSP00000216420	D	CGRRF1	cell growth regulator with ring finger domain 1	Nucleus	other
6.965	3.59e-36	ENSP00000360918		CH25H	cholesterol 25-hydroxylase	Cytoplasm	enzyme
2.130	1.13e-08	NP_077016.3		CHAC1	ChaC glutathione specific gamma-glutamylcyclotransferase 1	Cytoplasm	enzyme
0.902	5.43e-03	ENSP00000295304		CHAC2	ChaC glutathione specific gamma-glutamylcyclotransferase 2	Cytoplasm	enzyme
3.146	1.03e-08	ENSP00000423812	D	CHAD	chondroadherin	Extracellular Space	other
-1.805	1.07e-09	AAC13410.1	D	CHAD	chondroadherin	Extracellular Space	other
-2.427	4.09e-03	ENSP00000301280		CHAF1A	chromatin assembly factor 1 subunit A	Nucleus	other
1.164	1.18e-03	NP_001157616.1		CHAMP1	chromosome alignment maintaining phosphoprotein 1	Nucleus	other
3.788	2.59e-26	ENSP00000418428		CHCHD10	coiled-coil-helix-coiled-coil-helix domain containing 10	Cytoplasm	other
3.898	9.18e-27	ENSP00000378812		CHCHD2	coiled-coil-helix-coiled-coil-helix domain containing 2	Cytoplasm	other
1.499	5.37e-05	NP_001304106.1		CHCHD3	coiled-coil-helix-coiled-coil-helix domain containing 3	Cytoplasm	transcription regulator
2.727	1.15e-13	ENSP00000295767	D	CHCHD4	coiled-coil-helix-coiled-coil-helix domain containing 4	Cytoplasm	enzyme
2.120	6.11e-05	ENSP00000295767	D	CHCHD4	coiled-coil-helix-coiled-coil-helix domain containing 4	Cytoplasm	enzyme
3.046	1.74e-05	ENSP00000325655		CHCHD5	coiled-coil-helix-coiled-coil-helix domain containing 5	Other	other
1.538	3.58e-09	ENSP00000483667		CHD1	chromodomain helicase DNA binding protein 1	Nucleus	enzyme
1.379	2.70e-03	ENSP00000369716		CHD3	chromodomain helicase DNA binding protein 3	Nucleus	enzyme
1.595	1.88e-06	ENSP00000349508	D	CHD4	chromodomain helicase DNA binding protein 4	Nucleus	enzyme
-0.949	3.67e-03	ENSP00000349508	D	CHD4	chromodomain helicase DNA binding protein 4	Nucleus	enzyme
-2.237	1.58e-11	ENSP00000349508	D	CHD4	chromodomain helicase DNA binding protein 4	Nucleus	enzyme
-1.341	2.24e-03	ENSP00000362330		CHD6	chromodomain helicase DNA binding protein 6	Nucleus	enzyme
1.485	2.10e-06	ENSP00000392028		CHD7	chromodomain helicase DNA binding protein 7	Nucleus	enzyme
1.540	3.97e-07	ENSP00000457466	D	CHD9	chromodomain helicase DNA binding protein 9	Cytoplasm	other
1.366	4.79e-07	ENSP00000457466	D	CHD9	chromodomain helicase DNA binding protein 9	Cytoplasm	other
-3.581	1.31e-22	ENSP00000319851		CHDH	choline dehydrogenase	Cytoplasm	enzyme
-1.147	2.42e-04	ENSP00000392395		CHFR	checkpoint with forkhead and ring finger domains	Nucleus	enzyme
1.074	3.21e-04	ENSP00000263921		CHIC2	cysteine rich hydrophobic domain 2	Plasma Membrane	other
3.871	2.95e-18	ENSP00000265689		CHKA	choline kinase alpha	Cytoplasm	kinase
-2.277	5.15e-08	ENSP00000256509		CHL1	cell adhesion molecule L1 like	Plasma Membrane	other
2.440	7.22e-13	XP_011521400.1	D	CHMP1A	charged multivesicular body protein 1A	Extracellular Space	peptidase
2.240	6.46e-12	XP_011521400.1	D	CHMP1A	charged multivesicular body protein 1A	Extracellular Space	peptidase
1.673	4.65e-09	ENSP00000380998	D	CHMP1A	charged multivesicular body protein 1A	Extracellular Space	peptidase
0.888	4.08e-03	ENSP00000432279		CHMP1B	charged multivesicular body protein 1B	Plasma Membrane	enzyme
1.197	3.95e-06	ENSP00000469240		CHMP2A	charged multivesicular body protein 2A	Cytoplasm	other
-1.919	1.57e-04	ENSP00000263780		CHMP2B	charged multivesicular body protein 2B	Cytoplasm	other
1.326	1.01e-05	NP_789782.1	D	CHMP4B	charged multivesicular body protein 4B	Cytoplasm	other
1.111	1.01e-03	ENSP00000217402	D	CHMP4B	charged multivesicular body protein 4B	Cytoplasm	other
1.702	5.87e-08	NP_057494.3		CHMP5	charged multivesicular body protein 5	Cytoplasm	other
1.436	2.78e-06	ENSP00000317468		CHMP6	charged multivesicular body protein 6	Cytoplasm	other
1.919	2.30e-07	ENSP00000222792		CHN2	chimerin 2	Cytoplasm	other
7.749	1.43e-47	ENSP00000319255	D	CHORDC1	cysteine and histidine rich domain containing 1	Other	other
2.285	2.99e-13	ENSP00000319255	D	CHORDC1	cysteine and histidine rich domain containing 1	Other	other
1.507	2.72e-06	ENSP00000335632		CHP1	calcineurin like EF-hand protein 1	Cytoplasm	other
-2.591	7.31e-15	ENSMUSP00000033152	D	CHP2	calcineurin like EF-hand protein 2	Cytoplasm	other
-2.325	1.26e-07	ENSMUSP00000033152	D	CHP2	calcineurin like EF-hand protein 2	Cytoplasm	other
2.779	2.59e-14	ENSP00000243776	D	CHPF	chondroitin polymerizing factor	Cytoplasm	enzyme
2.431	4.52e-15	ENSP00000243776	D	CHPF	chondroitin polymerizing factor	Cytoplasm	enzyme
-1.826	3.77e-04	ENSP00000035307		CHPF2	chondroitin polymerizing factor 2	Cytoplasm	enzyme
1.014	3.49e-04	ENSP00000229266	D	CHPT1	choline phosphotransferase 1	Cytoplasm	enzyme
0.846	1.73e-03	ENSP00000229266	D	CHPT1	choline phosphotransferase 1	Cytoplasm	enzyme
2.247	3.53e-07	ENSP00000263671		CHRDL2	chordin like 2	Cytoplasm	other
-2.768	9.27e-07	ENSP00000399745		CHRM2	cholinergic receptor muscarinic 2	Plasma Membrane	G-protein coupled receptor
4.695	3.95e-04	ENSP00000261007		CHRNA1	cholinergic receptor nicotinic alpha 1 subunit	Plasma Membrane	transmembrane receptor
-6.563	2.67e-03	ENSP00000299565		CHRNA5	cholinergic receptor nicotinic alpha 5 subunit	Plasma Membrane	transmembrane receptor
-3.931	5.23e-04	ENSP00000304290		CHRNB1	cholinergic receptor nicotinic beta 1 subunit	Plasma Membrane	transmembrane receptor
-4.013	9.38e-07	NP_005190.4		CHRNG	cholinergic receptor nicotinic gamma subunit	Plasma Membrane	transmembrane receptor
1.015	1.64e-03	ENSP00000481912		CHST12	carbohydrate sulfotransferase 12	Cytoplasm	enzyme
1.408	6.98e-07	ENSP00000317404	D	CHST13	carbohydrate sulfotransferase 13	Cytoplasm	enzyme
-3.397	7.20e-09	ENSP00000317404	D	CHST13	carbohydrate sulfotransferase 13	Cytoplasm	enzyme
1.276	1.87e-05	ENSP00000307297		CHST14	carbohydrate sulfotransferase 14	Cytoplasm	enzyme
-2.505	3.60e-09	ENSP00000276055		CHST7	carbohydrate sulfotransferase 7	Cytoplasm	enzyme
1.970	7.90e-05	ENSP00000254190	D	CHSY1	chondroitin sulfate synthase 1	Cytoplasm	enzyme
1.580	1.01e-04	ENSP00000254190	D	CHSY1	chondroitin sulfate synthase 1	Cytoplasm	enzyme
-1.722	1.51e-04	ENSP00000262315		CHTF18	chromosome transmission fidelity factor 18	Nucleus	enzyme
-5.026	2.94e-04	ENSP00000408367		CHTF8	chromosome transmission fidelity factor 8	Cytoplasm	other
3.555	3.56e-18	XP_016856482.1	D	CHTOP	chromatin target of PRMT1	Nucleus	other
0.975	6.72e-04	ENSP00000357679	D	CHTOP	chromatin target of PRMT1	Nucleus	other
0.766	6.04e-03	ENSP00000357679	D	CHTOP	chromatin target of PRMT1	Nucleus	other
-1.175	7.37e-06	ENSP00000359424	D	CHUK	component of inhibitor of nuclear factor kappa B kinase complex	Cytoplasm	kinase
-1.513	7.66e-08	ENSP00000359424	D	CHUK	component of inhibitor of nuclear factor kappa B kinase complex	Cytoplasm	kinase
-1.304	1.52e-06	ENSP00000418287	D	CIAO1	cytosolic iron-sulfur assembly component 1	Nucleus	transcription regulator
-3.206	3.39e-09	ENSP00000418287	D	CIAO1	cytosolic iron-sulfur assembly component 1	Nucleus	transcription regulator
1.529	4.07e-07	ENSP00000251588	D	CIAO3	cytosolic iron-sulfur assembly component 3	Cytoplasm	other
1.551	2.02e-09	ENSP00000251588	D	CIAO3	cytosolic iron-sulfur assembly component 3	Cytoplasm	other
2.448	3.88e-17	ENSP00000377914		CIAPIN1	cytokine induced apoptosis inhibitor 1	Cytoplasm	other
4.210	1.36e-58	ENSP00000290363	D	CIART	circadian associated repressor of transcription	Nucleus	other
2.452	9.81e-11	ENSP00000290363	D	CIART	circadian associated repressor of transcription	Nucleus	other
-3.639	5.49e-14	NP_001287768.1	D	CIART	circadian associated repressor of transcription	Nucleus	other
1.119	6.19e-04	ENSP00000458663		CIC	capicua transcriptional repressor	Nucleus	transcription regulator
2.771	7.60e-20	ENSP00000373328		CIDEC	cell death inducing DFFA like effector c	Cytoplasm	other
-1.329	7.95e-05	ENSP00000349458	D	CILK1	ciliogenesis associated kinase 1	Cytoplasm	kinase
-3.623	3.51e-24	ENSP00000349458	D	CILK1	ciliogenesis associated kinase 1	Cytoplasm	kinase
6.930	1.20e-21	ENSP00000261883		CILP	cartilage intermediate layer protein	Extracellular Space	phosphatase
2.949	3.71e-15	NP_219494.2	D	CIPC	CLOCK interacting pacemaker	Nucleus	other
2.261	3.44e-08	ENSP00000355319	D	CIPC	CLOCK interacting pacemaker	Nucleus	other
-2.087	1.32e-11	ENSP00000339723		CIR1	corepressor interacting with RBPJ, CIR1	Nucleus	transcription regulator
-2.356	5.24e-13	NP_001287744.1	D	CIRBP	cold inducible RNA binding protein	Nucleus	translation regulator
-2.801	7.45e-19	NP_001287758.1	D	CIRBP	cold inducible RNA binding protein	Nucleus	translation regulator
-2.696	2.82e-17	NP_001287744.1	D	CIRBP	cold inducible RNA binding protein	Nucleus	translation regulator
-3.560	3.31e-30	NP_001271.1	D	CIRBP	cold inducible RNA binding protein	Nucleus	translation regulator
-3.504	2.22e-25	NP_001287744.1	D	CIRBP	cold inducible RNA binding protein	Nucleus	translation regulator
3.695	1.07e-35	ENSP00000273986	D	CISD2	CDGSH iron sulfur domain 2	Cytoplasm	other
3.840	6.26e-27	ENSP00000273986	D	CISD2	CDGSH iron sulfur domain 2	Cytoplasm	other
-1.041	9.72e-04	NP_001129970.1		CISD3	CDGSH iron sulfur domain 3	Cytoplasm	other
2.351	1.07e-04	ENSP00000409346	D	CISH	cytokine inducible SH2 containing protein	Cytoplasm	other
-1.572	8.46e-04	ENSP00000409346	D	CISH	cytokine inducible SH2 containing protein	Cytoplasm	other
-1.508	9.84e-08	AAC51114.1	D	CITED2	Cbp/p300 interacting transactivator with Glu/Asp rich carboxy-terminal domain 2	Nucleus	transcription regulator
-2.724	7.20e-12	NP_001161860.1	D	CITED2	Cbp/p300 interacting transactivator with Glu/Asp rich carboxy-terminal domain 2	Nucleus	transcription regulator
-3.034	1.23e-04	EAW47892.1	D	CITED2	Cbp/p300 interacting transactivator with Glu/Asp rich carboxy-terminal domain 2	Nucleus	transcription regulator
0.997	3.91e-03	ENSP00000439244		CIZ1	CDKN1A interacting zinc finger protein 1	Nucleus	transporter
-2.046	3.17e-05	ENSP00000367276		CKAP2	cytoskeleton associated protein 2	Cytoplasm	other
2.455	1.79e-09	ENSP00000367265	D	CKAP4	cytoskeleton associated protein 4	Cytoplasm	other
2.351	1.19e-07	ENSP00000367265	D	CKAP4	cytoskeleton associated protein 4	Cytoplasm	other
-3.421	3.38e-08	NP_001008938.1		CKAP5	cytoskeleton associated protein 5	Nucleus	transcription regulator
-2.190	2.12e-09	ENSP00000299198		CKB	creatine kinase B	Cytoplasm	kinase
7.567	1.68e-12	ENSP00000300283		CKMT1A/CKMT1B	creatine kinase, mitochondrial 1A	Cytoplasm	kinase
-2.267	2.67e-03	NP_001817.1	D	CKS1B	CDC28 protein kinase regulatory subunit 1B	Other	kinase
-3.332	2.53e-04	NP_001817.1	D	CKS1B	CDC28 protein kinase regulatory subunit 1B	Other	kinase
-2.345	5.21e-13	ENSP00000263710	D	CLASP1	cytoplasmic linker associated protein 1	Cytoplasm	other
-4.639	2.91e-31	ENSP00000263710	D	CLASP1	cytoplasmic linker associated protein 1	Cytoplasm	other
1.538	7.20e-10	ENSP00000417518		CLASP2	cytoplasmic linker associated protein 2	Cytoplasm	other
-1.716	7.27e-08	ENSP00000221455		CLASRP	CLK4 associating serine/arginine rich protein	Nucleus	other
-2.999	2.86e-05	ENSP00000339867		CLCN1	chloride voltage-gated channel 1	Plasma Membrane	ion channel
2.938	3.32e-12	ENSP00000265593		CLCN2	chloride voltage-gated channel 2	Plasma Membrane	ion channel
-1.076	1.69e-04	ENSP00000261514		CLCN3	chloride voltage-gated channel 3	Plasma Membrane	ion channel
3.535	5.86e-10	ENSP00000365256	D	CLCN5	chloride voltage-gated channel 5	Plasma Membrane	ion channel
1.874	7.64e-08	ENSP00000365256	D	CLCN5	chloride voltage-gated channel 5	Plasma Membrane	ion channel
5.279	1.38e-08	NP_008915.1		CLDN10	claudin 10	Plasma Membrane	other
-1.577	3.88e-05	ENSP00000385300		CLDN15	claudin 15	Plasma Membrane	other
5.307	3.48e-04	ENSP00000183605	D	CLDN18	claudin 18	Plasma Membrane	other
-2.440	3.97e-09	NP_057453.1	D	CLDN18	claudin 18	Plasma Membrane	other
-2.598	1.73e-08	ENSP00000296387		CLDN19	claudin 19	Plasma Membrane	other
-2.745	1.41e-18	NP_001297.1	D	CLDN3	claudin 3	Plasma Membrane	transmembrane receptor
-3.632	4.86e-24	ENSP00000378577	D	CLDN3	claudin 3	Plasma Membrane	transmembrane receptor
-8.021	2.07e-04	ENSP00000403980		CLDN34	claudin 34	Other	other
3.396	6.74e-16	CAA09626.1		CLDN7	claudin 7	Plasma Membrane	other
1.571	2.09e-08	ENSP00000421226		CLDND1	claudin domain containing 1	Plasma Membrane	other
-1.187	1.58e-04	ENSP00000254868		CLEC10A	C-type lectin domain containing 10A	Plasma Membrane	other
-2.179	3.46e-03	ENSP00000341051		CLEC18B	C-type lectin domain family 18 member B	Cytoplasm	other
-3.592	5.66e-04	ENSP00000299642		CLEC3A	C-type lectin domain family 3 member A	Other	other
1.113	5.26e-03	XP_011518916.1	D	CLEC4E	C-type lectin domain family 4 member E	Plasma Membrane	other
-1.483	6.29e-06	XP_011518916.1	D	CLEC4E	C-type lectin domain family 4 member E	Plasma Membrane	other
-2.570	1.87e-14	NP_055173.1	D	CLEC4E	C-type lectin domain family 4 member E	Plasma Membrane	other
-3.394	1.18e-08	XP_011518916.1	D	CLEC4E	C-type lectin domain family 4 member E	Plasma Membrane	other
2.546	1.33e-04	NP_001308237.1	D	CLEC4F	C-type lectin domain family 4 member F	Plasma Membrane	other
3.193	1.91e-09	NP_001308237.1	D	CLEC4F	C-type lectin domain family 4 member F	Plasma Membrane	other
3.481	6.21e-20	ENSP00000326699	D	CLGN	calmegin	Cytoplasm	peptidase
2.516	2.24e-10	ENSP00000326699	D	CLGN	calmegin	Cytoplasm	peptidase
-1.233	4.41e-04	ENSP00000364935		CLIC1	chloride intracellular channel 1	Nucleus	ion channel
-1.153	5.26e-05	ENSP00000185206		CLIC5	chloride intracellular channel 5	Cytoplasm	ion channel
-1.391	7.88e-04	ENSP00000290332		CLIC6	chloride intracellular channel 6	Plasma Membrane	ion channel
1.165	2.74e-05	ENSP00000429824	D	CLINT1	clathrin interactor 1	Cytoplasm	other
0.958	3.47e-04	ENSP00000429824	D	CLINT1	clathrin interactor 1	Cytoplasm	other
0.828	6.42e-03	ENSP00000429824	D	CLINT1	clathrin interactor 1	Cytoplasm	other
1.820	1.98e-11	ENSP00000479322		CLIP1	CAP-Gly domain containing linker protein 1	Cytoplasm	other
-1.667	6.79e-04	ENSP00000223398	D	CLIP2	CAP-Gly domain containing linker protein 2	Cytoplasm	transcription regulator
-2.773	2.89e-03	ENSP00000223398	D	CLIP2	CAP-Gly domain containing linker protein 2	Cytoplasm	transcription regulator
-1.264	7.50e-05	ENSP00000357345	D	CLK2	CDC like kinase 2	Nucleus	kinase
-2.588	4.56e-21	ENSP00000357345	D	CLK2	CDC like kinase 2	Nucleus	kinase
-1.279	7.48e-07	ENSP00000316948		CLK4	CDC like kinase 4	Nucleus	kinase
0.990	5.40e-04	ENSP00000298912		CLMN	calmin	Cytoplasm	other
2.200	1.22e-04	ENSP00000405577		CLMP	CXADR like membrane protein	Plasma Membrane	other
-1.624	1.55e-08	ENSP00000454229		CLN3	CLN3 lysosomal/endosomal transmembrane protein, battenin	Cytoplasm	other
1.755	1.02e-06	ENSP00000366673		CLN5	CLN5 intracellular trafficking protein	Cytoplasm	other
-2.274	6.94e-05	ENSP00000249806	D	CLN6	CLN6 transmembrane ER protein	Cytoplasm	other
-2.710	2.29e-12	ENSP00000249806	D	CLN6	CLN6 transmembrane ER protein	Cytoplasm	other
1.384	2.33e-06	ENSP00000328182	D	CLN8	CLN8 transmembrane ER and ERGIC protein	Cytoplasm	other
-1.632	1.01e-03	ENSP00000328182	D	CLN8	CLN8 transmembrane ER and ERGIC protein	Cytoplasm	other
-1.814	1.28e-07	ENSP00000226951	D	CLNK	cytokine dependent hematopoietic cell linker	Cytoplasm	other
-2.952	2.38e-04	ENSP00000226951	D	CLNK	cytokine dependent hematopoietic cell linker	Cytoplasm	other
-1.180	1.39e-05	ENSP00000433919	D	CLNS1A	chloride nucleotide-sensitive channel 1A	Plasma Membrane	ion channel
-0.917	8.30e-03	NP_001284.1	D	CLNS1A	chloride nucleotide-sensitive channel 1A	Plasma Membrane	ion channel
-1.254	8.10e-03	ENSP00000308741		CLOCK	clock circadian regulator	Nucleus	transcription regulator
1.023	1.34e-04	ENSP00000434995		CLP1	cleavage factor polyribonucleotide kinase subunit 1	Nucleus	kinase
1.201	2.87e-04	ENSP00000294053		CLPB	caseinolytic mitochondrial matrix peptidase chaperone subunit B	Nucleus	transcription regulator
1.578	1.05e-07	ENSP00000336994		CLPTM1	CLPTM1 regulator of GABA type A receptor forward trafficking	Plasma Membrane	other
1.297	2.83e-06	ENSP00000313854		CLPTM1L	CLPTM1 like	Other	other
-1.212	6.01e-06	ENSP00000300107		CLPX	caseinolytic mitochondrial matrix peptidase chaperone subunit X	Cytoplasm	enzyme
2.438	7.73e-04	ENSP00000402460	D	CLSTN2	calsyntenin 2	Plasma Membrane	transporter
-1.312	1.36e-03	ENSP00000402460	D	CLSTN2	calsyntenin 2	Plasma Membrane	transporter
0.901	5.77e-03	ENSP00000242285		CLTA	clathrin light chain A	Plasma Membrane	other
1.948	1.59e-10	ENSP00000479606	D	CLTC	clathrin heavy chain	Plasma Membrane	other
1.583	9.25e-07	ENSP00000479606	D	CLTC	clathrin heavy chain	Plasma Membrane	other
1.133	1.22e-04	ENSP00000479606	D	CLTC	clathrin heavy chain	Plasma Membrane	other
1.157	4.11e-04	ENSP00000479606	D	CLTC	clathrin heavy chain	Plasma Membrane	other
7.688	5.41e-26	ENSP00000315130	D	CLU	clusterin	Cytoplasm	other
3.097	1.37e-10	ENSP00000315130	D	CLU	clusterin	Cytoplasm	other
0.819	4.41e-03	ENSP00000458986		CLUH	clustered mitochondria homolog	Cytoplasm	translation regulator
-2.314	1.32e-10	ENSP00000365533		CLYBL	citramalyl-CoA lyase	Cytoplasm	enzyme
3.378	2.86e-10	ENSP00000229329	D	CMAS	cytidine monophosphate N-acetylneuraminic acid synthetase	Nucleus	enzyme
2.354	9.08e-11	ENSP00000229329	D	CMAS	cytidine monophosphate N-acetylneuraminic acid synthetase	Nucleus	enzyme
1.992	7.25e-11	ENSP00000229329	D	CMAS	cytidine monophosphate N-acetylneuraminic acid synthetase	Nucleus	enzyme
-1.277	5.43e-05	ENSP00000296658		CMBL	carboxymethylenebutenolidase homolog	Cytoplasm	enzyme
0.971	2.65e-03	ENSP00000219400		CMC2	C-X9-C motif containing 2	Cytoplasm	other
3.231	1.22e-25	ENSP00000446100		CMIP	c-Maf inducing protein	Cytoplasm	other
-1.827	5.50e-04	ENSP00000400482		CMTM3	CKLF like MARVEL transmembrane domain containing 3	Extracellular Space	cytokine
-1.602	5.96e-03	ENSP00000335605	D	CMTM7	CKLF like MARVEL transmembrane domain containing 7	Extracellular Space	cytokine
-2.574	2.06e-04	ENSP00000335605	D	CMTM7	CKLF like MARVEL transmembrane domain containing 7	Extracellular Space	cytokine
-6.702	1.92e-03	ENSP00000307741		CMTM8	CKLF like MARVEL transmembrane domain containing 8	Extracellular Space	cytokine
4.136	1.32e-04	ENSP00000340954		CNBD2	cyclic nucleotide binding domain containing 2	Cytoplasm	other
-1.288	2.44e-06	ENSP00000325548		CNDP2	carnosine dipeptidase 2	Cytoplasm	peptidase
-1.896	3.31e-08	ENSP00000251102		CNGB1	cyclic nucleotide gated channel subunit beta 1	Plasma Membrane	ion channel
1.228	7.32e-04	ENSP00000216416	D	CNIH1	cornichon family AMPA receptor auxiliary protein 1	Plasma Membrane	other
1.270	1.65e-04	ENSP00000216416	D	CNIH1	cornichon family AMPA receptor auxiliary protein 1	Plasma Membrane	other
1.754	1.18e-08	ENSP00000420443		CNIH4	cornichon family AMPA receptor auxiliary protein 4	Plasma Membrane	other
-2.634	5.27e-09	ENSP00000363371		CNKSR1	connector enhancer of kinase suppressor of Ras 1	Cytoplasm	other
3.484	4.35e-06	ENSP00000252456		CNN1	calponin 1	Cytoplasm	other
2.749	1.20e-12	ENSP00000263097	D	CNN2	calponin 2	Cytoplasm	other
1.499	1.69e-06	ENSP00000263097	D	CNN2	calponin 2	Cytoplasm	other
-1.291	8.09e-05	ENSP00000305449		CNNM3	cyclin and CBS domain divalent metal cation transport mediator 3	Other	other
3.730	2.88e-12	ENSP00000366275		CNNM4	cyclin and CBS domain divalent metal cation transport mediator 4	Plasma Membrane	transporter
1.177	1.31e-05	ENSP00000320949		CNOT1	CCR4-NOT transcription complex subunit 1	Cytoplasm	enzyme
1.332	2.27e-04	ENSP00000289382		CNOT11	CCR4-NOT transcription complex subunit 11	Cytoplasm	other
1.458	4.44e-08	ENSP00000351159		CNOT3	CCR4-NOT transcription complex subunit 3	Cytoplasm	other
1.499	4.44e-09	ENSP00000445508		CNOT4	CCR4-NOT transcription complex subunit 4	Cytoplasm	enzyme
0.887	8.25e-04	ENSP00000377024		CNOT6	CCR4-NOT transcription complex subunit 6	Nucleus	enzyme
2.445	4.53e-13	ENSP00000355279		CNOT7	CCR4-NOT transcription complex subunit 7	Nucleus	transcription regulator
1.738	7.81e-07	ENSP00000273064		CNOT9	CCR4-NOT transcription complex subunit 9	Cytoplasm	transcription regulator
2.229	1.62e-09	ENSP00000377470		CNP	2',3'-cyclic nucleotide 3' phosphodiesterase	Cytoplasm	enzyme
1.023	1.37e-04	ENSP00000386277		CNPPD1	cyclin Pas1/PHO80 domain containing 1	Other	other
2.760	1.84e-11	ENSP00000317439		CNPY1	canopy FGF signaling regulator 1	Other	other
3.061	1.15e-20	ENSP00000273308	D	CNPY2	canopy FGF signaling regulator 2	Plasma Membrane	other
2.397	1.15e-08	ENSP00000273308	D	CNPY2	canopy FGF signaling regulator 2	Plasma Membrane	other
2.574	3.49e-20	ENSP00000361926		CNPY3	canopy FGF signaling regulator 3	Cytoplasm	other
-4.137	5.44e-05	ENSP00000355470		CNST	consortin, connexin sorting protein	Cytoplasm	other
-1.792	5.59e-06	BAG53116.1	D	CNTN4	contactin 4	Plasma Membrane	enzyme
-3.304	2.68e-08	ENSP00000380602	D	CNTN4	contactin 4	Plasma Membrane	enzyme
-2.853	4.59e-16	ENSP00000380602	D	CNTN4	contactin 4	Plasma Membrane	enzyme
-3.703	4.44e-08	ENSP00000380602	D	CNTN4	contactin 4	Plasma Membrane	enzyme
-2.490	2.94e-04	ENSP00000399013	D	CNTNAP5	contactin associated protein family member 5	Other	other
-3.459	3.59e-07	ENSP00000399013	D	CNTNAP5	contactin associated protein family member 5	Other	other
1.133	4.13e-04	ENSP00000360593		COA7	cytochrome c oxidase assembly factor 7	Cytoplasm	other
-1.227	7.16e-04	ENSP00000378912	D	COBL	cordon-bleu WH2 repeat protein	Plasma Membrane	other
-2.597	6.44e-10	ENSP00000378912	D	COBL	cordon-bleu WH2 repeat protein	Plasma Membrane	other
-1.669	2.59e-07	ENSP00000341360	D	COBLL1	cordon-bleu WH2 repeat protein like 1	Extracellular Space	other
-2.558	6.05e-12	ENSP00000341360	D	COBLL1	cordon-bleu WH2 repeat protein like 1	Extracellular Space	other
-5.073	1.52e-03	NP_001265389.1	D	COBLL1	cordon-bleu WH2 repeat protein like 1	Extracellular Space	other
1.575	5.70e-07	ENSP00000299886	D	COG1	component of oligomeric golgi complex 1	Cytoplasm	transporter
1.178	4.68e-04	ENSP00000299886	D	COG1	component of oligomeric golgi complex 1	Cytoplasm	transporter
1.701	7.03e-11	ENSP00000258654		COG3	component of oligomeric golgi complex 3	Cytoplasm	other
2.176	4.42e-12	ENSP00000297135		COG5	component of oligomeric golgi complex 5	Cytoplasm	transporter
1.499	9.30e-08	ENSP00000397441		COG6	component of oligomeric golgi complex 6	Cytoplasm	transporter
0.943	8.19e-04	ENSP00000305442		COG7	component of oligomeric golgi complex 7	Cytoplasm	transporter
0.801	8.53e-03	ENSP00000305459		COG8	component of oligomeric golgi complex 8	Cytoplasm	transporter
2.293	1.05e-06	ENSP00000240316	D	COIL	coilin	Nucleus	enzyme
2.090	7.21e-07	ENSP00000240316	D	COIL	coilin	Nucleus	enzyme
3.668	1.26e-06	NP_542197.3		COL11A1	collagen type XI alpha 1 chain	Extracellular Space	other
-1.733	3.11e-05	ENSP00000297848		COL14A1	collagen type XIV alpha 1 chain	Extracellular Space	other
-1.591	4.91e-05	ENSP00000364140		COL15A1	collagen type XV alpha 1 chain	Extracellular Space	other
-4.831	2.69e-19	ENSP00000347665		COL18A1	collagen type XVIII alpha 1 chain	Extracellular Space	other
-2.394	8.18e-09	XP_011522643.1		COL1A1	collagen type I alpha 1 chain	Extracellular Space	other
-1.389	5.34e-04	AAH42586.1		COL1A2	collagen type I alpha 2 chain	Extracellular Space	other
2.751	2.69e-05	XP_016867232.1		COL26A1	collagen type XXVI alpha 1 chain	Extracellular Space	other
-2.085	1.33e-07	ENSP00000348385	D	COL27A1	collagen type XXVII alpha 1 chain	Extracellular Space	other
-2.516	1.42e-07	ENSP00000348385	D	COL27A1	collagen type XXVII alpha 1 chain	Extracellular Space	other
-1.482	2.95e-04	XP_016874320.1		COL2A1	collagen type II alpha 1 chain	Extracellular Space	other
-1.571	8.35e-07	ENSP00000355180		COL6A1	collagen type VI alpha 1 chain	Extracellular Space	other
-1.013	1.97e-03	ENSP00000300527	D	COL6A2	collagen type VI alpha 2 chain	Extracellular Space	other
-1.967	2.06e-07	ENSP00000300527	D	COL6A2	collagen type VI alpha 2 chain	Extracellular Space	other
-1.013	4.05e-03	ENSP00000295550		COL6A3	collagen type VI alpha 3 chain	Extracellular Space	other
3.267	1.11e-03	ENSP00000349790	D	COL9A1	collagen type IX alpha 1 chain	Extracellular Space	other
4.643	5.48e-06	ENSP00000349790	D	COL9A1	collagen type IX alpha 1 chain	Extracellular Space	other
-1.727	4.07e-07	ENSP00000332723		COLEC10	collectin subfamily member 10	Cytoplasm	other
-3.589	5.75e-20	ENSP00000411770	D	COLEC11	collectin subfamily member 11	Extracellular Space	other
-3.576	2.82e-19	ENSP00000411770	D	COLEC11	collectin subfamily member 11	Extracellular Space	other
3.397	8.17e-29	ENSP00000252599	D	COLGALT1	collagen beta(1-O)galactosyltransferase 1	Cytoplasm	enzyme
1.008	3.00e-03	ENSP00000252599	D	COLGALT1	collagen beta(1-O)galactosyltransferase 1	Cytoplasm	enzyme
-2.650	2.02e-04	ENSP00000354960		COLGALT2	collagen beta(1-O)galactosyltransferase 2	Cytoplasm	enzyme
-1.399	4.05e-04	ENSP00000308236	D	COMMD1	copper metabolism domain containing 1	Nucleus	transporter
-2.259	2.33e-14	ENSP00000308236	D	COMMD1	copper metabolism domain containing 1	Nucleus	transporter
-1.432	1.08e-06	ENSP00000274458		COMMD10	COMM domain containing 10	Nucleus	other
0.868	1.25e-03	ENSP00000419475		COMMD2	COMM domain containing 2	Other	other
-2.080	6.74e-11	NP_987091.1		COMMD6	COMM domain containing 6	Other	other
-2.149	6.96e-12	ENSP00000278980		COMMD7	COMM domain containing 7	Cytoplasm	other
-1.677	2.33e-05	ENSMUSP00000013693		COMMD8	COMM domain containing 8	Other	other
1.411	3.12e-06	ENSP00000357048	D	COPA	COPI coat complex subunit alpha	Cytoplasm	transporter
1.346	2.03e-05	ENSP00000357048	D	COPA	COPI coat complex subunit alpha	Cytoplasm	transporter
2.696	2.32e-15	ENSP00000249923	D	COPB1	COPI coat complex subunit beta 1	Cytoplasm	transporter
2.203	1.60e-11	ENSP00000249923	D	COPB1	COPI coat complex subunit beta 1	Cytoplasm	transporter
2.666	3.09e-14	ENSP00000329419	D	COPB2	COPI coat complex subunit beta 2	Cytoplasm	transporter
2.558	1.40e-15	ENSP00000329419	D	COPB2	COPI coat complex subunit beta 2	Cytoplasm	transporter
2.501	8.48e-14	NP_004757.1	D	COPB2	COPI coat complex subunit beta 2	Cytoplasm	transporter
2.019	1.53e-08	ENSP00000262812		COPE	COPI coat complex subunit epsilon	Cytoplasm	transporter
1.817	4.24e-08	ENSP00000402346	D	COPG2	COPI coat complex subunit gamma 2	Cytoplasm	transporter
1.659	4.09e-07	ENSP00000402346	D	COPG2	COPI coat complex subunit gamma 2	Cytoplasm	transporter
1.543	1.27e-07	ENSP00000268717		COPS3	COP9 signalosome subunit 3	Cytoplasm	other
-1.982	1.43e-14	ENSP00000264389		COPS4	COP9 signalosome subunit 4	Cytoplasm	peptidase
-2.341	4.33e-14	ENSP00000346340		COPS8	COP9 signalosome subunit 8	Nucleus	other
-2.184	8.41e-09	ENSP00000304147	D	COPS9	COP9 signalosome subunit 9	Nucleus	other
-2.227	1.12e-16	ENSP00000304147	D	COPS9	COP9 signalosome subunit 9	Nucleus	other
3.623	2.84e-32	ENSP00000449270		COPZ1	COPI coat complex subunit zeta 1	Cytoplasm	transporter
1.774	5.43e-08	ENSP00000480707		COPZ2	COPI coat complex subunit zeta 2	Cytoplasm	transporter
2.375	1.99e-07	ENSP00000312587		COQ10A	coenzyme Q10A	Cytoplasm	other
1.549	1.90e-08	ENSP00000263960		COQ10B	coenzyme Q10B	Cytoplasm	other
-1.041	6.54e-05	ENSP00000262507	D	COQ9	coenzyme Q9	Cytoplasm	other
-1.363	7.15e-07	ENSP00000262507	D	COQ9	coenzyme Q9	Cytoplasm	other
-1.324	2.73e-05	ENSP00000219150	D	CORO1A	coronin 1A	Cytoplasm	other
-1.693	1.73e-08	ENSP00000219150	D	CORO1A	coronin 1A	Cytoplasm	other
1.064	7.67e-05	ENSP00000394496		CORO1C	coronin 1C	Cytoplasm	other
2.381	6.11e-09	ENSP00000343746	D	CORO2A	coronin 2A	Cytoplasm	other
2.410	9.91e-16	ENSP00000343746	D	CORO2A	coronin 2A	Cytoplasm	other
-1.415	1.63e-03	ENSP00000251166		CORO7/CORO7-PAM16	coronin 7	Cytoplasm	other
-0.747	9.81e-03	ENSP00000262428	D	COTL1	coactosin like F-actin binding protein 1	Cytoplasm	other
-1.327	3.12e-05	ENSP00000262428	D	COTL1	coactosin like F-actin binding protein 1	Cytoplasm	other
1.290	2.28e-05	ENSP00000261643		COX10	cytochrome c oxidase assembly factor heme A:farnesyltransferase COX10	Cytoplasm	enzyme
-1.775	4.97e-13	ENSP00000446524		COX14	cytochrome c oxidase assembly factor COX14	Cytoplasm	other
-1.571	3.44e-05	XP_024305924.1		COX4I1	cytochrome c oxidase subunit 4I1	Cytoplasm	enzyme
-1.563	1.73e-08	NP_001853.2	D	COX5B	cytochrome c oxidase subunit 5B	Cytoplasm	enzyme
-2.128	1.03e-15	CAG46528.1	D	COX5B	cytochrome c oxidase subunit 5B	Cytoplasm	enzyme
-2.082	1.91e-10	NP_004364.2	D	COX6A1	cytochrome c oxidase subunit 6A1	Cytoplasm	enzyme
-1.993	1.62e-09	NP_004364.2	D	COX6A1	cytochrome c oxidase subunit 6A1	Cytoplasm	enzyme
-1.788	2.17e-10	ENSP00000428895		COX6C	cytochrome c oxidase subunit 6C	Cytoplasm	enzyme
2.486	1.47e-09	ENSP00000359098		COX7A2	cytochrome c oxidase subunit 7A2	Cytoplasm	enzyme
-1.526	4.42e-08	ENSP00000367938		COX7A2L	cytochrome c oxidase subunit 7A2 like	Cytoplasm	enzyme
-1.537	1.16e-07	ENSP00000425759		COX7C	cytochrome c oxidase subunit 7C	Cytoplasm	enzyme
1.478	1.10e-05	ENSP00000321260		COX8A	cytochrome c oxidase subunit 8A	Cytoplasm	enzyme
-2.149	3.82e-12	ENSMUSP00000026561		Cox8b	cytochrome c oxidase subunit 8B	Cytoplasm	enzyme
-1.411	4.18e-06	ENSP00000181383		CPB2	carboxypeptidase B2	Extracellular Space	peptidase
1.192	2.84e-05	ENSP00000225719		CPD	carboxypeptidase D	Extracellular Space	peptidase
-1.603	7.25e-08	ENSP00000482128		CPEB3	cytoplasmic polyadenylation element binding protein 3	Cytoplasm	translation regulator
1.156	7.84e-04	ENSP00000265085	D	CPEB4	cytoplasmic polyadenylation element binding protein 4	Plasma Membrane	other
1.189	9.62e-06	ENSP00000265085	D	CPEB4	cytoplasmic polyadenylation element binding protein 4	Plasma Membrane	other
-3.442	1.25e-04	ENSP00000305613		CPLX1	complexin 1	Plasma Membrane	transporter
6.816	8.54e-16	ENSP00000378464		CPLX3	complexin 3	Nucleus	transporter
8.283	2.60e-15	ENSP00000299721	D	CPLX4	complexin 4	Plasma Membrane	other
3.793	3.42e-04	ENSP00000299721	D	CPLX4	complexin 4	Plasma Membrane	other
-0.995	4.47e-03	ENSP00000359446		CPN1	carboxypeptidase N subunit 1	Extracellular Space	peptidase
-0.917	1.75e-03	ENSP00000477590		CPNE3	copine 3	Cytoplasm	kinase
-1.320	1.82e-06	ENSP00000329748		CPNE8	copine 8	Cytoplasm	other
3.469	8.80e-03	ENSP00000272852		CPO	carboxypeptidase O	Plasma Membrane	enzyme
1.535	1.85e-08	NP_000088.3		CPOX	coproporphyrinogen oxidase	Cytoplasm	enzyme
-1.702	7.69e-09	ENSP00000371193		CPPED1	calcineurin like phosphoesterase domain containing 1	Cytoplasm	enzyme
1.649	6.49e-07	ENSP00000484669		CPSF1	cleavage and polyadenylation specific factor 1	Nucleus	other
-0.847	3.39e-03	ENSP00000298875		CPSF2	cleavage and polyadenylation specific factor 2	Nucleus	other
1.872	5.93e-09	ENSP00000292476	D	CPSF4	cleavage and polyadenylation specific factor 4	Nucleus	other
1.164	6.88e-03	ENSP00000292476	D	CPSF4	cleavage and polyadenylation specific factor 4	Nucleus	other
0.990	2.18e-04	ENSP00000266679	D	CPSF6	cleavage and polyadenylation specific factor 6	Nucleus	other
0.844	9.17e-04	ENSP00000266679	D	CPSF6	cleavage and polyadenylation specific factor 6	Nucleus	other
1.606	2.09e-07	ENSP00000265641	D	CPT1A	carnitine palmitoyltransferase 1A	Cytoplasm	enzyme
1.215	5.90e-05	ENSP00000265641	D	CPT1A	carnitine palmitoyltransferase 1A	Cytoplasm	enzyme
-2.823	2.07e-13	ENSP00000379011	D	CPT1B	carnitine palmitoyltransferase 1B	Cytoplasm	enzyme
-2.984	9.80e-05	ENSP00000379011	D	CPT1B	carnitine palmitoyltransferase 1B	Cytoplasm	enzyme
1.013	2.71e-04	ENSP00000343890		CPTP	ceramide-1-phosphate transfer protein	Cytoplasm	transporter
-0.942	4.26e-04	ENSP00000387164		CPVL	carboxypeptidase vitellogenic like	Cytoplasm	peptidase
-3.052	3.46e-19	ENSP00000369979	D	CPXM1	carboxypeptidase X, M14 family member 1	Extracellular Space	peptidase
-3.302	1.39e-12	ENSP00000369979	D	CPXM1	carboxypeptidase X, M14 family member 1	Extracellular Space	peptidase
-2.630	4.23e-03	ENSP00000380996		CRACDL	CRACD like	Other	other
-1.900	6.99e-03	ENSP00000315013	D	CRAT	carnitine O-acetyltransferase	Cytoplasm	enzyme
-2.900	1.87e-04	ENSP00000315013	D	CRAT	carnitine O-acetyltransferase	Cytoplasm	enzyme
-5.294	3.14e-04	ENSP00000362734		CRB2	crumbs cell polarity complex component 2	Extracellular Space	other
-1.869	2.28e-07	ENSMUSP00000094902	D	Crb3	crumbs family member 3	Plasma Membrane	other
-2.950	1.42e-17	ENSMUSP00000094902	D	Crb3	crumbs family member 3	Plasma Membrane	other
-2.940	3.50e-15	ENSP00000231948		CRBN	cereblon	Cytoplasm	enzyme
2.775	4.76e-16	ENSP00000342136	D	CREB3	cAMP responsive element binding protein 3	Nucleus	transcription regulator
2.396	7.53e-13	ENSP00000342136	D	CREB3	cAMP responsive element binding protein 3	Nucleus	transcription regulator
5.178	1.59e-31	ENSP00000481956		CREB3L1	cAMP responsive element binding protein 3 like 1	Nucleus	transcription regulator
2.432	1.10e-20	ENSP00000329140	D	CREB3L2	cAMP responsive element binding protein 3 like 2	Nucleus	transcription regulator
1.879	3.10e-12	ENSP00000329140	D	CREB3L2	cAMP responsive element binding protein 3 like 2	Nucleus	transcription regulator
1.056	7.31e-05	ENSP00000357596	D	CREB3L4	cAMP responsive element binding protein 3 like 4	Nucleus	transcription regulator
1.089	1.54e-03	ENSP00000357596	D	CREB3L4	cAMP responsive element binding protein 3 like 4	Nucleus	transcription regulator
1.050	3.82e-04	ENSP00000262367		CREBBP	CREB binding protein	Nucleus	transcription regulator
3.414	6.76e-31	ENSP00000296953	D	CREBRF	CREB3 regulatory factor	Nucleus	transcription regulator
2.812	1.24e-23	ENSP00000296953	D	CREBRF	CREB3 regulatory factor	Nucleus	transcription regulator
-1.832	8.79e-03	XP_005265878.1	D	CREBRF	CREB3 regulatory factor	Nucleus	transcription regulator
-3.852	4.72e-04	NP_001070883.2		CRELD1	cysteine rich with EGF like domains 1	Other	other
3.157	8.39e-18	ENSP00000383938		CRELD2	cysteine rich with EGF like domains 2	Other	other
8.028	7.31e-56	ENSP00000265372	D	CREM	cAMP responsive element modulator	Nucleus	transcription regulator
2.817	1.35e-17	ENSP00000265372	D	CREM	cAMP responsive element modulator	Nucleus	transcription regulator
1.959	4.03e-10	ENSP00000265372	D	CREM	cAMP responsive element modulator	Nucleus	transcription regulator
1.781	6.96e-03	XP_016859747.1		CRIM1	cysteine rich transmembrane BMP regulator 1	Extracellular Space	kinase
-1.494	8.29e-06	ENSP00000332449		CRIP1	cysteine rich protein 1	Cytoplasm	other
-1.974	2.31e-12	NP_996805.2		CRIP3	cysteine rich protein 3	Cytoplasm	other
-4.093	5.27e-08	NP_113649.1		CRISPLD1	cysteine rich secretory protein LCCL domain containing 1	Cytoplasm	other
4.029	7.73e-16	ENSP00000300574	D	CRK	CRK proto-oncogene, adaptor protein	Cytoplasm	other
2.592	4.05e-22	ENSP00000300574	D	CRK	CRK proto-oncogene, adaptor protein	Cytoplasm	other
1.794	2.88e-13	ENSP00000300574	D	CRK	CRK proto-oncogene, adaptor protein	Cytoplasm	other
1.218	5.98e-05	ENSP00000300574	D	CRK	CRK proto-oncogene, adaptor protein	Cytoplasm	other
1.207	1.03e-05	ENSP00000346300		CRKL	CRK like proto-oncogene, adaptor protein	Cytoplasm	kinase
-2.982	2.31e-07	ENSP00000376188		CRLF1	cytokine receptor like factor 1	Extracellular Space	cytokine
1.139	5.04e-05	ENSP00000366557		CRNKL1	crooked neck pre-mRNA splicing factor 1	Nucleus	other
4.763	1.55e-10	ENSP00000364691		CROCC	ciliary rootlet coiled-coil, rootletin	Plasma Membrane	other
-1.716	6.62e-08	ENSP00000413575	D	CROT	carnitine O-octanoyltransferase	Cytoplasm	enzyme
-2.461	1.95e-17	ENSP00000413575	D	CROT	carnitine O-octanoyltransferase	Cytoplasm	enzyme
1.903	3.81e-03	NP_000558.2	D	CRP	C-reactive protein	Extracellular Space	other
-2.558	7.96e-07	NP_000558.2	D	CRP	C-reactive protein	Extracellular Space	other
-3.427	1.77e-12	NP_000558.2	D	CRP	C-reactive protein	Extracellular Space	other
-3.479	6.15e-13	ENSP00000385478		CRPPA	CDP-L-ribitol pyrophosphorylase A	Cytoplasm	enzyme
2.229	3.17e-03	ENSP00000359629		CRTAC1	cartilage acidic protein 1	Extracellular Space	other
3.059	3.32e-28	ENSP00000323696		CRTAP	cartilage associated protein	Extracellular Space	other
2.461	1.10e-12	ENSP00000345001		CRTC1	CREB regulated transcription coactivator 1	Nucleus	transcription regulator
-0.969	4.76e-03	ENSP00000357622		CRTC2	CREB regulated transcription coactivator 2	Nucleus	other
2.344	1.81e-15	ENSP00000008527		CRY1	cryptochrome circadian regulator 1	Nucleus	enzyme
12.221	6.07e-12	ACP18852.1	D	CRYAB	crystallin alpha B	Nucleus	other
6.785	2.58e-18	ACP18852.1	D	CRYAB	crystallin alpha B	Nucleus	other
5.461	1.28e-10	ENSP00000215855	D	CRYBB3	crystallin beta B3	Other	other
-4.604	3.64e-16	ENSP00000215855	D	CRYBB3	crystallin beta B3	Other	other
2.607	9.64e-18	XP_011539975.1	D	CRYBG2	crystallin beta-gamma domain containing 2	Extracellular Space	other
-1.258	9.31e-05	NP_001034864.2	D	CRYBG2	crystallin beta-gamma domain containing 2	Extracellular Space	other
-2.811	8.80e-22	ENSP00000374273		CRYBG3	crystallin beta-gamma domain containing 3	Other	other
-3.108	1.76e-05	NP_005201.2		CRYGB	crystallin gamma B	Nucleus	other
-3.732	1.57e-33	ENSP00000298248		CRYL1	crystallin lambda 1	Cytoplasm	enzyme
-1.621	1.93e-08	ENSP00000219599		CRYM	crystallin mu	Cytoplasm	enzyme
-3.942	2.07e-36	ENSP00000399805		CRYZ	crystallin zeta	Cytoplasm	enzyme
-1.936	2.47e-08	ENSP00000370966		CRYZL1	crystallin zeta like 1	Cytoplasm	enzyme
2.098	4.49e-13	ENSP00000342056	D	CS	citrate synthase	Cytoplasm	enzyme
-0.871	8.04e-04	ENSP00000342056	D	CS	citrate synthase	Cytoplasm	enzyme
6.578	3.32e-06	ENSP00000302485	D	CSDC2	cold shock domain containing C2	Cytoplasm	other
5.236	4.02e-18	ENSP00000302485	D	CSDC2	cold shock domain containing C2	Cytoplasm	other
4.775	2.21e-40	NP_055275.1	D	CSDC2	cold shock domain containing C2	Cytoplasm	other
-1.327	4.28e-04	ENSP00000286301	D	CSF1R	colony stimulating factor 1 receptor	Plasma Membrane	kinase
-1.960	5.69e-04	ENSP00000286301	D	CSF1R	colony stimulating factor 1 receptor	Plasma Membrane	kinase
-3.494	4.77e-10	ENSP00000225474		CSF3	colony stimulating factor 3	Extracellular Space	cytokine
-4.271	1.66e-18	ENSP00000411816		CSGALNACT1	chondroitin sulfate N-acetylgalactosaminyltransferase 1	Cytoplasm	enzyme
-1.065	5.26e-04	ENSP00000220003	D	CSK	C-terminal Src kinase	Cytoplasm	kinase
-1.356	7.52e-04	ENSP00000220003	D	CSK	C-terminal Src kinase	Cytoplasm	kinase
-1.562	5.97e-09	ENSP00000220003	D	CSK	C-terminal Src kinase	Cytoplasm	kinase
-2.356	4.98e-08	ENSP00000430733		CSMD1	CUB and Sushi multiple domains 1	Plasma Membrane	other
-1.658	8.28e-05	ENSP00000297405		CSMD3	CUB and Sushi multiple domains 3	Plasma Membrane	enzyme
1.799	3.45e-11	ENSP00000324464	D	CSNK1D	casein kinase 1 delta	Cytoplasm	kinase
1.147	4.88e-06	ENSP00000324464	D	CSNK1D	casein kinase 1 delta	Cytoplasm	kinase
-2.164	5.98e-11	ENSP00000324464	D	CSNK1D	casein kinase 1 delta	Cytoplasm	kinase
1.533	1.43e-08	ENSP00000217244	D	CSNK2A1	casein kinase 2 alpha 1	Nucleus	kinase
0.960	7.29e-04	ENSP00000217244	D	CSNK2A1	casein kinase 2 alpha 1	Nucleus	kinase
1.063	3.62e-04	ENSP00000217244	D	CSNK2A1	casein kinase 2 alpha 1	Nucleus	kinase
1.036	1.63e-03	ENSP00000217244	D	CSNK2A1	casein kinase 2 alpha 1	Nucleus	kinase
1.296	1.19e-04	ENSP00000262506	D	CSNK2A2	casein kinase 2 alpha 2	Cytoplasm	kinase
1.283	4.80e-03	ENSP00000262506	D	CSNK2A2	casein kinase 2 alpha 2	Cytoplasm	kinase
-1.752	1.59e-04	ENSMUSP00000119993		Cspg4b	chondroitin sulfate proteoglycan 4B	Other	other
2.228	4.97e-08	ENSP00000262210		CSPP1	centrosome and spindle pole associated protein 1	Cytoplasm	other
3.662	1.08e-26	ENSP00000273153	D	CSRNP1	cysteine and serine rich nuclear protein 1	Nucleus	transcription regulator
3.409	1.71e-20	ENSP00000273153	D	CSRNP1	cysteine and serine rich nuclear protein 1	Nucleus	transcription regulator
2.004	2.47e-13	ENSP00000228515		CSRNP2	cysteine and serine rich nuclear protein 2	Nucleus	transcription regulator
-5.193	2.31e-06	ENSP00000318258		CSRNP3	cysteine and serine rich nuclear protein 3	Nucleus	transcription regulator
-1.146	3.53e-04	ENSP00000356275		CSRP1	cysteine and glycine rich protein 1	Nucleus	other
-1.516	1.14e-06	NP_000090.1		CST3	cystatin C	Extracellular Space	other
-3.191	3.54e-08	ENSP00000420384		CST7	cystatin F	Extracellular Space	other
-1.516	8.18e-07	NP_000091.1	D	CSTB	cystatin B	Cytoplasm	peptidase
-1.532	2.01e-07	ENSMUSP00000005185	D	CSTB	cystatin B	Cytoplasm	peptidase
-2.922	1.28e-05	ENSP00000367878		CSTPP1	centriolar satellite-associated tubulin polyglutamylase complex regulator 1	Nucleus	other
2.068	7.47e-06	NP_001077383.1	D	CTBP2	C-terminal binding protein 2	Nucleus	transcription regulator
0.989	9.49e-04	NP_001077383.1	D	CTBP2	C-terminal binding protein 2	Nucleus	transcription regulator
-2.324	7.63e-09	ENSP00000311825	D	CTBP2	C-terminal binding protein 2	Nucleus	transcription regulator
-2.781	5.61e-13	ENSP00000311825	D	CTBP2	C-terminal binding protein 2	Nucleus	transcription regulator
-1.998	5.30e-11	ENSP00000359664		CTBS	chitobiase	Cytoplasm	enzyme
1.497	1.66e-04	ENSP00000472465		CTC_360G58		Other	other
-1.927	1.38e-09	ENSP00000264010		CTCF	CCCTC-binding factor	Nucleus	transcription regulator
3.701	3.50e-05	ENSP00000470478		CTD-3088G3.8		Other	other
-2.579	3.66e-14	ENSP00000273062	D	CTDSP1	CTD small phosphatase 1	Nucleus	phosphatase
-2.701	2.79e-13	ENSP00000273062	D	CTDSP1	CTD small phosphatase 1	Nucleus	phosphatase
-1.139	2.48e-05	ENSP00000381148	D	CTDSP2	CTD small phosphatase 2	Nucleus	phosphatase
-3.386	6.53e-28	ENSP00000381148	D	CTDSP2	CTD small phosphatase 2	Nucleus	phosphatase
-0.857	7.79e-03	ENSP00000260327	D	CTDSPL2	CTD small phosphatase like 2	Nucleus	phosphatase
-1.695	2.13e-03	CAH10508.1	D	CTDSPL2	CTD small phosphatase like 2	Nucleus	phosphatase
0.971	5.19e-03	ENSP00000359976		CTH	cystathionine gamma-lyase	Cytoplasm	enzyme
1.844	4.95e-08	ENSP00000372459		CTIF	cap binding complex dependent translation initiation factor	Cytoplasm	other
3.478	1.43e-08	ENSMUSP00000021880	D	Ctla2a/Ctla2b	cytotoxic T lymphocyte-associated protein 2 beta	Plasma Membrane	other
-2.268	1.24e-11	ENSMUSP00000021880	D	Ctla2a/Ctla2b	cytotoxic T lymphocyte-associated protein 2 beta	Plasma Membrane	other
-1.428	2.26e-05	ENSP00000320434		CTNNAL1	catenin alpha like 1	Plasma Membrane	other
-1.760	7.27e-11	ENSP00000366474		CTNNBIP1	catenin beta interacting protein 1	Cytoplasm	other
-3.076	1.55e-08	ENSP00000355050		CTNNBL1	catenin beta like 1	Nucleus	other
4.201	4.69e-09	ENSP00000307134		CTNND2	catenin delta 2	Plasma Membrane	other
1.967	1.05e-08	NP_001896.2	D	CTPS1	CTP synthase 1	Nucleus	enzyme
-1.093	6.93e-05	NP_001896.2	D	CTPS1	CTP synthase 1	Nucleus	enzyme
-0.981	5.91e-04	NP_000299.3		CTSA	cathepsin A	Cytoplasm	peptidase
-0.849	9.24e-03	ENSP00000227266	D	CTSC	cathepsin C	Cytoplasm	peptidase
-1.313	1.63e-05	ENSP00000227266	D	CTSC	cathepsin C	Cytoplasm	peptidase
-1.107	8.06e-04	ENSP00000236671	D	CTSD	cathepsin D	Cytoplasm	peptidase
-1.429	1.15e-05	ENSP00000236671	D	CTSD	cathepsin D	Cytoplasm	peptidase
-1.631	4.89e-07	ENSP00000310832		CTSF	cathepsin F	Cytoplasm	peptidase
-1.981	6.36e-07	ENSP00000220166		CTSH	cathepsin H	Cytoplasm	peptidase
-1.228	1.89e-03	ENSP00000271651	D	CTSK	cathepsin K	Cytoplasm	peptidase
-2.779	9.65e-14	ENSP00000271651	D	CTSK	cathepsin K	Cytoplasm	peptidase
-3.017	1.98e-16	ENSP00000414904		CTSO	cathepsin O	Cytoplasm	peptidase
-1.153	1.12e-03	ENSP00000357981		CTSS	cathepsin S	Cytoplasm	peptidase
-1.086	5.30e-03	NP_001188504.1	D	CTSV	cathepsin V	Cytoplasm	peptidase
-2.456	2.79e-04	NP_001188504.1	D	CTSV	cathepsin V	Cytoplasm	peptidase
-1.127	1.65e-04	ENSP00000217131	D	CTSZ	cathepsin Z	Cytoplasm	peptidase
-1.206	8.45e-04	ENSP00000217131	D	CTSZ	cathepsin Z	Cytoplasm	peptidase
-1.543	1.89e-05	ENSP00000160373		CTTNBP2	cortactin binding protein 2	Cytoplasm	other
3.528	4.86e-22	ENSP00000271277		CTTNBP2NL	CTTNBP2 N-terminal like	Cytoplasm	other
-1.483	1.72e-07	ENSP00000462717	D	CUEDC1	CUE domain containing 1	Other	other
-2.579	6.89e-07	ENSP00000462717	D	CUEDC1	CUE domain containing 1	Other	other
-2.192	1.13e-03	ENSP00000358953		CUEDC2	CUE domain containing 2	Extracellular Space	other
0.957	1.82e-03	ENSP00000444856		CUL2	cullin 2	Nucleus	enzyme
1.450	4.31e-08	ENSP00000264414	D	CUL3	cullin 3	Nucleus	enzyme
0.942	2.08e-04	ENSP00000264414	D	CUL3	cullin 3	Nucleus	enzyme
1.004	3.08e-04	ENSP00000364589	D	CUL4A	cullin 4A	Nucleus	other
1.069	7.29e-04	ENSP00000364589	D	CUL4A	cullin 4A	Nucleus	other
1.443	5.26e-07	ENSP00000384109		CUL4B	cullin 4B	Nucleus	other
0.921	2.14e-03	ENSP00000376808		CUL5	cullin 5	Nucleus	ion channel
1.064	5.74e-05	ENSP00000252050		CUL9	cullin 9	Cytoplasm	other
1.679	9.66e-05	ENSP00000353401		CUX1	cut like homeobox 1	Nucleus	transcription regulator
0.856	1.94e-03	ENSP00000387006		CWC22	CWC22 spliceosome associated protein homolog	Nucleus	other
0.941	1.14e-03	ENSP00000478070		CWC25	CWC25 spliceosome associated protein homolog	Nucleus	other
-0.833	3.23e-03	ENSP00000284878		CXADR	CXADR Ig-like cell adhesion molecule	Plasma Membrane	transmembrane receptor
4.380	9.94e-10	ENSP00000226317		CXCL6	C-X-C motif chemokine ligand 6	Extracellular Space	cytokine
3.405	2.72e-08	AAH72397.1		CXCR1	C-X-C motif chemokine receptor 1	Plasma Membrane	G-protein coupled receptor
1.301	4.64e-03	ENSP00000386884		CXCR4	C-X-C motif chemokine receptor 4	Plasma Membrane	G-protein coupled receptor
1.569	1.36e-08	ENSP00000390475		CXXC1	CXXC finger protein 1	Nucleus	transcription regulator
3.131	4.70e-20	AAF36115.1		CXXC5	CXXC finger protein 5	Nucleus	other
2.701	6.50e-14	ENSP00000358884		CYB561D1	cytochrome b561 family member D1	Other	other
2.303	5.69e-13	ENSP00000391209		CYB561D2	cytochrome b561 family member D2	Cytoplasm	enzyme
1.416	2.86e-06	ENSP00000308430		CYB5B	cytochrome b5 type B	Cytoplasm	enzyme
1.105	2.64e-03	ENSP00000356218		CYB5R1	cytochrome b5 reductase 1	Cytoplasm	enzyme
-2.585	3.52e-13	ENSP00000437041		CYB5R2	cytochrome b5 reductase 2	Cytoplasm	enzyme
-1.232	3.01e-06	ENSP00000354468	D	CYB5R3	cytochrome b5 reductase 3	Cytoplasm	enzyme
-1.800	1.30e-09	ENSP00000354468	D	CYB5R3	cytochrome b5 reductase 3	Cytoplasm	enzyme
1.465	1.76e-05	ENSP00000358695		CYB5R4	cytochrome b5 reductase 4	Cytoplasm	enzyme
1.425	1.14e-06	ENSP00000317159		CYC1	cytochrome c1	Cytoplasm	enzyme
3.498	5.64e-25	ENSMUSP00000028430	D	Cyct	cytochrome c, testis	Cytoplasm	other
0.878	8.35e-03	ENSMUSP00000028430	D	Cyct	cytochrome c, testis	Cytoplasm	other
-2.075	1.09e-09	NP_001032410.1		CYFIP2	cytoplasmic FMR1 interacting protein 2	Cytoplasm	other
2.467	4.98e-20	ENSP00000392025	D	CYLD	CYLD lysine 63 deubiquitinase	Nucleus	transcription regulator
1.613	2.30e-04	NP_001365683.1	D	CYLD	CYLD lysine 63 deubiquitinase	Nucleus	transcription regulator
-5.136	7.26e-43	ENSP00000369050	D	CYP1A1	cytochrome P450 family 1 subfamily A member 1	Cytoplasm	enzyme
-5.892	7.44e-27	ENSP00000369050	D	CYP1A1	cytochrome P450 family 1 subfamily A member 1	Cytoplasm	enzyme
-2.100	1.23e-03	AAV38804.1		CYP1B1	cytochrome P450 family 1 subfamily B member 1	Cytoplasm	enzyme
-2.865	3.39e-15	ENSP00000258415		CYP27A1	cytochrome P450 family 27 subfamily A member 1	Cytoplasm	enzyme
-7.520	2.32e-08	ENSP00000228606	D	CYP27B1	cytochrome P450 family 27 subfamily B member 1	Cytoplasm	enzyme
-8.822	9.31e-23	ENSP00000228606	D	CYP27B1	cytochrome P450 family 27 subfamily B member 1	Cytoplasm	enzyme
2.506	5.09e-13	ENSP00000260682	D	CYP2C9	cytochrome P450 family 2 subfamily C member 9	Cytoplasm	enzyme
2.307	3.66e-12	ENSP00000260682	D	CYP2C9	cytochrome P450 family 2 subfamily C member 9	Cytoplasm	enzyme
5.181	9.55e-10	ABO41976.1	D	CYP2F1	cytochrome P450 family 2 subfamily F member 1	Cytoplasm	enzyme
-1.622	3.29e-06	ABO41976.1	D	CYP2F1	cytochrome P450 family 2 subfamily F member 1	Cytoplasm	enzyme
-1.342	2.17e-04	ABO41976.1	D	CYP2F1	cytochrome P450 family 2 subfamily F member 1	Cytoplasm	enzyme
-1.202	3.75e-04	NP_000766.2	D	CYP2J2	cytochrome P450 family 2 subfamily J member 2	Cytoplasm	enzyme
-1.147	7.24e-05	NP_000766.2	D	CYP2J2	cytochrome P450 family 2 subfamily J member 2	Cytoplasm	enzyme
-1.359	3.27e-04	NP_000766.2	D	CYP2J2	cytochrome P450 family 2 subfamily J member 2	Cytoplasm	enzyme
-1.916	5.31e-04	NP_000766.2	D	CYP2J2	cytochrome P450 family 2 subfamily J member 2	Cytoplasm	enzyme
-1.771	6.05e-08	NP_000766.2	D	CYP2J2	cytochrome P450 family 2 subfamily J member 2	Cytoplasm	enzyme
-1.505	2.20e-06	ENSP00000275016		CYP39A1	cytochrome P450 family 39 subfamily A member 1	Cytoplasm	enzyme
-2.222	6.42e-09	ENSP00000222382		CYP3A43	cytochrome P450 family 3 subfamily A member 43	Cytoplasm	enzyme
-1.139	6.44e-03	NP_006659.1	D	CYP46A1	cytochrome P450 family 46 subfamily A member 1	Cytoplasm	enzyme
-1.590	1.12e-05	NP_006659.1	D	CYP46A1	cytochrome P450 family 46 subfamily A member 1	Cytoplasm	enzyme
-1.722	2.56e-07	NP_006659.1	D	CYP46A1	cytochrome P450 family 46 subfamily A member 1	Cytoplasm	enzyme
-2.023	7.78e-09	ENSP00000311095	D	CYP4A11	cytochrome P450 family 4 subfamily A member 11	Cytoplasm	enzyme
-1.742	3.24e-07	ENSP00000311095	D	CYP4A11	cytochrome P450 family 4 subfamily A member 11	Cytoplasm	enzyme
-0.912	9.59e-03	ENSP00000368079		CYP4V2	cytochrome P450 family 4 subfamily V member 2	Cytoplasm	enzyme
-2.469	1.56e-10	ENSP00000003100		CYP51A1	cytochrome P450 family 51 subfamily A member 1	Cytoplasm	enzyme
-2.189	1.77e-05	ENSP00000301645		CYP7A1	cytochrome P450 family 7 subfamily A member 1	Cytoplasm	enzyme
2.869	7.69e-15	ENSP00000318867	D	CYP8B1	cytochrome P450 family 8 subfamily B member 1	Cytoplasm	enzyme
1.020	3.93e-03	ENSP00000318867	D	CYP8B1	cytochrome P450 family 8 subfamily B member 1	Cytoplasm	enzyme
-1.457	8.38e-03	NP_110424.1		CYRIA	CYFIP related Rac1 interactor A	Other	other
-1.951	7.55e-05	ENSP00000429150		CYRIB	CYFIP related Rac1 interactor B	Extracellular Space	other
7.472	1.33e-04	ENSP00000282018		CYSLTR2	cysteinyl leukotriene receptor 2	Plasma Membrane	G-protein coupled receptor
[truncated: 7,403 more rows]

## Sheet: b) Alma-HvsC-Duplicates
ID	Expr Log Ratio	Expr p-value	Flags	Symbol	Entrez Gene Name									MISMATCH
ENSMUSP00000127760	2.513	2.14e-12	D	2610021A01Rik	RIKEN cDNA 2610021A01 gene						0	0		0
ENSMUSP00000127760	1.314	0.00118	D	2610021A01Rik	RIKEN cDNA 2610021A01 gene						0	0		0
ENSP00000248450	1.333	4.8e-07	D	AAMP	angio associated migratory cell protein						0	0		0
ENSP00000248450	1.291	8.21e-05	D	AAMP	angio associated migratory cell protein						0	0		0
AAI46857.1	-1.076	0.000779	D	ABCA1	ATP binding cassette subfamily A member 1						0	0		0
ENSP00000363868	-1.668	1.07e-07	D	ABCA1	ATP binding cassette subfamily A member 1						0	0		0
ENSP00000265723	-1.095	0.00603	D	ABCB4	ATP binding cassette subfamily B member 4						0	0		0
ENSP00000265723	-1.8	9.94e-05	D	ABCB4	ATP binding cassette subfamily B member 4						0	0		0
ENSP00000253577	2.733	5.58e-18	D	ABCB7	ATP binding cassette subfamily B member 7						0	0		0
ENSP00000253577	1.268	4.36e-06	D	ABCB7	ATP binding cassette subfamily B member 7						0	0		0
ENSP00000285238	2.644	9.3e-17	D	ABCC3	ATP binding cassette subfamily C member 3						1	0		1
ENSP00000285238	-1.474	0.000185	D	ABCC3	ATP binding cassette subfamily C member 3						0	1		1
NP_005836.2	4.898	1.42e-25	D	ABCC4	ATP binding cassette subfamily C member 4						1	0		1
NP_005836.2	-2.861	1.65e-06	D	ABCC4	ATP binding cassette subfamily C member 4						0	1		1
ENSP00000359233	-1.996	8e-07	D	ABCD3	ATP binding cassette subfamily D member 3						0	0		0
ENSP00000359233	-2.159	1.68e-10	D	ABCD3	ATP binding cassette subfamily D member 3						0	0		0
ENSP00000359233	-2.131	1.44e-09	D	ABCD3	ATP binding cassette subfamily D member 3						0	0		0
ENSP00000296577	2.235	3.51e-12	D	ABCE1	ATP binding cassette subfamily E member 1						0	0		0
ENSP00000296577	1.931	8.06e-10	D	ABCE1	ATP binding cassette subfamily E member 1						0	0		0
ENSP00000222388	2.93	2.21e-14	D	ABCF2-H2BK1	ABCF2-H2BK1 readthrough						0	0		0
ENSP00000222388	2.702	4.51e-13	D	ABCF2-H2BK1	ABCF2-H2BK1 readthrough						0	0		0
ENSP00000222388	1.329	6.19e-06	D	ABCF2-H2BK1	ABCF2-H2BK1 readthrough						0	0		0
ENSP00000411471	3.237	4.83e-21	D	ABCF3	ATP binding cassette subfamily F member 3						0	0		0
ENSP00000411471	2.585	5.4e-15	D	ABCF3	ATP binding cassette subfamily F member 3						0	0		0
ENSP00000237612	-1.839	1.62e-09	D	ABCG2	ATP binding cassette subfamily G member 2 (Junior blood group)						0	0		0
ENSP00000237612	-1.884	1.65e-06	D	ABCG2	ATP binding cassette subfamily G member 2 (Junior blood group)						0	0		0
ENSP00000336693	-1.135	0.00213	D	ABHD12B	abhydrolase domain containing 12B						0	0		0
ENSP00000336693	-1.976	3.14e-05	D	ABHD12B	abhydrolase domain containing 12B						0	0		0
AAH12476.2	-1.732	0.00283	D	ABHD15	abhydrolase domain containing 15						0	0		0
NP_937790.2	-2.508	2.95e-11	D	ABHD15	abhydrolase domain containing 15						0	0		0
AAQ88579.1	-2.699	1.53e-12	D	ABHD15	abhydrolase domain containing 15						0	0		0
ENSP00000250974	1.971	2.33e-10	D	ABHD17A	abhydrolase domain containing 17A, depalmitoylase						0	0		0
ENSP00000250974	1.308	0.000795	D	ABHD17A	abhydrolase domain containing 17A, depalmitoylase						0	0		0
ENSP00000366240	2.854	1.78e-13	D	ABHD17B	abhydrolase domain containing 17B, depalmitoylase						0	0		0
ENSP00000366240	1.719	1.7e-10	D	ABHD17B	abhydrolase domain containing 17B, depalmitoylase						0	0		0
ENSP00000268129	3.716	9.97e-10	D	ABHD2	abhydrolase domain containing 2, acylglycerol lipase						0	0		0
ENSP00000268129	2.65	1.69e-17	D	ABHD2	abhydrolase domain containing 2, acylglycerol lipase						1	0		1
ENSP00000268129	-3.16	3.84e-06	D	ABHD2	abhydrolase domain containing 2, acylglycerol lipase						0	1		1
ENSP00000369857	2.266	3.23e-12	D	ABRAXAS1	abraxas 1, BRCA1 A complex subunit						1	0		1
ENSP00000369857	-2.142	4.72e-07	D	ABRAXAS1	abraxas 1, BRCA1 A complex subunit						0	1		1
ENSP00000285093	-1.357	0.000645	D	ACAA2	acetyl-CoA acyltransferase 2						0	0		0
ENSP00000285093	-2.422	1.35e-09	D	ACAA2	acetyl-CoA acyltransferase 2						0	0		0
ENSP00000483300	2.341	3.52e-16	D	ACACA	acetyl-CoA carboxylase alpha						0	0		0
ENSP00000483300	2.012	5.17e-08	D	ACACA	acetyl-CoA carboxylase alpha						0	0		0
ENSP00000341044	-2.513	2.94e-11	D	ACACB	acetyl-CoA carboxylase beta						0	0		0
ENSP00000341044	-4.721	2.39e-29	D	ACACB	acetyl-CoA carboxylase beta						0	0		0
ENSP00000242592	-1.44	1.54e-08	D	ACADS	acyl-CoA dehydrogenase short chain						0	0		0
NP_000008.1	-2.248	4.75e-14	D	ACADS	acyl-CoA dehydrogenase short chain						0	0		0
ENSP00000355777	2.706	2.72e-26	D	ACBD3	acyl-CoA binding domain containing 3						0	0		0
ENSP00000355777	2.063	3.46e-14	D	ACBD3	acyl-CoA binding domain containing 3						0	0		0
NP_001339511.1	3.495	1.92e-10	D	ACBD5	acyl-CoA binding domain containing 5						1	0		1
ENSP00000379568	-2.628	1.03e-15	D	ACBD5	acyl-CoA binding domain containing 5						0	1		1
ENSP00000434480	-1.519	0.00443	D	ACER3	alkaline ceramidase 3						0	0		0
ENSP00000434480	-1.872	0.00993	D	ACER3	alkaline ceramidase 3						0	0		0
ENSP00000253792	3.689	7.58e-16	D	ACLY	ATP citrate lyase						0	0		0
ENSP00000253792	2.682	9.88e-18	D	ACLY	ATP citrate lyase						0	0		0
ENSP00000216254	1.842	2.58e-10	D	ACO2	aconitase 2						0	0		0
ENSP00000216254	1.182	2.38e-05	D	ACO2	aconitase 2						0	0		0
AAI27748.1	-3.116	2.65e-24	D	ACOT1	acyl-CoA thioesterase 1						0	0		0
NP_001032238.1	-3.972	1.54e-22	D	ACOT1	acyl-CoA thioesterase 1						0	0		0
ENSP00000360366	-1.679	1.44e-08	D	ACOT11	acyl-CoA thioesterase 11						0	0		0
ENSP00000360366	-2.031	4.46e-05	D	ACOT11	acyl-CoA thioesterase 11						0	0		0
ENSP00000465589	2.756	3.22e-20	D	ACSBG2	acyl-CoA synthetase bubblegum family member 2						1	0		1
NP_001276106.1	-3.216	1.27e-08	D	ACSBG2	acyl-CoA synthetase bubblegum family member 2						0	1		1
NP_001192179.1	-2.612	3.25e-05	D	ACSL6	acyl-CoA synthetase long chain family member 6						0	0		0
NP_001192180.1	-4.472	0.00031	D	ACSL6	acyl-CoA synthetase long chain family member 6						0	0		0
ENSP00000253382	-1.464	6.5e-06	D	ACSS2	acyl-CoA synthetase short chain family member 2						0	0		0
NP_061147.1	-1.611	5.92e-05	D	ACSS2	acyl-CoA synthetase short chain family member 2						0	0		0
NP_001092.1	1.613	0.000138	D	ACTB	actin beta						0	0		0
NP_001092.1	1.068	0.00714	D	ACTB	actin beta						0	0		0
ENSP00000367220	1.55	4.07e-07	D	ACTR2	actin related protein 2						0	0		0
ENSP00000367220	1.127	8.35e-05	D	ACTR2	actin related protein 2						0	0		0
NP_005713.1	-2.59	0.00022	D	ACTR2	actin related protein 2						0	0		0
NP_005713.1	-4.198	2.89e-05	D	ACTR2	actin related protein 2						0	0		0
ENSP00000282849	-4.894	7.39e-19	D	ADAMTS18	ADAM metallopeptidase with thrombospondin type 1 motif 18						0	0		0
ENSP00000282849	-4.725	8.89e-05	D	ADAMTS18	ADAM metallopeptidase with thrombospondin type 1 motif 18						0	0		0
ENSP00000418735	3.986	4.79e-10	D	ADAMTS9	ADAM metallopeptidase with thrombospondin type 1 motif 9						0	0		0
ENSP00000418735	3.238	3e-06	D	ADAMTS9	ADAM metallopeptidase with thrombospondin type 1 motif 9						0	0		0
ENSP00000329468	2.832	1.89e-11	D	ADAP2	ArfGAP with dual PH domains 2						0	0		0
ENSP00000329468	2.685	1.77e-09	D	ADAP2	ArfGAP with dual PH domains 2						0	0		0
ENSP00000329468	-2.194	7.58e-12	D	ADAP2	ArfGAP with dual PH domains 2						0	0		0
ENSP00000329468	-2.351	3.98e-07	D	ADAP2	ArfGAP with dual PH domains 2						0	0		0
ENSP00000311405	-2.236	0.000594	D	ADCY6	adenylate cyclase 6						0	0		0
ENSP00000311405	-3.172	2.16e-22	D	ADCY6	adenylate cyclase 6						0	0		0
ENSP00000348381	2.325	1.77e-14	D	ADD3	adducin 3						0	0		0
ENSP00000348381	2.259	6.5e-14	D	ADD3	adducin 3						0	0		0
ENSP00000348381	-3.285	2.93e-22	D	ADD3	adducin 3						0	0		0
ENSP00000334952	1.14	8.17e-05	D	ADGRA3	adhesion G protein-coupled receptor A3						0	0		0
NP_660333.2	-1.437	0.000121	D	ADGRA3	adhesion G protein-coupled receptor A3						0	0		0
BAG62088.1	3.773	4.22e-10	D	ADGRE5	adhesion G protein-coupled receptor E5						0	0		0
NP_001020331.1	2.658	3.18e-05	D	ADGRE5	adhesion G protein-coupled receptor E5						0	0		0
NP_001775.2	3.676	0.000165	D	ADGRE5	adhesion G protein-coupled receptor E5						0	0		0
NP_001020331.1	2.28	2.41e-09	D	ADGRE5	adhesion G protein-coupled receptor E5						1	0		1
NP_001020331.1	-3.108	0.000901	D	ADGRE5	adhesion G protein-coupled receptor E5						0	1		1
ENSP00000384582	2.595	1.31e-08	D	ADGRV1	adhesion G protein-coupled receptor V1						1	0		1
ENSP00000384582	-2.696	1.51e-07	D	ADGRV1	adhesion G protein-coupled receptor V1						0	1		1
ENSP00000349616	0.765	0.00714	D	ADIPOR2	adiponectin receptor 2						0	0		0
ENSP00000349616	0.764	0.00967	D	ADIPOR2	adiponectin receptor 2						0	0		0
ENSP00000286621	-1.893	3.73e-09	D	ADK	adenosine kinase						0	0		0
NP_001189378.1	-2.848	6.23e-14	D	ADK	adenosine kinase						0	0		0
ENSP00000379346	2.244	2.51e-14	D	ADNP	activity dependent neuroprotector homeobox						0	0		0
NP_001269460.1	0.926	0.000229	D	ADNP	activity dependent neuroprotector homeobox						0	0		0
ENSP00000262198	1.277	0.000141	D	ADNP2	ADNP homeobox 2						0	0		0
ENSP00000262198	1.149	0.000108	D	ADNP2	ADNP homeobox 2						0	0		0
ENSP00000362888	1.754	2.44e-06	D	ADO	2-aminoethanethiol dioxygenase						0	0		0
ENSP00000362888	0.909	0.00178	D	ADO	2-aminoethanethiol dioxygenase						0	0		0
ENSP00000333019	-2.064	3.57e-12	D	ADSS1	adenylosuccinate synthase 1						0	0		0
ENSP00000333019	-5.157	8.45e-20	D	ADSS1	adenylosuccinate synthase 1						0	0		0
NP_001117.2	-1.103	5.34e-05	D	ADSS2	adenylosuccinate synthase 2						0	0		0
NP_001117.2	-1.803	4.8e-10	D	ADSS2	adenylosuccinate synthase 2						0	0		0
ENSP00000355493	-3.693	5.79e-11	D	ADSS2	adenylosuccinate synthase 2						0	0		0
ENSP00000331944	3.565	3.71e-25	D	AEN	apoptosis enhancing nuclease						0	0		0
ENSP00000331944	1.714	2.09e-08	D	AEN	apoptosis enhancing nuclease						0	0		0
NP_001378928.1	2.444	1.12e-08	D	AFMID	arylformamidase						0	0		0
ENSP00000328938	-3.608	4.21e-32	D	AFMID	arylformamidase						0	0		0
ENSP00000328938	-3.536	7.47e-21	D	AFMID	arylformamidase						0	0		0
ENSP00000238855	1.565	9.3e-09	D	AFTPH	aftiphilin						0	0		0
ENSP00000238855	1.582	7.06e-09	D	AFTPH	aftiphilin						0	0		0
NP_060708.1	1.136	0.000496	D	AGK	acylglycerol kinase						1	0		1
NP_060708.1	-1.356	1.35e-05	D	AGK	acylglycerol kinase						0	1		1
ENSP00000294724	-1.589	1.77e-06	D	AGL	amylo-alpha-1, 6-glucosidase, 4-alpha-glucanotransferase						0	0		0
ENSP00000294724	-2.823	1.41e-17	D	AGL	amylo-alpha-1, 6-glucosidase, 4-alpha-glucanotransferase						0	0		0
ENSP00000220592	2.132	9.69e-09	D	AGO2	argonaute RISC catalytic component 2						0	0		0
ENSP00000220592	1.867	2.69e-12	D	AGO2	argonaute RISC catalytic component 2						0	0		0
ENSP00000362287	4.183	8.58e-24	D	AGO3	argonaute RISC catalytic component 3						0	0		0
ENSP00000362287	2.986	1.69e-18	D	AGO3	argonaute RISC catalytic component 3						0	0		0
ENSP00000362287	2.043	8.33e-05	D	AGO3	argonaute RISC catalytic component 3						0	0		0
ENSP00000381140	-0.881	0.00349	D	AGPAT3	1-acylglycerol-3-phosphate O-acyltransferase 3						0	0		0
ENSP00000381140	-1.938	2.34e-09	D	AGPAT3	1-acylglycerol-3-phosphate O-acyltransferase 3						0	0		0
ENSP00000381140	-1.864	4.19e-06	D	AGPAT3	1-acylglycerol-3-phosphate O-acyltransferase 3						0	0		0
ENSP00000391490	5.483	3.82e-05	D	AGR2	anterior gradient 2, protein disulphide isomerase family member						0	0		0
ENSP00000391490	4.459	4.17e-07	D	AGR2	anterior gradient 2, protein disulphide isomerase family member						0	0		0
NP_001612.1	-0.964	0.00938	D	AHR	aryl hydrocarbon receptor						0	0		0
ENSP00000242057	-2.1	9.46e-11	D	AHR	aryl hydrocarbon receptor						0	0		0
NP_001612.1	-2.108	0.000173	D	AHR	aryl hydrocarbon receptor						0	0		0
ENSP00000242057	-2.363	9.49e-12	D	AHR	aryl hydrocarbon receptor						0	0		0
NP_001612.1	-3.06	0.00022	D	AHR	aryl hydrocarbon receptor						0	0		0
ENSP00000216479	6.824	1.09e-102	D	AHSA1	activator of HSP90 ATPase activity 1						0	0		0
ENSP00000216479	2.403	6.85e-17	D	AHSA1	activator of HSP90 ATPase activity 1						0	0		0
ENSP00000393887	-1.268	0.000287	D	AHSG	alpha 2-HS glycoprotein						0	0		0
NP_001341501.1	-2.358	1.44e-13	D	AHSG	alpha 2-HS glycoprotein						0	0		0
ENSP00000378191	1.876	1.93e-08	D	AIMP1	aminoacyl tRNA synthetase complex interacting multifunctional protein 1						0	0		0
ENSP00000378191	1.36	1.83e-05	D	AIMP1	aminoacyl tRNA synthetase complex interacting multifunctional protein 1						0	0		0
ENSP00000478212	-3.068	1.24e-13	D	AKAP1	A-kinase anchoring protein 1						0	0		0
ENSP00000478212	-3.731	2.08e-24	D	AKAP1	A-kinase anchoring protein 1						0	0		0
ENSP00000225737	2.342	4.92e-18	D	AKAP10	A-kinase anchoring protein 10						0	0		0
ENSP00000225737	1.076	0.00203	D	AKAP10	A-kinase anchoring protein 10						0	0		0
ENSP00000348573	2.173	2.51e-14	D	AKAP9	A-kinase anchoring protein 9						0	0		0
ENSP00000348573	1.97	6.84e-11	D	AKAP9	A-kinase anchoring protein 9						0	0		0
NP_060534.1	2.396	7.75e-14	D	AKIRIN2	akirin 2						0	0		0
ENSP00000257787	2.003	1.22e-10	D	AKIRIN2	akirin 2						0	0		0
ENSP00000257787	1.687	4.74e-10	D	AKIRIN2	akirin 2						0	0		0
ENSP00000361140	-1.545	0.000198	D	AKR1A1	aldo-keto reductase family 1 member A1						0	0		0
BAF85772.1	-1.933	8.3e-10	D	AKR1A1	aldo-keto reductase family 1 member A1						0	0		0
ENSP00000451828	-1.597	4.6e-06	D	AKT1	AKT serine/threonine kinase 1						0	0		0
ENSP00000451828	-2.231	8.17e-06	D	AKT1	AKT serine/threonine kinase 1						0	0		0
ENSP00000355741	-2.047	5.67e-05	D	AL391628.1							0	0		0
ENSP00000355741	-2.637	1.2e-18	D	AL391628.1							0	0		0
ENSP00000305988	1.885	1.57e-08	D	ALCAM	activated leukocyte cell adhesion molecule						1	0		1
ENSP00000305988	-1.276	1.32e-05	D	ALCAM	activated leukocyte cell adhesion molecule						0	1		1
ENSP00000305988	-2.477	2.56e-07	D	ALCAM	activated leukocyte cell adhesion molecule						0	0		0
ENSP00000261733	-1.271	0.000254	D	ALDH2	aldehyde dehydrogenase 2 family member						0	0		0
ENSP00000261733	-1.581	5.46e-07	D	ALDH2	aldehyde dehydrogenase 2 family member						0	0		0
ENSP00000450436	-1.399	0.000102	D	ALDH6A1	aldehyde dehydrogenase 6 family member A1						0	0		0
ENSP00000450436	-1.889	0.000644	D	ALDH6A1	aldehyde dehydrogenase 6 family member A1						0	0		0
ENSP00000346827	-1.445	6.17e-06	D	ALDH9A1	aldehyde dehydrogenase 9 family member A1						0	0		0
ENSP00000346827	-2.202	1.35e-11	D	ALDH9A1	aldehyde dehydrogenase 9 family member A1						0	0		0
ENSP00000262374	3.428	1.65e-13	D	ALG1	ALG1 chitobiosyldiphosphodolichol beta-mannosyltransferase						0	0		0
ENSP00000262374	3.207	9.71e-15	D	ALG1	ALG1 chitobiosyldiphosphodolichol beta-mannosyltransferase						0	0		0
ENSP00000333813	1.54	1.84e-08	D	ALG12	ALG12 alpha-1,6-mannosyltransferase						0	0		0
ENSP00000333813	1.147	4.68e-05	D	ALG12	ALG12 alpha-1,6-mannosyltransferase						0	0		0
ENSP00000417764	3.693	1.2e-20	D	ALG2	ALG2 alpha-1,3/1,6-mannosyltransferase						0	0		0
ENSP00000417764	2.61	9.79e-11	D	ALG2	ALG2 alpha-1,3/1,6-mannosyltransferase						0	0		0
ENSP00000382091	2.032	2.54e-12	D	ALKBH5	alkB homolog 5, RNA demethylase						0	0		0
ENSP00000382091	1.944	1.5e-09	D	ALKBH5	alkB homolog 5, RNA demethylase						0	0		0
ENSP00000421592	1.743	1.43e-10	D	ALYREF	Aly/REF export factor						0	0		0
ENSP00000421592	1.248	4.75e-06	D	ALYREF	Aly/REF export factor						0	0		0
ENSP00000421592	1.153	1.14e-05	D	ALYREF	Aly/REF export factor						0	0		0
ENSP00000265132	-1.717	7e-08	D	AMBP	alpha-1-microglobulin/bikunin precursor						0	0		0
ENSP00000265132	-1.887	5.79e-10	D	AMBP	alpha-1-microglobulin/bikunin precursor						0	0		0
ENSP00000431926	0.885	0.000972	D	AMBRA1	autophagy and beclin 1 regulator 1						1	0		1
ENSP00000431926	-1.61	0.00987	D	AMBRA1	autophagy and beclin 1 regulator 1						0	1		1
ENSP00000290649	-1.085	7.64e-05	D	AMFR	autocrine motility factor receptor						0	0		0
ENSP00000290649	-1.023	0.00904	D	AMFR	autocrine motility factor receptor						0	0		0
ENSP00000262844	1.478	1.36e-08	D	AMMECR1	AMMECR nuclear protein 1						0	0		0
ENSP00000262844	1.184	3.32e-06	D	AMMECR1	AMMECR nuclear protein 1						0	0		0
ENSP00000424765	2.299	4.04e-10	D	AMOTL2	angiomotin like 2						0	0		0
ENSP00000424765	1.79	6.78e-05	D	AMOTL2	angiomotin like 2						0	0		0
ENSP00000428340	-3.714	9.66e-08	D	ANGPT1	angiopoietin 1						0	0		0
ENSP00000428340	-4.995	2.05e-08	D	ANGPT1	angiopoietin 1						0	0		0
BAD97187.1	-3.164	4.67e-16	D	ANGPTL1	angiopoietin like 1						0	0		0
ENSP00000234816	-2.911	0.000185	D	ANGPTL1	angiopoietin like 1						0	0		0
ENSP00000360170	-2.123	7.91e-10	D	ANGPTL3	angiopoietin like 3						0	0		0
ENSP00000360170	-2.613	3.22e-17	D	ANGPTL3	angiopoietin like 3						0	0		0
ENSP00000360170	-3.99	6.34e-30	D	ANGPTL3	angiopoietin like 3						0	0		0
ENSP00000265709	-1.256	0.00525	D	ANK1	ankyrin 1						0	0		0
NP_065210.2	-2.336	0.00232	D	ANK1	ankyrin 1						0	0		0
ENSP00000280772	-1.416	0.000345	D	ANK3	ankyrin 3						0	0		0
ENSP00000280772	-1.445	3.47e-07	D	ANK3	ankyrin 3						0	0		0
ENSP00000354085	1.286	1.07e-05	D	ANKHD1/ANKHD1-EIF4EBP3	ankyrin repeat and KH domain containing 1						0	0		0
ENSP00000354085	0.948	0.000455	D	ANKHD1/ANKHD1-EIF4EBP3	ankyrin repeat and KH domain containing 1						0	0		0
ENSP00000350686	2.805	1.99e-19	D	ANKLE2	ankyrin repeat and LEM domain containing 2						0	0		0
ENSP00000350686	1.523	1.05e-08	D	ANKLE2	ankyrin repeat and LEM domain containing 2						1	0		1
ENSP00000350686	-1.575	7.74e-08	D	ANKLE2	ankyrin repeat and LEM domain containing 2						0	1		1
ENSP00000262126	2.577	3.09e-17	D	ANKRD12	ankyrin repeat domain 12						0	0		0
ENSP00000262126	1.305	1.54e-05	D	ANKRD12	ankyrin repeat domain 12						0	0		0
ENSP00000359982	-1.435	3.74e-08	D	ANKRD13C	ankyrin repeat domain 13C						0	0		0
ENSP00000359982	-2.534	7.03e-09	D	ANKRD13C	ankyrin repeat domain 13C						0	0		0
ENSP00000369436	5.232	8.76e-07	D	ANKRD16	ankyrin repeat domain 16						1	0		1
ENSP00000369436	-2.424	0.000979	D	ANKRD16	ankyrin repeat domain 16						0	1		1
ENSP00000286918	-3.25	0.00324	D	ANKRD9	ankyrin repeat domain 9						0	0		0
ENSP00000286918	-6.277	6.15e-20	D	ANKRD9	ankyrin repeat domain 9						0	0		0
XP_006715810.1	-2.299	0.000124	D	ANLN	anillin actin binding protein						0	0		0
ENSP00000265748	-2.109	0.00813	D	ANLN	anillin actin binding protein						0	0		0
ENSP00000315371	2.272	2.97e-08	D	ANO5	anoctamin 5						0	0		0
ENSP00000315371	1.552	0.00211	D	ANO5	anoctamin 5						0	0		0
ENSP00000262648	3.358	2.93e-13	D	ANOS1	anosmin 1						0	0		0
ENSP00000262648	3.28	6.29e-22	D	ANOS1	anosmin 1						0	0		0
ENSP00000262648	-1.149	0.000171	D	ANOS1	anosmin 1						0	0		0
ENSP00000345848	-1.804	1.12e-06	D	ANP32B	acidic nuclear phosphoprotein 32 family member B						0	0		0
ENSP00000345848	-1.232	0.0082	D	ANP32B	acidic nuclear phosphoprotein 32 family member B						0	0		0
ENSP00000345848	-2.161	8.9e-05	D	ANP32B	acidic nuclear phosphoprotein 32 family member B						0	0		0
ENSP00000300060	-1.916	1.08e-05	D	ANPEP	alanyl aminopeptidase, membrane						0	0		0
ENSP00000300060	-2.031	7.17e-08	D	ANPEP	alanyl aminopeptidase, membrane						0	0		0
NP_477520.2	-1.337	0.000108	D	ANTXR2	ANTXR cell adhesion molecule 2						0	0		0
ENSP00000306185	-2.367	5.14e-08	D	ANTXR2	ANTXR cell adhesion molecule 2						0	0		0
NP_477520.2	-2.402	2.11e-13	D	ANTXR2	ANTXR cell adhesion molecule 2						0	0		0
ENSP00000398610	2.423	3.47e-10	D	ANXA11	annexin A11						0	0		0
ENSP00000398610	-1.403	3.05e-06	D	ANXA11	annexin A11						0	0		0
ENSP00000398610	-1.306	7.05e-06	D	ANXA11	annexin A11						0	0		0
ENSP00000312326	-1.604	0.000316	D	AOC3	amine oxidase copper containing 3						0	0		0
ENSP00000312326	-1.531	9.45e-06	D	AOC3	amine oxidase copper containing 3						0	0		0
NP_001150.3	3.707	7.18e-16	D	AOX1	aldehyde oxidase 1						1	0		1
ENSP00000363832	-2.159	4.83e-10	D	AOX1	aldehyde oxidase 1						0	1		1
ENSP00000274000	1.966	3.97e-09	D	AP1AR	adaptor related protein complex 1 associated regulatory protein						0	0		0
ENSP00000274000	1.167	0.00047	D	AP1AR	adaptor related protein complex 1 associated regulatory protein						0	0		0
ENSP00000350199	0.987	0.000168	D	AP1B1	adaptor related protein complex 1 subunit beta 1						0	0		0
ENSP00000350199	0.709	0.00741	D	AP1B1	adaptor related protein complex 1 subunit beta 1						0	0		0
ENSP00000444957	-1.3	5.53e-05	D	AP1S2	adaptor related protein complex 1 subunit sigma 2						0	0		0
ENSP00000444957	-1.426	0.000144	D	AP1S2	adaptor related protein complex 1 subunit sigma 2						0	0		0
ENSP00000379891	2.727	3.81e-12	D	AP1S3	adaptor related protein complex 1 subunit sigma 3						0	0		0
ENSP00000379891	1.445	1.26e-05	D	AP1S3	adaptor related protein complex 1 subunit sigma 3						0	0		0
ENSP00000351926	1.04	0.000208	D	AP2A1	adaptor related protein complex 2 subunit alpha 1						1	0		1
ENSP00000351926	-1.1	0.00046	D	AP2A1	adaptor related protein complex 2 subunit alpha 1						0	1		1
ENSP00000482835	1.75	1.24e-09	D	AP2B1	adaptor related protein complex 2 subunit beta 1						0	0		0
ENSP00000482835	1.351	0.00112	D	AP2B1	adaptor related protein complex 2 subunit beta 1						0	0		0
ENSP00000292807	1.547	2.88e-08	D	AP2M1	adaptor related protein complex 2 subunit mu 1						0	0		0
ENSP00000292807	0.781	0.0051	D	AP2M1	adaptor related protein complex 2 subunit mu 1						0	0		0
ENSP00000325369	2.481	1e-14	D	AP3S1	adaptor related protein complex 3 subunit sigma 1						0	0		0
ENSP00000325369	2.303	1.58e-14	D	AP3S1	adaptor related protein complex 3 subunit sigma 1						0	0		0
ENSP00000257430	1.006	0.000305	D	APC	APC regulator of WNT signaling pathway						1	0		1
ENSP00000257430	-1.11	0.00078	D	APC	APC regulator of WNT signaling pathway						0	1		1
NP_005152.1	-2.912	8.84e-21	D	APLNR	apelin receptor						0	0		0
NP_005152.1	-5.351	1.14e-18	D	APLNR	apelin receptor						0	0		0
NP_000473.2	5.83	5.23e-20	D	APOA4	apolipoprotein A4						0	0		0
NP_000473.2	2.425	6.72e-06	D	APOA4	apolipoprotein A4						0	0		0
AAA96731.1	-1.607	6.85e-05	D	APOA4	apolipoprotein A4						0	0		0
AAA51744.1	-2.18	2.38e-12	D	APOA4	apolipoprotein A4						0	0		0
AAB00481.1	-0.936	0.00745	D	APOB	apolipoprotein B						0	0		0
ENSP00000233242	-1.124	0.00111	D	APOB	apolipoprotein B						0	0		0
ENSP00000465356	-1.498	4.48e-06	D	APOC1	apolipoprotein C1						0	0		0
ENSP00000465356	-1.94	2.28e-10	D	APOC1	apolipoprotein C1						0	0		0
ENSP00000252486	-2.307	1.95e-09	D	APOE	apolipoprotein E						0	0		0
ENSP00000252486	-3.758	1.33e-15	D	APOE	apolipoprotein E						0	0		0
ENSP00000381250	-1.24	0.000116	D	APOF	apolipoprotein F						0	0		0
ENSP00000381250	-2.614	2.9e-05	D	APOF	apolipoprotein F						0	0		0
ENSP00000205948	-1.48	8.78e-07	D	APOH	apolipoprotein H						0	0		0
ENSP00000205948	-1.967	7.39e-11	D	APOH	apolipoprotein H						0	0		0
BAG36570.1	-5.636	1.82e-30	D	APOH	apolipoprotein H						0	0		0
ENSP00000284981	8.406	2.21e-17	D	APP	amyloid beta precursor protein						0	0		0
ENSP00000284981	2.125	6.45e-09	D	APP	amyloid beta precursor protein						0	0		0
ENSP00000446917	2.616	0.000464	D	APPL2	adaptor protein, phosphotyrosine interacting with PH domain and leucine zipper 2						0	0		0
ENSP00000446917	1.241	5.12e-06	D	APPL2	adaptor protein, phosphotyrosine interacting with PH domain and leucine zipper 2						0	0		0
ENSP00000311165	-2.298	1.24e-10	D	AQP1	aquaporin 1 (Colton blood group)						0	0		0
ENSP00000311165	-3.069	5.26e-05	D	AQP1	aquaporin 1 (Colton blood group)						0	0		0
ENSP00000219919	2.515	0.00684	D	AQP9	aquaporin 9						0	0		0
ENSP00000219919	-1.796	1.6e-07	D	AQP9	aquaporin 9						0	0		0
ENSP00000264028	2.078	2.9e-12	D	ARCN1	archain 1						0	0		0
ENSP00000264028	1.694	1.09e-08	D	ARCN1	archain 1						0	0		0
ENSP00000264028	1.553	3.35e-08	D	ARCN1	archain 1						0	0		0
ENSMUSP00000102622	2.187	2.26e-12	D	Arf2	ADP-ribosylation factor 2						0	0		0
ENSMUSP00000102622	2.004	4.47e-11	D	Arf2	ADP-ribosylation factor 2						0	0		0
NP_001651.1	5.279	4.88e-22	D	ARF4	ADP ribosylation factor 4						0	0		0
NP_001651.1	5.857	5.25e-31	D	ARF4	ADP ribosylation factor 4						0	0		0
NP_001653.1	4.622	7.87e-27	D	ARF5	ADP ribosylation factor 5						0	0		0
NP_001653.1	2.161	5.21e-10	D	ARF5	ADP ribosylation factor 5						0	0		0
NP_001653.1	2.127	3.22e-10	D	ARF5	ADP ribosylation factor 5						0	0		0
NP_001653.1	1.901	1.46e-08	D	ARF5	ADP ribosylation factor 5						0	0		0
NP_001653.1	1.975	1.22e-08	D	ARF5	ADP ribosylation factor 5						0	0		0
NP_001654.1	1.356	3.6e-06	D	ARF6	ADP ribosylation factor 6						0	0		0
NP_001654.1	1.238	2.12e-05	D	ARF6	ADP ribosylation factor 6						0	0		0
NP_001654.1	0.919	0.00369	D	ARF6	ADP ribosylation factor 6						0	0		0
ENSP00000314615	2.77	3.27e-21	D	ARFGAP1	ADP ribosylation factor GTPase activating protein 1						0	0		0
ENSP00000314615	1.95	6.62e-10	D	ARFGAP1	ADP ribosylation factor GTPase activating protein 1						0	0		0
ENSP00000434442	1.568	2.06e-09	D	ARFGAP2	ADP ribosylation factor GTPase activating protein 2						0	0		0
ENSP00000434442	1.17	0.000162	D	ARFGAP2	ADP ribosylation factor GTPase activating protein 2						0	0		0
ENSP00000262215	1.543	5.27e-09	D	ARFGEF1	ADP ribosylation factor guanine nucleotide exchange factor 1						0	0		0
ENSP00000262215	0.987	0.000504	D	ARFGEF1	ADP ribosylation factor guanine nucleotide exchange factor 1						0	0		0
ENSP00000360985	2.146	8.18e-14	D	ARFGEF2	ADP ribosylation factor guanine nucleotide exchange factor 2						0	0		0
ENSP00000360985	1.127	4.73e-05	D	ARFGEF2	ADP ribosylation factor guanine nucleotide exchange factor 2						0	0		0
NP_001363487.1	4.234	4.01e-43	D	ARFIP2	ADP ribosylation factor interacting protein 2						0	0		0
NP_001363487.1	3.884	2.67e-39	D	ARFIP2	ADP ribosylation factor interacting protein 2						0	0		0
ENSP00000484121	1.144	0.000331	D	ARFIP2	ADP ribosylation factor interacting protein 2						0	0		0
ENSP00000349446	-2.994	2.81e-17	D	ARG1	arginase 1						0	0		0
ENSP00000349446	-3.235	7.11e-23	D	ARG1	arginase 1						0	0		0
ENSP00000261783	4.523	1.1e-20	D	ARG2	arginase 2						0	0		0
ENSP00000261783	3.273	4.9e-15	D	ARG2	arginase 2						0	0		0
ENSP00000345808	4.033	0.000128	D	ARHGAP12	Rho GTPase activating protein 12						0	0		0
ENSP00000345808	-1.104	0.000706	D	ARHGAP12	Rho GTPase activating protein 12						0	0		0
ENSP00000345808	-1.524	3.89e-06	D	ARHGAP12	Rho GTPase activating protein 12						0	0		0
ENSP00000289968	-1.247	0.000313	D	ARHGAP17	Rho GTPase activating protein 17						0	0		0
ENSP00000289968	-1.27	0.000112	D	ARHGAP17	Rho GTPase activating protein 17						0	0		0
ENSP00000289968	-1.503	0.00029	D	ARHGAP17	Rho GTPase activating protein 17						0	0		0
ENSP00000289968	-1.839	5.47e-06	D	ARHGAP17	Rho GTPase activating protein 17						0	0		0
ENSP00000357131	-1.953	1.4e-09	D	ARHGAP18	Rho GTPase activating protein 18						0	0		0
ENSP00000357131	-5.872	8.13e-06	D	ARHGAP18	Rho GTPase activating protein 18						0	0		0
ENSP00000403323	-1.111	0.00746	D	ARHGAP27	Rho GTPase activating protein 27						0	0		0
ENSP00000403323	-1.934	1.2e-07	D	ARHGAP27	Rho GTPase activating protein 27						0	0		0
ENSP00000310561	-2.573	3.93e-13	D	ARHGAP32	Rho GTPase activating protein 32						0	0		0
ENSP00000310561	-2.954	1.22e-14	D	ARHGAP32	Rho GTPase activating protein 32						0	0		0
ENSP00000385720	-1.2	0.000656	D	ARHGAP35	Rho GTPase activating protein 35						0	0		0
ENSP00000385720	-1.835	0.000911	D	ARHGAP35	Rho GTPase activating protein 35						0	0		0
ENSP00000385720	-2.906	4.16e-13	D	ARHGAP35	Rho GTPase activating protein 35						0	0		0
ENSP00000362442	-1.95	0.00556	D	ARHGAP40	Rho GTPase activating protein 40						0	0		0
ENSP00000362442	-4.684	9.52e-09	D	ARHGAP40	Rho GTPase activating protein 40						0	0		0
ENSP00000355026	1.825	0.000252	D	ARHGEF15	Rho guanine nucleotide exchange factor 15						0	0		0
ENSP00000355026	-2.256	0.00544	D	ARHGEF15	Rho guanine nucleotide exchange factor 15						0	0		0
ENSP00000354837	-1.052	0.00327	D	ARHGEF2	Rho/Rac guanine nucleotide exchange factor 2						0	0		0
ENSP00000354837	-1.74	2.65e-06	D	ARHGEF2	Rho/Rac guanine nucleotide exchange factor 2						0	0		0
ENSP00000335560	-1.31	0.000117	D	ARHGEF25	Rho guanine nucleotide exchange factor 25						0	0		0
ENSP00000335560	-1.971	5.54e-10	D	ARHGEF25	Rho guanine nucleotide exchange factor 25						0	0		0
ENSP00000056217	2.714	1.39e-17	D	ARHGEF5	Rho guanine nucleotide exchange factor 5						0	0		0
ENSP00000056217	1.979	9.14e-06	D	ARHGEF5	Rho guanine nucleotide exchange factor 5						0	0		0
ENSP00000343126	2.091	1.45e-06	D	ARID3B	AT-rich interaction domain 3B						0	0		0
ENSP00000343126	-3.322	4.46e-13	D	ARID3B	AT-rich interaction domain 3B						0	0		0
ENSP00000369217	1.461	3.92e-08	D	ARIH1	ariadne RBR E3 ubiquitin protein ligase 1						0	0		0
ENSP00000369217	0.946	0.0078	D	ARIH1	ariadne RBR E3 ubiquitin protein ligase 1						0	0		0
ENSP00000261636	2.092	4.08e-14	D	ARL1	ADP ribosylation factor like GTPase 1						0	0		0
ENSP00000261636	1.656	4.41e-08	D	ARL1	ADP ribosylation factor like GTPase 1						0	0		0
ENSP00000337478	1.608	1.82e-08	D	ARL17A/ARL17B	ADP ribosylation factor like GTPase 17A						0	0		0
ENSP00000337478	1.666	5.11e-09	D	ARL17A/ARL17B	ADP ribosylation factor like GTPase 17A						0	0		0
ENSP00000339754	-1.24	0.000171	D	ARL4C	ADP ribosylation factor like GTPase 4C						0	0		0
ENSP00000339754	-2.119	0.00246	D	ARL4C	ADP ribosylation factor like GTPase 4C						0	0		0
XP_005252457.1	3.52	2.86e-29	D	ARL5B	ADP ribosylation factor like GTPase 5B						0	0		0
NP_848930.1	2.707	8.99e-18	D	ARL5B	ADP ribosylation factor like GTPase 5B						0	0		0
ENSP00000273258	1.004	0.00459	D	ARL6IP5	ADP ribosylation factor like GTPase 6 interacting protein 5						0	0		0
ENSP00000273258	-1.377	6.2e-05	D	ARL6IP5	ADP ribosylation factor like GTPase 6 interacting protein 5						0	0		0
ENSP00000276569	1.163	0.000643	D	ARMC1	armadillo repeat containing 1						0	0		0
ENSP00000276569	-1.7	2.85e-09	D	ARMC1	armadillo repeat containing 1						0	0		0
ENSP00000307479	-1.82	9.28e-05	D	ARNT2	aryl hydrocarbon receptor nuclear translocator 2						0	0		0
ENSP00000307479	-2.28	2.14e-09	D	ARNT2	aryl hydrocarbon receptor nuclear translocator 2						0	0		0
ENSP00000384517	0.813	0.00258	D	ARNTL	aryl hydrocarbon receptor nuclear translocator like						0	0		0
ENSP00000384517	-1.119	0.00912	D	ARNTL	aryl hydrocarbon receptor nuclear translocator like						0	0		0
ENSP00000266503	3.028	9.01e-13	D	ARNTL2	aryl hydrocarbon receptor nuclear translocator like 2						0	0		0
ENSP00000266503	-1.811	2.31e-05	D	ARNTL2	aryl hydrocarbon receptor nuclear translocator like 2						0	0		0
ENSP00000294742	-1.015	0.00128	D	ARPC5	actin related protein 2/3 complex subunit 5						0	0		0
ENSP00000294742	-1.19	0.000216	D	ARPC5	actin related protein 2/3 complex subunit 5						0	0		0
NP_065852.1	2.462	1.85e-12	D	ARRDC3	arrestin domain containing 3						0	0		0
NP_065852.1	-1.233	0.000443	D	ARRDC3	arrestin domain containing 3						0	0		0
NP_065852.1	-3.301	6.45e-10	D	ARRDC3	arrestin domain containing 3						0	0		0
ENSP00000265138	-4.624	6.93e-38	D	ARRDC3	arrestin domain containing 3						0	0		0
XP_006711961.1	1.863	1.74e-08	D	ASAP2	ArfGAP with SH3 domain, ankyrin repeat and PH domain 2						0	0		0
NP_001128663.1	1.494	5.63e-05	D	ASAP2	ArfGAP with SH3 domain, ankyrin repeat and PH domain 2						0	0		0
NP_078977.2	-2.308	6.3e-07	D	ASB13	ankyrin repeat and SOCS box containing 13						0	0		0
NP_078977.2	-2.761	2.01e-06	D	ASB13	ankyrin repeat and SOCS box containing 13						0	0		0
NP_001136205.2	3.225	0.000156	D	ASB14	ankyrin repeat and SOCS box containing 14						0	0		0
ENSP00000419199	2.837	0.00066	D	ASB14	ankyrin repeat and SOCS box containing 14						0	0		0
ENSP00000339404	2.37	1.06e-10	D	ASCC1	activating signal cointegrator 1 complex subunit 1						0	0		0
ENSP00000339404	1.763	0.00172	D	ASCC1	activating signal cointegrator 1 complex subunit 1						0	0		0
ENSP00000175506	3.582	7.67e-29	D	ASNS	asparagine synthetase (glutamine-hydrolyzing)						0	0		0
ENSP00000175506	2.181	5.72e-06	D	ASNS	asparagine synthetase (glutamine-hydrolyzing)						0	0		0
ENSP00000373860	-2.064	5.89e-08	D	ASPDH	aspartate dehydrogenase domain containing						0	0		0
ENSP00000373860	-2.572	9.34e-17	D	ASPDH	aspartate dehydrogenase domain containing						0	0		0
NP_115855.1	2.828	1.83e-17	D	ASPH	aspartate beta-hydroxylase						0	0		0
ENSP00000368767	-1.278	3.99e-05	D	ASPH	aspartate beta-hydroxylase						0	0		0
ENSP00000368767	-1.544	1.14e-05	D	ASPH	aspartate beta-hydroxylase						0	0		0
ENSP00000364839	-1.155	0.000142	D	ASXL1	ASXL transcriptional regulator 1						0	0		0
ENSP00000364839	-2.153	9.07e-07	D	ASXL1	ASXL transcriptional regulator 1						0	0		0
ENSP00000344352	5.097	1.16e-38	D	ATF3	activating transcription factor 3						0	0		0
ENSP00000344352	3.567	9.2e-30	D	ATF3	activating transcription factor 3						0	0		0
NP_001666.2	1.716	8.05e-08	D	ATF4	activating transcription factor 4						0	0		0
ENSP00000336790	1.491	4.29e-06	D	ATF4	activating transcription factor 4						0	0		0
NP_001666.2	0.972	0.00151	D	ATF4	activating transcription factor 4						0	0		0
ENSP00000336790	1.272	0.000429	D	ATF4	activating transcription factor 4						0	0		0
ENSP00000396954	4.347	4.51e-20	D	ATF5	activating transcription factor 5						0	0		0
AAH05174.1	4.145	2.7e-32	D	ATF5	activating transcription factor 5						0	0		0
NP_001180575.1	3.343	8.57e-24	D	ATF5	activating transcription factor 5						0	0		0
ENSP00000356919	3.279	4.18e-17	D	ATF6	activating transcription factor 6						0	0		0
ENSP00000356919	2.175	3.09e-08	D	ATF6	activating transcription factor 6						0	0		0
ENSP00000364349	2.045	6.67e-12	D	ATF6B	activating transcription factor 6 beta						0	0		0
ENSP00000364349	1.225	1.99e-06	D	ATF6B	activating transcription factor 6 beta						0	0		0
ENSP00000366475	-0.766	0.00515	D	ATG2A	autophagy related 2A						0	0		0
ENSP00000366475	-1.319	9.16e-07	D	ATG2A	autophagy related 2A						0	0		0
ENSP00000311318	2.455	2.08e-18	D	ATG4D	autophagy related 4D cysteine peptidase						0	0		0
ENSP00000311318	2.059	7.58e-10	D	ATG4D	autophagy related 4D cysteine peptidase						0	0		0
ENSP00000311318	0.881	0.00792	D	ATG4D	autophagy related 4D cysteine peptidase						0	0		0
NP_001070666.1	0.991	0.000267	D	ATG9A	autophagy related 9A						1	0		1
ENSP00000386710	-1.682	5.8e-08	D	ATG9A	autophagy related 9A						0	1		1
ENSP00000236959	-1.298	7.22e-05	D	ATIC	5-aminoimidazole-4-carboxamide ribonucleotide formyltransferase/IMP cyclohydrolase						0	0		0
ENSP00000236959	-1.681	1.29e-06	D	ATIC	5-aminoimidazole-4-carboxamide ribonucleotide formyltransferase/IMP cyclohydrolase						0	0		0
ENSP00000273859	3.173	4.31e-29	D	ATP10D	ATPase phospholipid transporting 10D (putative)						0	0		0
ENSP00000273859	1.183	0.000158	D	ATP10D	ATPase phospholipid transporting 10D (putative)						0	0		0
ENSP00000349877	3.177	1.51e-17	D	ATP13A1	ATPase 13A1						0	0		0
ENSP00000349877	2.977	5.4e-21	D	ATP13A1	ATPase 13A1						0	0		0
ENSP00000445306	1.927	9.88e-10	D	ATP1A1	ATPase Na+/K+ transporting subunit alpha 1						0	0		0
ENSP00000445306	0.938	0.00161	D	ATP1A1	ATPase Na+/K+ transporting subunit alpha 1						0	0		0
NP_001670.1	-1.971	1.63e-05	D	ATP1B3	ATPase Na+/K+ transporting subunit beta 3						0	0		0
NP_001670.1	-3.945	3.38e-12	D	ATP1B3	ATPase Na+/K+ transporting subunit beta 3						0	0		0
ENSP00000440045	4.11	6.5e-35	D	ATP2A2	ATPase sarcoplasmic/endoplasmic reticulum Ca2+ transporting 2						0	0		0
ENSP00000440045	2.551	9.96e-13	D	ATP2A2	ATPase sarcoplasmic/endoplasmic reticulum Ca2+ transporting 2						0	0		0
ENSP00000440045	2.908	3.5e-21	D	ATP2A2	ATPase sarcoplasmic/endoplasmic reticulum Ca2+ transporting 2						0	0		0
ENSP00000440045	2.35	2.83e-18	D	ATP2A2	ATPase sarcoplasmic/endoplasmic reticulum Ca2+ transporting 2						0	0		0
NP_057395.1	-1.256	1.48e-06	D	ATP5IF1	ATP synthase inhibitory factor subunit 1						0	0		0
NP_057395.1	-2.133	2.21e-15	D	ATP5IF1	ATP synthase inhibitory factor subunit 1						0	0		0
ENSP00000329757	1.298	1.91e-05	D	ATP6V0C	ATPase H+ transporting V0 subunit c						1	0		1
ENSP00000329757	-1.853	2.11e-11	D	ATP6V0C	ATPase H+ transporting V0 subunit c						0	1		1
ENSP00000329757	-1.493	5.72e-09	D	ATP6V0C	ATPase H+ transporting V0 subunit c						0	0		0
ENSP00000417378	2.304	6.83e-12	D	ATP6V1F	ATPase H+ transporting V1 subunit F						0	0		0
ENSP00000417378	2.598	3.66e-13	D	ATP6V1F	ATPase H+ transporting V1 subunit F						0	0		0
ENSP00000357475	-2.26	0.000206	D	ATP8B2	ATPase phospholipid transporting 8B2						0	0		0
ENSP00000357475	-2.311	2.62e-05	D	ATP8B2	ATPase phospholipid transporting 8B2						0	0		0
ENSMUSP00000103575	2.051	2.86e-15	D	Atp8b5	ATPase, class I, type 8B, member 5						0	0		0
ENSMUSP00000103575	-1.894	0.000864	D	Atp8b5	ATPase, class I, type 8B, member 5						0	0		0
ENSP00000417190	1.362	6.58e-06	D	ATPAF2	ATP synthase mitochondrial F1 complex assembly factor 2						0	0		0
ENSP00000417190	-2.008	8.62e-09	D	ATPAF2	ATP synthase mitochondrial F1 complex assembly factor 2						0	0		0
ENSP00000362441	1.944	5.34e-09	D	ATRX	ATRX chromatin remodeler						0	0		0
ENSP00000362441	1.009	0.000321	D	ATRX	ATRX chromatin remodeler						0	0		0
ENSP00000244769	1.345	7.15e-05	D	ATXN1	ataxin 1						0	0		0
NP_000323.2	-3.215	0.000335	D	ATXN1	ataxin 1						0	0		0
ENSP00000415822	2.201	1.18e-08	D	ATXN1L	ataxin 1 like						0	0		0
ENSP00000415822	1.194	0.000852	D	ATXN1L	ataxin 1 like						0	0		0
ENSP00000369996	0.826	0.004	D	ATXN3L	ataxin 3 like						0	0		0
ENSP00000369996	-1.972	0.000158	D	ATXN3L	ataxin 3 like						0	0		0
ENSP00000410759	-1.211	0.0019	D	ATXN7L1	ataxin 7 like 1						0	0		0
ENSP00000410759	-3.148	2.34e-14	D	ATXN7L1	ataxin 7 like 1						0	0		0
ENSP00000359660	5.029	3.76e-25	D	AVPI1	arginine vasopressin induced 1						0	0		0
ENSP00000359660	4.683	1.25e-41	D	AVPI1	arginine vasopressin induced 1						0	0		0
ENSP00000359660	1.63	0.000606	D	AVPI1	arginine vasopressin induced 1						0	0		0
ENSP00000262320	-1.177	5.41e-05	D	AXIN1	axin 1						0	0		0
ENSP00000262320	-1.731	5.54e-06	D	AXIN1	axin 1						0	0		0
ENSP00000302625	-2.369	1.35e-05	D	AXIN2	axin 2						0	0		0
ENSP00000302625	-2.962	5.74e-15	D	AXIN2	axin 2						0	0		0
ENSP00000302625	-3.305	2.24e-05	D	AXIN2	axin 2						0	0		0
ENSP00000302625	-3.48	5.17e-09	D	AXIN2	axin 2						0	0		0
ENSP00000305595	1.977	5.92e-10	D	B3GNT2	UDP-GlcNAc:betaGal beta-1,3-N-acetylglucosaminyltransferase 2						0	0		0
ENSP00000305595	1.739	6.87e-07	D	B3GNT2	UDP-GlcNAc:betaGal beta-1,3-N-acetylglucosaminyltransferase 2						0	0		0
ENSP00000306459	2.556	2.13e-21	D	B4GALT6	beta-1,4-galactosyltransferase 6						1	0		1
ENSP00000306459	-1.252	1.31e-05	D	B4GALT6	beta-1,4-galactosyltransferase 6						0	1		1
ENSP00000382805	3.642	4.38e-20	D	BACH1	BTB domain and CNC homolog 1						0	0		0
ENSP00000382805	3.569	1.7e-17	D	BACH1	BTB domain and CNC homolog 1						0	0		0
ENSP00000382805	2.416	1.25e-15	D	BACH1	BTB domain and CNC homolog 1						0	0		0
ENSP00000378040	1.74	6.6e-07	D	BAD	BCL2 associated agonist of cell death						0	0		0
ENSP00000378040	-2.02	4.98e-06	D	BAD	BCL2 associated agonist of cell death						0	0		0
ENSP00000359727	8.695	5.28e-150	D	BAG2	BAG cochaperone 2						0	0		0
ENSP00000359727	5.66	4.78e-54	D	BAG2	BAG cochaperone 2						0	0		0
ENSP00000358081	9.99	5.22e-125	D	BAG3	BAG cochaperone 3						0	0		0
ENSP00000358081	10.39	7.28e-68	D	BAG3	BAG cochaperone 3						0	0		0
ENSP00000396976	1.825	1.17e-10	D	BAHD1	bromo adjacent homology domain containing 1						0	0		0
ENSP00000396976	1.908	5.78e-09	D	BAHD1	bromo adjacent homology domain containing 1						0	0		0
NP_061330.2	2.886	4.16e-24	D	BAIAP2L1	BAR/IMD domain containing adaptor protein 2 like 1						0	0		0
NP_061330.2	2.127	9.94e-12	D	BAIAP2L1	BAR/IMD domain containing adaptor protein 2 like 1						0	0		0
ENSMUSP00000033093	1.293	4.24e-06	D	BAX	BCL2 associated X, apoptosis regulator						0	0		1
ENSMUSP00000033093	1.162	2.47e-05	D	BAX	BCL2 associated X, apoptosis regulator						1	0		1
NP_620116.1	-2.135	2.61e-10	D	BAX	BCL2 associated X, apoptosis regulator						0	1		1
ENSP00000342434	1.168	1.76e-05	D	BAZ1B	bromodomain adjacent to zinc finger domain 1B						0	0		0
ENSP00000342434	1.349	1.62e-07	D	BAZ1B	bromodomain adjacent to zinc finger domain 1B						0	0		0
ENSP00000319974	-1.032	0.00543	D	BBX	BBX high mobility group box domain containing						0	0		0
ENSP00000319974	-1.148	0.00232	D	BBX	BBX high mobility group box domain containing						0	0		0
ENSP00000302564	2.899	1.91e-16	D	BCL2L1	BCL2 like 1						0	0		0
ENSP00000302564	2.456	2.04e-17	D	BCL2L1	BCL2 like 1						0	0		0
ENSP00000302564	-1.883	2.67e-08	D	BCL2L1	BCL2 like 1						0	0		0
ENSP00000234739	3.083	2.08e-19	D	BCL9	BCL9 transcription coactivator						0	0		0
ENSP00000234739	1.317	2.73e-05	D	BCL9	BCL9 transcription coactivator						1	0		1
ENSP00000234739	-2.551	2.73e-10	D	BCL9	BCL9 transcription coactivator						0	1		1
ENSP00000476312	3.043	3.71e-17	D	BHLHA15	basic helix-loop-helix family member a15						0	0		0
ENSP00000476312	2.056	1.52e-13	D	BHLHA15	basic helix-loop-helix family member a15						0	0		0
ENSP00000256495	-1.225	0.00126	D	BHLHE40	basic helix-loop-helix family member e40						0	0		0
ENSP00000256495	-2.645	3.33e-17	D	BHLHE40	basic helix-loop-helix family member e40						0	0		0
ENSP00000256495	-2.746	9.99e-12	D	BHLHE40	basic helix-loop-helix family member e40						0	0		0
ENSP00000256495	-3.101	1.86e-21	D	BHLHE40	basic helix-loop-helix family member e40						0	0		0
ENSP00000349351	2.625	9e-21	D	BICD2	BICD cargo adaptor 2						0	0		0
NP_056065.1	1.99	3.11e-12	D	BICD2	BICD cargo adaptor 2						0	0		0
ENSP00000349351	1.97	4.74e-09	D	BICD2	BICD cargo adaptor 2						0	0		0
NP_056065.1	1.346	1.41e-05	D	BICD2	BICD cargo adaptor 2						0	0		0
EAW98160.1	1.612	0.00459	D	BICDL1	BICD family like cargo adaptor 1						1	0		1
XP_011537301.1	-1.788	0.000233	D	BICDL1	BICD family like cargo adaptor 1						0	1		1
ENSP00000393596	1.125	6.49e-05	D	BIRC6	baculoviral IAP repeat containing 6						0	0		0
ENSP00000393596	1.022	0.000857	D	BIRC6	baculoviral IAP repeat containing 6						0	0		0
ENSP00000359398	-1.282	4.63e-05	D	BLOC1S2	biogenesis of lysosomal organelles complex 1 subunit 2						0	0		0
ENSP00000359398	-1.116	5.6e-05	D	BLOC1S2	biogenesis of lysosomal organelles complex 1 subunit 2						0	0		0
ENSP00000220531	-1.693	4.45e-09	D	BLOC1S6	biogenesis of lysosomal organelles complex 1 subunit 6						0	0		0
ENSP00000220531	-2.058	5.64e-11	D	BLOC1S6	biogenesis of lysosomal organelles complex 1 subunit 6						0	0		0
NP_005171.4	-3.801	1.18e-07	D	BMI1	BMI1 proto-oncogene, polycomb ring finger						0	0		0
AAA19873.1	-4.627	1.93e-22	D	BMI1	BMI1 proto-oncogene, polycomb ring finger						0	0		0
ENSP00000305714	-1.512	7.26e-06	D	BMP1	bone morphogenetic protein 1						0	0		0
ENSP00000305714	-2.194	0.000168	D	BMP1	bone morphogenetic protein 1						0	0		0
ENSP00000401907	-2.904	0.00101	D	BMPR1B	bone morphogenetic protein receptor type 1B						0	0		0
ENSP00000401907	-3.914	1.71e-26	D	BMPR1B	bone morphogenetic protein receptor type 1B						0	0		0
ENSP00000231668	1.491	4.58e-06	D	BNIP1	BCL2 interacting protein 1						0	0		0
ENSP00000231668	1.425	1.38e-06	D	BNIP1	BCL2 interacting protein 1						0	0		0
ENSP00000231668	1.136	0.000448	D	BNIP1	BCL2 interacting protein 1						0	0		0
ENSP00000370003	-1.33	3.63e-06	D	BNIP3L	BCL2 interacting protein 3 like						0	0		0
NP_001317420.1	-3.109	8.5e-25	D	BNIP3L	BCL2 interacting protein 3 like						0	0		0
NP_001317420.1	-3.333	1.26e-08	D	BNIP3L	BCL2 interacting protein 3 like						0	0		0
ENSP00000263377	2.242	7.52e-13	D	BRD4	bromodomain containing 4						0	0		0
ENSP00000263377	1.977	3.7e-14	D	BRD4	bromodomain containing 4						0	0		0
ENSP00000263377	1.875	3.63e-11	D	BRD4	bromodomain containing 4						0	0		0
ENSP00000387822	3.622	1.92e-35	D	BRDT	bromodomain testis associated						0	0		0
ENSP00000387822	3.592	2e-42	D	BRDT	bromodomain testis associated						0	0		0
ENSP00000297290	-1.038	0.00325	D	BRI3	brain protein I3						0	0		0
ENSP00000297290	-1.299	2.56e-06	D	BRI3	brain protein I3						0	0		0
ENSP00000432472	1.51	6.72e-06	D	BRK1	BRICK1 subunit of SCAR/WAVE actin nucleating complex						0	0		0
NP_060932.2	-2.44	6.59e-11	D	BRK1	BRICK1 subunit of SCAR/WAVE actin nucleating complex						0	0		0
ENSP00000261721	2.054	2.64e-07	D	BTBD1	BTB domain containing 1						0	0		0
ENSP00000261721	1.752	1.67e-08	D	BTBD1	BTB domain containing 1						0	0		0
ENSP00000431186	1.01	0.000222	D	BTBD10	BTB domain containing 10						0	0		0
ENSP00000431186	0.813	0.00593	D	BTBD10	BTB domain containing 10						0	0		0
ENSP00000384545	-2.216	1.2e-10	D	BTBD3	BTB domain containing 3						0	0		0
ENSP00000384545	-2.487	7.05e-07	D	BTBD3	BTB domain containing 3						0	0		0
ENSP00000418751	1.083	0.00146	D	BTBD9	BTB domain containing 9						0	0		0
ENSP00000418751	0.931	0.000936	D	BTBD9	BTB domain containing 9						0	0		0
ENSP00000290551	3.11	5.23e-17	D	BTG2	BTG anti-proliferation factor 2						0	0		0
ENSP00000290551	1.766	7.48e-11	D	BTG2	BTG anti-proliferation factor 2						0	0		0
NP_006797.3	3.594	2.47e-17	D	BTG3	BTG anti-proliferation factor 3						0	0		0
ENSP00000344609	3.327	6.2e-21	D	BTG3	BTG anti-proliferation factor 3						0	0		0
NP_006797.3	1.913	1.65e-07	D	BTG3	BTG anti-proliferation factor 3						0	0		0
ENSP00000394316	2.162	5.26e-13	D	BZW1	basic leucine zipper and W2 domains 1						0	0		0
ENSP00000394316	1.315	9.45e-07	D	BZW1	basic leucine zipper and W2 domains 1						0	0		0
ENSP00000394316	0.947	0.00156	D	BZW1	basic leucine zipper and W2 domains 1						0	0		0
ENSP00000331720	2.134	6.23e-17	D	C16orf72	chromosome 16 open reading frame 72						0	0		0
ENSP00000331720	1.042	0.00031	D	C16orf72	chromosome 16 open reading frame 72						0	0		0
ENSP00000448598	1.449	4.8e-05	D	C17orf49	chromosome 17 open reading frame 49						0	0		0
ENSP00000448598	-0.959	0.00558	D	C17orf49	chromosome 17 open reading frame 49						0	0		0
ENSP00000463159	0.95	0.00574	D	C19orf47	chromosome 19 open reading frame 47						0	0		0
ENSP00000463159	0.805	0.00591	D	C19orf47	chromosome 19 open reading frame 47						0	0		0
NP_064541.1	2.259	7.23e-14	D	C1GALT1	core 1 synthase, glycoprotein-N-acetylgalactosamine 3-beta-galactosyltransferase 1						0	0		0
NP_064541.1	-2.684	6e-15	D	C1GALT1	core 1 synthase, glycoprotein-N-acetylgalactosamine 3-beta-galactosyltransferase 1						0	0		0
ENSP00000355623	1.672	1.25e-06	D	C1orf198	chromosome 1 open reading frame 198						0	0		0
ENSP00000355623	0.839	0.00168	D	C1orf198	chromosome 1 open reading frame 198						0	0		0
NP_872334.2	3.338	0.00033	D	C1QL2	complement C1q like 2						0	0		0
NP_872334.2	-2.153	2.63e-05	D	C1QL2	complement C1q like 2						0	0		0
ENSP00000431140	-3.325	3.66e-12	D	C1QTNF5	C1q and TNF related 5						0	0		0
ENSP00000431140	-3.438	6.4e-19	D	C1QTNF5	C1q and TNF related 5						0	0		0
ENSP00000245907	-1.887	9.42e-05	D	C3	complement C3						0	0		0
ENSP00000245907	-1.434	4.44e-05	D	C3	complement C3						0	0		0
NP_001129058.1	1.172	8.03e-05	D	C5orf24	chromosome 5 open reading frame 24						0	0		0
NP_001129058.1	-1.777	7.37e-06	D	C5orf24	chromosome 5 open reading frame 24						0	0		0
ENSP00000293604	5.378	2.32e-73	D	C6orf136	chromosome 6 open reading frame 136						0	0		0
ENSP00000293604	2.421	3.35e-17	D	C6orf136	chromosome 6 open reading frame 136						0	0		0
ENSP00000365076	1.82	3.1e-08	D	C6orf47	chromosome 6 open reading frame 47						0	0		0
ENSP00000365076	1.852	4.74e-10	D	C6orf47	chromosome 6 open reading frame 47						0	0		0
ENSP00000300900	3.028	3.07e-06	D	CA4	carbonic anhydrase 4						0	0		0
ENSP00000300900	-1.406	0.000403	D	CA4	carbonic anhydrase 4						0	0		0
ENSP00000256925	-1.492	0.00565	D	CABLES1	Cdk5 and Abl enzyme substrate 1						0	0		0
ENSP00000256925	-4.009	1.68e-08	D	CABLES1	Cdk5 and Abl enzyme substrate 1						0	0		0
ENSP00000440832	1.353	7.87e-08	D	CACFD1	calcium channel flower domain containing 1						0	0		0
ENSP00000440832	1.466	5.04e-07	D	CACFD1	calcium channel flower domain containing 1						0	0		0
ENSP00000329797	-1.132	1.48e-05	D	CADM1	cell adhesion molecule 1						0	0		0
ENSP00000329797	-2.205	2.34e-05	D	CADM1	cell adhesion molecule 1						0	0		0
ENSP00000449960	-1.277	0.000176	D	CALCOCO1	calcium binding and coiled-coil domain 1						0	0		0
ENSP00000449960	-2.561	1.19e-17	D	CALCOCO1	calcium binding and coiled-coil domain 1						0	0		0
ENSP00000272298	1.325	0.000188	D	CALM1 (includes others)	calmodulin 1						0	0		0
ENSP00000272298	-1.026	0.00191	D	CALM1 (includes others)	calmodulin 1						0	0		0
ENSP00000272298	-1.043	0.000187	D	CALM1 (includes others)	calmodulin 1						0	0		0
ENSP00000272298	-2.249	8.62e-15	D	CALM1 (includes others)	calmodulin 1						0	0		0
ENSP00000320866	3.041	2.36e-19	D	CALR	calreticulin						0	0		0
ENSP00000320866	2.478	2.06e-08	D	CALR	calreticulin						0	0		0
ENSP00000320866	2.323	2.4e-11	D	CALR	calreticulin						0	0		0
ENSP00000320866	2.296	4.19e-12	D	CALR	calreticulin						0	0		0
ENSP00000320866	2.326	8.31e-13	D	CALR	calreticulin						0	0		0
ENSP00000320866	1.628	9.21e-08	D	CALR	calreticulin						0	0		0
ENSP00000438248	5.454	2.08e-71	D	CALU	calumenin						0	0		0
ENSP00000438248	4.756	1.71e-26	D	CALU	calumenin						0	0		0
ENSP00000438248	3.46	2.58e-20	D	CALU	calumenin						0	0		0
NP_001186601.1	0.991	0.00428	D	CALU	calumenin						0	0		0
ENSP00000478874	-2.994	2.65e-06	D	CAMK1D	calcium/calmodulin dependent protein kinase ID						0	0		0
ENSP00000478874	-2.746	0.0006	D	CAMK1D	calcium/calmodulin dependent protein kinase ID						0	0		0
ENSP00000339740	-1.353	0.000107	D	CAMK2D	calcium/calmodulin dependent protein kinase II delta						0	0		0
ENSP00000339740	-2.503	1.16e-12	D	CAMK2D	calcium/calmodulin dependent protein kinase II delta						0	0		0
ENSP00000297156	1.974	7.71e-12	D	CAMLG	calcium modulating ligand						0	0		0
ENSP00000297156	1.276	0.00113	D	CAMLG	calcium modulating ligand						0	0		0
ENSP00000442318	1.46	1.36e-05	D	CAND1	cullin associated and neddylation dissociated 1						0	0		0
ENSP00000442318	1.127	4.15e-05	D	CAND1	cullin associated and neddylation dissociated 1						0	0		0
ENSP00000307674	-1.766	4.14e-07	D	CANT1	calcium activated nucleotidase 1						0	0		0
ENSP00000307674	-2.381	1.06e-10	D	CANT1	calcium activated nucleotidase 1						0	0		0
ENSP00000247461	2.601	7.39e-16	D	CANX	calnexin						0	0		0
ENSP00000247461	2.599	3.77e-15	D	CANX	calnexin						1	0		1
NP_001350927.1	-0.952	0.00158	D	CANX	calnexin						0	1		1
AAH75862.1	3.183	1.67e-10	D	CAPN1	calpain 1						1	0		1
ENSP00000431984	-1.93	9.51e-08	D	CAPN1	calpain 1						0	1		1
ENSP00000431984	-3.364	0.000155	D	CAPN1	calpain 1						0	0		0
NP_004046.2	-1.304	0.00283	D	CAPN5	calpain 5						0	0		0
NP_004046.2	-2.229	0.000563	D	CAPN5	calpain 5						0	0		0
ENSP00000246533	1.219	0.000223	D	CAPNS1	calpain small subunit 1						0	0		0
ENSP00000246533	-1.464	6.79e-08	D	CAPNS1	calpain small subunit 1						0	0		0
ENSP00000340329	1.124	7.91e-05	D	CAPRIN1	cell cycle associated protein 1						0	0		0
ENSP00000340329	1.04	0.000101	D	CAPRIN1	cell cycle associated protein 1						0	0		0
ENSP00000364613	1.415	1.46e-05	D	CARD19	caspase recruitment domain family member 19						0	0		0
ENSP00000364613	-1.849	0.000423	D	CARD19	caspase recruitment domain family member 19						0	0		0
ENSP00000364613	-2.092	3.35e-06	D	CARD19	caspase recruitment domain family member 19						0	0		0
NP_001339606.1	1.012	0.006	D	CARF	calcium responsive transcription factor						0	0		0
ENSP00000384006	1.116	0.00202	D	CARF	calcium responsive transcription factor						0	0		0
ENSP00000325690	1.434	3.76e-08	D	CARM1	coactivator associated arginine methyltransferase 1						0	0		0
ENSP00000325690	0.982	0.000915	D	CARM1	coactivator associated arginine methyltransferase 1						0	0		0
ENSP00000340467	1.921	3.2e-10	D	CARMIL3	capping protein regulator and myosin 1 linker 3						1	0		1
ENSP00000340467	-1.874	0.000855	D	CARMIL3	capping protein regulator and myosin 1 linker 3						0	1		1
ENSP00000369897	1.203	7.93e-05	D	CARS1	cysteinyl-tRNA synthetase 1						0	0		0
ENSP00000369897	1.21	4.37e-05	D	CARS1	cysteinyl-tRNA synthetase 1						0	0		0
ENSP00000264645	1.48	5.22e-08	D	CASC3	CASC3 exon junction complex subunit						0	0		0
ENSP00000264645	1.058	7.99e-05	D	CASC3	CASC3 exon junction complex subunit						0	0		0
ENSP00000297273	-1.317	3.61e-05	D	CASD1	CAS1 domain containing 1						0	0		0
ENSP00000297273	-1.465	1.5e-05	D	CASD1	CAS1 domain containing 1						0	0		0
ENSP00000265164	1.62	6.77e-05	D	CASP6	caspase 6						0	0		0
ENSP00000265164	1.34	6.71e-07	D	CASP6	caspase 6						0	0		0
ENSP00000241052	-1.551	5.59e-08	D	CAT	catalase						0	0		0
ENSP00000241052	-1.717	2.73e-07	D	CAT	catalase						0	0		0
ENSP00000241052	-1.785	8.31e-06	D	CAT	catalase						0	0		0
ENSP00000264033	2.627	2.71e-10	D	CBL	Cbl proto-oncogene						0	0		0
NP_005179.2	-2.701	0.000171	D	CBL	Cbl proto-oncogene						0	0		0
ENSP00000290349	1.964	3.57e-06	D	CBR1	carbonyl reductase 1						0	0		0
ENSP00000290349	1.082	0.00313	D	CBR1	carbonyl reductase 1						0	0		0
ENSP00000290349	1.011	0.0032	D	CBR1	carbonyl reductase 1						0	0		0
EAX09753.1	-2.326	3.58e-13	D	CBR1	carbonyl reductase 1						0	0		0
ENSP00000381231	2.863	5.37e-10	D	CBS/LOC102724560	cystathionine beta-synthase						0	0		0
ENSP00000381231	-1.304	0.000303	D	CBS/LOC102724560	cystathionine beta-synthase						0	0		0
ENSP00000381231	-1.812	1.47e-05	D	CBS/LOC102724560	cystathionine beta-synthase						0	0		0
ENSP00000377060	-0.872	0.00303	D	CBX1	chromobox 1						0	0		0
ENSP00000377060	-1.515	0.000367	D	CBX1	chromobox 1						0	0		0
ENSP00000269397	1.449	0.000769	D	CBX4	chromobox 4						1	0		1
ENSP00000269397	-2.286	0.000162	D	CBX4	chromobox 4						0	1		1
NP_783640.1	5.369	1.43e-18	D	CBX7	chromobox 7						0	0		0
NP_783640.1	1.959	0.0003	D	CBX7	chromobox 7						0	0		0
NP_597716.1	-2.377	3.4e-06	D	CCBE1	collagen and calcium binding EGF domains 1						0	0		0
NP_597716.1	-6.687	1.64e-08	D	CCBE1	collagen and calcium binding EGF domains 1						0	0		0
ENSP00000425715	4.677	1.58e-07	D	CCDC149	coiled-coil domain containing 149						0	0		0
ENSP00000425715	1.9	2.58e-09	D	CCDC149	coiled-coil domain containing 149						0	0		0
ENSP00000225726	1.276	1.14e-05	D	CCDC47	coiled-coil domain containing 47						0	0		0
ENSP00000225726	1.107	2.56e-05	D	CCDC47	coiled-coil domain containing 47						0	0		0
NP_777568.1	-2.282	1.48e-09	D	CCDC50	coiled-coil domain containing 50						0	0		0
NP_777568.1	-2.095	5.36e-05	D	CCDC50	coiled-coil domain containing 50						0	0		0
ENSP00000319006	1.253	0.000408	D	CCDC71	coiled-coil domain containing 71						0	0		0
ENSP00000319006	1.045	0.000722	D	CCDC71	coiled-coil domain containing 71						0	0		0
ENSP00000384040	-2.662	0.00571	D	CCDC85A	coiled-coil domain containing 85A						0	0		0
ENSP00000384040	-3.518	8.39e-06	D	CCDC85A	coiled-coil domain containing 85A						0	0		0
ENSP00000227520	2.085	5.51e-11	D	CCDC86	coiled-coil domain containing 86						0	0		0
ENSP00000227520	1.75	1.04e-07	D	CCDC86	coiled-coil domain containing 86						0	0		0
ENSP00000338728	-3.754	1.49e-05	D	CCDC88A	coiled-coil domain containing 88A						0	0		0
ENSP00000338728	-5.862	8.67e-05	D	CCDC88A	coiled-coil domain containing 88A						0	0		0
ENSP00000302234	-1.978	0.000427	D	CCL11	C-C motif chemokine ligand 11						0	0		0
ENSP00000302234	-2.116	0.00551	D	CCL11	C-C motif chemokine ligand 11						0	0		0
ENSP00000302234	-3.478	5.79e-10	D	CCL11	C-C motif chemokine ligand 11						0	0		0
ENSP00000302234	-3.68	2.48e-11	D	CCL11	C-C motif chemokine ligand 11						0	0		0
NP_006265.1	-1.84	0.00308	D	CCL19	C-C motif chemokine ligand 19						0	0		0
ENSP00000308815	-3.042	9.26e-06	D	CCL19	C-C motif chemokine ligand 19						0	0		0
NP_006265.1	-3.958	8.61e-05	D	CCL19	C-C motif chemokine ligand 19						0	0		0
ENSP00000398736	2.511	3.29e-07	D	CCN1	cellular communication network factor 1						0	0		0
ENSP00000398736	2.221	7.03e-09	D	CCN1	cellular communication network factor 1						0	0		0
AAA91279.1	9.336	7.76e-20	D	CCN2	cellular communication network factor 2						0	0		0
NP_001892.2	3.72	2.09e-21	D	CCN2	cellular communication network factor 2						0	0		0
ENSP00000356954	2.727	1.93e-16	D	CCN2	cellular communication network factor 2						0	0		0
ENSP00000288207	2.356	2.11e-09	D	CCNB2	cyclin B2						1	0		1
ENSP00000288207	-2.446	0.000288	D	CCNB2	cyclin B2						0	1		1
ENSP00000261254	-1.385	0.000405	D	CCND2	cyclin D2						0	0		0
ENSP00000261254	-2.427	1.46e-12	D	CCND2	cyclin D2						0	0		0
ENSP00000315743	-1.633	3.65e-07	D	CCNG2	cyclin G2						0	0		0
ENSP00000315743	-2.054	6.85e-08	D	CCNG2	cyclin G2						0	0		0
ENSP00000374529	2.215	1.01e-09	D	CCNK	cyclin K						0	0		0
ENSP00000374529	2.024	2.35e-05	D	CCNK	cyclin K						0	0		0
ENSP00000363836	-2.75	0.000802	D	CCNY	cyclin Y						0	0		0
ENSP00000363836	-3.816	4.55e-19	D	CCNY	cyclin Y						0	0		0
ENSP00000361160	2.743	1.4e-13	D	CCSER2	coiled-coil serine rich protein 2						0	0		0
ENSP00000361160	3.003	1.08e-12	D	CCSER2	coiled-coil serine rich protein 2						0	0		0
ENSP00000299300	2.004	6.72e-08	D	CCT2	chaperonin containing TCP1 subunit 2						0	0		0
ENSP00000299300	1.847	1.71e-08	D	CCT2	chaperonin containing TCP1 subunit 2						0	0		0
ENSP00000295688	5.538	1.41e-63	D	CCT3	chaperonin containing TCP1 subunit 3						0	0		0
ENSP00000295688	2.615	6.58e-17	D	CCT3	chaperonin containing TCP1 subunit 3						0	0		0
ENSP00000280326	2.866	9.33e-19	D	CCT5	chaperonin containing TCP1 subunit 5						0	0		0
ENSP00000280326	3.034	4.49e-21	D	CCT5	chaperonin containing TCP1 subunit 5						0	0		0
ENSP00000275603	3.54	6.59e-28	D	CCT6A	chaperonin containing TCP1 subunit 6A						0	0		0
ENSP00000275603	1.993	2.32e-09	D	CCT6A	chaperonin containing TCP1 subunit 6A						0	0		0
NP_001305757.1	-2.36	7.05e-07	D	CD200	CD200 molecule						0	0		0
NP_001305757.1	-2.538	4.68e-07	D	CD200	CD200 molecule						0	0		0
AAH22522.1	-3.746	6.79e-08	D	CD200	CD200 molecule						0	0		0
ENSP00000420298	-2.388	0.000144	D	CD200	CD200 molecule						0	0		0
ENSP00000420298	-2.137	0.00481	D	CD200	CD200 molecule						0	0		0
ENSP00000315477	-2.262	0.00149	D	CD209	CD209 molecule						0	0		0
ENSP00000315477	-3.13	9.91e-05	D	CD209	CD209 molecule						0	0		0
NP_001172030.1	2.623	0.00269	D	CD22	CD22 molecule						0	0		0
ENSP00000085219	-1.771	0.00231	D	CD22	CD22 molecule						0	0		0
ENSP00000320084	2.75	1.19e-10	D	CD276	CD276 molecule						0	0		0
ENSP00000320084	-0.94	0.00892	D	CD276	CD276 molecule						0	0		0
AAH62581.1	-2.076	1.88e-07	D	CD276	CD276 molecule						0	0		0
ENSP00000353259	4.568	0.000211	D	CD300A	CD300a molecule						0	0		0
ENSP00000353259	5.549	1.31e-06	D	CD300A	CD300a molecule						0	0		0
NP_001309350.1	0.962	0.00407	D	CD40	CD40 molecule						1	0		1
ENSP00000361359	-0.928	0.00124	D	CD40	CD40 molecule						0	1		1
ENSP00000313875	2.235	5.23e-11	D	CD46	CD46 molecule						1	0		1
ENSP00000313875	-0.954	0.00863	D	CD46	CD46 molecule						0	1		1
ENSP00000313875	-1.381	4.37e-05	D	CD46	CD46 molecule						0	0		0
NP_000551.1	2.509	0.000684	D	CD53	CD53 molecule						0	0		0
NP_000551.1	-1.802	0.00777	D	CD53	CD53 molecule						0	0		0
ENSP00000358501	2.035	3.36e-11	D	CD58	CD58 molecule						0	0		0
ENSP00000358501	1.457	8.25e-07	D	CD58	CD58 molecule						0	0		0
ENSP00000009530	-1.155	0.00154	D	CD74	CD74 molecule						0	0		0
ENSP00000009530	-1.992	1.03e-10	D	CD74	CD74 molecule						0	0		0
NP_001020330.1	-2.052	1.55e-10	D	CD74	CD74 molecule						0	0		0
AAB53110.1	-1.986	8.72e-08	D	CD93	CD93 molecule						0	0		0
ENSP00000246006	-3.029	1.72e-13	D	CD93	CD93 molecule						0	0		0
ENSP00000364389	-3.819	3.99e-30	D	CDC14B	cell division cycle 14B						0	0		0
ENSP00000364389	-4.035	2.46e-21	D	CDC14B	cell division cycle 14B						0	0		0
ENSP00000434614	2.109	3.83e-15	D	CDC27	cell division cycle 27						0	0		0
ENSP00000434614	2.124	1.1e-18	D	CDC27	cell division cycle 27						0	0		0
ENSP00000215574	1.135	0.000257	D	CDC34	cell division cycle 34, ubiqiutin conjugating enzyme						1	0		1
ENSP00000215574	-1.418	5.24e-06	D	CDC34	cell division cycle 34, ubiqiutin conjugating enzyme						0	1		1
ENSP00000222005	6.284	1.05e-40	D	CDC37	cell division cycle 37, HSP90 cochaperone						0	0		0
ENSP00000222005	5.652	1.08e-66	D	CDC37	cell division cycle 37, HSP90 cochaperone						0	0		0
NP_036253.2	2.941	1.48e-19	D	CDC42EP4	CDC42 effector protein 4						0	0		0
NP_036253.2	2.991	1.14e-19	D	CDC42EP4	CDC42 effector protein 4						0	0		0
ENSP00000301200	3.364	2.61e-34	D	CDC42EP5	CDC42 effector protein 5						0	0		0
ENSP00000301200	3.076	2.04e-28	D	CDC42EP5	CDC42 effector protein 5						0	0		0
NP_060425.2	4.479	1.23e-63	D	CDCA4	cell division cycle associated 4						1	0		1
ENSP00000337226	-2.1	1.29e-06	D	CDCA4	cell division cycle associated 4						0	1		1
ENSP00000437790	-2.12	1.5e-09	D	CDH22	cadherin 22						0	0		0
ENSP00000437790	-4.294	0.000121	D	CDH22	cadherin 22						0	0		0
ENSP00000378699	-2.177	0.000255	D	CDK1	cyclin dependent kinase 1						0	0		0
ENSP00000378699	-2.481	6.25e-05	D	CDK1	cyclin dependent kinase 1						0	0		0
ENSP00000398880	1.871	2.14e-11	D	CDK12	cyclin dependent kinase 12						0	0		0
ENSP00000398880	1.186	9.21e-06	D	CDK12	cyclin dependent kinase 12						0	0		0
ENSP00000181839	0.934	0.000359	D	CDK13	cyclin dependent kinase 13						0	0		0
ENSP00000181839	0.777	0.0055	D	CDK13	cyclin dependent kinase 13						0	0		0
ENSP00000369390	-1.782	0.00269	D	CDK14	cyclin dependent kinase 14						0	0		0
ENSP00000369390	-1.986	0.0022	D	CDK14	cyclin dependent kinase 14						0	0		0
ENSP00000261692	3.014	1.63e-16	D	CDK2AP1	cyclin dependent kinase 2 associated protein 1						0	0		0
ENSP00000261692	1.236	0.000241	D	CDK2AP1	cyclin dependent kinase 2 associated protein 1						0	0		0
ENSP00000257904	-2.398	7.19e-05	D	CDK4	cyclin dependent kinase 4						0	0		0
ENSP00000257904	-3.223	8.28e-15	D	CDK4	cyclin dependent kinase 4						0	0		0
ENSP00000419782	1.277	0.000204	D	CDK5	cyclin dependent kinase 5						0	0		0
ENSP00000419782	1.461	0.000519	D	CDK5	cyclin dependent kinase 5						0	0		0
ENSP00000384849	-2.896	0.00481	D	CDKN1A	cyclin dependent kinase inhibitor 1A						0	0		0
ENSP00000384849	-5.964	2.68e-08	D	CDKN1A	cyclin dependent kinase inhibitor 1A						0	0		0
ENSP00000228872	1.943	3.15e-10	D	CDKN1B	cyclin dependent kinase inhibitor 1B						0	0		0
ENSP00000228872	1.669	1.74e-09	D	CDKN1B	cyclin dependent kinase inhibitor 1B						0	0		0
AAF69497.1	1.686	3.42e-08	D	CDKN1B	cyclin dependent kinase inhibitor 1B						0	0		0
ENSP00000427108	2.063	1.6e-07	D	CDKN2AIP	CDKN2A interacting protein						0	0		0
ENSP00000427108	1.516	5.54e-07	D	CDKN2AIP	CDKN2A interacting protein						0	0		0
ENSP00000250535	3.61	8.42e-18	D	CDO1	cysteine dioxygenase type 1						0	0		0
ENSP00000250535	-1.783	1.32e-08	D	CDO1	cysteine dioxygenase type 1						0	0		0
NP_001793.1	7.49	5.75e-18	D	CDR2	cerebellar degeneration related protein 2						0	0		0
NP_001793.1	-4.262	1.57e-12	D	CDR2	cerebellar degeneration related protein 2						0	0		0
ENSP00000427514	3.903	1.42e-31	D	CEBPA	CCAAT enhancer binding protein alpha						0	0		0
ENSP00000427514	2.701	3.71e-15	D	CEBPA	CCAAT enhancer binding protein alpha						0	0		0
ENSP00000284000	1.664	3.24e-10	D	CEBPG	CCAAT enhancer binding protein gamma						0	0		0
ENSP00000284000	1.774	3.1e-12	D	CEBPG	CCAAT enhancer binding protein gamma						0	0		0
ENSP00000443926	0.899	0.000849	D	CELF2	CUGBP Elav-like family member 2						0	0		0
ENSP00000443926	-0.71	0.00872	D	CELF2	CUGBP Elav-like family member 2						0	0		0
ENSP00000290583	7.44	9.84e-05	D	CELF3	CUGBP Elav-like family member 3						0	0		0
ENSP00000290583	2.929	2.19e-06	D	CELF3	CUGBP Elav-like family member 3						0	0		0
ENSP00000378177	-2.007	0.00211	D	CEMIP	cell migration inducing hyaluronidase 1						0	0		0
ENSP00000378177	-3.495	0.000161	D	CEMIP	cell migration inducing hyaluronidase 1						0	0		0
ENSP00000376168	-2.87	0.00018	D	CENPX	centromere protein X						0	0		0
ENSP00000376168	-4.655	0.00026	D	CENPX	centromere protein X						0	0		0
ENSP00000356579	1.517	1.27e-06	D	CEP350	centrosomal protein 350						0	0		0
ENSP00000356579	1.047	2.9e-05	D	CEP350	centrosomal protein 350						0	0		0
ENSP00000355812	0.775	0.00836	D	CEP43	centrosomal protein 43						0	0		0
ENSP00000355812	-5.458	2.07e-05	D	CEP43	centrosomal protein 43						0	0		0
ENSP00000369862	1.14	1.6e-05	D	CERT1	ceramide transporter 1						0	0		0
ENSP00000369862	-2.511	1.42e-07	D	CERT1	ceramide transporter 1						0	0		0
ENSP00000369862	-2.674	0.000166	D	CERT1	ceramide transporter 1						0	0		0
ENSP00000385452	3.596	7.85e-29	D	CGREF1	cell growth regulator with EF-hand domain 1						0	0		0
ENSP00000385452	3.254	4.63e-20	D	CGREF1	cell growth regulator with EF-hand domain 1						0	0		0
ENSP00000216420	1.688	1.36e-07	D	CGRRF1	cell growth regulator with ring finger domain 1						0	0		0
ENSP00000216420	1.379	9e-05	D	CGRRF1	cell growth regulator with ring finger domain 1						0	0		0
ENSP00000423812	3.146	1.03e-08	D	CHAD	chondroadherin						1	0		1
AAC13410.1	-1.805	1.07e-09	D	CHAD	chondroadherin						0	1		1
ENSP00000295767	2.727	1.15e-13	D	CHCHD4	coiled-coil-helix-coiled-coil-helix domain containing 4						0	0		0
ENSP00000295767	2.12	6.11e-05	D	CHCHD4	coiled-coil-helix-coiled-coil-helix domain containing 4						0	0		0
ENSP00000349508	1.595	1.88e-06	D	CHD4	chromodomain helicase DNA binding protein 4						1	0		1
ENSP00000349508	-0.949	0.00367	D	CHD4	chromodomain helicase DNA binding protein 4						0	1		1
ENSP00000349508	-2.237	1.58e-11	D	CHD4	chromodomain helicase DNA binding protein 4						0	0		0
ENSP00000457466	1.54	3.97e-07	D	CHD9	chromodomain helicase DNA binding protein 9						0	0		0
ENSP00000457466	1.366	4.79e-07	D	CHD9	chromodomain helicase DNA binding protein 9						0	0		0
XP_011521400.1	2.44	7.22e-13	D	CHMP1A	charged multivesicular body protein 1A						0	0		0
XP_011521400.1	2.24	6.46e-12	D	CHMP1A	charged multivesicular body protein 1A						0	0		0
ENSP00000380998	1.673	4.65e-09	D	CHMP1A	charged multivesicular body protein 1A						0	0		0
NP_789782.1	1.326	1.01e-05	D	CHMP4B	charged multivesicular body protein 4B						0	0		0
ENSP00000217402	1.111	0.00101	D	CHMP4B	charged multivesicular body protein 4B						0	0		0
ENSP00000319255	7.749	1.43e-47	D	CHORDC1	cysteine and histidine rich domain containing 1						0	0		0
ENSP00000319255	2.285	2.99e-13	D	CHORDC1	cysteine and histidine rich domain containing 1						0	0		0
ENSMUSP00000033152	-2.591	7.31e-15	D	CHP2	calcineurin like EF-hand protein 2						0	0		0
ENSMUSP00000033152	-2.325	1.26e-07	D	CHP2	calcineurin like EF-hand protein 2						0	0		0
ENSP00000243776	2.779	2.59e-14	D	CHPF	chondroitin polymerizing factor						0	0		0
ENSP00000243776	2.431	4.52e-15	D	CHPF	chondroitin polymerizing factor						0	0		0
ENSP00000229266	1.014	0.000349	D	CHPT1	choline phosphotransferase 1						0	0		0
ENSP00000229266	0.846	0.00173	D	CHPT1	choline phosphotransferase 1						0	0		0
ENSP00000317404	1.408	6.98e-07	D	CHST13	carbohydrate sulfotransferase 13						1	0		1
ENSP00000317404	-3.397	7.2e-09	D	CHST13	carbohydrate sulfotransferase 13						0	1		1
ENSP00000254190	1.97	7.9e-05	D	CHSY1	chondroitin sulfate synthase 1						0	0		0
ENSP00000254190	1.58	0.000101	D	CHSY1	chondroitin sulfate synthase 1						0	0		0
XP_016856482.1	3.555	3.56e-18	D	CHTOP	chromatin target of PRMT1						0	0		0
ENSP00000357679	0.975	0.000672	D	CHTOP	chromatin target of PRMT1						0	0		0
ENSP00000357679	0.766	0.00604	D	CHTOP	chromatin target of PRMT1						0	0		0
ENSP00000359424	-1.175	7.37e-06	D	CHUK	component of inhibitor of nuclear factor kappa B kinase complex						0	0		0
ENSP00000359424	-1.513	7.66e-08	D	CHUK	component of inhibitor of nuclear factor kappa B kinase complex						0	0		0
ENSP00000418287	-1.304	1.52e-06	D	CIAO1	cytosolic iron-sulfur assembly component 1						0	0		0
ENSP00000418287	-3.206	3.39e-09	D	CIAO1	cytosolic iron-sulfur assembly component 1						0	0		0
ENSP00000251588	1.529	4.07e-07	D	CIAO3	cytosolic iron-sulfur assembly component 3						0	0		0
ENSP00000251588	1.551	2.02e-09	D	CIAO3	cytosolic iron-sulfur assembly component 3						0	0		0
ENSP00000290363	4.21	1.36e-58	D	CIART	circadian associated repressor of transcription						0	0		0
ENSP00000290363	2.452	9.81e-11	D	CIART	circadian associated repressor of transcription						1	0		1
NP_001287768.1	-3.639	5.49e-14	D	CIART	circadian associated repressor of transcription						0	1		1
ENSP00000349458	-1.329	7.95e-05	D	CILK1	ciliogenesis associated kinase 1						0	0		0
ENSP00000349458	-3.623	3.51e-24	D	CILK1	ciliogenesis associated kinase 1						0	0		0
NP_219494.2	2.949	3.71e-15	D	CIPC	CLOCK interacting pacemaker						0	0		0
ENSP00000355319	2.261	3.44e-08	D	CIPC	CLOCK interacting pacemaker						0	0		0
NP_001287744.1	-2.356	5.24e-13	D	CIRBP	cold inducible RNA binding protein						0	0		0
NP_001287758.1	-2.801	7.45e-19	D	CIRBP	cold inducible RNA binding protein						0	0		0
NP_001287744.1	-2.696	2.82e-17	D	CIRBP	cold inducible RNA binding protein						0	0		0
NP_001271.1	-3.56	3.31e-30	D	CIRBP	cold inducible RNA binding protein						0	0		0
NP_001287744.1	-3.504	2.22e-25	D	CIRBP	cold inducible RNA binding protein						0	0		0
ENSP00000273986	3.695	1.07e-35	D	CISD2	CDGSH iron sulfur domain 2						0	0		0
ENSP00000273986	3.84	6.26e-27	D	CISD2	CDGSH iron sulfur domain 2						0	0		0
ENSP00000409346	2.351	0.000107	D	CISH	cytokine inducible SH2 containing protein						0	0		0
ENSP00000409346	-1.572	0.000846	D	CISH	cytokine inducible SH2 containing protein						0	0		0
AAC51114.1	-1.508	9.84e-08	D	CITED2	Cbp/p300 interacting transactivator with Glu/Asp rich carboxy-terminal domain 2						0	0		0
NP_001161860.1	-2.724	7.2e-12	D	CITED2	Cbp/p300 interacting transactivator with Glu/Asp rich carboxy-terminal domain 2						0	0		0
EAW47892.1	-3.034	0.000123	D	CITED2	Cbp/p300 interacting transactivator with Glu/Asp rich carboxy-terminal domain 2						0	0		0
ENSP00000367265	2.455	1.79e-09	D	CKAP4	cytoskeleton associated protein 4						0	0		0
ENSP00000367265	2.351	1.19e-07	D	CKAP4	cytoskeleton associated protein 4						0	0		0
NP_001817.1	-2.267	0.00267	D	CKS1B	CDC28 protein kinase regulatory subunit 1B						0	0		0
NP_001817.1	-3.332	0.000253	D	CKS1B	CDC28 protein kinase regulatory subunit 1B						0	0		0
ENSP00000263710	-2.345	5.21e-13	D	CLASP1	cytoplasmic linker associated protein 1						0	0		0
ENSP00000263710	-4.639	2.91e-31	D	CLASP1	cytoplasmic linker associated protein 1						0	0		0
ENSP00000365256	3.535	5.86e-10	D	CLCN5	chloride voltage-gated channel 5						0	0		0
ENSP00000365256	1.874	7.64e-08	D	CLCN5	chloride voltage-gated channel 5						0	0		0
ENSP00000183605	5.307	0.000348	D	CLDN18	claudin 18						1	0		1
NP_057453.1	-2.44	3.97e-09	D	CLDN18	claudin 18						0	1		1
NP_001297.1	-2.745	1.41e-18	D	CLDN3	claudin 3						0	0		0
ENSP00000378577	-3.632	4.86e-24	D	CLDN3	claudin 3						0	0		0
XP_011518916.1	1.113	0.00526	D	CLEC4E	C-type lectin domain family 4 member E						1	0		1
XP_011518916.1	-1.483	6.29e-06	D	CLEC4E	C-type lectin domain family 4 member E						0	1		1
NP_055173.1	-2.57	1.87e-14	D	CLEC4E	C-type lectin domain family 4 member E						0	0		0
XP_011518916.1	-3.394	1.18e-08	D	CLEC4E	C-type lectin domain family 4 member E						0	0		0
NP_001308237.1	2.546	0.000133	D	CLEC4F	C-type lectin domain family 4 member F						0	0		0
NP_001308237.1	3.193	1.91e-09	D	CLEC4F	C-type lectin domain family 4 member F						0	0		0
ENSP00000326699	3.481	6.21e-20	D	CLGN	calmegin						0	0		0
ENSP00000326699	2.516	2.24e-10	D	CLGN	calmegin						0	0		0
ENSP00000429824	1.165	2.74e-05	D	CLINT1	clathrin interactor 1						0	0		0
ENSP00000429824	0.958	0.000347	D	CLINT1	clathrin interactor 1						0	0		0
ENSP00000429824	0.828	0.00642	D	CLINT1	clathrin interactor 1						0	0		0
ENSP00000223398	-1.667	0.000679	D	CLIP2	CAP-Gly domain containing linker protein 2						0	0		0
ENSP00000223398	-2.773	0.00289	D	CLIP2	CAP-Gly domain containing linker protein 2						0	0		0
ENSP00000357345	-1.264	7.5e-05	D	CLK2	CDC like kinase 2						0	0		0
ENSP00000357345	-2.588	4.56e-21	D	CLK2	CDC like kinase 2						0	0		0
ENSP00000249806	-2.274	6.94e-05	D	CLN6	CLN6 transmembrane ER protein						0	0		0
ENSP00000249806	-2.71	2.29e-12	D	CLN6	CLN6 transmembrane ER protein						0	0		0
ENSP00000328182	1.384	2.33e-06	D	CLN8	CLN8 transmembrane ER and ERGIC protein						0	0		0
ENSP00000328182	-1.632	0.00101	D	CLN8	CLN8 transmembrane ER and ERGIC protein						0	0		0
ENSP00000226951	-1.814	1.28e-07	D	CLNK	cytokine dependent hematopoietic cell linker						0	0		0
ENSP00000226951	-2.952	0.000238	D	CLNK	cytokine dependent hematopoietic cell linker						0	0		0
ENSP00000433919	-1.18	1.39e-05	D	CLNS1A	chloride nucleotide-sensitive channel 1A						0	0		0
NP_001284.1	-0.917	0.0083	D	CLNS1A	chloride nucleotide-sensitive channel 1A						0	0		0
ENSP00000402460	2.438	0.000773	D	CLSTN2	calsyntenin 2						0	0		0
ENSP00000402460	-1.312	0.00136	D	CLSTN2	calsyntenin 2						0	0		0
ENSP00000479606	1.948	1.59e-10	D	CLTC	clathrin heavy chain						0	0		0
ENSP00000479606	1.583	9.25e-07	D	CLTC	clathrin heavy chain						0	0		0
ENSP00000479606	1.133	0.000122	D	CLTC	clathrin heavy chain						0	0		0
ENSP00000479606	1.157	0.000411	D	CLTC	clathrin heavy chain						0	0		0
ENSP00000315130	7.688	5.41e-26	D	CLU	clusterin						0	0		0
ENSP00000315130	3.097	1.37e-10	D	CLU	clusterin						0	0		0
ENSP00000229329	3.378	2.86e-10	D	CMAS	cytidine monophosphate N-acetylneuraminic acid synthetase						0	0		0
ENSP00000229329	2.354	9.08e-11	D	CMAS	cytidine monophosphate N-acetylneuraminic acid synthetase						0	0		0
ENSP00000229329	1.992	7.25e-11	D	CMAS	cytidine monophosphate N-acetylneuraminic acid synthetase						0	0		0
ENSP00000335605	-1.602	0.00596	D	CMTM7	CKLF like MARVEL transmembrane domain containing 7						0	0		0
ENSP00000335605	-2.574	0.000206	D	CMTM7	CKLF like MARVEL transmembrane domain containing 7						0	0		0
ENSP00000216416	1.228	0.000732	D	CNIH1	cornichon family AMPA receptor auxiliary protein 1						0	0		0
ENSP00000216416	1.27	0.000165	D	CNIH1	cornichon family AMPA receptor auxiliary protein 1						0	0		0
ENSP00000263097	2.749	1.2e-12	D	CNN2	calponin 2						0	0		0
ENSP00000263097	1.499	1.69e-06	D	CNN2	calponin 2						0	0		0
ENSP00000273308	3.061	1.15e-20	D	CNPY2	canopy FGF signaling regulator 2						0	0		0
ENSP00000273308	2.397	1.15e-08	D	CNPY2	canopy FGF signaling regulator 2						0	0		0
BAG53116.1	-1.792	5.59e-06	D	CNTN4	contactin 4						0	0		0
ENSP00000380602	-3.304	2.68e-08	D	CNTN4	contactin 4						0	0		0
ENSP00000380602	-2.853	4.59e-16	D	CNTN4	contactin 4						0	0		0
ENSP00000380602	-3.703	4.44e-08	D	CNTN4	contactin 4						0	0		0
ENSP00000399013	-2.49	0.000294	D	CNTNAP5	contactin associated protein family member 5						0	0		0
ENSP00000399013	-3.459	3.59e-07	D	CNTNAP5	contactin associated protein family member 5						0	0		0
ENSP00000378912	-1.227	0.000716	D	COBL	cordon-bleu WH2 repeat protein						0	0		0
ENSP00000378912	-2.597	6.44e-10	D	COBL	cordon-bleu WH2 repeat protein						0	0		0
ENSP00000341360	-1.669	2.59e-07	D	COBLL1	cordon-bleu WH2 repeat protein like 1						0	0		0
ENSP00000341360	-2.558	6.05e-12	D	COBLL1	cordon-bleu WH2 repeat protein like 1						0	0		0
NP_001265389.1	-5.073	0.00152	D	COBLL1	cordon-bleu WH2 repeat protein like 1						0	0		0
ENSP00000299886	1.575	5.7e-07	D	COG1	component of oligomeric golgi complex 1						0	0		0
ENSP00000299886	1.178	0.000468	D	COG1	component of oligomeric golgi complex 1						0	0		0
ENSP00000240316	2.293	1.05e-06	D	COIL	coilin						0	0		0
ENSP00000240316	2.09	7.21e-07	D	COIL	coilin						0	0		0
ENSP00000348385	-2.085	1.33e-07	D	COL27A1	collagen type XXVII alpha 1 chain						0	0		0
ENSP00000348385	-2.516	1.42e-07	D	COL27A1	collagen type XXVII alpha 1 chain						0	0		0
ENSP00000300527	-1.013	0.00197	D	COL6A2	collagen type VI alpha 2 chain						0	0		0
ENSP00000300527	-1.967	2.06e-07	D	COL6A2	collagen type VI alpha 2 chain						0	0		0
ENSP00000349790	3.267	0.00111	D	COL9A1	collagen type IX alpha 1 chain						0	0		0
ENSP00000349790	4.643	5.48e-06	D	COL9A1	collagen type IX alpha 1 chain						0	0		0
ENSP00000411770	-3.589	5.75e-20	D	COLEC11	collectin subfamily member 11						0	0		0
ENSP00000411770	-3.576	2.82e-19	D	COLEC11	collectin subfamily member 11						0	0		0
ENSP00000252599	3.397	8.17e-29	D	COLGALT1	collagen beta(1-O)galactosyltransferase 1						0	0		0
ENSP00000252599	1.008	0.003	D	COLGALT1	collagen beta(1-O)galactosyltransferase 1						0	0		0
ENSP00000308236	-1.399	0.000405	D	COMMD1	copper metabolism domain containing 1						0	0		0
ENSP00000308236	-2.259	2.33e-14	D	COMMD1	copper metabolism domain containing 1						0	0		0
ENSP00000357048	1.411	3.12e-06	D	COPA	COPI coat complex subunit alpha						0	0		0
ENSP00000357048	1.346	2.03e-05	D	COPA	COPI coat complex subunit alpha						0	0		0
ENSP00000249923	2.696	2.32e-15	D	COPB1	COPI coat complex subunit beta 1						0	0		0
ENSP00000249923	2.203	1.6e-11	D	COPB1	COPI coat complex subunit beta 1						0	0		0
ENSP00000329419	2.666	3.09e-14	D	COPB2	COPI coat complex subunit beta 2						0	0		0
ENSP00000329419	2.558	1.4e-15	D	COPB2	COPI coat complex subunit beta 2						0	0		0
NP_004757.1	2.501	8.48e-14	D	COPB2	COPI coat complex subunit beta 2						0	0		0
ENSP00000402346	1.817	4.24e-08	D	COPG2	COPI coat complex subunit gamma 2						0	0		0
ENSP00000402346	1.659	4.09e-07	D	COPG2	COPI coat complex subunit gamma 2						0	0		0
ENSP00000304147	-2.184	8.41e-09	D	COPS9	COP9 signalosome subunit 9						0	0		0
ENSP00000304147	-2.227	1.12e-16	D	COPS9	COP9 signalosome subunit 9						0	0		0
ENSP00000262507	-1.041	6.54e-05	D	COQ9	coenzyme Q9						0	0		0
ENSP00000262507	-1.363	7.15e-07	D	COQ9	coenzyme Q9						0	0		0
ENSP00000219150	-1.324	2.73e-05	D	CORO1A	coronin 1A						0	0		0
ENSP00000219150	-1.693	1.73e-08	D	CORO1A	coronin 1A						0	0		0
ENSP00000343746	2.381	6.11e-09	D	CORO2A	coronin 2A						0	0		0
ENSP00000343746	2.41	9.91e-16	D	CORO2A	coronin 2A						0	0		0
ENSP00000262428	-0.747	0.00981	D	COTL1	coactosin like F-actin binding protein 1						0	0		0
ENSP00000262428	-1.327	3.12e-05	D	COTL1	coactosin like F-actin binding protein 1						0	0		0
NP_001853.2	-1.563	1.73e-08	D	COX5B	cytochrome c oxidase subunit 5B						0	0		0
CAG46528.1	-2.128	1.03e-15	D	COX5B	cytochrome c oxidase subunit 5B						0	0		0
NP_004364.2	-2.082	1.91e-10	D	COX6A1	cytochrome c oxidase subunit 6A1						0	0		0
NP_004364.2	-1.993	1.62e-09	D	COX6A1	cytochrome c oxidase subunit 6A1						0	0		0
ENSP00000265085	1.156	0.000784	D	CPEB4	cytoplasmic polyadenylation element binding protein 4						0	0		0
ENSP00000265085	1.189	9.62e-06	D	CPEB4	cytoplasmic polyadenylation element binding protein 4						0	0		0
ENSP00000299721	8.283	2.6e-15	D	CPLX4	complexin 4						0	0		0
ENSP00000299721	3.793	0.000342	D	CPLX4	complexin 4						0	0		0
ENSP00000292476	1.872	5.93e-09	D	CPSF4	cleavage and polyadenylation specific factor 4						0	0		0
ENSP00000292476	1.164	0.00688	D	CPSF4	cleavage and polyadenylation specific factor 4						0	0		0
ENSP00000266679	0.99	0.000218	D	CPSF6	cleavage and polyadenylation specific factor 6						0	0		0
ENSP00000266679	0.844	0.000917	D	CPSF6	cleavage and polyadenylation specific factor 6						0	0		0
ENSP00000265641	1.606	2.09e-07	D	CPT1A	carnitine palmitoyltransferase 1A						0	0		0
ENSP00000265641	1.215	5.9e-05	D	CPT1A	carnitine palmitoyltransferase 1A						0	0		0
ENSP00000379011	-2.823	2.07e-13	D	CPT1B	carnitine palmitoyltransferase 1B						0	0		0
ENSP00000379011	-2.984	9.8e-05	D	CPT1B	carnitine palmitoyltransferase 1B						0	0		0
ENSP00000369979	-3.052	3.46e-19	D	CPXM1	carboxypeptidase X, M14 family member 1						0	0		0
ENSP00000369979	-3.302	1.39e-12	D	CPXM1	carboxypeptidase X, M14 family member 1						0	0		0
ENSP00000315013	-1.9	0.00699	D	CRAT	carnitine O-acetyltransferase						0	0		0
ENSP00000315013	-2.9	0.000187	D	CRAT	carnitine O-acetyltransferase						0	0		0
ENSMUSP00000094902	-1.869	2.28e-07	D	Crb3	crumbs family member 3						0	0		0
ENSMUSP00000094902	-2.95	1.42e-17	D	Crb3	crumbs family member 3						0	0		0
ENSP00000342136	2.775	4.76e-16	D	CREB3	cAMP responsive element binding protein 3						0	0		0
ENSP00000342136	2.396	7.53e-13	D	CREB3	cAMP responsive element binding protein 3						0	0		0
ENSP00000329140	2.432	1.1e-20	D	CREB3L2	cAMP responsive element binding protein 3 like 2						0	0		0
ENSP00000329140	1.879	3.1e-12	D	CREB3L2	cAMP responsive element binding protein 3 like 2						0	0		0
ENSP00000357596	1.056	7.31e-05	D	CREB3L4	cAMP responsive element binding protein 3 like 4						0	0		0
ENSP00000357596	1.089	0.00154	D	CREB3L4	cAMP responsive element binding protein 3 like 4						0	0		0
ENSP00000296953	3.414	6.76e-31	D	CREBRF	CREB3 regulatory factor						0	0		0
ENSP00000296953	2.812	1.24e-23	D	CREBRF	CREB3 regulatory factor						0	0		0
XP_005265878.1	-1.832	0.00879	D	CREBRF	CREB3 regulatory factor						0	0		0
ENSP00000265372	8.028	7.31e-56	D	CREM	cAMP responsive element modulator						0	0		0
ENSP00000265372	2.817	1.35e-17	D	CREM	cAMP responsive element modulator						0	0		0
ENSP00000265372	1.959	4.03e-10	D	CREM	cAMP responsive element modulator						0	0		0
ENSP00000300574	4.029	7.73e-16	D	CRK	CRK proto-oncogene, adaptor protein						0	0		0
ENSP00000300574	2.592	4.05e-22	D	CRK	CRK proto-oncogene, adaptor protein						0	0		0
ENSP00000300574	1.794	2.88e-13	D	CRK	CRK proto-oncogene, adaptor protein						0	0		0
ENSP00000300574	1.218	5.98e-05	D	CRK	CRK proto-oncogene, adaptor protein						0	0		0
ENSP00000413575	-1.716	6.62e-08	D	CROT	carnitine O-octanoyltransferase						0	0		0
ENSP00000413575	-2.461	1.95e-17	D	CROT	carnitine O-octanoyltransferase						0	0		0
NP_000558.2	1.903	0.00381	D	CRP	C-reactive protein						1	0		1
NP_000558.2	-2.558	7.96e-07	D	CRP	C-reactive protein						0	1		1
NP_000558.2	-3.427	1.77e-12	D	CRP	C-reactive protein						0	0		0
ACP18852.1	12.221	6.07e-12	D	CRYAB	crystallin alpha B						0	0		0
ACP18852.1	6.785	2.58e-18	D	CRYAB	crystallin alpha B						0	0		0
ENSP00000215855	5.461	1.28e-10	D	CRYBB3	crystallin beta B3						0	0		0
ENSP00000215855	-4.604	3.64e-16	D	CRYBB3	crystallin beta B3						0	0		0
XP_011539975.1	2.607	9.64e-18	D	CRYBG2	crystallin beta-gamma domain containing 2						0	0		0
NP_001034864.2	-1.258	9.31e-05	D	CRYBG2	crystallin beta-gamma domain containing 2						0	0		0
ENSP00000342056	2.098	4.49e-13	D	CS	citrate synthase						0	0		0
ENSP00000342056	-0.871	0.000804	D	CS	citrate synthase						0	0		0
ENSP00000302485	6.578	3.32e-06	D	CSDC2	cold shock domain containing C2						0	0		0
ENSP00000302485	5.236	4.02e-18	D	CSDC2	cold shock domain containing C2						0	0		0
NP_055275.1	4.775	2.21e-40	D	CSDC2	cold shock domain containing C2						0	0		0
ENSP00000286301	-1.327	0.000428	D	CSF1R	colony stimulating factor 1 receptor						0	0		0
ENSP00000286301	-1.96	0.000569	D	CSF1R	colony stimulating factor 1 receptor						0	0		0
ENSP00000220003	-1.065	0.000526	D	CSK	C-terminal Src kinase						0	0		0
ENSP00000220003	-1.356	0.000752	D	CSK	C-terminal Src kinase						0	0		0
ENSP00000220003	-1.562	5.97e-09	D	CSK	C-terminal Src kinase						0	0		0
ENSP00000324464	1.799	3.45e-11	D	CSNK1D	casein kinase 1 delta						0	0		0
ENSP00000324464	1.147	4.88e-06	D	CSNK1D	casein kinase 1 delta						1	0		1
ENSP00000324464	-2.164	5.98e-11	D	CSNK1D	casein kinase 1 delta						0	1		1
ENSP00000217244	1.533	1.43e-08	D	CSNK2A1	casein kinase 2 alpha 1						0	0		0
ENSP00000217244	0.96	0.000729	D	CSNK2A1	casein kinase 2 alpha 1						0	0		0
ENSP00000217244	1.063	0.000362	D	CSNK2A1	casein kinase 2 alpha 1						0	0		0
ENSP00000217244	1.036	0.00163	D	CSNK2A1	casein kinase 2 alpha 1						0	0		0
ENSP00000262506	1.296	0.000119	D	CSNK2A2	casein kinase 2 alpha 2						0	0		0
ENSP00000262506	1.283	0.0048	D	CSNK2A2	casein kinase 2 alpha 2						0	0		0
ENSP00000273153	3.662	1.08e-26	D	CSRNP1	cysteine and serine rich nuclear protein 1						0	0		0
ENSP00000273153	3.409	1.71e-20	D	CSRNP1	cysteine and serine rich nuclear protein 1						0	0		0
NP_000091.1	-1.516	8.18e-07	D	CSTB	cystatin B						0	0		0
ENSMUSP00000005185	-1.532	2.01e-07	D	CSTB	cystatin B						0	0		0
NP_001077383.1	2.068	7.47e-06	D	CTBP2	C-terminal binding protein 2						0	0		0
NP_001077383.1	0.989	0.000949	D	CTBP2	C-terminal binding protein 2						0	0		0
ENSP00000311825	-2.324	7.63e-09	D	CTBP2	C-terminal binding protein 2						0	0		0
ENSP00000311825	-2.781	5.61e-13	D	CTBP2	C-terminal binding protein 2						0	0		0
ENSP00000273062	-2.579	3.66e-14	D	CTDSP1	CTD small phosphatase 1						0	0		0
ENSP00000273062	-2.701	2.79e-13	D	CTDSP1	CTD small phosphatase 1						0	0		0
ENSP00000381148	-1.139	2.48e-05	D	CTDSP2	CTD small phosphatase 2						0	0		0
ENSP00000381148	-3.386	6.53e-28	D	CTDSP2	CTD small phosphatase 2						0	0		0
ENSP00000260327	-0.857	0.00779	D	CTDSPL2	CTD small phosphatase like 2						0	0		0
CAH10508.1	-1.695	0.00213	D	CTDSPL2	CTD small phosphatase like 2						0	0		0
ENSMUSP00000021880	3.478	1.43e-08	D	Ctla2a/Ctla2b	cytotoxic T lymphocyte-associated protein 2 beta						1	0		1
ENSMUSP00000021880	-2.268	1.24e-11	D	Ctla2a/Ctla2b	cytotoxic T lymphocyte-associated protein 2 beta						0	1		1
NP_001896.2	1.967	1.05e-08	D	CTPS1	CTP synthase 1						1	0		1
NP_001896.2	-1.093	6.93e-05	D	CTPS1	CTP synthase 1						0	1		1
ENSP00000227266	-0.849	0.00924	D	CTSC	cathepsin C						0	0		0
ENSP00000227266	-1.313	1.63e-05	D	CTSC	cathepsin C						0	0		0
ENSP00000236671	-1.107	0.000806	D	CTSD	cathepsin D						0	0		0
ENSP00000236671	-1.429	1.15e-05	D	CTSD	cathepsin D						0	0		0
ENSP00000271651	-1.228	0.00189	D	CTSK	cathepsin K						0	0		0
ENSP00000271651	-2.779	9.65e-14	D	CTSK	cathepsin K						0	0		0
NP_001188504.1	-1.086	0.0053	D	CTSV	cathepsin V						0	0		0
NP_001188504.1	-2.456	0.000279	D	CTSV	cathepsin V						0	0		0
ENSP00000217131	-1.127	0.000165	D	CTSZ	cathepsin Z						0	0		0
ENSP00000217131	-1.206	0.000845	D	CTSZ	cathepsin Z						0	0		0
ENSP00000462717	-1.483	1.72e-07	D	CUEDC1	CUE domain containing 1						0	0		0
ENSP00000462717	-2.579	6.89e-07	D	CUEDC1	CUE domain containing 1						0	0		0
ENSP00000264414	1.45	4.31e-08	D	CUL3	cullin 3						0	0		0
ENSP00000264414	0.942	0.000208	D	CUL3	cullin 3						0	0		0
ENSP00000364589	1.004	0.000308	D	CUL4A	cullin 4A						0	0		0
ENSP00000364589	1.069	0.000729	D	CUL4A	cullin 4A						0	0		0
ENSP00000354468	-1.232	3.01e-06	D	CYB5R3	cytochrome b5 reductase 3						0	0		0
ENSP00000354468	-1.8	1.3e-09	D	CYB5R3	cytochrome b5 reductase 3						0	0		0
ENSMUSP00000028430	3.498	5.64e-25	D	Cyct	cytochrome c, testis						0	0		0
ENSMUSP00000028430	0.878	0.00835	D	Cyct	cytochrome c, testis						0	0		0
ENSP00000392025	2.467	4.98e-20	D	CYLD	CYLD lysine 63 deubiquitinase						0	0		0
NP_001365683.1	1.613	0.00023	D	CYLD	CYLD lysine 63 deubiquitinase						0	0		0
ENSP00000369050	-5.136	7.26e-43	D	CYP1A1	cytochrome P450 family 1 subfamily A member 1						0	0		0
ENSP00000369050	-5.892	7.44e-27	D	CYP1A1	cytochrome P450 family 1 subfamily A member 1						0	0		0
ENSP00000228606	-7.52	2.32e-08	D	CYP27B1	cytochrome P450 family 27 subfamily B member 1						0	0		0
ENSP00000228606	-8.822	9.31e-23	D	CYP27B1	cytochrome P450 family 27 subfamily B member 1						0	0		0
ENSP00000260682	2.506	5.09e-13	D	CYP2C9	cytochrome P450 family 2 subfamily C member 9						0	0		0
ENSP00000260682	2.307	3.66e-12	D	CYP2C9	cytochrome P450 family 2 subfamily C member 9						0	0		0
ABO41976.1	5.181	9.55e-10	D	CYP2F1	cytochrome P450 family 2 subfamily F member 1						1	0		1
ABO41976.1	-1.622	3.29e-06	D	CYP2F1	cytochrome P450 family 2 subfamily F member 1						0	1		1
ABO41976.1	-1.342	0.000217	D	CYP2F1	cytochrome P450 family 2 subfamily F member 1						0	0		0
NP_000766.2	-1.202	0.000375	D	CYP2J2	cytochrome P450 family 2 subfamily J member 2						0	0		0
NP_000766.2	-1.147	7.24e-05	D	CYP2J2	cytochrome P450 family 2 subfamily J member 2						0	0		0
NP_000766.2	-1.359	0.000327	D	CYP2J2	cytochrome P450 family 2 subfamily J member 2						0	0		0
NP_000766.2	-1.916	0.000531	D	CYP2J2	cytochrome P450 family 2 subfamily J member 2						0	0		0
NP_000766.2	-1.771	6.05e-08	D	CYP2J2	cytochrome P450 family 2 subfamily J member 2						0	0		0
NP_006659.1	-1.139	0.00644	D	CYP46A1	cytochrome P450 family 46 subfamily A member 1						0	0		0
NP_006659.1	-1.59	1.12e-05	D	CYP46A1	cytochrome P450 family 46 subfamily A member 1						0	0		0
NP_006659.1	-1.722	2.56e-07	D	CYP46A1	cytochrome P450 family 46 subfamily A member 1						0	0		0
ENSP00000311095	-2.023	7.78e-09	D	CYP4A11	cytochrome P450 family 4 subfamily A member 11						0	0		0
ENSP00000311095	-1.742	3.24e-07	D	CYP4A11	cytochrome P450 family 4 subfamily A member 11						0	0		0
ENSP00000318867	2.869	7.69e-15	D	CYP8B1	cytochrome P450 family 8 subfamily B member 1						0	0		0
ENSP00000318867	1.02	0.00393	D	CYP8B1	cytochrome P450 family 8 subfamily B member 1						0	0		0
ENSP00000362217	-1.805	0.000297	D	DACH2	dachshund family transcription factor 2						0	0		0
ENSP00000362217	-2.371	2.19e-07	D	DACH2	dachshund family transcription factor 2						0	0		0
NP_055141.2	-2.746	0.000287	D	DAPK2	death associated protein kinase 2						0	0		0
ENSP00000261891	-2.124	0.000286	D	DAPK2	death associated protein kinase 2						0	0		0
NP_001350659.1	-4.761	1.76e-05	D	DAPK2	death associated protein kinase 2						0	0		0
ENSP00000393183	2.069	3.6e-12	D	DCAF1	DDB1 and CUL4 associated factor 1						0	0		0
ENSP00000393183	1.061	0.00154	D	DCAF1	DDB1 and CUL4 associated factor 1						0	0		0
ENSP00000341351	1.495	1.47e-07	D	DCAF5	DDB1 and CUL4 associated factor 5						1	0		1
ENSP00000341351	-1.659	2.83e-06	D	DCAF5	DDB1 and CUL4 associated factor 5						0	1		1
ENSP00000483236	1.475	1.27e-07	D	DCAF7	DDB1 and CUL4 associated factor 7						0	0		0
ENSP00000483236	0.988	0.000145	D	DCAF7	DDB1 and CUL4 associated factor 7						0	0		0
ENSP00000052754	-1.196	0.000109	D	DCN	decorin						0	0		0
ENSP00000052754	-1.408	2.63e-05	D	DCN	decorin						0	0		0
ENSP00000319482	2.11	4.61e-12	D	DCUN1D3	defective in cullin neddylation 1 domain containing 3						0	0		0
ENSP00000319482	2.19	5.49e-10	D	DCUN1D3	defective in cullin neddylation 1 domain containing 3						0	0		0
ENSP00000389900	-2.22	1.05e-14	D	DCUN1D4	defective in cullin neddylation 1 domain containing 4						0	0		0
ENSP00000389900	-2.324	9.56e-10	D	DCUN1D4	defective in cullin neddylation 1 domain containing 4						0	0		0
ENSP00000403644	-5.234	6.9e-35	D	DDC	dopa decarboxylase						0	0		0
ENSP00000403644	-7.337	0.000633	D	DDC	dopa decarboxylase						0	0		0
ENSP00000327104	4.996	0.000111	D	DDHD1	DDHD domain containing 1						0	0		0
ENSP00000327104	5.056	4.77e-66	D	DDHD1	DDHD domain containing 1						0	0		0
ENSP00000380352	3.248	2.82e-08	D	DDHD2	DDHD domain containing 2						1	0		1
ENSP00000380352	-2.274	8.12e-06	D	DDHD2	DDHD domain containing 2						0	1		1
ENSP00000302805	3.024	1.75e-25	D	DDI1	DNA damage inducible 1 homolog 1						0	0		0
ENSP00000302805	1.306	4.98e-07	D	DDI1	DNA damage inducible 1 homolog 1						0	0		0
ENSP00000307305	2.481	1.35e-09	D	DDIT4	DNA damage inducible transcript 4						0	0		0
ENSP00000307305	2.288	2.74e-08	D	DDIT4	DNA damage inducible transcript 4						0	0		0
NP_061931.1	3.197	1.54e-07	D	DDIT4	DNA damage inducible transcript 4						0	0		0
NP_660287.1	5.958	1.82e-08	D	DDIT4L	DNA damage inducible transcript 4 like						0	0		0
NP_660287.1	5.076	2.39e-40	D	DDIT4L	DNA damage inducible transcript 4 like						0	0		0
ENSP00000380033	-1.322	3.3e-06	D	DDX17	DEAD-box helicase 17						0	0		0
ENSP00000380033	-4.069	1.69e-16	D	DDX17	DEAD-box helicase 17						0	0		0
ENSP00000380033	-4.537	2.62e-20	D	DDX17	DEAD-box helicase 17						0	0		0
ENSP00000225792	3.05	8.47e-19	D	DDX5	DEAD-box helicase 5						0	0		0
ENSP00000225792	1.525	2.36e-06	D	DDX5	DEAD-box helicase 5						0	0		0
AAO91767.1	-1.346	0.000416	D	DEF6	DEF6 guanine nucleotide exchange factor						0	0		0
ENSP00000319831	-2.847	8.59e-06	D	DEF6	DEF6 guanine nucleotide exchange factor						0	0		0
AAO91767.1	-2.786	8.52e-13	D	DEF6	DEF6 guanine nucleotide exchange factor						0	0		0
AAO91767.1	-4.358	5.63e-29	D	DEF6	DEF6 guanine nucleotide exchange factor						0	0		0
ENSP00000396225	3.375	6.31e-32	D	DELE1	DAP3 binding cell death enhancer 1						0	0		0
ENSP00000396225	1.998	1.31e-11	D	DELE1	DAP3 binding cell death enhancer 1						0	0		0
ENSP00000445768	2.812	1.39e-16	D	DENND11	DENN domain containing 11						0	0		0
ENSP00000445768	1.754	6.88e-07	D	DENND11	DENN domain containing 11						0	0		0
ENSP00000416583	-1.228	0.000175	D	DERA	deoxyribose-phosphate aldolase						0	0		0
ENSP00000416583	-1.036	0.00132	D	DERA	deoxyribose-phosphate aldolase						0	0		0
ENSP00000158771	2.026	1.61e-12	D	DERL2	derlin 2						0	0		0
ENSP00000158771	1.803	1.34e-08	D	DERL2	derlin 2						0	0		0
ENSP00000482264	1.877	1.71e-10	D	DGAT1	diacylglycerol O-acyltransferase 1						0	0		0
ENSP00000482264	1.405	0.000612	D	DGAT1	diacylglycerol O-acyltransferase 1						0	0		0
ENSP00000482264	1.505	0.00126	D	DGAT1	diacylglycerol O-acyltransferase 1						1	0		1
ENSP00000482264	-2.032	6.23e-10	D	DGAT1	diacylglycerol O-acyltransferase 1						0	1		1
ENSP00000228027	-0.985	0.00955	D	DGAT2	diacylglycerol O-acyltransferase 2						0	0		0
XP_011543606.1	-2.162	2e-11	D	DGAT2	diacylglycerol O-acyltransferase 2						0	0		0
ENSP00000347717	-2.498	2.79e-11	D	DHCR7	7-dehydrocholesterol reductase						0	0		0
ENSP00000347717	-3.722	1.25e-20	D	DHCR7	7-dehydrocholesterol reductase						0	0		0
ENSP00000353104	2.91	8.25e-22	D	DHDDS	dehydrodolichyl diphosphate synthase subunit						0	0		0
ENSP00000353104	2.776	3.05e-17	D	DHDDS	dehydrodolichyl diphosphate synthase subunit						0	0		0
ENSP00000326219	-1.429	3.48e-06	D	DHRS4	dehydrogenase/reductase 4						0	0		0
ENSP00000326219	-2.007	4.66e-11	D	DHRS4	dehydrogenase/reductase 4						0	0		0
ENSP00000263035	-1.462	6.15e-07	D	DHTKD1	dehydrogenase E1 and transketolase domain containing 1						0	0		0
ENSP00000263035	-2.323	3.91e-15	D	DHTKD1	dehydrogenase E1 and transketolase domain containing 1						0	0		0
ENSP00000398495	1.983	2.24e-10	D	DIABLO	diablo IAP-binding mitochondrial protein						0	0		0
ENSP00000398495	0.851	0.00632	D	DIABLO	diablo IAP-binding mitochondrial protein						0	0		0
NP_001180298.1	1.804	1.46e-08	D	DIDO1	death inducer-obliterator 1						0	0		0
ENSP00000266070	0.853	0.00165	D	DIDO1	death inducer-obliterator 1						0	0		0
NP_001006606.2	1.231	0.00017	D	DIPK1A	divergent protein kinase domain 1A						1	0		1
NP_001239200.1	-2.891	3.16e-20	D	DIPK1A	divergent protein kinase domain 1A						0	1		1
ENSP00000344331	-2.33	0.00777	D	DIPK1C	divergent protein kinase domain 1C						0	0		0
ENSP00000344331	-3.088	4.66e-06	D	DIPK1C	divergent protein kinase domain 1C						0	0		0
ENSP00000363081	5.173	1.01e-05	D	DKK1	dickkopf WNT signaling pathway inhibitor 1						0	0		0
ENSP00000363081	3.727	1.16e-07	D	DKK1	dickkopf WNT signaling pathway inhibitor 1						0	0		0
ENSP00000363081	2.209	0.00484	D	DKK1	dickkopf WNT signaling pathway inhibitor 1						1	0		1
NP_036374.1	-2.794	0.000227	D	DKK1	dickkopf WNT signaling pathway inhibitor 1						0	1		1
ENSMUSP00000126980	1.517	1.21e-06	D	DLGAP4	DLG associated protein 4						0	0		0
ENSMUSP00000126980	1.056	0.000933	D	DLGAP4	DLG associated protein 4						0	0		0
ENSP00000249749	-1.422	0.00501	D	DLL4	delta like canonical Notch ligand 4						0	0		0
ENSP00000249749	-1.744	2.14e-05	D	DLL4	delta like canonical Notch ligand 4						0	0		0
ENSP00000249749	-2.239	0.000139	D	DLL4	delta like canonical Notch ligand 4						0	0		0
ENSP00000369127	3.641	1.07e-33	D	DNAJA1	DnaJ heat shock protein family (Hsp40) member A1						0	0		0
ENSP00000369127	1.122	2.62e-05	D	DNAJA1	DnaJ heat shock protein family (Hsp40) member A1						0	0		0
ENSP00000262375	2.405	1.69e-08	D	DNAJA3	DnaJ heat shock protein family (Hsp40) member A3						0	0		0
ENSP00000262375	2.043	1.42e-14	D	DNAJA3	DnaJ heat shock protein family (Hsp40) member A3						0	0		0
ENSP00000254322	11.128	4.9e-225	D	DNAJB1	DnaJ heat shock protein family (Hsp40) member B1						0	0		0
ENSP00000254322	4.474	2.6e-64	D	DNAJB1	DnaJ heat shock protein family (Hsp40) member B1						0	0		0
ENSP00000254322	3.331	2.04e-38	D	DNAJB1	DnaJ heat shock protein family (Hsp40) member B1						0	0		0
ENSP00000414398	2.94	4.56e-18	D	DNAJB11	DnaJ heat shock protein family (Hsp40) member B11						0	0		0
ENSP00000414398	3.138	3.94e-21	D	DNAJB11	DnaJ heat shock protein family (Hsp40) member B11						0	0		0
ENSP00000404381	1.116	9.29e-05	D	DNAJB14	DnaJ heat shock protein family (Hsp40) member B14						0	0		0
ENSP00000404381	0.832	0.00283	D	DNAJB14	DnaJ heat shock protein family (Hsp40) member B14						0	0		0
ENSP00000338019	5.784	2.02e-68	D	DNAJB2	DnaJ heat shock protein family (Hsp40) member B2						0	0		0
ENSP00000338019	1.346	1.1e-07	D	DNAJB2	DnaJ heat shock protein family (Hsp40) member B2						0	0		0
ENSP00000404079	8.112	7.19e-05	D	DNAJB5	DnaJ heat shock protein family (Hsp40) member B5						0	0		0
ENSP00000404079	7.767	7.98e-05	D	DNAJB5	DnaJ heat shock protein family (Hsp40) member B5						0	0		0
ENSP00000404079	1.811	0.00729	D	DNAJB5	DnaJ heat shock protein family (Hsp40) member B5						0	0		0
ENSP00000262177	5.378	5.39e-42	D	DNAJB6	DnaJ heat shock protein family (Hsp40) member B6						0	0		0
ENSP00000262177	1.597	0.000241	D	DNAJB6	DnaJ heat shock protein family (Hsp40) member B6						0	0		0
ENSP00000262177	1.346	3.29e-07	D	DNAJB6	DnaJ heat shock protein family (Hsp40) member B6						0	0		0
ENSP00000249356	3.534	6.21e-26	D	DNAJB9	DnaJ heat shock protein family (Hsp40) member B9						0	0		0
ENSP00000249356	2.822	2.84e-17	D	DNAJB9	DnaJ heat shock protein family (Hsp40) member B9						0	0		0
ENSP00000249356	2.482	3.84e-22	D	DNAJB9	DnaJ heat shock protein family (Hsp40) member B9						0	0		0
ENSP00000366179	2.269	1.37e-14	D	DNAJC1	DnaJ heat shock protein family (Hsp40) member C1						0	0		0
ENSP00000366179	2.074	4.39e-13	D	DNAJC1	DnaJ heat shock protein family (Hsp40) member C1						0	0		0
ENSP00000372005	-1.644	1.71e-09	D	DNAJC19	DnaJ heat shock protein family (Hsp40) member C19						0	0		0
ENSP00000372005	-1.733	1.65e-09	D	DNAJC19	DnaJ heat shock protein family (Hsp40) member C19						0	0		0
ENSP00000320650	1.477	2.1e-07	D	DNAJC25	DnaJ heat shock protein family (Hsp40) member C25						0	0		0
ENSP00000320650	1.358	0.000669	D	DNAJC25	DnaJ heat shock protein family (Hsp40) member C25						0	0		0
ENSP00000473631	3.795	3.24e-29	D	DNAJC3	DnaJ heat shock protein family (Hsp40) member C3						0	0		0
NP_006251.1	3.209	1.86e-34	D	DNAJC3	DnaJ heat shock protein family (Hsp40) member C3						0	0		0
NP_006251.1	2.989	2.37e-18	D	DNAJC3	DnaJ heat shock protein family (Hsp40) member C3						0	0		0
ENSP00000354111	3.535	3.64e-14	D	DNAJC5	DnaJ heat shock protein family (Hsp40) member C5						0	0		0
ENSP00000354111	2.406	3.99e-08	D	DNAJC5	DnaJ heat shock protein family (Hsp40) member C5						0	0		0
EAW75193.1	1.2	0.000181	D	DNAJC5	DnaJ heat shock protein family (Hsp40) member C5						1	0		1
NP_079495.1	-2.028	9.17e-05	D	DNAJC5	DnaJ heat shock protein family (Hsp40) member C5						0	1		1
ENSP00000406463	3.162	2.1e-24	D	DNAJC7	DnaJ heat shock protein family (Hsp40) member C7						0	0		0
ENSP00000406463	2.238	1.11e-13	D	DNAJC7	DnaJ heat shock protein family (Hsp40) member C7						0	0		0
ENSP00000362041	-1.529	1.6e-05	D	DNAJC9	DnaJ heat shock protein family (Hsp40) member C9						0	0		0
ENSP00000362041	-1.971	0.00866	D	DNAJC9	DnaJ heat shock protein family (Hsp40) member C9						0	0		0
NP_004935.1	-1.999	9.15e-05	D	DNASE1L3	deoxyribonuclease 1 like 3						0	0		0
ENSP00000378053	-2.662	1.45e-08	D	DNASE1L3	deoxyribonuclease 1 like 3						0	0		0
ENSP00000222219	-1.412	0.00049	D	DNASE2	deoxyribonuclease 2, lysosomal						0	0		0
ENSP00000222219	-2.629	7.37e-11	D	DNASE2	deoxyribonuclease 2, lysosomal						0	0		0
ENSP00000449089	1.816	2.38e-05	D	DNM1L	dynamin 1 like						0	0		0
ENSP00000449089	1.098	0.000224	D	DNM1L	dynamin 1 like						0	0		0
ENSP00000352516	-2.533	1.08e-12	D	DNMT1	DNA methyltransferase 1						0	0		0
ENSP00000352516	-3.157	3.01e-12	D	DNMT1	DNA methyltransferase 1						0	0		0
ENSP00000264709	-2.429	3.53e-10	D	DNMT3A	DNA methyltransferase 3 alpha						0	0		0
ENSP00000264709	-3.919	1.56e-20	D	DNMT3A	DNA methyltransferase 3 alpha						0	0		0
NP_008823.1	-1.831	1.2e-05	D	DNMT3B	DNA methyltransferase 3 beta						0	0		0
ENSP00000328547	-2.877	3.59e-07	D	DNMT3B	DNA methyltransferase 3 beta						0	0		0
ENSP00000361705	1.185	9.55e-07	D	DNTTIP1	deoxynucleotidyltransferase terminal interacting protein 1						0	0		0
ENSP00000361705	1.01	0.000161	D	DNTTIP1	deoxynucleotidyltransferase terminal interacting protein 1						0	0		0
ENSP00000258390	-2.026	6.8e-05	D	DOCK10	dedicator of cytokinesis 10						0	0		0
ENSP00000258390	-1.89	2.82e-05	D	DOCK10	dedicator of cytokinesis 10						0	0		0
NP_004937.1	-2.765	9.2e-10	D	DOCK2	dedicator of cytokinesis 2						0	0		0
NP_004937.1	-3.423	2.6e-09	D	DOCK2	dedicator of cytokinesis 2						0	0		0
ENSP00000404179	-1.768	2.96e-05	D	DOCK4	dedicator of cytokinesis 4						0	0		0
ENSP00000404179	-1.698	0.00325	D	DOCK4	dedicator of cytokinesis 4						0	0		0
ENSP00000398882	2.464	1.6e-18	D	DOHH	deoxyhypusine hydroxylase						0	0		0
ENSP00000398882	2.199	8.01e-14	D	DOHH	deoxyhypusine hydroxylase						0	0		0
ENSP00000344432	4.621	1.54e-08	D	DOK7	docking protein 7						0	0		0
ENSP00000344432	4.917	4.68e-05	D	DOK7	docking protein 7						0	0		0
ENSP00000237163	1.124	8.9e-05	D	DOP1A	DOP1 leucine zipper like protein A						0	0		0
ENSP00000237163	1.106	7.76e-05	D	DOP1A	DOP1 leucine zipper like protein A						0	0		0
ENSP00000419599	3.019	1.14e-14	D	DPH3	diphthamide biosynthesis 3						0	0		0
ENSP00000419599	2.806	1.38e-17	D	DPH3	diphthamide biosynthesis 3						0	0		0
ENSP00000262960	1.107	0.00102	D	DPP9	dipeptidyl peptidase 9						0	0		0
ENSP00000262960	0.986	0.000289	D	DPP9	dipeptidyl peptidase 9						0	0		0
ENSP00000359295	3.62	1.86e-15	D	DR1	down-regulator of transcription 1						0	0		0
ENSP00000359295	1.403	6.83e-06	D	DR1	down-regulator of transcription 1						0	0		0
ENSP00000448696	3.021	1.21e-20	D	DTX3	deltex E3 ubiquitin ligase 3						0	0		0
ENSP00000448696	1.808	7.73e-15	D	DTX3	deltex E3 ubiquitin ligase 3						0	0		0
NP_001273175.1	-1.709	6.53e-08	D	DTX3	deltex E3 ubiquitin ligase 3						0	0		0
ENSP00000296161	1.772	1.73e-07	D	DTX3L	deltex E3 ubiquitin ligase 3L						0	0		0
ENSP00000296161	-1.637	1.71e-06	D	DTX3L	deltex E3 ubiquitin ligase 3L						0	0		0
ENSP00000239223	5.984	4.35e-54	D	DUSP1	dual specificity phosphatase 1						0	0		0
ENSP00000239223	4.443	5.97e-39	D	DUSP1	dual specificity phosphatase 1						0	0		0
ENSP00000298573	2.385	3.53e-14	D	DUSP16	dual specificity phosphatase 16						0	0		0
ENSP00000298573	2.5	3.33e-12	D	DUSP16	dual specificity phosphatase 16						0	0		0
NP_001273484.1	-2.666	3.13e-08	D	DUSP22	dual specificity phosphatase 22						0	0		0
NP_001273484.1	-2.186	2.12e-13	D	DUSP22	dual specificity phosphatase 22						0	0		0
ENSP00000358596	2.66	3.6e-07	D	DUSP5	dual specificity phosphatase 5						0	0		0
ENSP00000358596	2.346	1.35e-06	D	DUSP5	dual specificity phosphatase 5						0	0		0
ENSP00000380530	3.072	8.23e-22	D	DUSP8	dual specificity phosphatase 8						0	0		0
ENSP00000380530	3.235	2.42e-22	D	DUSP8	dual specificity phosphatase 8						0	0		0
ENSP00000380308	5.679	2.47e-50	D	DYNC1I2	dynein cytoplasmic 1 intermediate chain 2						0	0		0
ENSP00000380308	0.872	0.00203	D	DYNC1I2	dynein cytoplasmic 1 intermediate chain 2						0	0		0
ENSP00000380308	0.744	0.00868	D	DYNC1I2	dynein cytoplasmic 1 intermediate chain 2						0	0		0
ENSP00000258198	1.778	6.95e-10	D	DYNC1LI2	dynein cytoplasmic 1 light intermediate chain 2						0	0		0
ENSP00000258198	1.041	0.000359	D	DYNC1LI2	dynein cytoplasmic 1 light intermediate chain 2						0	0		0
ENSP00000477310	-3.096	0.000302	D	DYNLL2	dynein light chain LC8-type 2						0	0		0
ENSP00000477310	-3.585	0.000416	D	DYNLL2	dynein light chain LC8-type 2						0	0		0
ENSP00000477310	-4.32	0.00818	D	DYNLL2	dynein light chain LC8-type 2						0	0		0
ENSP00000368686	-1.783	0.00038	D	E2F4	E2F transcription factor 4						0	0		0
ENSP00000368686	-3.733	7.77e-12	D	E2F4	E2F transcription factor 4						0	0		0
ENSP00000301727	-1.411	9.88e-06	D	E4F1	E4F transcription factor 1						0	0		0
ENSP00000301727	-1.511	0.000568	D	E4F1	E4F transcription factor 1						0	0		0
ENSP00000273668	3.109	8.07e-18	D	EAF2	ELL associated factor 2						0	0		0
ENSP00000273668	1.824	5.07e-08	D	EAF2	ELL associated factor 2						0	0		0
ENSP00000357535	-1.772	9.76e-11	D	ECHS1	enoyl-CoA hydratase, short chain 1						0	0		0
NP_004083.3	-3.773	5.72e-09	D	ECHS1	enoyl-CoA hydratase, short chain 1						0	0		0
ENSP00000369461	-1.682	1.18e-10	D	ECI2	enoyl-CoA delta isomerase 2						0	0		0
ENSP00000369461	-1.715	1.47e-11	D	ECI2	enoyl-CoA delta isomerase 2						0	0		0
NP_001184224.1	-1.072	0.000334	D	ECM2	extracellular matrix protein 2						0	0		0
ENSP00000344758	-1.892	0.00105	D	ECM2	extracellular matrix protein 2						0	0		0
ENSP00000259335	2.438	7.21e-10	D	ECPAS	Ecm29 proteasome adaptor and scaffold						0	0		0
ENSP00000259335	1.479	5.92e-07	D	ECPAS	Ecm29 proteasome adaptor and scaffold						0	0		0
ENSP00000376457	-2.668	0.000851	D	ECT2	epithelial cell transforming 2						0	0		0
ENSP00000376457	-2.941	5.98e-05	D	ECT2	epithelial cell transforming 2						0	0		0
ENSP00000379365	-2.187	3.14e-06	D	EDA2R	ectodysplasin A2 receptor						0	0		0
ENSP00000379365	-4.675	1.15e-07	D	EDA2R	ectodysplasin A2 receptor						0	0		0
ENSP00000320503	2.03	1.04e-05	D	EDC3	enhancer of mRNA decapping 3						0	0		0
ENSP00000320503	-1.512	0.000345	D	EDC3	enhancer of mRNA decapping 3						0	0		0
ENSP00000366416	-2.616	3.33e-05	D	EDNRB	endothelin receptor type B						0	0		0
ENSP00000366416	-4.765	2.18e-22	D	EDNRB	endothelin receptor type B						0	0		0
ENSP00000242108	-1.752	3.84e-08	D	EEPD1	endonuclease/exonuclease/phosphatase family domain containing 1						0	0		0
ENSP00000242108	-1.261	1.62e-05	D	EEPD1	endonuclease/exonuclease/phosphatase family domain containing 1						0	0		0
ENSP00000355601	1.984	6.92e-11	D	EGLN1	egl-9 family hypoxia inducible factor 1						0	0		0
ENSP00000355601	1.087	0.000804	D	EGLN1	egl-9 family hypoxia inducible factor 1						0	0		0
ENSP00000469686	2.282	1.13e-19	D	EGLN2	egl-9 family hypoxia inducible factor 2						0	0		0
ENSP00000469686	1.638	1.43e-06	D	EGLN2	egl-9 family hypoxia inducible factor 2						0	0		0
ENSP00000239938	4.485	6.24e-25	D	EGR1	early growth response 1						0	0		0
ENSP00000239938	3.471	3.71e-20	D	EGR1	early growth response 1						0	0		0
ENSP00000239938	3.371	1.2e-20	D	EGR1	early growth response 1						0	0		0
ENSP00000479153	2.686	1.27e-14	D	EHD1	EH domain containing 1						0	0		0
ENSP00000479153	2.879	8.81e-10	D	EHD1	EH domain containing 1						0	0		0
NP_055415.1	4.095	8.2e-20	D	EHD3	EH domain containing 3						0	0		0
NP_055415.1	3.537	5.39e-18	D	EHD3	EH domain containing 3						0	0		0
ENSP00000327116	-1.848	5.39e-08	D	EHD3	EH domain containing 3						0	0		0
ENSP00000278903	-1.101	0.000109	D	EI24	EI24 autophagy associated transmembrane protein						0	0		0
ENSP00000278903	-1.281	1.65e-06	D	EI24	EI24 autophagy associated transmembrane protein						0	0		0
NP_005792.1	1.679	5.28e-07	D	EIF1	eukaryotic translation initiation factor 1						0	0		0
NP_005792.1	1.211	0.00148	D	EIF1	eukaryotic translation initiation factor 1						0	0		0
ENSP00000368927	2.244	2.82e-06	D	EIF1AX	eukaryotic translation initiation factor 1A X-linked						0	0		0
ENSP00000368927	1.977	5.2e-10	D	EIF1AX	eukaryotic translation initiation factor 1A X-linked						0	0		0
ENSP00000417229	1.498	1.48e-06	D	EIF2A	eukaryotic translation initiation factor 2A						0	0		0
ENSP00000417229	1.562	1.92e-07	D	EIF2A	eukaryotic translation initiation factor 2A						0	0		0
NP_001129123.1	3.92	6.25e-35	D	EIF2AK2	eukaryotic translation initiation factor 2 alpha kinase 2						0	0		0
ENSP00000233057	2.022	4.67e-06	D	EIF2AK2	eukaryotic translation initiation factor 2 alpha kinase 2						0	0		0
ENSP00000416250	2.997	1.87e-14	D	EIF2B1	eukaryotic translation initiation factor 2B subunit alpha						0	0		0
ENSP00000416250	1.818	2.95e-08	D	EIF2B1	eukaryotic translation initiation factor 2B subunit alpha						0	0		0
ENSP00000394869	2.173	3.19e-10	D	EIF2B4	eukaryotic translation initiation factor 2B subunit delta						0	0		0
ENSP00000394869	1.348	2.88e-06	D	EIF2B4	eukaryotic translation initiation factor 2B subunit delta						0	0		0
ENSP00000256383	2.574	2.26e-11	D	EIF2S1	eukaryotic translation initiation factor 2 subunit alpha						0	0		0
ENSP00000256383	1.353	1.26e-05	D	EIF2S1	eukaryotic translation initiation factor 2 subunit alpha						0	0		0
ENSP00000256383	1.037	0.000343	D	EIF2S1	eukaryotic translation initiation factor 2 subunit alpha						0	0		0
ENSP00000364119	1.71	3.35e-07	D	EIF2S2	eukaryotic translation initiation factor 2 subunit beta						0	0		0
ENSP00000364119	1.171	0.000678	D	EIF2S2	eukaryotic translation initiation factor 2 subunit beta						0	0		0
ENSP00000261868	2.976	1.88e-19	D	EIF3J	eukaryotic translation initiation factor 3 subunit J						0	0		0
ENSP00000261868	2.195	5.61e-14	D	EIF3J	eukaryotic translation initiation factor 3 subunit J						0	0		0
ENSP00000261868	1.52	1.83e-05	D	EIF3J	eukaryotic translation initiation factor 3 subunit J						0	0		0
ENSP00000293831	1.416	2.53e-05	D	EIF4A1	eukaryotic translation initiation factor 4A1						0	0		0
ENSP00000293831	-0.854	0.0015	D	EIF4A1	eukaryotic translation initiation factor 4A1						0	0		0
NP_001317946.1	2.672	4.27e-15	D	EIF4E	eukaryotic translation initiation factor 4E						0	0		0
ENSP00000425561	1.419	8.88e-05	D	EIF4E	eukaryotic translation initiation factor 4E						0	0		0
NP_001317946.1	1.378	2.61e-05	D	EIF4E	eukaryotic translation initiation factor 4E						0	0		0
ENSP00000425561	-2.28	1.57e-07	D	EIF4E	eukaryotic translation initiation factor 4E						0	0		0
ENSP00000393324	-2.124	9.04e-15	D	EIF4E3	eukaryotic translation initiation factor 4E family member 3						0	0		0
ENSP00000393324	-5.035	3.28e-53	D	EIF4E3	eukaryotic translation initiation factor 4E family member 3						0	0		0
ENSP00000340691	-1.197	8.16e-06	D	EIF4EBP1	eukaryotic translation initiation factor 4E binding protein 1						0	0		0
ENSP00000340691	-1.752	5.3e-10	D	EIF4EBP1	eukaryotic translation initiation factor 4E binding protein 1						0	0		0
ENSP00000362314	-1.368	1.03e-07	D	EIF4EBP2	eukaryotic translation initiation factor 4E binding protein 2						0	0		0
ENSP00000362314	-1.42	1.4e-07	D	EIF4EBP2	eukaryotic translation initiation factor 4E binding protein 2						0	0		0
ENSP00000308472	2.149	9.19e-11	D	EIF4EBP3	eukaryotic translation initiation factor 4E binding protein 3						0	0		0
ENSP00000308472	-1.734	5.89e-07	D	EIF4EBP3	eukaryotic translation initiation factor 4E binding protein 3						0	0		0
ENSP00000416255	2.722	3.79e-20	D	EIF4G1	eukaryotic translation initiation factor 4 gamma 1						0	0		0
ENSP00000416255	2.463	1.19e-13	D	EIF4G1	eukaryotic translation initiation factor 4 gamma 1						0	0		0
ENSP00000416255	1.409	9.81e-06	D	EIF4G1	eukaryotic translation initiation factor 4 gamma 1						0	0		0
EAW78268.1	1.502	1.9e-05	D	EIF4G1	eukaryotic translation initiation factor 4 gamma 1						1	0		1
EAW78268.1	-1.68	1.34e-05	D	EIF4G1	eukaryotic translation initiation factor 4 gamma 1						0	1		1
ENSP00000433664	2.175	1.17e-12	D	EIF4G2	eukaryotic translation initiation factor 4 gamma 2						0	0		0
ENSP00000433664	1.47	1.79e-07	D	EIF4G2	eukaryotic translation initiation factor 4 gamma 2						0	0		0
ENSP00000216554	2.466	4.24e-14	D	EIF5	eukaryotic translation initiation factor 5						0	0		0
ENSP00000216554	1.806	1.6e-09	D	EIF5	eukaryotic translation initiation factor 5						0	0		0
ENSP00000289371	2.223	1.62e-13	D	EIF5B	eukaryotic translation initiation factor 5B						0	0		0
ENSP00000289371	1.945	1.17e-10	D	EIF5B	eukaryotic translation initiation factor 5B						0	0		0
ENSP00000363574	1.364	5.41e-06	D	EIF6	eukaryotic translation initiation factor 6						1	0		1
ENSP00000363574	-1.771	2.59e-09	D	EIF6	eukaryotic translation initiation factor 6						0	1		1
ENSP00000385269	1.114	1.17e-05	D	ELAVL1	ELAV like RNA binding protein 1						0	0		0
ENSP00000385269	0.998	0.000163	D	ELAVL1	ELAV like RNA binding protein 1						0	0		0
ENSP00000237853	2.082	9.17e-06	D	ELL2	elongation factor for RNA polymerase II 2						0	0		0
ENSP00000237853	1.348	9.6e-05	D	ELL2	elongation factor for RNA polymerase II 2						0	0		0
ENSP00000290246	3.604	3.49e-14	D	ELMO2	engulfment and cell motility 2						0	0		0
ENSP00000290246	1.445	1.29e-06	D	ELMO2	engulfment and cell motility 2						0	0		0
ENSP00000380322	1.635	2.72e-07	D	EMC6	ER membrane protein complex subunit 6						0	0		0
ENSP00000380322	1.199	0.000339	D	EMC6	ER membrane protein complex subunit 6						0	0		0
ENSP00000369677	-0.898	0.00254	D	EMILIN1	elastin microfibril interfacer 1						0	0		0
ENSP00000369677	-1.181	0.00273	D	EMILIN1	elastin microfibril interfacer 1						0	0		0
ENSP00000369677	-2.796	7.96e-09	D	EMILIN1	elastin microfibril interfacer 1						0	0		0
ENSP00000433205	0.928	0.00166	D	EMSY	EMSY transcriptional repressor, BRCA2 interacting						0	0		0
ENSP00000433205	-1.503	2.51e-07	D	EMSY	EMSY transcriptional repressor, BRCA2 interacting						0	0		0
NP_055851.1	6.736	6.11e-09	D	ENDOD1	endonuclease domain containing 1						0	0		0
NP_055851.1	5.933	6.19e-13	D	ENDOD1	endonuclease domain containing 1						0	0		0
NP_055851.1	1.109	0.0024	D	ENDOD1	endonuclease domain containing 1						0	0		0
NP_055851.1	-3.477	0.000779	D	ENDOD1	endonuclease domain containing 1						0	0		0
NP_006016.1	2.541	7.28e-05	D	ENDOU	endonuclease, poly(U) specific						0	0		0
NP_001165911.1	-1.847	2.19e-08	D	ENDOU	endonuclease, poly(U) specific						0	0		0
NP_006199.2	-0.902	0.00797	D	ENPP1	ectonucleotide pyrophosphatase/phosphodiesterase 1						0	0		0
NP_006199.2	-4.446	1.62e-14	D	ENPP1	ectonucleotide pyrophosphatase/phosphodiesterase 1						0	0		0
ENSP00000360250	-2.313	3.97e-11	D	ENTPD1	ectonucleoside triphosphate diphosphohydrolase 1						0	0		0
ENSP00000360250	-4.867	1.47e-07	D	ENTPD1	ectonucleoside triphosphate diphosphohydrolase 1						0	0		0
ENSP00000263253	2.23	1.97e-19	D	EP300	E1A binding protein p300						0	0		0
ENSP00000263253	1.387	2.53e-07	D	EP300	E1A binding protein p300						1	0		1
ENSP00000263253	-1.001	0.00168	D	EP300	E1A binding protein p300						0	1		1
NP_056224.3	2.411	6.56e-15	D	EP400	E1A binding protein p400						0	0		0
NP_056224.3	1.116	7.03e-05	D	EP400	E1A binding protein p400						0	0		0
ENSP00000338481	-1.192	0.00102	D	EPB41L2	erythrocyte membrane protein band 4.1 like 2						0	0		0
ENSP00000338481	-1.859	3.65e-10	D	EPB41L2	erythrocyte membrane protein band 4.1 like 2						0	0		0
ENSP00000363694	-1.952	2.79e-07	D	EPB41L4B	erythrocyte membrane protein band 4.1 like 4B						0	0		0
ENSP00000363694	-2.68	8.88e-13	D	EPB41L4B	erythrocyte membrane protein band 4.1 like 4B						0	0		0
ENSP00000258484	1.569	9e-11	D	EPC2	enhancer of polycomb homolog 2						0	0		0
ENSP00000258484	1.427	1.45e-06	D	EPC2	enhancer of polycomb homolog 2						0	0		0
ENSP00000351209	3.243	4.73e-30	D	EPHA2	EPH receptor A2						0	0		0
ENSP00000351209	2.798	2.13e-07	D	EPHA2	EPH receptor A2						0	0		0
ENSP00000363763	-1.152	0.000709	D	EPHB2	EPH receptor B2						0	0		0
ENSP00000363763	-2.109	4.43e-05	D	EPHB2	EPH receptor B2						0	0		0
ENSP00000480004	-1.523	1.38e-06	D	EPHX1	epoxide hydrolase 1						0	0		0
ENSP00000480004	-1.586	6.47e-05	D	EPHX1	epoxide hydrolase 1						0	0		0
ENSP00000430269	-1.218	0.0038	D	EPHX2	epoxide hydrolase 2						0	0		0
ENSP00000430269	-1.492	8.29e-07	D	EPHX2	epoxide hydrolase 2						0	0		0
ENSP00000320543	1.929	9.44e-06	D	EPN2	epsin 2						0	0		0
ENSP00000320543	1.472	0.00105	D	EPN2	epsin 2						0	0		0
ENSP00000222139	-2.387	0.000676	D	EPOR	erythropoietin receptor						0	0		0
ENSP00000222139	-2.619	0.000283	D	EPOR	erythropoietin receptor						0	0		0
ENSP00000342235	1.849	5.32e-06	D	ERBB4	erb-b2 receptor tyrosine kinase 4						1	0		1
ENSP00000342235	-2.551	0.000447	D	ERBB4	erb-b2 receptor tyrosine kinase 4						0	1		1
ENSP00000342235	-3.978	0.000394	D	ERBB4	erb-b2 receptor tyrosine kinase 4						0	0		0
ENSP00000377374	3.02	9.94e-23	D	ERGIC1	endoplasmic reticulum-golgi intermediate compartment 1						0	0		0
ENSP00000377374	2.923	7.41e-09	D	ERGIC1	endoplasmic reticulum-golgi intermediate compartment 1						0	0		0
ENSP00000349970	3.314	3.04e-17	D	ERGIC3	ERGIC and golgi 3						0	0		0
ENSP00000349970	1.793	7.13e-11	D	ERGIC3	ERGIC and golgi 3						0	0		0
ENSP00000185150	2.843	3.24e-17	D	ERLEC1	endoplasmic reticulum lectin 1						0	0		0
ENSP00000185150	2.791	2.36e-20	D	ERLEC1	endoplasmic reticulum lectin 1						0	0		0
NP_001349807.1	-1.065	3.54e-05	D	ERLIN2	ER lipid raft associated 2						0	0		0
NP_001349807.1	-1.324	0.000194	D	ERLIN2	ER lipid raft associated 2						0	0		0
ENSP00000340427	2.772	1.68e-27	D	ERMP1	endoplasmic reticulum metallopeptidase 1						0	0		0
ENSP00000340427	-4.731	0.0006	D	ERMP1	endoplasmic reticulum metallopeptidase 1						0	0		0
ENSP00000401445	-1.351	0.00053	D	ERN1	endoplasmic reticulum to nucleus signaling 1						0	0		0
ENSP00000401445	-1.544	5.65e-05	D	ERN1	endoplasmic reticulum to nucleus signaling 1						0	0		0
ENSP00000256797	2.802	2.31e-21	D	ERN2	endoplasmic reticulum to nucleus signaling 2						0	0		0
ENSP00000256797	2.346	5.66e-07	D	ERN2	endoplasmic reticulum to nucleus signaling 2						0	0		0
ENSP00000346635	3.37	7.37e-23	D	ERO1B	endoplasmic reticulum oxidoreductase 1 beta						0	0		0
ENSP00000346635	2.464	1.72e-14	D	ERO1B	endoplasmic reticulum oxidoreductase 1 beta						0	0		0
ENSP00000262455	2.213	2e-10	D	ERP44	endoplasmic reticulum protein 44						0	0		0
ENSP00000262455	2.244	3.29e-12	D	ERP44	endoplasmic reticulum protein 44						0	0		0
ENSP00000384851	-1.399	4.79e-05	D	ESRRA	estrogen related receptor alpha						0	0		0
ENSP00000384851	-2.093	1.53e-09	D	ESRRA	estrogen related receptor alpha						0	0		0
ENSP00000251527	1.942	2.31e-07	D	ESYT2	extended synaptotagmin 2						0	0		0
ENSP00000251527	1.787	4.02e-08	D	ESYT2	extended synaptotagmin 2						1	0		1
ENSP00000251527	-4.604	3.25e-13	D	ESYT2	extended synaptotagmin 2						0	1		1
ENSP00000353741	1.819	8.53e-10	D	ETF1	eukaryotic translation termination factor 1						0	0		0
ENSP00000353741	1.781	1.26e-10	D	ETF1	eukaryotic translation termination factor 1						0	0		0
ENSP00000353741	1.739	2.82e-07	D	ETF1	eukaryotic translation termination factor 1						0	0		0
ENSP00000353741	0.947	0.000128	D	ETF1	eukaryotic translation termination factor 1						0	0		0
ENSP00000346173	-1.224	3e-05	D	ETFB	electron transfer flavoprotein subunit beta						0	0		0
ENSP00000346173	-1.85	4.22e-10	D	ETFB	electron transfer flavoprotein subunit beta						0	0		0
ENSP00000292147	-2.824	1.95e-15	D	ETHE1	ETHE1 persulfide dioxygenase						0	0		0
ENSP00000292147	-3.544	4.92e-19	D	ETHE1	ETHE1 persulfide dioxygenase						0	0		0
ENSP00000266517	1.158	7.65e-06	D	ETNK1	ethanolamine kinase 1						1	0		1
NP_061108.3	-1.344	5.66e-05	D	ETNK1	ethanolamine kinase 1						0	1		1
ENSP00000356169	2.001	0.000624	D	ETNK2	ethanolamine kinase 2						0	0		0
ENSP00000356169	1.665	3.14e-06	D	ETNK2	ethanolamine kinase 2						0	0		0
NP_001155894.1	-2.045	2.88e-07	D	ETS1	ETS proto-oncogene 1, transcription factor						0	0		0
ENSP00000376436	-2.032	3.71e-13	D	ETS1	ETS proto-oncogene 1, transcription factor						0	0		0
ENSP00000376436	-2.457	1.82e-12	D	ETS1	ETS proto-oncogene 1, transcription factor						0	0		0
ENSP00000353344	4.664	5.61e-44	D	ETS2	ETS proto-oncogene 2, transcription factor						0	0		0
ENSP00000353344	1.858	2.06e-08	D	ETS2	ETS proto-oncogene 2, transcription factor						0	0		0
ENSP00000270824	1.128	0.000347	D	EVA1B	eva-1 homolog B						0	0		0
NP_001291691.1	-2.273	4.75e-06	D	EVA1B	eva-1 homolog B						0	0		0
ENSP00000359356	-1.441	2.56e-06	D	EVI5	ecotropic viral integration site 5						0	0		0
ENSP00000359356	-1.357	1.57e-05	D	EVI5	ecotropic viral integration site 5						0	0		0
ENSP00000301607	3.145	0.0005	D	EVPL	envoplakin						0	0		0
ENSP00000301607	1.209	0.00309	D	EVPL	envoplakin						0	0		0
ENSP00000400142	-1.591	1.27e-07	D	EWSR1	EWS RNA binding protein 1						0	0		0
ENSP00000400142	-1.24	0.000435	D	EWSR1	EWS RNA binding protein 1						0	0		0
ENSP00000400142	-1.865	3.92e-08	D	EWSR1	EWS RNA binding protein 1						0	0		0
ENSP00000370695	1.256	3.2e-05	D	EXOC1	exocyst complex component 1						1	0		1
ENSP00000370695	-1.04	2.37e-05	D	EXOC1	exocyst complex component 1						0	1		1
ENSP00000230449	-1.397	2.82e-06	D	EXOC2	exocyst complex component 2						0	0		0
ENSP00000230449	-2.02	7.87e-13	D	EXOC2	exocyst complex component 2						0	0		0
ENSP00000400713	-1.55	2.42e-05	D	EXOC3L2	exocyst complex component 3 like 2						0	0		0
ENSP00000400713	-2.576	1.95e-13	D	EXOC3L2	exocyst complex component 3 like 2						0	0		0
ENSP00000400713	-3.435	9.78e-08	D	EXOC3L2	exocyst complex component 3 like 2						0	0		0
ENSP00000369409	-1.937	1.18e-12	D	EXOC3L4	exocyst complex component 3 like 4						0	0		0
ENSP00000369409	-2.007	2.05e-05	D	EXOC3L4	exocyst complex component 3 like 4						0	0		0
ENSP00000334100	8.038	8.93e-14	D	EXOC7	exocyst complex component 7						0	0		0
ENSP00000334100	8.478	3.24e-10	D	EXOC7	exocyst complex component 7						0	0		0
ENSP00000367446	1.146	7.41e-05	D	EXT1	exostosin glycosyltransferase 1						0	0		0
NP_000118.2	-3.553	2.6e-15	D	EXT1	exostosin glycosyltransferase 1						0	0		0
ENSP00000308541	-1.145	0.000172	D	F2	coagulation factor II, thrombin						0	0		0
ENSP00000308541	-1.218	7.74e-05	D	F2	coagulation factor II, thrombin						0	0		0
ENSP00000296677	2.357	2.11e-10	D	F2RL1	F2R like trypsin receptor 1						0	0		0
ENSP00000296677	1.638	4.72e-07	D	F2RL1	F2R like trypsin receptor 1						0	0		0
ENSP00000296677	1.698	0.000221	D	F2RL1	F2R like trypsin receptor 1						0	0		0
ENSP00000218099	-1.05	0.000779	D	F9	coagulation factor IX						0	0		0
ENSP00000218099	-1.04	0.00207	D	F9	coagulation factor IX						0	0		0
ENSP00000274024	-1.556	1.02e-05	D	FABP2	fatty acid binding protein 2						0	0		0
ENSP00000274024	-4.412	1.39e-24	D	FABP2	fatty acid binding protein 2						0	0		0
NP_001436.1	4.654	1.99e-09	D	FABP6	fatty acid binding protein 6						1	0		1
NP_001436.1	-1.716	7.08e-08	D	FABP6	fatty acid binding protein 6						0	1		1
NP_001436.1	-1.991	2.02e-10	D	FABP6	fatty acid binding protein 6						0	0		0
ENSP00000261942	1.538	1.66e-07	D	FAF2	Fas associated factor family member 2						0	0		0
ENSP00000261942	1.48	1.4e-07	D	FAF2	Fas associated factor family member 2						0	0		0
ENSP00000321951	9.419	3.91e-07	D	FAIM2	Fas apoptotic inhibitory molecule 2						0	0		0
ENSP00000321951	7.947	1.54e-13	D	FAIM2	Fas apoptotic inhibitory molecule 2						1	0		1
NP_036438.2	-2.377	1.54e-06	D	FAIM2	Fas apoptotic inhibitory molecule 2						0	1		1
ENSP00000362187	-1.115	0.00821	D	FAM102A	family with sequence similarity 102 member A						0	0		0
ENSP00000362187	-3.019	0.0032	D	FAM102A	family with sequence similarity 102 member A						0	0		0
NP_001035812.1	-1.251	0.000778	D	FAM110A	family with sequence similarity 110 member A						0	0		0
ENSP00000354163	-2.219	1.62e-05	D	FAM110A	family with sequence similarity 110 member A						0	0		0
ENSP00000264344	-3.641	2.97e-11	D	FAM13A	family with sequence similarity 13 member A						0	0		0
ENSP00000264344	-4.81	2.75e-27	D	FAM13A	family with sequence similarity 13 member A						0	0		0
ENSP00000263733	1.627	5.09e-07	D	FAM20B	FAM20B glycosaminoglycan xylosylkinase						0	0		0
ENSP00000263733	1.965	3.08e-09	D	FAM20B	FAM20B glycosaminoglycan xylosylkinase						0	0		0
ENSP00000443598	-1.962	3.33e-07	D	FAM214A	family with sequence similarity 214 member A						0	0		0
ENSP00000443598	-1.964	3.26e-09	D	FAM214A	family with sequence similarity 214 member A						0	0		0
NP_116218.2	-1.482	0.000106	D	FAM222A	family with sequence similarity 222 member A						0	0		0
ENSP00000443292	-2.758	8.42e-08	D	FAM222A	family with sequence similarity 222 member A						0	0		0
ENSP00000371397	-2.085	1.04e-05	D	FAM43A	family with sequence similarity 43 member A						0	0		0
ENSP00000371397	-3.22	7.41e-08	D	FAM43A	family with sequence similarity 43 member A						0	0		0
ENSP00000373647	2.215	1.4e-05	D	FAM83G	family with sequence similarity 83 member G						0	0		0
ENSP00000373647	1.531	0.000241	D	FAM83G	family with sequence similarity 83 member G						0	0		0
ENSP00000259963	3.377	2.37e-21	D	FAM8A1	family with sequence similarity 8 member A1						0	0		0
ENSP00000259963	1.868	6.07e-13	D	FAM8A1	family with sequence similarity 8 member A1						0	0		0
ENSP00000320309	1.529	5.54e-06	D	FARSA	phenylalanyl-tRNA synthetase subunit alpha						0	0		0
ENSP00000320309	1.472	9.93e-07	D	FARSA	phenylalanyl-tRNA synthetase subunit alpha						0	0		0
XP_011521840.1	1.899	7.29e-05	D	FASN	fatty acid synthase						0	0		0
ENSP00000304592	1.381	0.000134	D	FASN	fatty acid synthase						0	0		0
ENSP00000304592	-2.268	2.45e-12	D	FASN	fatty acid synthase						0	0		0
ENSP00000331544	2.016	0.000953	D	FBLN1	fibulin 1						0	0		0
ENSP00000331544	-1.808	9.14e-06	D	FBLN1	fibulin 1						0	0		0
ENSP00000408025	-1.737	1.14e-06	D	FBP1	fructose-bisphosphatase 1						0	0		0
ENSP00000408025	-3.426	3.77e-14	D	FBP1	fructose-bisphosphatase 1						0	0		0
ENSP00000396160	2.889	1.17e-13	D	FBRSL1	fibrosin like 1						0	0		0
ENSP00000396160	-1.306	0.000485	D	FBRSL1	fibrosin like 1						0	0		0
ENSP00000396160	-1.546	6.36e-05	D	FBRSL1	fibrosin like 1						0	0		0
ENSP00000371805	2.54	5.12e-06	D	FBXL18	F-box and leucine rich repeat protein 18						0	0		0
ENSP00000371805	2.633	5.78e-09	D	FBXL18	F-box and leucine rich repeat protein 18						0	0		0
ENSP00000298097	-1.469	8e-06	D	FBXO33	F-box protein 33						0	0		0
NP_976046.1	-1.926	1.21e-05	D	FBXO33	F-box protein 33						0	0		0
ENSP00000377280	2.431	1.22e-13	D	FBXO8	F-box protein 8						0	0		0
ENSP00000377280	2.176	6.34e-11	D	FBXO8	F-box protein 8						0	0		0
ENSP00000265094	2.029	1.49e-14	D	FBXW11	F-box and WD repeat domain containing 11						0	0		0
ENSP00000265094	1.128	1.64e-05	D	FBXW11	F-box and WD repeat domain containing 11						0	0		0
NP_001013433.1	1.579	5.34e-08	D	FBXW7	F-box and WD repeat domain containing 7						1	0		1
ENSP00000281708	-1.271	8.46e-05	D	FBXW7	F-box and WD repeat domain containing 7						0	1		1
ENSP00000289902	-1.598	0.000117	D	FCER1G	Fc epsilon receptor Ig						0	0		0
ENSP00000289902	-1.464	0.00485	D	FCER1G	Fc epsilon receptor Ig						0	0		0
ENSP00000269856	1.922	3.84e-15	D	FEM1A	fem-1 homolog A						0	0		0
ENSP00000269856	2.047	1.87e-14	D	FEM1A	fem-1 homolog A						0	0		0
ENSP00000274457	4.317	1.91e-48	D	FEM1C	fem-1 homolog C						0	0		0
ENSP00000274457	1.016	0.00035	D	FEM1C	fem-1 homolog C						0	0		0
ENSP00000305480	2.945	8.35e-22	D	FEN1	flap structure-specific endonuclease 1						1	0		1
NP_004102.1	-4.321	2.9e-22	D	FEN1	flap structure-specific endonuclease 1						0	1		1
NP_001362516.1	-0.974	0.0033	D	FETUB	fetuin B						0	0		0
ENSP00000265029	-1.445	8.52e-06	D	FETUB	fetuin B						0	0		0
NP_001362516.1	-1.884	3.86e-05	D	FETUB	fetuin B						0	0		0
ALQ33521.1	2.716	1.4e-11	D	FGA	fibrinogen alpha chain						0	0		0
NP_000499.1	1.769	3.6e-06	D	FGA	fibrinogen alpha chain						0	0		0
ENSP00000410294	-1.515	1.58e-06	D	FGFR2	fibroblast growth factor receptor 2						0	0		0
ENSP00000410294	-2.147	2.4e-09	D	FGFR2	fibroblast growth factor receptor 2						0	0		0
ENSP00000248598	1.869	5.03e-08	D	FGL2	fibrinogen like 2						0	0		0
ENSP00000248598	1.719	0.00014	D	FGL2	fibrinogen like 2						0	0		0
BAB21818.1	5.882	7.61e-11	D	FHDC1	FH2 domain containing 1						0	0		0
NP_001358045.1	1.609	5.85e-06	D	FHDC1	FH2 domain containing 1						0	0		0
ENSP00000362107	5.202	1.63e-14	D	FHL3	four and a half LIM domains 3						0	0		0
NP_004459.2	-1.595	1.25e-07	D	FHL3	four and a half LIM domains 3						0	0		0
ENSP00000258201	3.932	1.08e-15	D	FHOD1	formin homology 2 domain containing 1						0	0		0
ENSP00000258201	3.711	6.41e-22	D	FHOD1	formin homology 2 domain containing 1						0	0		0
ENSP00000346560	4.07	6.16e-10	D	FILIP1L	filamin A interacting protein 1 like						0	0		0
ENSP00000346560	2.574	3.63e-05	D	FILIP1L	filamin A interacting protein 1 like						0	0		0
ENSP00000346560	2.896	1.22e-16	D	FILIP1L	filamin A interacting protein 1 like						0	0		0
ENSP00000346560	2.312	6.58e-17	D	FILIP1L	filamin A interacting protein 1 like						0	0		0
ENSP00000317232	-3.036	2.86e-18	D	FKBP10	FKBP prolyl isomerase 10						0	0		0
ENSP00000317232	-3.547	1.39e-12	D	FKBP10	FKBP prolyl isomerase 10						0	0		0
ENSP00000317232	-3.658	1.61e-19	D	FKBP10	FKBP prolyl isomerase 10						0	0		0
ENSP00000370373	2.079	1.02e-06	D	FKBP1B	FKBP prolyl isomerase 1B						0	0		0
ENSP00000370373	1.014	0.00166	D	FKBP1B	FKBP prolyl isomerase 1B						0	0		0
NP_004107.1	-1.202	2.48e-05	D	FKBP1B	FKBP prolyl isomerase 1B						0	0		0
NP_004107.1	-1.397	0.000111	D	FKBP1B	FKBP prolyl isomerase 1B						0	0		0
ENSP00000001008	6.115	9.49e-97	D	FKBP4	FKBP prolyl isomerase 4						0	0		0
ENSP00000001008	5.586	1.83e-61	D	FKBP4	FKBP prolyl isomerase 4						0	0		0
ENSP00000444810	3.76	1.24e-15	D	FKBP5	FKBP prolyl isomerase 5						0	0		0
ENSP00000444810	3.564	5.38e-24	D	FKBP5	FKBP prolyl isomerase 5						0	0		0
ENSP00000476767	1.273	2.44e-07	D	FKBP8	FKBP prolyl isomerase 8						1	0		1
NP_001295302.1	-2.536	1.13e-08	D	FKBP8	FKBP prolyl isomerase 8						0	1		1
ENSP00000433488	-1.134	0.00674	D	FLI1	Fli-1 proto-oncogene, ETS transcription factor						0	0		0
ENSP00000433488	-1.568	4.22e-08	D	FLI1	Fli-1 proto-oncogene, ETS transcription factor						0	0		0
NP_002008.2	-2.324	3.08e-12	D	FLI1	Fli-1 proto-oncogene, ETS transcription factor						0	0		0
NP_002008.2	-2.825	2.6e-14	D	FLI1	Fli-1 proto-oncogene, ETS transcription factor						0	0		0
ENSP00000378368	2.029	6.51e-16	D	FLOT2	flotillin 2						1	0		1
ENSP00000378368	-1.11	4.89e-06	D	FLOT2	flotillin 2						0	1		1
ENSP00000378368	-2.193	3.22e-14	D	FLOT2	flotillin 2						0	0		0
ENSP00000479134	-2.087	1.23e-06	D	FMN1	formin 1						0	0		0
ENSP00000479134	-2.365	0.000785	D	FMN1	formin 1						0	0		0
ENSP00000479134	-2.466	0.000283	D	FMN1	formin 1						0	0		0
ENSP00000359506	-1.374	3.75e-07	D	FMR1	FMRP translational regulator 1						0	0		0
ENSP00000359506	-1.734	3.37e-10	D	FMR1	FMRP translational regulator 1						0	0		0
ENSP00000306245	6.131	5.14e-41	D	FOS	Fos proto-oncogene, AP-1 transcription factor subunit						0	0		0
ENSP00000306245	6.628	3.88e-57	D	FOS	Fos proto-oncogene, AP-1 transcription factor subunit						0	0		0
NP_005243.1	4.039	5.9e-06	D	FOS	Fos proto-oncogene, AP-1 transcription factor subunit						0	0		0
ENSP00000245919	7.353	7.71e-19	D	FOSB	FosB proto-oncogene, AP-1 transcription factor subunit						0	0		0
ENSP00000245919	5.933	1.33e-10	D	FOSB	FosB proto-oncogene, AP-1 transcription factor subunit						0	0		0
ENSP00000310170	8.391	1.26e-33	D	FOSL1	FOS like 1, AP-1 transcription factor subunit						0	0		0
ENSP00000310170	7.678	3.97e-31	D	FOSL1	FOS like 1, AP-1 transcription factor subunit						0	0		0
ENSP00000264716	5.713	2.21e-58	D	FOSL2	FOS like 2, AP-1 transcription factor subunit						0	0		0
ENSP00000264716	6.718	0.000813	D	FOSL2	FOS like 2, AP-1 transcription factor subunit						0	0		0
ENSP00000264716	5.092	2.45e-56	D	FOSL2	FOS like 2, AP-1 transcription factor subunit						0	0		0
ENSP00000262426	-1.738	4.47e-05	D	FOXF1	forkhead box F1						0	0		0
ENSP00000262426	-2.512	1.24e-13	D	FOXF1	forkhead box F1						0	0		0
XP_016856182.1	2.797	4.52e-09	D	FOXJ3	forkhead box J3						0	0		0
AAH14182.1	1.018	0.000348	D	FOXJ3	forkhead box J3						0	0		0
ENSP00000335677	1.624	6.24e-10	D	FOXK2	forkhead box K2						0	0		0
ENSP00000335677	1.338	9.74e-06	D	FOXK2	forkhead box K2						0	0		0
ENSP00000335677	0.916	0.000928	D	FOXK2	forkhead box K2						0	0		0
ENSP00000385824	1.934	1.47e-09	D	FOXO3	forkhead box O3						0	0		0
NP_001446.1	-2.28	8.16e-06	D	FOXO3	forkhead box O3						0	0		0
ENSP00000385824	-2.346	0.0029	D	FOXO3	forkhead box O3						0	0		0
NP_001231737.1	-1.513	2.6e-06	D	FOXP1	forkhead box P1						0	0		0
AAK69408.1	-2.468	4.56e-15	D	FOXP1	forkhead box P1						0	0		0
ENSP00000226798	-2.24	7.72e-16	D	FRG1	FSHD region gene 1						0	0		0
ENSP00000226798	-2.986	4.51e-23	D	FRG1	FSHD region gene 1						0	0		0
ENSP00000476145	-1.851	0.000228	D	FRK	fyn related Src family tyrosine kinase						0	0		0
ENSP00000476145	-2.221	0.000295	D	FRK	fyn related Src family tyrosine kinase						0	0		0
ENSP00000381549	-1.087	0.000914	D	FRMD4B	FERM domain containing 4B						0	0		0
ENSP00000381549	-1.264	0.00806	D	FRMD4B	FERM domain containing 4B						0	0		0
XP_011539754.1	4.398	1.92e-06	D	FRRS1	ferric chelate reductase 1						1	0		1
ENSP00000287474	-1.267	0.000359	D	FRRS1	ferric chelate reductase 1						0	1		1
ENSP00000371798	5.91	9.44e-18	D	FSCN1	fascin actin-bundling protein 1						0	0		0
ENSP00000371798	5.074	2.06e-21	D	FSCN1	fascin actin-bundling protein 1						0	0		0
ENSP00000371798	1.276	0.000112	D	FSCN1	fascin actin-bundling protein 1						0	0		0
ENSP00000295633	-1.38	2.39e-06	D	FSTL1	follistatin like 1						0	0		0
ENSP00000295633	-2.059	4.14e-12	D	FSTL1	follistatin like 1						0	0		0
ENSP00000295633	-2.409	1.13e-16	D	FSTL1	follistatin like 1						0	0		0
ENSP00000291670	-2.512	3.99e-14	D	FTCD	formimidoyltransferase cyclodeaminase						0	0		0
ENSP00000291670	-2.355	1.8e-07	D	FTCD	formimidoyltransferase cyclodeaminase						0	0		0
ENSP00000273550	-1.31	1.77e-05	D	FTH1	ferritin heavy chain 1						0	0		0
ENSP00000273550	-1.687	8.93e-08	D	FTH1	ferritin heavy chain 1						0	0		0
ENSP00000418823	-2.224	5.21e-06	D	FTO	FTO alpha-ketoglutarate dependent dioxygenase						0	0		0
ENSP00000418823	-2.205	4.13e-09	D	FTO	FTO alpha-ketoglutarate dependent dioxygenase						0	0		0
ENSP00000350170	2.816	1.96e-30	D	FXR1	FMR1 autosomal homolog 1						0	0		0
ENSP00000350170	1.216	0.00458	D	FXR1	FMR1 autosomal homolog 1						0	0		0
NP_061064.2	-4.713	8.37e-06	D	FYB1	FYN binding protein 1						0	0		0
EAW55983.1	-3.858	1.66e-15	D	FYB1	FYN binding protein 1						0	0		0
NP_694592.1	-1.2	0.00436	D	FYN	FYN proto-oncogene, Src family tyrosine kinase						0	0		0
ENSP00000346671	-2.016	1.57e-05	D	FYN	FYN proto-oncogene, Src family tyrosine kinase						0	0		0
ENSP00000346671	-2.89	1.11e-13	D	FYN	FYN proto-oncogene, Src family tyrosine kinase						0	0		0
ENSP00000287934	-1.583	8.9e-06	D	FZD1	frizzled class receptor 1						0	0		0
ENSP00000287934	-1.759	3.08e-06	D	FZD1	frizzled class receptor 1						0	0		0
ENSP00000287934	-3.035	6.68e-12	D	FZD1	frizzled class receptor 1						0	0		0
ENSP00000323901	-2.87	2.71e-07	D	FZD2	frizzled class receptor 2						0	0		0
ENSP00000323901	-3.368	5.58e-06	D	FZD2	frizzled class receptor 2						0	0		0
ENSP00000354607	-2.294	0.00681	D	FZD5	frizzled class receptor 5						0	0		0
ENSP00000354607	-2.763	5.86e-07	D	FZD5	frizzled class receptor 5						0	0		0
ENSP00000345785	2.631	0.00113	D	FZD9	frizzled class receptor 9						1	0		1
ENSP00000345785	-2.125	5.87e-05	D	FZD9	frizzled class receptor 9						0	1		1
ENSP00000345785	-2.628	2.04e-12	D	FZD9	frizzled class receptor 9						0	0		0
ENSP00000378529	1.332	2.1e-05	D	FZR1	fizzy and cell division cycle 20 related 1						0	0		0
NP_001129669.1	-3.011	6.25e-18	D	FZR1	fizzy and cell division cycle 20 related 1						0	0		0
ENSP00000377681	3.164	2.02e-22	D	G3BP1	G3BP stress granule assembly factor 1						0	0		0
ENSP00000377681	2.857	7.62e-20	D	G3BP1	G3BP stress granule assembly factor 1						0	0		0
ENSP00000253801	1.987	0.0049	D	G6PC1	glucose-6-phosphatase catalytic subunit 1						0	0		0
NP_000142.2	-0.956	0.00925	D	G6PC1	glucose-6-phosphatase catalytic subunit 1						0	0		0
ENSP00000377192	2.065	9.18e-09	D	G6PD	glucose-6-phosphate dehydrogenase						0	0		0
ENSP00000377192	-3.081	2.48e-25	D	G6PD	glucose-6-phosphate dehydrogenase						0	0		0
ENSP00000305692	-1.955	2.75e-07	D	GAA	alpha glucosidase						0	0		0
ENSP00000305692	-2.174	1.16e-08	D	GAA	alpha glucosidase						0	0		0
ENSP00000360025	2.272	8.19e-09	D	GADD45A	growth arrest and DNA damage inducible alpha						0	0		0
ENSP00000360025	-2.309	6.89e-05	D	GADD45A	growth arrest and DNA damage inducible alpha						0	0		0
ENSP00000360025	-2.941	2.43e-09	D	GADD45A	growth arrest and DNA damage inducible alpha						0	0		0
ENSP00000483375	2.796	1.97e-18	D	GALE	UDP-galactose-4-epimerase						0	0		0
ENSP00000483375	2.051	1.18e-10	D	GALE	UDP-galactose-4-epimerase						0	0		0
ENSP00000416787	-1.259	1.99e-05	D	GALNT11	polypeptide N-acetylgalactosaminyltransferase 11						0	0		0
ENSP00000416787	-2.783	5.2e-17	D	GALNT11	polypeptide N-acetylgalactosaminyltransferase 11						0	0		0
ENSP00000259056	2.504	1.01e-05	D	GALNT5	polypeptide N-acetylgalactosaminyltransferase 5						0	0		0
ENSP00000259056	2.472	1.65e-11	D	GALNT5	polypeptide N-acetylgalactosaminyltransferase 5						0	0		0
ENSP00000265000	1.584	1.92e-06	D	GALNT7	polypeptide N-acetylgalactosaminyltransferase 7						0	0		0
ENSP00000265000	1.255	1.11e-05	D	GALNT7	polypeptide N-acetylgalactosaminyltransferase 7						0	0		0
ENSP00000340466	2.738	2.38e-17	D	GANAB	glucosidase II alpha subunit						0	0		0
ENSP00000340466	1.601	4.14e-07	D	GANAB	glucosidase II alpha subunit						0	0		0
ENSP00000229239	-1.332	0.000261	D	GAPDH	glyceraldehyde-3-phosphate dehydrogenase						0	0		0
NP_001276674.1	-1.729	1e-05	D	GAPDH	glyceraldehyde-3-phosphate dehydrogenase						0	0		0
ENSP00000269209	-1.173	5.74e-05	D	GAREM1	GRB2 associated regulator of MAPK1 subtype 1						0	0		0
ENSP00000269209	-1.381	4.45e-05	D	GAREM1	GRB2 associated regulator of MAPK1 subtype 1						0	0		0
NP_001139133.1	-1.966	0.00217	D	GATA2	GATA binding protein 2						0	0		0
NP_001139133.1	-2.404	0.00256	D	GATA2	GATA binding protein 2						0	0		0
ENSP00000357644	-1.679	0.00483	D	GATAD2B	GATA zinc finger domain containing 2B						0	0		0
ENSP00000357644	-2.165	1.45e-06	D	GATAD2B	GATA zinc finger domain containing 2B						0	0		0
ENSP00000410833	-1.796	3.35e-08	D	GBE1	1,4-alpha-glucan branching enzyme 1						0	0		0
ENSP00000410833	-2.092	2.24e-09	D	GBE1	1,4-alpha-glucan branching enzyme 1						0	0		0
ENSP00000359000	2.059	5.7e-13	D	GBF1	golgi brefeldin A resistant guanine nucleotide exchange factor 1						0	0		0
ENSP00000359000	1.178	7.16e-05	D	GBF1	golgi brefeldin A resistant guanine nucleotide exchange factor 1						0	0		0
NP_002044.2	3.997	7.43e-35	D	GBP1	guanylate binding protein 1						0	0		0
NP_002044.2	2.602	1.86e-09	D	GBP1	guanylate binding protein 1						0	0		0
NP_002044.2	-3.13	2.31e-05	D	GBP1	guanylate binding protein 1						0	0		0
ENSP00000294671	6.192	6.14e-60	D	GBP7	guanylate binding protein 7						0	0		0
ENSP00000294671	2.445	3.77e-11	D	GBP7	guanylate binding protein 7						0	0		0
ENSP00000318821	2.071	4.6e-16	D	GCC1	GRIP and coiled-coil domain containing 1						0	0		0
ENSP00000318821	1.735	7.49e-12	D	GCC1	GRIP and coiled-coil domain containing 1						0	0		0
ENSP00000222214	1.918	4.65e-07	D	GCDH	glutaryl-CoA dehydrogenase						0	0		0
ENSP00000222214	1.654	0.000116	D	GCDH	glutaryl-CoA dehydrogenase						1	0		1
ENSP00000222214	-1.286	0.000142	D	GCDH	glutaryl-CoA dehydrogenase						0	1		1
ENSP00000222214	-1.457	0.000228	D	GCDH	glutaryl-CoA dehydrogenase						0	0		0
NP_000152.1	-1.483	1.17e-06	D	GCH1	GTP cyclohydrolase 1						0	0		0
ENSP00000419045	-1.758	2.88e-07	D	GCH1	GTP cyclohydrolase 1						0	0		0
ENSP00000419045	-3.035	2.4e-22	D	GCH1	GTP cyclohydrolase 1						0	0		0
ENSP00000260447	-1.975	5.82e-09	D	GCHFR	GTP cyclohydrolase I feedback regulator						0	0		0
ENSP00000260447	-2.49	1.98e-13	D	GCHFR	GTP cyclohydrolase I feedback regulator						0	0		0
ENSP00000223366	-6.529	9.42e-23	D	GCK	glucokinase						0	0		0
ENSP00000223366	-7.246	1.01e-24	D	GCK	glucokinase						0	0		0
NP_001489.1	3.046	7.76e-14	D	GCLC	glutamate-cysteine ligase catalytic subunit						0	0		0
NP_001489.1	1.179	5.15e-05	D	GCLC	glutamate-cysteine ligase catalytic subunit						0	0		0
ENSP00000359258	7.272	3.7e-33	D	GCLM	glutamate-cysteine ligase modifier subunit						1	0		1
ENSP00000359258	-1.849	4.81e-05	D	GCLM	glutamate-cysteine ligase modifier subunit						0	1		1
ENSP00000317027	-2.652	8.27e-07	D	GCNT4	glucosaminyl (N-acetyl) transferase 4						0	0		0
ENSP00000317027	-2.568	0.00288	D	GCNT4	glucosaminyl (N-acetyl) transferase 4						0	0		0
ENSP00000317027	-2.402	0.00218	D	GCNT4	glucosaminyl (N-acetyl) transferase 4						0	0		0
ENSP00000261386	-1.378	1.33e-05	D	GDE1	glycerophosphodiester phosphodiesterase 1						0	0		0
ENSP00000261386	-1.113	0.00584	D	GDE1	glycerophosphodiester phosphodiesterase 1						0	0		0
ENSP00000337972	4.097	4.73e-43	D	GDPD5	glycerophosphodiester phosphodiesterase domain containing 5						0	0		0
ENSP00000337972	2.805	1.39e-06	D	GDPD5	glycerophosphodiester phosphodiesterase domain containing 5						1	0		1
EAW74971.1	-3.298	4.4e-06	D	GDPD5	glycerophosphodiester phosphodiesterase domain containing 5						0	1		1
NP_004618.2	-1.85	3.23e-07	D	GET1	guided entry of tail-anchored proteins factor 1						0	0		0
NP_004618.2	-2.266	6.9e-05	D	GET1	guided entry of tail-anchored proteins factor 1						0	0		0
ENSP00000466379	1.92	3.11e-09	D	GET3	guided entry of tail-anchored proteins factor 3, ATPase						0	0		0
ENSP00000466379	1.77	2.73e-08	D	GET3	guided entry of tail-anchored proteins factor 3, ATPase						0	0		0
ENSP00000349860	1.546	3.98e-05	D	GFPT1	glutamine--fructose-6-phosphate transaminase 1						1	0		1
ENSP00000349860	-1.804	5.24e-08	D	GFPT1	glutamine--fructose-6-phosphate transaminase 1						0	1		1
NP_001335027.1	3.074	7.05e-10	D	GFRA1	GDNF family receptor alpha 1						1	0		1
NP_001138925.1	-1.375	2.07e-05	D	GFRA1	GDNF family receptor alpha 1						0	1		1
ENSP00000341344	1.295	2.28e-06	D	GGA1	golgi associated, gamma adaptin ear containing, ARF binding protein 1						0	0		0
ENSP00000341344	1.092	3.86e-05	D	GGA1	golgi associated, gamma adaptin ear containing, ARF binding protein 1						0	0		0
ENSP00000341344	0.918	0.000736	D	GGA1	golgi associated, gamma adaptin ear containing, ARF binding protein 1						0	0		0
ENSP00000438085	1.63	0.00824	D	GGA3	golgi associated, gamma adaptin ear containing, ARF binding protein 3						0	0		0
ENSP00000438085	1.086	0.00127	D	GGA3	golgi associated, gamma adaptin ear containing, ARF binding protein 3						0	0		0
ENSP00000260118	4.344	1.71e-29	D	GGH	gamma-glutamyl hydrolase						0	0		0
ENSP00000260118	-2.044	1.9e-07	D	GGH	gamma-glutamyl hydrolase						0	0		0
ENSP00000478220	0.741	0.00915	D	GGNBP2	gametogenetin binding protein 2						0	0		0
ENSP00000478220	-3.098	1.3e-16	D	GGNBP2	gametogenetin binding protein 2						0	0		0
ENSP00000361207	1.994	1.43e-09	D	GHITM	growth hormone inducible transmembrane protein						0	0		0
ENSP00000361207	1.862	5.09e-11	D	GHITM	growth hormone inducible transmembrane protein						0	0		0
ENSP00000268719	2.903	2.16e-28	D	GID4	GID complex subunit 4 homolog						0	0		0
ENSP00000268719	1.159	0.00207	D	GID4	GID complex subunit 4 homolog						0	0		0
ENSP00000268719	1.313	0.000135	D	GID4	GID complex subunit 4 homolog						0	0		0
ENSP00000266069	1.47	5.27e-06	D	GID8	GID complex subunit 8 homolog						0	0		0
ENSP00000266069	1.065	0.000352	D	GID8	GID complex subunit 8 homolog						0	0		0
ENSP00000223293	5.204	7.17e-05	D	GIMAP2	GTPase, IMAP family member 2						1	0		1
ENSP00000223293	-1.305	4.5e-06	D	GIMAP2	GTPase, IMAP family member 2						0	1		1
ENSP00000276533	-1.653	0.00956	D	GINS4	GINS complex subunit 4						0	0		0
ENSP00000276533	-2.107	0.00211	D	GINS4	GINS complex subunit 4						0	0		0
ENSP00000347464	2.257	8.82e-13	D	GIT2	GIT ArfGAP 2						1	0		1
ENSP00000347464	-1.675	5.53e-09	D	GIT2	GIT ArfGAP 2						0	1		1
NP_068773.2	5.825	0.00649	D	GJA3	gap junction protein alpha 3						0	0		0
ENSP00000241125	3.812	1.03e-05	D	GJA3	gap junction protein alpha 3						0	0		0
NP_068773.2	-2.083	3.23e-09	D	GJA3	gap junction protein alpha 3						0	0		0
NP_068773.2	-3.699	4.09e-07	D	GJA3	gap junction protein alpha 3						0	0		0
ENSP00000351706	3.061	4.13e-13	D	GK2	glycerol kinase 2						0	0		0
ENSP00000351706	2.833	3.59e-12	D	GK2	glycerol kinase 2						0	0		0
ENSP00000351706	-1.759	3e-06	D	GK2	glycerol kinase 2						0	0		0
ENSP00000223145	-1.67	9.78e-09	D	GLCCI1	glucocorticoid induced 1						0	0		0
NP_612435.1	-2.423	2.53e-14	D	GLCCI1	glucocorticoid induced 1						0	0		0
ENSP00000370737	-1.611	0.000265	D	GLDC	glycine decarboxylase						0	0		0
ENSP00000370737	-2.456	3.22e-09	D	GLDC	glycine decarboxylase						0	0		0
ENSP00000307900	3.103	9.78e-21	D	GLUL	glutamate-ammonia ligase						0	0		0
ENSP00000307900	1.61	2.3e-07	D	GLUL	glutamate-ammonia ligase						1	0		1
ENSP00000307900	-1.927	5.52e-09	D	GLUL	glutamate-ammonia ligase						0	1		1
ENSP00000294409	1.573	0.000672	D	GMEB1	glucocorticoid modulatory element binding protein 1						0	0		0
ENSP00000294409	1.666	7.56e-12	D	GMEB1	glucocorticoid modulatory element binding protein 1						0	0		0
NP_002061.1	3.202	4.03e-24	D	GNAI2	G protein subunit alpha i2						0	0		0
NP_002061.1	3.479	2.65e-16	D	GNAI2	G protein subunit alpha i2						0	0		0
ENSP00000312999	-1.077	0.000473	D	GNAI2	G protein subunit alpha i2						0	0		0
ENSP00000312999	-2.397	2.14e-06	D	GNAI2	G protein subunit alpha i2						0	0		0
ENSP00000379839	-0.959	0.00619	D	GNE	glucosamine (UDP-N-acetyl)-2-epimerase/N-acetylmannosamine kinase						0	0		0
ENSP00000379839	-1.388	7.29e-05	D	GNE	glucosamine (UDP-N-acetyl)-2-epimerase/N-acetylmannosamine kinase						0	0		0
NP_005265.1	-2.193	8.25e-07	D	GNG5	G protein subunit gamma 5						0	0		0
NP_005265.1	-2.491	9.79e-10	D	GNG5	G protein subunit gamma 5						0	0		0
ENSP00000263863	-5.301	1.97e-10	D	GNLY	granulysin						0	0		0
ENSP00000263863	-4.795	2.84e-05	D	GNLY	granulysin						0	0		0
ENSP00000299314	2.023	4.54e-08	D	GNPTAB	N-acetylglucosamine-1-phosphate transferase subunits alpha and beta						0	0		0
ENSP00000299314	1.076	0.00155	D	GNPTAB	N-acetylglucosamine-1-phosphate transferase subunits alpha and beta						0	0		0
ENSP00000362656	2.32	5.28e-17	D	GOLGA1	golgin A1						0	0		0
ENSP00000362656	1.701	2.55e-09	D	GOLGA1	golgin A1						0	0		0
ENSP00000349305	2.551	5.81e-18	D	GOLGA4	golgin A4						0	0		0
ENSP00000349305	1.242	1.98e-05	D	GOLGA4	golgin A4						0	0		0
ENSP00000290438	1.519	2.85e-09	D	GOLGA6A (includes others)	golgin A6 family member A						0	0		0
ENSP00000290438	0.962	0.000173	D	GOLGA6A (includes others)	golgin A6 family member A						0	0		0
ENSP00000377275	2.578	8.1e-20	D	GOLGB1	golgin B1						0	0		0
ENSP00000377275	2.563	1.21e-17	D	GOLGB1	golgin B1						0	0		0
ENSP00000299957	1.487	1.51e-08	D	GOLM2	golgi membrane protein 2						0	0		0
ENSP00000299957	1.342	3.82e-07	D	GOLM2	golgi membrane protein 2						0	0		0
ENSP00000265070	1.198	4.69e-06	D	GOLPH3	golgi phosphoprotein 3						0	0		0
ENSP00000265070	1.038	0.000502	D	GOLPH3	golgi phosphoprotein 3						0	0		0
ENSP00000229314	3.735	1.69e-20	D	GOLT1B	golgi transport 1B						0	0		0
ENSP00000229314	3.622	7.21e-13	D	GOLT1B	golgi transport 1B						0	0		0
ENSP00000229314	2.509	1.19e-14	D	GOLT1B	golgi transport 1B						0	0		0
ENSP00000229314	1.956	4.34e-09	D	GOLT1B	golgi transport 1B						0	0		0
ENSP00000357484	2.203	6.14e-14	D	GOPC	golgi associated PDZ and coiled-coil motif containing						0	0		0
ENSP00000357484	1.24	4.78e-05	D	GOPC	golgi associated PDZ and coiled-coil motif containing						0	0		0
ENSP00000234160	3.091	3.74e-21	D	GORASP2	golgi reassembly stacking protein 2						0	0		0
ENSP00000234160	1.552	1.15e-07	D	GORASP2	golgi reassembly stacking protein 2						0	0		0
ENSP00000225724	2.047	4.34e-14	D	GOSR1	golgi SNAP receptor complex member 1						0	0		0
ENSP00000225724	1.595	6.98e-09	D	GOSR1	golgi SNAP receptor complex member 1						0	0		0
ENSP00000225567	1.593	1.11e-07	D	GOSR2	golgi SNAP receptor complex member 2						0	0		0
ENSP00000225567	1.491	1.31e-06	D	GOSR2	golgi SNAP receptor complex member 2						0	0		0
ENSP00000245206	-1.21	3.75e-05	D	GOT2	glutamic-oxaloacetic transaminase 2						0	0		0
ENSP00000245206	-2.165	5.28e-10	D	GOT2	glutamic-oxaloacetic transaminase 2						0	0		0
ENSP00000482571	-3.504	7.65e-29	D	GPAT3	glycerol-3-phosphate acyltransferase 3						0	0		0
ENSP00000482571	-2.955	6.76e-20	D	GPAT3	glycerol-3-phosphate acyltransferase 3						0	0		0
NP_001002909.1	-0.849	0.00338	D	GPATCH8	G-patch domain containing 8						0	0		0
NP_001002909.1	-2.181	6.51e-11	D	GPATCH8	G-patch domain containing 8						0	0		0
ENSP00000347224	-1.076	0.000242	D	GPBP1L1	GC-rich promoter binding protein 1 like 1						0	0		0
ENSP00000347224	-2.07	8.12e-13	D	GPBP1L1	GC-rich promoter binding protein 1 like 1						0	0		0
ENSP00000368305	-3.261	2.75e-25	D	GPCPD1	glycerophosphocholine phosphodiesterase 1						0	0		0
ENSP00000368305	-3.511	4.16e-24	D	GPCPD1	glycerophosphocholine phosphodiesterase 1						0	0		0
NP_005267.2	-1.401	2.09e-07	D	GPD1	glycerol-3-phosphate dehydrogenase 1						0	0		0
ENSP00000301149	-1.895	1.15e-07	D	GPD1	glycerol-3-phosphate dehydrogenase 1						0	0		0
ENSP00000264080	1.608	0.000483	D	GPR108	G protein-coupled receptor 108						0	0		0
ENSP00000264080	1.463	1.55e-05	D	GPR108	G protein-coupled receptor 108						0	0		0
ENSP00000366157	3.912	2.05e-11	D	GPR180	G protein-coupled receptor 180						0	0		0
ENSP00000366157	3.444	3.37e-23	D	GPR180	G protein-coupled receptor 180						0	0		0
ENSP00000365596	4.026	3.05e-17	D	GPR183	G protein-coupled receptor 183						0	0		0
ENSP00000365596	3.791	1.23e-13	D	GPR183	G protein-coupled receptor 183						0	0		0
ENSP00000306449	-3.739	8.53e-13	D	GPR37	G protein-coupled receptor 37						0	0		0
ENSP00000306449	-3.152	5.72e-07	D	GPR37	G protein-coupled receptor 37						0	0		0
ENSP00000229955	2.411	9.2e-13	D	GPR63	G protein-coupled receptor 63						1	0		1
ENSP00000229955	-1.769	0.000255	D	GPR63	G protein-coupled receptor 63						0	1		1
ENSP00000378408	-1.601	3.48e-06	D	GPT	glutamic--pyruvic transaminase						0	0		0
ENSP00000378408	-3.392	5.15e-21	D	GPT	glutamic--pyruvic transaminase						0	0		0
ENSP00000345282	-2.811	7.53e-09	D	GPT2	glutamic--pyruvic transaminase 2						0	0		0
ENSP00000345282	-3.376	2.23e-11	D	GPT2	glutamic--pyruvic transaminase 2						0	0		0
ENSP00000402457	-1.997	0.00902	D	GRAMD1B	GRAM domain containing 1B						0	0		0
ENSP00000402457	-3.837	2.01e-22	D	GRAMD1B	GRAM domain containing 1B						0	0		0
NP_001139792.1	-1.177	2.22e-05	D	GRAMD2B	GRAM domain containing 2B						0	0		0
ENSP00000426120	-3.529	1.9e-21	D	GRAMD2B	GRAM domain containing 2B						0	0		0
ENSP00000263915	-2.323	7.11e-12	D	GRB14	growth factor receptor bound protein 14						0	0		0
ENSP00000263915	-3.238	1.66e-23	D	GRB14	growth factor receptor bound protein 14						0	0		0
AAD54066.1	1.356	5.68e-06	D	GRHPR	glyoxylate and hydroxypyruvate reductase						1	0		1
NP_036335.1	-1.463	5.97e-05	D	GRHPR	glyoxylate and hydroxypyruvate reductase						0	1		1
NP_036335.1	-1.505	4.24e-05	D	GRHPR	glyoxylate and hydroxypyruvate reductase						0	0		0
ENSP00000314380	2.752	1.76e-22	D	GRINA	glutamate ionotropic receptor NMDA type subunit associated protein 1						0	0		0
AAH41788.2	0.828	0.0027	D	GRINA	glutamate ionotropic receptor NMDA type subunit associated protein 1						1	0		1
NP_000828.1	-0.968	0.0038	D	GRINA	glutamate ionotropic receptor NMDA type subunit associated protein 1						0	1		1
ENSP00000365606	-1.507	0.000102	D	GRIPAP1	GRIP1 associated protein 1						0	0		0
ENSP00000365606	-2.152	5.64e-11	D	GRIPAP1	GRIP1 associated protein 1						0	0		0
ENSP00000053867	-2.503	2.62e-12	D	GRN	granulin precursor						0	0		0
ENSP00000053867	-3.469	2.8e-23	D	GRN	granulin precursor						0	0		0
ENSP00000364579	3.1	1.67e-20	D	GRTP1	growth hormone regulated TBC protein 1						0	0		0
ENSP00000364579	2.517	2.8e-16	D	GRTP1	growth hormone regulated TBC protein 1						0	0		0
ENSP00000253237	1.327	3.72e-06	D	GRWD1	glutamate rich WD repeat containing 1						0	0		0
ENSP00000253237	1.352	2.91e-05	D	GRWD1	glutamate rich WD repeat containing 1						0	0		0
ENSP00000257626	-2.039	3.12e-06	D	GSAP	gamma-secretase activating protein						0	0		0
ENSP00000257626	-2.438	2.74e-05	D	GSAP	gamma-secretase activating protein						0	0		0
ENSP00000222330	2.023	4.12e-13	D	GSK3A	glycogen synthase kinase 3 alpha						0	0		0
ENSP00000222330	1.327	3.76e-07	D	GSK3A	glycogen synthase kinase 3 alpha						0	0		0
ENSP00000222330	1.193	2.17e-06	D	GSK3A	glycogen synthase kinase 3 alpha						0	0		0
ENSP00000362924	4.325	3.84e-05	D	GSN	gelsolin						0	0		0
NP_000168.1	-1.936	3.71e-06	D	GSN	gelsolin						0	0		0
NP_001121134.1	-3.047	6.02e-21	D	GSN	gelsolin						0	0		0
ENSP00000341247	2.179	1.6e-14	D	GSPT2	G1 to S phase transition 2						0	0		0
ENSP00000341247	1.762	2.98e-09	D	GSPT2	G1 to S phase transition 2						0	0		0
ENSP00000341247	0.815	0.00853	D	GSPT2	G1 to S phase transition 2						0	0		0
ENSP00000360002	-0.994	0.00135	D	GSTA4	glutathione S-transferase alpha 4						0	0		0
ENSP00000360002	-2.305	6.81e-18	D	GSTA4	glutathione S-transferase alpha 4						0	0		0
NP_057001.1	-1.049	0.000468	D	GSTK1	glutathione S-transferase kappa 1						0	0		0
NP_057001.1	-1.095	0.00258	D	GSTK1	glutathione S-transferase kappa 1						0	0		0
NP_000843.1	3.421	0.00494	D	GSTP1	glutathione S-transferase pi 1						0	0		0
ENSP00000381607	-1.972	1.28e-10	D	GSTP1	glutathione S-transferase pi 1						0	0		0
ENSMUSP00000001715	-1.415	2.51e-05	D	Gstt3	glutathione S-transferase, theta 3						0	0		0
ENSMUSP00000001715	-2.202	3.24e-10	D	Gstt3	glutathione S-transferase, theta 3						0	0		0
ENSP00000216465	-2.101	1.82e-13	D	GSTZ1	glutathione S-transferase zeta 1						0	0		0
ENSP00000216465	-2.353	3.51e-09	D	GSTZ1	glutathione S-transferase zeta 1						0	0		0
ENSP00000397566	1.68	4.69e-11	D	GTF2IRD1	GTF2I repeat domain containing 1						0	0		0
ENSP00000397566	-0.905	0.00368	D	GTF2IRD1	GTF2I repeat domain containing 1						0	0		0
ENSP00000361219	2.408	1.18e-15	D	GTF3C4	general transcription factor IIIC subunit 4						0	0		0
ENSP00000361219	0.833	0.00731	D	GTF3C4	general transcription factor IIIC subunit 4						0	0		0
ENSP00000216044	4.512	7e-24	D	GTPBP1	GTP binding protein 1						0	0		0
ENSP00000216044	3.344	1.27e-21	D	GTPBP1	GTP binding protein 1						0	0		0
ENSP00000216044	1.579	0.000287	D	GTPBP1	GTP binding protein 1						0	0		0
ENSP00000216044	1.38	2.58e-06	D	GTPBP1	GTP binding protein 1						0	0		0
ENSP00000259254	-2.182	0.000947	D	GYPC	glycophorin C (Gerbich blood group)						0	0		0
EAW95276.1	-3.192	6.16e-05	D	GYPC	glycophorin C (Gerbich blood group)						0	0		0
ENSP00000296417	1.99	6.66e-10	D	H2AZ1	H2A.Z variant histone 1						0	0		0
ENSP00000296417	1.311	7.3e-05	D	H2AZ1	H2A.Z variant histone 1						0	0		0
ENSP00000308405	-1.217	9.26e-06	D	H2AZ2	H2A.Z variant histone 2						0	0		0
ENSP00000308405	-1.072	0.000113	D	H2AZ2	H2A.Z variant histone 2						0	0		0
ENSP00000308405	-1.392	6.5e-08	D	H2AZ2	H2A.Z variant histone 2						0	0		0
ENSP00000323811	-2.488	3.8e-17	D	HACL1	2-hydroxyacyl-CoA lyase 1						0	0		0
ENSP00000323811	-2.602	3.65e-19	D	HACL1	2-hydroxyacyl-CoA lyase 1						0	0		0
ENSP00000323811	-2.613	8.23e-20	D	HACL1	2-hydroxyacyl-CoA lyase 1						0	0		0
ENSP00000474560	-3.237	1.1e-12	D	HADH	hydroxyacyl-CoA dehydrogenase						0	0		0
ENSP00000474560	-4.505	5.83e-25	D	HADH	hydroxyacyl-CoA dehydrogenase						0	0		0
AAN11320.1	-1.685	0.000222	D	HBB	hemoglobin subunit beta						0	0		0
AAN11320.1	-1.708	0.000195	D	HBB	hemoglobin subunit beta						0	0		0
AAN11320.1	-2.013	0.00032	D	HBB	hemoglobin subunit beta						0	0		0
AAN11320.1	-1.902	0.000198	D	HBB	hemoglobin subunit beta						0	0		0
AAN11320.1	-1.963	3.77e-05	D	HBB	hemoglobin subunit beta						0	0		0
AAN11320.1	-2.081	3.16e-06	D	HBB	hemoglobin subunit beta						0	0		0
P69891.2	-1.583	3.8e-05	D	HBG1	hemoglobin subunit gamma 1						0	0		0
P69891.2	-2.591	5.13e-06	D	HBG1	hemoglobin subunit gamma 1						0	0		0
ENSP00000252951	-1.44	0.000177	D	HBZ	hemoglobin subunit zeta						0	0		0
ENSP00000252951	-1.398	6.71e-05	D	HBZ	hemoglobin subunit zeta						0	0		0
ENSP00000252951	-1.346	0.0046	D	HBZ	hemoglobin subunit zeta						0	0		0
ENSP00000252951	-1.547	4.41e-05	D	HBZ	hemoglobin subunit zeta						0	0		0
ENSP00000252951	-1.617	8.37e-05	D	HBZ	hemoglobin subunit zeta						0	0		0
ENSP00000252951	-1.551	0.000768	D	HBZ	hemoglobin subunit zeta						0	0		0
ENSP00000252951	-1.853	1.63e-05	D	HBZ	hemoglobin subunit zeta						0	0		0
ENSP00000252951	-2.055	4.27e-06	D	HBZ	hemoglobin subunit zeta						0	0		0
ENSP00000252951	-1.956	7.66e-05	D	HBZ	hemoglobin subunit zeta						0	0		0
ENSP00000252951	-1.981	0.000221	D	HBZ	hemoglobin subunit zeta						0	0		0
ENSP00000252951	-2.528	1.1e-06	D	HBZ	hemoglobin subunit zeta						0	0		0
ENSP00000326579	3.554	3.95e-34	D	HCCS	holocytochrome c synthase						0	0		0
ENSP00000326579	1.512	1.64e-09	D	HCCS	holocytochrome c synthase						0	0		0
ENSP00000309555	2.098	4.18e-11	D	HCFC1	host cell factor C1						0	0		0
ENSP00000309555	2.094	5.76e-12	D	HCFC1	host cell factor C1						0	0		0
ENSP00000309555	1.556	4.15e-05	D	HCFC1	host cell factor C1						0	0		0
NP_004955.2	-1.18	2.98e-06	D	HDAC1	histone deacetylase 1						0	0		0
NP_004955.2	-1.747	4.04e-11	D	HDAC1	histone deacetylase 1						0	0		0
NP_004955.2	-2.252	1.9e-06	D	HDAC1	histone deacetylase 1						0	0		0
ENSP00000080059	-1.555	0.000182	D	HDAC7	histone deacetylase 7						0	0		0
ENSP00000080059	-3.047	0.00248	D	HDAC7	histone deacetylase 7						0	0		0
ENSP00000357189	-1.814	3.9e-08	D	HDGF	heparin binding growth factor						0	0		0
ENSP00000357189	-1.74	2.19e-11	D	HDGF	heparin binding growth factor						0	0		0
NP_149061.1	1.847	0.000435	D	HDHD5	haloacid dehalogenase like hydrolase domain containing 5						0	0		0
ENSP00000337358	1.533	1.01e-07	D	HDHD5	haloacid dehalogenase like hydrolase domain containing 5						0	0		0
NP_149061.1	-1.917	0.00558	D	HDHD5	haloacid dehalogenase like hydrolase domain containing 5						0	0		0
ENSP00000297977	2.249	7.51e-17	D	HDX	highly divergent homeobox						0	0		0
ENSP00000297977	1.962	3.14e-09	D	HDX	highly divergent homeobox						0	0		0
AAD32098.1	2.299	9.99e-08	D	HEBP1	heme binding protein 1						0	0		0
AAD32098.1	-2.104	2.05e-08	D	HEBP1	heme binding protein 1						0	0		0
NP_057071.2	-2.679	7.45e-05	D	HEBP1	heme binding protein 1						0	0		0
NP_057071.2	-3.326	1.38e-17	D	HEBP1	heme binding protein 1						0	0		0
NP_055135.1	-1.355	0.00521	D	HEBP2	heme binding protein 2						0	0		0
ENSMUSP00000020000	-1.755	1.15e-09	D	HEBP2	heme binding protein 2						0	0		0
AAL07394.1	-3.862	3.58e-05	D	HEBP2	heme binding protein 2						0	0		0
ENSP00000356630	-2.209	4.48e-05	D	HECA	hdc homolog, cell cycle regulator						0	0		0
ENSP00000356630	-2.988	0.000231	D	HECA	hdc homolog, cell cycle regulator						0	0		0
ENSP00000385684	-0.985	0.000299	D	HERC3	HECT and RLD domain containing E3 ubiquitin protein ligase 3						0	0		0
ENSP00000385684	-1.009	0.00164	D	HERC3	HECT and RLD domain containing E3 ubiquitin protein ligase 3						0	0		0
ENSP00000378624	3.574	2.05e-29	D	HERC4	HECT and RLD domain containing E3 ubiquitin protein ligase 4						1	0		1
NP_001265114.1	-2.897	0.0013	D	HERC4	HECT and RLD domain containing E3 ubiquitin protein ligase 4						0	1		1
ENSP00000409555	3.418	1.61e-32	D	HERPUD1	homocysteine inducible ER protein with ubiquitin like domain 1						0	0		0
ENSP00000409555	0.779	0.00784	D	HERPUD1	homocysteine inducible ER protein with ubiquitin like domain 1						0	0		0
ENSP00000393198	2.019	1.08e-08	D	HES4	hes family bHLH transcription factor 4						1	0		1
ENSP00000393198	-1.451	0.000133	D	HES4	hes family bHLH transcription factor 4						0	1		1
NP_001136325.1	-2.3	7.13e-08	D	HES6	hes family bHLH transcription factor 6						0	0		0
NP_061115.2	-2.826	3.19e-14	D	HES6	hes family bHLH transcription factor 6						0	0		0
NP_061115.2	-2.654	0.000466	D	HES6	hes family bHLH transcription factor 6						0	0		0
ENSP00000328773	1.294	1.19e-06	D	HEXIM1	HEXIM P-TEFb complex subunit 1						0	0		0
ENSP00000328773	0.918	0.00171	D	HEXIM1	HEXIM P-TEFb complex subunit 1						0	0		0
ENSP00000222390	-1.42	1.18e-07	D	HGF	hepatocyte growth factor						0	0		0
ENSP00000222390	-1.7	0.000107	D	HGF	hepatocyte growth factor						0	0		0
ENSP00000321320	1.064	0.0051	D	HGH1	HGH1 homolog						0	0		0
ENSP00000321320	0.914	0.00374	D	HGH1	HGH1 homolog						0	0		0
ENSP00000296575	-2.407	9.01e-11	D	HHIP	hedgehog interacting protein						0	0		0
ENSP00000296575	-2.543	1.1e-05	D	HHIP	hedgehog interacting protein						0	0		0
NP_851397.1	-1.635	1.89e-06	D	HIF1A	hypoxia inducible factor 1 subunit alpha						0	0		0
NP_851397.1	-1.335	3.16e-05	D	HIF1A	hypoxia inducible factor 1 subunit alpha						0	0		0
ENSP00000299163	2.585	3.33e-16	D	HIF1AN	hypoxia inducible factor 1 subunit alpha inhibitor						0	0		0
ENSP00000299163	2.095	8.01e-14	D	HIF1AN	hypoxia inducible factor 1 subunit alpha inhibitor						0	0		0
ENSP00000398064	2.178	4.27e-11	D	HIGD1A	HIG1 hypoxia inducible domain family member 1A						0	0		0
ENSP00000398064	1.434	0.000732	D	HIGD1A	HIG1 hypoxia inducible domain family member 1A						0	0		0
ENSP00000304226	1.843	7.49e-08	D	HIPK3	homeodomain interacting protein kinase 3						0	0		0
ENSP00000304226	1.207	4.17e-06	D	HIPK3	homeodomain interacting protein kinase 3						0	0		0
ENSP00000337014	-2.301	7.35e-10	D	HJV	hemojuvelin BMP co-receptor						0	0		0
ENSP00000337014	-2.316	0.00424	D	HJV	hemojuvelin BMP co-receptor						0	0		0
ENSP00000346643	-1.808	0.000101	D	HKDC1	hexokinase domain containing 1						0	0		0
ENSP00000346643	-2.352	7.06e-09	D	HKDC1	hexokinase domain containing 1						0	0		0
ENSP00000226067	-2.472	6.4e-15	D	HLF	HLF transcription factor, PAR bZIP family member						0	0		0
ENSP00000226067	-3.31	3.37e-15	D	HLF	HLF transcription factor, PAR bZIP family member						0	0		0
ENSP00000355870	-1.175	0.00215	D	HLX	H2.0 like homeobox						0	0		0
ENSP00000355870	-2.544	2.8e-16	D	HLX	H2.0 like homeobox						0	0		0
ENSP00000381237	2.098	1.71e-09	D	HM13	histocompatibility minor 13						0	0		0
ENSP00000381237	1.364	4.03e-05	D	HM13	histocompatibility minor 13						0	0		0
ENSP00000345347	-1.655	1.15e-08	D	HMGB1	high mobility group box 1						0	0		0
ENSP00000345347	-1.529	3.79e-06	D	HMGB1	high mobility group box 1						0	0		0
ENSP00000296503	-1.174	3.79e-05	D	HMGB2	high mobility group box 2						0	0		0
ENSP00000296503	-1.588	2.88e-09	D	HMGB2	high mobility group box 2						0	0		0
NP_001124160.1	-1.899	1.97e-12	D	HMGB2	high mobility group box 2						0	0		0
AAV38586.1	-1.913	2.17e-11	D	HMGB2	high mobility group box 2						0	0		0
ENSP00000359393	2.372	3.29e-06	D	HMGB3	high mobility group box 3						0	0		0
ENSP00000359393	-5.684	1.33e-65	D	HMGB3	high mobility group box 3						0	0		0
ENSP00000359393	-5.343	2.76e-43	D	HMGB3	high mobility group box 3						0	0		0
NP_110390.1	-1.384	4.26e-05	D	HMGN5	high mobility group nucleosome binding domain 5						0	0		0
NP_110390.1	-2.023	2.61e-13	D	HMGN5	high mobility group nucleosome binding domain 5						0	0		0
CAA08991.1	-2.023	1.64e-08	D	HMGXB4	HMG-box containing 4						0	0		0
CAA08991.1	-2.583	8.36e-12	D	HMGXB4	HMG-box containing 4						0	0		0
ENSP00000216106	-3.098	1.85e-12	D	HMGXB4	HMG-box containing 4						0	0		0
ENSP00000477572	-2.162	1.46e-13	D	HMOX2	heme oxygenase 2						0	0		0
ENSP00000477572	-2.584	4.37e-21	D	HMOX2	heme oxygenase 2						0	0		0
NP_004124.5	-1.473	1.51e-06	D	HNF4G	hepatocyte nuclear factor 4 gamma						0	0		0
ADZ17353.1	-1.696	5.31e-08	D	HNF4G	hepatocyte nuclear factor 4 gamma						0	0		0
EAW87040.1	-1.994	1.95e-07	D	HNF4G	hepatocyte nuclear factor 4 gamma						0	0		0
ENSP00000280097	-2.697	1.23e-18	D	HNMT	histamine N-methyltransferase						0	0		0
NP_008826.1	-2.687	1.35e-15	D	HNMT	histamine N-methyltransferase						0	0		0
NP_001351177.1	2.901	1.87e-28	D	HNRNPH1	heterogeneous nuclear ribonucleoprotein H1						0	0		0
ENSP00000349168	1.419	5.49e-07	D	HNRNPH1	heterogeneous nuclear ribonucleoprotein H1						0	0		0
ENSP00000349168	1.177	2.16e-06	D	HNRNPH1	heterogeneous nuclear ribonucleoprotein H1						0	0		0
ENSP00000349168	0.903	0.00162	D	HNRNPH1	heterogeneous nuclear ribonucleoprotein H1						0	0		0
ENSP00000365439	1.621	2.34e-08	D	HNRNPK	heterogeneous nuclear ribonucleoprotein K						0	0		0
ENSP00000365439	1.519	8.42e-08	D	HNRNPK	heterogeneous nuclear ribonucleoprotein K						0	0		0
ENSP00000363745	-0.996	0.000213	D	HNRNPR	heterogeneous nuclear ribonucleoprotein R						0	0		0
ENSP00000363745	-2.493	1.26e-09	D	HNRNPR	heterogeneous nuclear ribonucleoprotein R						0	0		0
ENSP00000283179	0.737	0.00927	D	HNRNPU	heterogeneous nuclear ribonucleoprotein U						1	0		1
ENSP00000283179	-0.905	0.000854	D	HNRNPU	heterogeneous nuclear ribonucleoprotein U						0	1		1
ENSP00000375863	-1.007	0.00091	D	HNRNPUL1	heterogeneous nuclear ribonucleoprotein U like 1						0	0		0
ENSP00000375863	-1.641	2.99e-06	D	HNRNPUL1	heterogeneous nuclear ribonucleoprotein U like 1						0	0		0
ENSP00000359680	-1.722	3.8e-06	D	HOGA1	4-hydroxy-2-oxoglutarate aldolase 1						0	0		0
ENSP00000359680	-1.974	1.45e-07	D	HOGA1	4-hydroxy-2-oxoglutarate aldolase 1						0	0		0
ENSP00000350049	2.409	3.32e-18	D	HOMEZ	homeobox and leucine zipper encoding						0	0		0
ENSP00000350049	1.905	8.58e-08	D	HOMEZ	homeobox and leucine zipper encoding						0	0		0
ENSP00000350049	1.742	4.49e-12	D	HOMEZ	homeobox and leucine zipper encoding						0	0		0
ENSP00000360252	-2.64	0.000204	D	HOOK1	hook microtubule tethering protein 1						0	0		0
ENSP00000360252	-3.991	1.78e-21	D	HOOK1	hook microtubule tethering protein 1						0	0		0
ENSMUSP00000034026	-1.231	0.000635	D	HPGD	15-hydroxyprostaglandin dehydrogenase						0	0		0
ENSP00000296522	-1.901	1.01e-09	D	HPGD	15-hydroxyprostaglandin dehydrogenase						0	0		0
NP_001123914.1	1.11	0.00063	D	HRAS	HRas proto-oncogene, GTPase						0	0		0
ENSP00000407586	-2.112	8.87e-07	D	HRAS	HRas proto-oncogene, GTPase						0	0		0
ENSP00000313500	3.046	2.3e-32	D	HROB	homologous recombination factor with OB-fold						0	0		0
ENSP00000313500	1.39	1.88e-06	D	HROB	homologous recombination factor with OB-fold						0	0		0
ENSP00000259241	-2.084	0.000238	D	HS6ST1	heparan sulfate 6-O-sulfotransferase 1						0	0		0
ENSP00000259241	-2.975	3.41e-24	D	HS6ST1	heparan sulfate 6-O-sulfotransferase 1						0	0		0
ENSP00000263278	-1.652	0.000876	D	HSD17B14	hydroxysteroid 17-beta dehydrogenase 14						0	0		0
ENSP00000263278	-2.087	1.8e-11	D	HSD17B14	hydroxysteroid 17-beta dehydrogenase 14						0	0		0
ENSP00000364412	1.026	0.00941	D	HSD17B3	hydroxysteroid 17-beta dehydrogenase 3						0	0		0
ENSP00000364412	-2.452	6.38e-11	D	HSD17B3	hydroxysteroid 17-beta dehydrogenase 3						0	0		0
NP_003716.2	-1.851	7.12e-09	D	HSD17B6	hydroxysteroid 17-beta dehydrogenase 6						0	0		0
NP_003716.2	-3.108	1.62e-16	D	HSD17B6	hydroxysteroid 17-beta dehydrogenase 6						0	0		0
ENSP00000335153	15.056	7.08e-265	D	HSP90AA1	heat shock protein 90 alpha family class A member 1						0	0		0
ENSP00000335153	13.374	0	D	HSP90AA1	heat shock protein 90 alpha family class A member 1						0	0		0
NP_005339.3	10.901	3.34e-70	D	HSP90AA1	heat shock protein 90 alpha family class A member 1						0	0		0
ENSP00000360609	3.833	2.82e-35	D	HSP90AB1	heat shock protein 90 alpha family class B member 1						0	0		0
ENSP00000360609	1.823	1e-08	D	HSP90AB1	heat shock protein 90 alpha family class B member 1						0	0		0
ENSP00000299767	6.563	8.13e-47	D	HSP90B1	heat shock protein 90 beta family member 1						0	0		0
ENSP00000299767	3.042	1.9e-19	D	HSP90B1	heat shock protein 90 beta family member 1						0	0		0
ENSP00000285667	5.653	4.54e-71	D	HSPA13	heat shock protein family A (Hsp70) member 13						0	0		0
ENSP00000285667	4.201	1.61e-37	D	HSPA13	heat shock protein family A (Hsp70) member 13						0	0		0
ENSP00000367623	1.96	0.00208	D	HSPA14	heat shock protein family A (Hsp70) member 14						0	0		0
ENSP00000367623	1.58	9.15e-06	D	HSPA14	heat shock protein family A (Hsp70) member 14						0	0		0
ENSP00000364801	18.717	1.19e-20	D	HSPA1A/HSPA1B	heat shock protein family A (Hsp70) member 1A						0	0		0
ENSP00000364801	15.141	4.04e-143	D	HSPA1A/HSPA1B	heat shock protein family A (Hsp70) member 1A						0	0		0
ENSP00000364801	14.873	4.7e-192	D	HSPA1A/HSPA1B	heat shock protein family A (Hsp70) member 1A						0	0		0
ENSP00000364801	12.163	4.74e-122	D	HSPA1A/HSPA1B	heat shock protein family A (Hsp70) member 1A						0	0		0
ENSP00000364801	12.006	3.05e-51	D	HSPA1A/HSPA1B	heat shock protein family A (Hsp70) member 1A						0	0		0
ENSP00000364801	12.007	8.8e-62	D	HSPA1A/HSPA1B	heat shock protein family A (Hsp70) member 1A						0	0		0
ENSP00000364801	11.639	1.35e-278	D	HSPA1A/HSPA1B	heat shock protein family A (Hsp70) member 1A						0	0		0
ENSP00000364801	11.316	1.17e-288	D	HSPA1A/HSPA1B	heat shock protein family A (Hsp70) member 1A						0	0		0
ENSP00000364801	11.145	8.07e-280	D	HSPA1A/HSPA1B	heat shock protein family A (Hsp70) member 1A						0	0		0
ENSP00000364801	9.855	1.7e-07	D	HSPA1A/HSPA1B	heat shock protein family A (Hsp70) member 1A						0	0		0
ENSP00000364801	7.462	2.93e-22	D	HSPA1A/HSPA1B	heat shock protein family A (Hsp70) member 1A						0	0		0
ENSP00000302961	7.558	4.04e-143	D	HSPA4	heat shock protein family A (Hsp70) member 4						0	0		0
ENSP00000302961	5.556	8.54e-75	D	HSPA4	heat shock protein family A (Hsp70) member 4						0	0		0
ENSP00000302961	5.372	1.93e-25	D	HSPA4	heat shock protein family A (Hsp70) member 4						0	0		0
ENSP00000302961	3.997	8.4e-16	D	HSPA4	heat shock protein family A (Hsp70) member 4						0	0		0
ENSP00000296464	13.75	3.59e-15	D	HSPA4L	heat shock protein family A (Hsp70) member 4 like						0	0		0
ENSP00000296464	6.498	1.17e-65	D	HSPA4L	heat shock protein family A (Hsp70) member 4 like						0	0		0
ENSP00000324173	4.312	3.87e-36	D	HSPA5	heat shock protein family A (Hsp70) member 5						0	0		0
ENSP00000324173	3.675	1.23e-25	D	HSPA5	heat shock protein family A (Hsp70) member 5						0	0		0
ENSP00000432083	7.422	1.43e-70	D	HSPA8	heat shock protein family A (Hsp70) member 8						0	0		0
ENSP00000432083	7.09	4.89e-60	D	HSPA8	heat shock protein family A (Hsp70) member 8						0	0		0
ENSP00000432083	4.264	2.18e-37	D	HSPA8	heat shock protein family A (Hsp70) member 8						0	0		0
NP_006588.1	4.837	2.83e-19	D	HSPA8	heat shock protein family A (Hsp70) member 8						0	0		0
ENSP00000297185	3.124	1.02e-17	D	HSPA9	heat shock protein family A (Hsp70) member 9						0	0		0
ENSP00000297185	2.408	9.79e-16	D	HSPA9	heat shock protein family A (Hsp70) member 9						0	0		0
NP_653218.1	16.253	3.97e-143	D	HSPB6	heat shock protein family B (small) member 6						0	0		0
NP_653218.1	16.209	4.03e-15	D	HSPB6	heat shock protein family B (small) member 6						0	0		0
[truncated: 3,003 more rows]

## Sheet: c) Lyndon-HvsC-mapped
Expr Log Ratio	Expr p-value	ID	Flags	Symbol	Entrez Gene Name	Location	Type(s)
2.473	3.45e-16	ENSMUSP00000127760	D	2610021A01Rik	RIKEN cDNA 2610021A01 gene	Other	other
1.374	9.52e-04	ENSMUSP00000127760	D	2610021A01Rik	RIKEN cDNA 2610021A01 gene	Other	other
4.685	7.20e-34	ENSMUSP00000021406		2700097O09Rik	RIKEN cDNA 2700097O09 gene	Extracellular Space	other
-1.011	5.38e-04	ENSP00000378868		A1CF	APOBEC1 complementation factor	Nucleus	other
-1.128	7.40e-05	ENSP00000423190		AADAT	aminoadipate aminotransferase	Cytoplasm	enzyme
1.421	7.11e-07	ENSP00000261880		AAGAB	alpha and gamma adaptin binding protein	Cytoplasm	other
1.883	6.60e-08	ENSP00000386456		AAK1	AP2 associated kinase 1	Cytoplasm	kinase
-1.388	6.51e-06	ENSP00000431808		AAMDC	adipogenesis associated Mth938 domain containing	Cytoplasm	other
1.804	4.88e-14	ENSP00000248450	D	AAMP	angio associated migratory cell protein	Plasma Membrane	other
1.537	1.10e-07	ENSP00000248450	D	AAMP	angio associated migratory cell protein	Plasma Membrane	other
4.034	1.42e-22	ENSP00000261772		AARS1	alanyl-tRNA synthetase 1	Cytoplasm	enzyme
-2.964	1.03e-14	ENSP00000205214		AASDH	aminoadipate-semialdehyde dehydrogenase	Other	enzyme
2.462	9.35e-16	ENSP00000278618		AASDHPPT	aminoadipate-semialdehyde dehydrogenase-phosphopantetheinyl transferase	Cytoplasm	enzyme
1.738	3.54e-03	NP_001073864.2		AATK	apoptosis associated tyrosine kinase	Cytoplasm	kinase
-2.124	1.43e-11	AAI46857.1	D	ABCA1	ATP binding cassette subfamily A member 1	Plasma Membrane	transporter
-2.374	1.78e-14	ENSP00000363868	D	ABCA1	ATP binding cassette subfamily A member 1	Plasma Membrane	transporter
-2.286	1.20e-17	ENSP00000344155		ABCA2	ATP binding cassette subfamily A member 2	Plasma Membrane	transporter
1.738	2.22e-07	ENSP00000376443		ABCA5	ATP binding cassette subfamily A member 5	Plasma Membrane	transporter
3.960	8.91e-18	ENSMUSP00000128121		ABCA7	ATP binding cassette subfamily A member 7	Plasma Membrane	transporter
-2.306	4.79e-09	NP_003733.2		ABCB11	ATP binding cassette subfamily B member 11	Plasma Membrane	transporter
-2.066	9.88e-10	ENSP00000265723	D	ABCB4	ATP binding cassette subfamily B member 4	Plasma Membrane	transporter
-1.517	8.45e-03	ENSP00000265723	D	ABCB4	ATP binding cassette subfamily B member 4	Plasma Membrane	transporter
1.610	1.78e-04	ENSP00000265316		ABCB6	ATP binding cassette subfamily B member 6 (Langereis blood group)	Cytoplasm	transporter
2.749	1.07e-18	ENSP00000253577	D	ABCB7	ATP binding cassette subfamily B member 7	Cytoplasm	transporter
1.162	5.99e-05	ENSP00000253577	D	ABCB7	ATP binding cassette subfamily B member 7	Cytoplasm	transporter
-4.719	4.35e-15	NP_004987.2		ABCC1	ATP binding cassette subfamily C member 1	Plasma Membrane	transporter
-1.868	9.05e-06	ENSP00000311030		ABCC12	ATP binding cassette subfamily C member 12	Cytoplasm	transporter
-1.652	3.92e-07	AAB09422.1		ABCC2	ATP binding cassette subfamily C member 2	Plasma Membrane	transporter
2.050	2.15e-10	ENSP00000285238	D	ABCC3	ATP binding cassette subfamily C member 3	Plasma Membrane	transporter
-1.500	3.81e-06	ENSP00000285238	D	ABCC3	ATP binding cassette subfamily C member 3	Plasma Membrane	transporter
5.396	4.70e-37	NP_005836.2	D	ABCC4	ATP binding cassette subfamily C member 4	Plasma Membrane	transporter
-4.737	9.45e-20	NP_005836.2	D	ABCC4	ATP binding cassette subfamily C member 4	Plasma Membrane	transporter
2.010	8.45e-11	ENSP00000333926		ABCC5	ATP binding cassette subfamily C member 5	Plasma Membrane	transporter
1.599	5.30e-03	ENSP00000261200		ABCC9	ATP binding cassette subfamily C member 9	Plasma Membrane	ion channel
1.044	2.88e-03	ENSP00000218104		ABCD1	ATP binding cassette subfamily D member 1	Plasma Membrane	transporter
-2.282	5.34e-06	ENSP00000310688		ABCD2	ATP binding cassette subfamily D member 2	Cytoplasm	transporter
-1.353	2.62e-05	ENSP00000359233	D	ABCD3	ATP binding cassette subfamily D member 3	Cytoplasm	transporter
-1.960	2.68e-12	ENSP00000359233	D	ABCD3	ATP binding cassette subfamily D member 3	Cytoplasm	transporter
-2.035	3.34e-10	ENSP00000359233	D	ABCD3	ATP binding cassette subfamily D member 3	Cytoplasm	transporter
-1.509	7.51e-05	ENSP00000349396		ABCD4	ATP binding cassette subfamily D member 4	Cytoplasm	transporter
3.085	1.66e-25	ENSP00000296577	D	ABCE1	ATP binding cassette subfamily E member 1	Cytoplasm	transporter
2.528	2.63e-19	ENSP00000296577	D	ABCE1	ATP binding cassette subfamily E member 1	Cytoplasm	transporter
2.926	2.53e-18	ENSP00000313603		ABCF1	ATP binding cassette subfamily F member 1	Cytoplasm	transporter
4.100	4.11e-25	ENSP00000222388	D	ABCF2-H2BK1	ABCF2-H2BK1 readthrough	Other	other
3.594	2.32e-21	ENSP00000222388	D	ABCF2-H2BK1	ABCF2-H2BK1 readthrough	Other	other
2.325	3.05e-18	ENSP00000222388	D	ABCF2-H2BK1	ABCF2-H2BK1 readthrough	Other	other
4.663	4.18e-37	ENSP00000411471	D	ABCF3	ATP binding cassette subfamily F member 3	Other	transporter
3.851	3.85e-36	ENSP00000411471	D	ABCF3	ATP binding cassette subfamily F member 3	Other	transporter
-2.640	2.93e-06	ENSP00000354995		ABCG1	ATP binding cassette subfamily G member 1	Plasma Membrane	transporter
-1.748	1.38e-08	ENSP00000237612	D	ABCG2	ATP binding cassette subfamily G member 2 (Junior blood group)	Plasma Membrane	transporter
-1.908	1.25e-08	ENSP00000237612	D	ABCG2	ATP binding cassette subfamily G member 2 (Junior blood group)	Plasma Membrane	transporter
-3.929	8.34e-34	NP_071881.1		ABCG5	ATP binding cassette subfamily G member 5	Plasma Membrane	transporter
-3.247	9.68e-14	ENSP00000272286		ABCG8	ATP binding cassette subfamily G member 8	Plasma Membrane	transporter
1.140	3.22e-04	ENSP00000326491		ABHD1	abhydrolase domain containing 1	Other	other
1.761	3.14e-13	ENSP00000273359		ABHD10	abhydrolase domain containing 10, depalmitoylase	Cytoplasm	enzyme
-1.136	1.31e-05	ENSP00000365725		ABHD12	abhydrolase domain containing 12, lysophospholipase	Plasma Membrane	enzyme
-1.843	1.01e-06	ENSP00000336693	D	ABHD12B	abhydrolase domain containing 12B	Other	peptidase
-2.579	2.03e-11	ENSP00000336693	D	ABHD12B	abhydrolase domain containing 12B	Other	peptidase
-2.241	4.05e-06	AAH12476.2	D	ABHD15	abhydrolase domain containing 15	Extracellular Space	other
-3.259	1.49e-31	NP_937790.2	D	ABHD15	abhydrolase domain containing 15	Extracellular Space	other
-3.956	2.72e-33	AAQ88579.1	D	ABHD15	abhydrolase domain containing 15	Extracellular Space	other
1.736	6.32e-10	ENSP00000250974	D	ABHD17A	abhydrolase domain containing 17A, depalmitoylase	Plasma Membrane	enzyme
1.380	1.29e-05	ENSP00000250974	D	ABHD17A	abhydrolase domain containing 17A, depalmitoylase	Plasma Membrane	enzyme
2.576	8.86e-20	ENSP00000366240	D	ABHD17B	abhydrolase domain containing 17B, depalmitoylase	Plasma Membrane	peptidase
1.469	1.89e-07	ENSP00000366240	D	ABHD17B	abhydrolase domain containing 17B, depalmitoylase	Plasma Membrane	peptidase
1.161	4.55e-06	ENSP00000258884		ABHD17C	abhydrolase domain containing 17C, depalmitoylase	Plasma Membrane	enzyme
3.326	1.15e-08	ENSP00000268129	D	ABHD2	abhydrolase domain containing 2, acylglycerol lipase	Cytoplasm	enzyme
2.366	3.76e-09	ENSP00000268129	D	ABHD2	abhydrolase domain containing 2, acylglycerol lipase	Cytoplasm	enzyme
-3.795	4.15e-14	ENSP00000268129	D	ABHD2	abhydrolase domain containing 2, acylglycerol lipase	Cytoplasm	enzyme
1.753	4.66e-11	ENSP00000414558		ABHD4	abhydrolase domain containing 4, N-acyl phospholipase B	Cytoplasm	peptidase
-1.505	3.70e-03	ENSP00000390849		ABHD5	abhydrolase domain containing 5, lysophosphatidic acid acyltransferase	Cytoplasm	enzyme
-2.004	2.39e-06	XP_011517591.1		ABI1	abl interactor 1	Cytoplasm	other
1.087	7.75e-05	ENSP00000361423		ABL1	ABL proto-oncogene 1, non-receptor tyrosine kinase	Nucleus	kinase
3.550	8.55e-06	ENSP00000393511		ABLIM2	actin binding LIM protein family member 2	Cytoplasm	other
1.976	3.53e-12	ENSP00000303909		ABR	ABR activator of RhoGEF and GTPase	Cytoplasm	other
2.917	3.77e-12	NP_631905.1		ABRA	actin binding Rho activating protein	Cytoplasm	other
1.599	3.52e-09	ENSP00000369857	D	ABRAXAS1	abraxas 1, BRCA1 A complex subunit	Nucleus	other
-2.168	8.78e-05	ENSP00000369857	D	ABRAXAS1	abraxas 1, BRCA1 A complex subunit	Nucleus	other
1.559	8.17e-09	ENSP00000298492		ABRAXAS2	abraxas 2, BRISC complex subunit	Nucleus	other
1.475	1.43e-09	ENSP00000274849		ABT1	activator of basal transcription 1	Nucleus	transcription regulator
-1.877	1.23e-15	XP_006713832.1		ABTB1	ankyrin repeat and BTB domain containing 1	Cytoplasm	translation regulator
-1.355	9.13e-04	ENSP00000333664		ACAA1	acetyl-CoA acyltransferase 1	Cytoplasm	enzyme
-1.007	1.72e-03	ENSP00000285093	D	ACAA2	acetyl-CoA acyltransferase 2	Cytoplasm	enzyme
-1.987	2.16e-08	ENSP00000285093	D	ACAA2	acetyl-CoA acyltransferase 2	Cytoplasm	enzyme
3.063	5.19e-13	ENSP00000483300	D	ACACA	acetyl-CoA carboxylase alpha	Cytoplasm	enzyme
1.937	6.66e-09	ENSP00000483300	D	ACACA	acetyl-CoA carboxylase alpha	Cytoplasm	enzyme
-4.298	3.61e-41	ENSP00000341044	D	ACACB	acetyl-CoA carboxylase beta	Cytoplasm	enzyme
-6.030	2.90e-63	ENSP00000341044	D	ACACB	acetyl-CoA carboxylase beta	Cytoplasm	enzyme
-2.480	2.74e-21	EAW97970.1		ACAD10	acyl-CoA dehydrogenase family member 10	Cytoplasm	enzyme
-0.992	2.45e-04	ENSP00000264990		ACAD11	acyl-CoA dehydrogenase family member 11	Cytoplasm	enzyme
-1.020	2.13e-03	ENSP00000233710		ACADL	acyl-CoA dehydrogenase long chain	Cytoplasm	enzyme
-1.881	6.26e-12	ENSP00000242592	D	ACADS	acyl-CoA dehydrogenase short chain	Cytoplasm	enzyme
-1.636	1.09e-07	NP_000008.1	D	ACADS	acyl-CoA dehydrogenase short chain	Cytoplasm	enzyme
-1.098	3.03e-04	XP_011522131.1		ACADVL	acyl-CoA dehydrogenase very long chain	Cytoplasm	enzyme
2.477	8.46e-05	XP_011519615.1		ACAN	aggrecan	Extracellular Space	other
3.261	6.72e-25	ENSP00000355777	D	ACBD3	acyl-CoA binding domain containing 3	Cytoplasm	other
2.435	2.59e-17	ENSP00000355777	D	ACBD3	acyl-CoA binding domain containing 3	Cytoplasm	other
-2.831	4.41e-21	ENSMUSP00000024492		ACBD4	acyl-CoA binding domain containing 4	Other	other
2.842	3.87e-14	NP_001339511.1	D	ACBD5	acyl-CoA binding domain containing 5	Nucleus	other
-2.978	3.81e-21	ENSP00000379568	D	ACBD5	acyl-CoA binding domain containing 5	Nucleus	other
1.706	5.20e-10	ENSP00000356567		ACBD6	acyl-CoA binding domain containing 6	Cytoplasm	other
-1.614	2.79e-05	NP_075065.3		ACD	ACD shelterin complex subunit and telomerase recruitment factor	Nucleus	other
1.966	1.35e-12	ENSP00000342609		ACER2	alkaline ceramidase 2	Cytoplasm	enzyme
-1.483	7.56e-04	ENSP00000434480	D	ACER3	alkaline ceramidase 3	Cytoplasm	enzyme
-2.233	6.09e-04	ENSP00000434480	D	ACER3	alkaline ceramidase 3	Cytoplasm	enzyme
-1.789	2.35e-06	ENSP00000249887		ACKR4	atypical chemokine receptor 4	Plasma Membrane	G-protein coupled receptor
4.157	1.29e-23	ENSP00000253792	D	ACLY	ATP citrate lyase	Cytoplasm	enzyme
2.325	1.21e-08	ENSP00000253792	D	ACLY	ATP citrate lyase	Cytoplasm	enzyme
-6.004	7.60e-71	ENSP00000348459		ACMSD	aminocarboxymuconate semialdehyde decarboxylase	Cytoplasm	enzyme
1.837	1.27e-11	ENSP00000216254	D	ACO2	aconitase 2	Cytoplasm	enzyme
1.252	2.32e-06	ENSP00000216254	D	ACO2	aconitase 2	Cytoplasm	enzyme
-2.804	4.66e-27	AAI27748.1	D	ACOT1	acyl-CoA thioesterase 1	Cytoplasm	enzyme
-4.328	1.06e-15	NP_001032238.1	D	ACOT1	acyl-CoA thioesterase 1	Cytoplasm	enzyme
-1.956	2.11e-09	ENSP00000360366	D	ACOT11	acyl-CoA thioesterase 11	Cytoplasm	enzyme
-2.430	3.75e-09	ENSP00000360366	D	ACOT11	acyl-CoA thioesterase 11	Cytoplasm	enzyme
-3.368	1.46e-22	AAH04436.2		ACOT2	acyl-CoA thioesterase 2	Cytoplasm	enzyme
1.156	8.49e-06	ENSP00000367086		ACOT7	acyl-CoA thioesterase 7	Cytoplasm	enzyme
-2.228	4.53e-14	ENSP00000293217		ACOX1	acyl-CoA oxidase 1	Cytoplasm	enzyme
-1.572	1.66e-05	ENSP00000348775		ACOX3	acyl-CoA oxidase 3, pristanoyl	Cytoplasm	enzyme
1.720	1.05e-09	ENSP00000407761		ACOXL	acyl-CoA oxidase like	Other	enzyme
-1.608	8.47e-07	ENSP00000256997		ACP2	acid phosphatase 2, lysosomal	Cytoplasm	phosphatase
-1.349	1.98e-06	NP_001104504.1		ACP5	acid phosphatase 5, tartrate resistant	Cytoplasm	phosphatase
1.904	1.26e-12	ENSP00000463574		ACP6	acid phosphatase 6, lysophosphatidic	Cytoplasm	phosphatase
-1.116	2.78e-04	ENSP00000327557		ACP7	acid phosphatase 7, tartrate resistant (putative)	Other	enzyme
3.341	9.96e-19	ENSP00000465589	D	ACSBG2	acyl-CoA synthetase bubblegum family member 2	Cytoplasm	enzyme
-3.113	9.65e-11	NP_001276106.1	D	ACSBG2	acyl-CoA synthetase bubblegum family member 2	Cytoplasm	enzyme
-1.687	1.65e-08	ENSP00000401831		ACSF2	acyl-CoA synthetase family member 2	Cytoplasm	enzyme
-2.164	2.67e-05	ENSP00000422607		ACSL1	acyl-CoA synthetase long chain family member 1	Cytoplasm	enzyme
-2.950	1.47e-08	NP_001192179.1	D	ACSL6	acyl-CoA synthetase long chain family member 6	Cytoplasm	enzyme
-3.341	4.65e-05	NP_001192180.1	D	ACSL6	acyl-CoA synthetase long chain family member 6	Cytoplasm	enzyme
-1.930	6.53e-12	ENSP00000253382	D	ACSS2	acyl-CoA synthetase short chain family member 2	Cytoplasm	enzyme
-2.607	2.16e-07	NP_061147.1	D	ACSS2	acyl-CoA synthetase short chain family member 2	Cytoplasm	enzyme
-1.696	1.59e-06	ENSP00000449535		ACSS3	acyl-CoA synthetase short chain family member 3	Cytoplasm	enzyme
1.180	1.41e-03	NP_001135417.1		ACTA2	actin alpha 2, smooth muscle	Cytoplasm	other
2.153	2.71e-08	NP_001092.1	D	ACTB	actin beta	Cytoplasm	other
1.586	2.28e-04	NP_001092.1	D	ACTB	actin beta	Cytoplasm	other
2.977	1.10e-20	ENSP00000397552		ACTL6A	actin like 6A	Nucleus	other
2.583	1.24e-05	ENSP00000443495		ACTN2	actinin alpha 2	Nucleus	transcription regulator
-2.311	4.11e-07	ENSP00000422007		ACTN3	actinin alpha 3	Plasma Membrane	other
0.702	8.50e-03	NP_001308962.1		ACTN4	actinin alpha 4	Cytoplasm	transcription regulator
1.406	3.96e-08	ENSP00000289228		ACTR1B	actin related protein 1B	Cytoplasm	other
1.737	1.74e-12	ENSP00000367220	D	ACTR2	actin related protein 2	Plasma Membrane	other
1.599	8.92e-10	ENSP00000367220	D	ACTR2	actin related protein 2	Plasma Membrane	other
-2.938	8.21e-08	NP_005713.1	D	ACTR2	actin related protein 2	Plasma Membrane	other
-2.398	2.91e-03	NP_005713.1	D	ACTR2	actin related protein 2	Plasma Membrane	other
-1.868	1.71e-07	NP_001096.1		ACVR1	activin A receptor type 1	Plasma Membrane	kinase
2.696	3.96e-10	ENSP00000442656		ACVR1B	activin A receptor type 1B	Plasma Membrane	kinase
-4.873	1.04e-42	ENSP00000243349		ACVR1C	activin A receptor type 1C	Plasma Membrane	kinase
2.463	3.65e-10	ENSP00000340361		ACVR2B	activin A receptor type 2B	Plasma Membrane	kinase
-1.708	6.59e-06	NP_000011.2		ACVRL1	activin A receptor like type 1	Plasma Membrane	kinase
-3.044	5.54e-27	ENSP00000384296		ACY1	aminoacylase 1	Cytoplasm	peptidase
-3.154	9.16e-15	NP_542389.1		ACY3	aminoacylase 3	Cytoplasm	enzyme
1.925	4.10e-07	ENSP00000349436		ADAM15	ADAM metallopeptidase domain 15	Plasma Membrane	peptidase
-2.597	1.12e-11	ENSP00000309968		ADAM17	ADAM metallopeptidase domain 17	Plasma Membrane	peptidase
-3.239	5.43e-14	ENSP00000264377		ADAM23	ADAM metallopeptidase domain 23	Plasma Membrane	peptidase
3.996	2.10e-31	ENSP00000265769		ADAM28	ADAM metallopeptidase domain 28	Plasma Membrane	peptidase
2.328	6.00e-11	EAW61326.1		ADAM8	ADAM metallopeptidase domain 8	Plasma Membrane	peptidase
2.080	5.86e-14	ENSP00000419446		ADAM9	ADAM metallopeptidase domain 9	Plasma Membrane	peptidase
-3.103	5.48e-26	ENSP00000270328		ADAMTS10	ADAM metallopeptidase with thrombospondin type 1 motif 10	Extracellular Space	peptidase
-5.477	1.20e-57	ENSP00000422554		ADAMTS12	ADAM metallopeptidase with thrombospondin type 1 motif 12	Extracellular Space	peptidase
-1.180	7.63e-04	ENSP00000360997		ADAMTS13	ADAM metallopeptidase with thrombospondin type 1 motif 13	Extracellular Space	peptidase
-2.226	2.46e-05	ENSP00000299164		ADAMTS15	ADAM metallopeptidase with thrombospondin type 1 motif 15	Extracellular Space	peptidase
-4.696	5.56e-26	ENSP00000282849	D	ADAMTS18	ADAM metallopeptidase with thrombospondin type 1 motif 18	Extracellular Space	peptidase
-5.643	2.50e-11	ENSP00000282849	D	ADAMTS18	ADAM metallopeptidase with thrombospondin type 1 motif 18	Extracellular Space	peptidase
-2.496	3.99e-10	ENSP00000251582		ADAMTS2	ADAM metallopeptidase with thrombospondin type 1 motif 2	Extracellular Space	peptidase
-4.668	3.40e-09	ENSP00000374071		ADAMTS20	ADAM metallopeptidase with thrombospondin type 1 motif 20	Extracellular Space	peptidase
2.953	3.98e-13	ENSP00000257359		ADAMTS8	ADAM metallopeptidase with thrombospondin type 1 motif 8	Extracellular Space	peptidase
3.618	3.35e-11	ENSP00000418735	D	ADAMTS9	ADAM metallopeptidase with thrombospondin type 1 motif 9	Extracellular Space	peptidase
2.580	2.74e-04	ENSP00000418735	D	ADAMTS9	ADAM metallopeptidase with thrombospondin type 1 motif 9	Extracellular Space	peptidase
-1.926	9.34e-12	ENSP00000358035		ADAMTSL4	ADAMTS like 4	Extracellular Space	other
3.422	6.99e-07	ENSP00000442682		ADAP1	ArfGAP with dual PH domains 1	Nucleus	other
4.755	1.56e-27	ENSP00000329468	D	ADAP2	ArfGAP with dual PH domains 2	Cytoplasm	other
4.566	2.29e-22	ENSP00000329468	D	ADAP2	ArfGAP with dual PH domains 2	Cytoplasm	other
-1.842	2.41e-08	ENSP00000329468	D	ADAP2	ArfGAP with dual PH domains 2	Cytoplasm	other
-2.446	1.15e-11	ENSP00000329468	D	ADAP2	ArfGAP with dual PH domains 2	Cytoplasm	other
2.466	6.93e-15	ENSP00000072869		ADCK2	aarF domain containing kinase 2	Cytoplasm	kinase
1.363	4.31e-06	ENSP00000310547		ADCK5	aarF domain containing kinase 5	Cytoplasm	kinase
-3.393	1.27e-08	ENSP00000311405	D	ADCY6	adenylate cyclase 6	Plasma Membrane	enzyme
-3.564	1.47e-36	ENSP00000311405	D	ADCY6	adenylate cyclase 6	Plasma Membrane	enzyme
-2.210	5.68e-14	ENSP00000264758		ADD1	adducin 1	Cytoplasm	other
-3.173	5.98e-10	ENSP00000264436		ADD2	adducin 2	Cytoplasm	other
2.747	6.50e-19	ENSP00000348381	D	ADD3	adducin 3	Cytoplasm	other
2.389	2.27e-13	ENSP00000348381	D	ADD3	adducin 3	Cytoplasm	other
-3.212	7.80e-25	ENSP00000348381	D	ADD3	adducin 3	Cytoplasm	other
-2.282	1.78e-08	ENSP00000406367		ADGRA2	adhesion G protein-coupled receptor A2	Plasma Membrane	G-protein coupled receptor
1.093	6.55e-06	ENSP00000334952	D	ADGRA3	adhesion G protein-coupled receptor A3	Plasma Membrane	G-protein coupled receptor
-2.119	6.95e-10	NP_660333.2	D	ADGRA3	adhesion G protein-coupled receptor A3	Plasma Membrane	G-protein coupled receptor
3.701	1.34e-16	BAG62088.1	D	ADGRE5	adhesion G protein-coupled receptor E5	Plasma Membrane	G-protein coupled receptor
3.939	3.10e-18	NP_001020331.1	D	ADGRE5	adhesion G protein-coupled receptor E5	Plasma Membrane	G-protein coupled receptor
2.603	2.98e-03	NP_001775.2	D	ADGRE5	adhesion G protein-coupled receptor E5	Plasma Membrane	G-protein coupled receptor
2.558	1.82e-12	NP_001020331.1	D	ADGRE5	adhesion G protein-coupled receptor E5	Plasma Membrane	G-protein coupled receptor
-2.100	4.18e-03	NP_001020331.1	D	ADGRE5	adhesion G protein-coupled receptor E5	Plasma Membrane	G-protein coupled receptor
-2.858	2.41e-04	ENSP00000332900		ADGRG3	adhesion G protein-coupled receptor G3	Plasma Membrane	G-protein coupled receptor
-1.760	8.33e-03	ENSP00000342981		ADGRG5	adhesion G protein-coupled receptor G5	Plasma Membrane	G-protein coupled receptor
-1.347	6.31e-03	NP_065188.5		ADGRG6	adhesion G protein-coupled receptor G6	Plasma Membrane	G-protein coupled receptor
-2.878	2.12e-16	ENSP00000273352		ADGRG7	adhesion G protein-coupled receptor G7	Plasma Membrane	G-protein coupled receptor
-2.390	6.39e-04	ENSP00000322270		ADGRL2	adhesion G protein-coupled receptor L2	Plasma Membrane	G-protein coupled receptor
-1.420	6.63e-05	ENSP00000422533		ADGRL3	adhesion G protein-coupled receptor L3	Plasma Membrane	G-protein coupled receptor
3.317	2.29e-14	ENSP00000384582	D	ADGRV1	adhesion G protein-coupled receptor V1	Plasma Membrane	G-protein coupled receptor
-2.949	1.65e-13	ENSP00000384582	D	ADGRV1	adhesion G protein-coupled receptor V1	Plasma Membrane	G-protein coupled receptor
-1.784	3.56e-05	NP_000662.3		ADH5	alcohol dehydrogenase 5 (class III), chi polypeptide	Cytoplasm	enzyme
-1.720	3.63e-10	ENSP00000379865		ADHFE1	alcohol dehydrogenase iron containing 1	Cytoplasm	enzyme
-1.004	2.79e-04	ENSP00000333666		ADI1	acireductone dioxygenase 1	Nucleus	enzyme
-7.280	3.91e-39	NP_001171271.1		ADIPOQ	adiponectin, C1Q and collagen domain containing	Extracellular Space	other
-1.888	1.10e-17	ENSP00000341785		ADIPOR1	adiponectin receptor 1	Plasma Membrane	transmembrane receptor
1.525	1.61e-07	ENSP00000349616	D	ADIPOR2	adiponectin receptor 2	Plasma Membrane	transmembrane receptor
1.497	1.48e-06	ENSP00000349616	D	ADIPOR2	adiponectin receptor 2	Plasma Membrane	transmembrane receptor
-2.623	5.77e-22	ENSP00000286621	D	ADK	adenosine kinase	Nucleus	kinase
-3.511	4.43e-34	NP_001189378.1	D	ADK	adenosine kinase	Nucleus	kinase
-1.892	5.76e-05	ENSP00000436607		ADM	adrenomedullin	Extracellular Space	other
2.412	2.04e-10	ENSP00000379087		ADM2	adrenomedullin 2	Extracellular Space	other
2.601	8.32e-17	ENSP00000379346	D	ADNP	activity dependent neuroprotector homeobox	Nucleus	transcription regulator
1.204	3.62e-06	NP_001269460.1	D	ADNP	activity dependent neuroprotector homeobox	Nucleus	transcription regulator
1.161	7.29e-05	ENSP00000262198	D	ADNP2	ADNP homeobox 2	Nucleus	transcription regulator
1.118	1.91e-05	ENSP00000262198	D	ADNP2	ADNP homeobox 2	Nucleus	transcription regulator
1.787	2.41e-06	ENSP00000362888	D	ADO	2-aminoethanethiol dioxygenase	Cytoplasm	enzyme
1.555	2.19e-11	ENSP00000362888	D	ADO	2-aminoethanethiol dioxygenase	Cytoplasm	enzyme
1.651	7.12e-09	NP_112574.3		ADPGK	ADP dependent glucokinase	Plasma Membrane	kinase
4.574	9.16e-11	ENSP00000369099		ADPRM	ADP-ribose/CDP-alcohol diphosphatase, manganese dependent	Cytoplasm	enzyme
1.774	5.47e-11	ENSP00000362273		ADPRS	ADP-ribosylserine hydrolase	Cytoplasm	enzyme
-3.448	7.10e-07	ENSP00000368766		ADRA1D	adrenoceptor alpha 1D	Plasma Membrane	G-protein coupled receptor
-2.116	1.20e-04	NP_000672.3		ADRA2A	adrenoceptor alpha 2A	Plasma Membrane	G-protein coupled receptor
1.696	1.75e-10	ENSP00000478877		ADRM1	ADRM1 26S proteasome ubiquitin receptor	Plasma Membrane	other
-1.068	5.10e-05	ENSP00000485525		ADSL	adenylosuccinate lyase	Cytoplasm	enzyme
-2.308	2.16e-11	ENSP00000333019	D	ADSS1	adenylosuccinate synthase 1	Cytoplasm	enzyme
-4.845	4.21e-32	ENSP00000333019	D	ADSS1	adenylosuccinate synthase 1	Cytoplasm	enzyme
-1.005	1.28e-04	NP_001117.2	D	ADSS2	adenylosuccinate synthase 2	Cytoplasm	enzyme
-1.933	7.19e-16	NP_001117.2	D	ADSS2	adenylosuccinate synthase 2	Cytoplasm	enzyme
-4.215	3.28e-17	ENSP00000355493	D	ADSS2	adenylosuccinate synthase 2	Cytoplasm	enzyme
-1.932	3.24e-08	ENSP00000223357		AEBP1	AE binding protein 1	Nucleus	peptidase
4.280	2.69e-29	ENSP00000331944	D	AEN	apoptosis enhancing nuclease	Nucleus	enzyme
2.389	1.90e-12	ENSP00000331944	D	AEN	apoptosis enhancing nuclease	Nucleus	enzyme
-1.078	4.39e-04	NP_001001936.1		AFAP1L2	actin filament associated protein 1 like 2	Cytoplasm	other
0.821	7.49e-03	ENSP00000265343		AFF4	AF4/FMR2 family member 4	Nucleus	transcription regulator
1.741	8.51e-10	ENSP00000357973		AFG1L	AFG1 like ATPase	Cytoplasm	other
3.595	2.95e-25	ENSMUSP00000001520		Afg3l1	AFG3-like AAA ATPase 1	Cytoplasm	peptidase
-1.520	6.49e-04	NP_006787.2		AFG3L2	AFG3 like matrix AAA peptidase subunit 2	Cytoplasm	peptidase
2.826	9.23e-11	NP_001378928.1	D	AFMID	arylformamidase	Nucleus	enzyme
-4.032	2.96e-32	ENSP00000328938	D	AFMID	arylformamidase	Nucleus	enzyme
-4.674	6.42e-46	ENSP00000328938	D	AFMID	arylformamidase	Nucleus	enzyme
1.887	2.30e-11	ENSP00000238855	D	AFTPH	aftiphilin	Cytoplasm	other
1.658	3.25e-10	ENSP00000238855	D	AFTPH	aftiphilin	Cytoplasm	other
-1.915	6.09e-12	ENSP00000264595		AGA	aspartylglucosaminidase	Cytoplasm	enzyme
1.072	7.90e-04	ENSP00000307634		AGAP1	ArfGAP with GTPase domain, ankyrin repeat and PH domain 1	Cytoplasm	enzyme
2.179	1.96e-05	ENSP00000380413		AGAP3	ArfGAP with GTPase domain, ankyrin repeat and PH domain 3	Nucleus	transcription regulator
2.751	9.41e-21	ENSP00000353249		AGBL5	AGBL carboxypeptidase 5	Cytoplasm	peptidase
1.292	4.21e-08	ENSP00000387282		AGFG1	ArfGAP with FG repeats 1	Nucleus	other
1.796	1.95e-12	NP_060708.1	D	AGK	acylglycerol kinase	Cytoplasm	kinase
-0.970	1.43e-04	NP_060708.1	D	AGK	acylglycerol kinase	Cytoplasm	kinase
-1.878	1.14e-09	ENSP00000294724	D	AGL	amylo-alpha-1, 6-glucosidase, 4-alpha-glucanotransferase	Cytoplasm	enzyme
-3.473	2.07e-36	ENSP00000294724	D	AGL	amylo-alpha-1, 6-glucosidase, 4-alpha-glucanotransferase	Cytoplasm	enzyme
-3.150	4.95e-23	ENSP00000364986		AGMAT	agmatinase	Cytoplasm	enzyme
-2.225	3.22e-10	ENSP00000341662		AGMO	alkylglycerol monooxygenase	Cytoplasm	enzyme
1.013	2.38e-03	ENSP00000220592	D	AGO2	argonaute RISC catalytic component 2	Cytoplasm	translation regulator
0.905	1.03e-03	ENSP00000220592	D	AGO2	argonaute RISC catalytic component 2	Cytoplasm	translation regulator
3.868	4.12e-41	ENSP00000362287	D	AGO3	argonaute RISC catalytic component 3	Cytoplasm	translation regulator
2.789	7.05e-20	ENSP00000362287	D	AGO3	argonaute RISC catalytic component 3	Cytoplasm	translation regulator
1.839	1.63e-04	ENSP00000362287	D	AGO3	argonaute RISC catalytic component 3	Cytoplasm	translation regulator
-1.120	1.85e-05	ENSP00000381140	D	AGPAT3	1-acylglycerol-3-phosphate O-acyltransferase 3	Cytoplasm	enzyme
-1.930	9.35e-10	ENSP00000381140	D	AGPAT3	1-acylglycerol-3-phosphate O-acyltransferase 3	Cytoplasm	enzyme
-2.568	1.93e-10	ENSP00000381140	D	AGPAT3	1-acylglycerol-3-phosphate O-acyltransferase 3	Cytoplasm	enzyme
3.569	3.40e-27	ENSP00000285518		AGPAT5	1-acylglycerol-3-phosphate O-acyltransferase 5	Cytoplasm	enzyme
6.710	2.01e-07	ENSP00000391490	D	AGR2	anterior gradient 2, protein disulphide isomerase family member	Extracellular Space	other
3.662	2.88e-09	ENSP00000391490	D	AGR2	anterior gradient 2, protein disulphide isomerase family member	Extracellular Space	other
1.939	1.59e-07	ENSP00000355627		AGT	angiotensinogen	Extracellular Space	growth factor
-0.771	1.58e-03	ENSP00000338512		AGTPBP1	ATP/GTP binding carboxypeptidase 1	Nucleus	peptidase
-1.924	4.95e-12	ENSP00000360973		AGTR2	angiotensin II receptor type 2	Plasma Membrane	G-protein coupled receptor
-4.603	3.86e-41	NP_001035287.1		AGTRAP	angiotensin II receptor associated protein	Plasma Membrane	G-protein coupled receptor
-2.400	2.56e-09	ENSP00000302620		AGXT	alanine--glyoxylate and serine--pyruvate aminotransferase	Cytoplasm	enzyme
-2.601	2.85e-11	ENSP00000231420		AGXT2	alanine--glyoxylate aminotransferase 2	Cytoplasm	enzyme
0.695	5.68e-03	ENSP00000355465		AHCTF1	AT-hook containing transcription factor 1	Nucleus	transcription regulator
-1.130	2.50e-04	ENSP00000358814		AHCYL1	adenosylhomocysteinase like 1	Cytoplasm	enzyme
-1.229	9.18e-05	NP_001612.1	D	AHR	aryl hydrocarbon receptor	Nucleus	ligand-dependent nuclear receptor
-2.637	5.91e-17	ENSP00000242057	D	AHR	aryl hydrocarbon receptor	Nucleus	ligand-dependent nuclear receptor
-2.996	9.95e-10	NP_001612.1	D	AHR	aryl hydrocarbon receptor	Nucleus	ligand-dependent nuclear receptor
-2.829	4.80e-26	ENSP00000242057	D	AHR	aryl hydrocarbon receptor	Nucleus	ligand-dependent nuclear receptor
-3.685	4.62e-06	NP_001612.1	D	AHR	aryl hydrocarbon receptor	Nucleus	ligand-dependent nuclear receptor
7.437	4.15e-44	ENSP00000216479	D	AHSA1	activator of HSP90 ATPase activity 1	Cytoplasm	other
3.011	1.42e-25	ENSP00000216479	D	AHSA1	activator of HSP90 ATPase activity 1	Cytoplasm	other
-1.718	7.01e-06	ENSP00000393887	D	AHSG	alpha 2-HS glycoprotein	Extracellular Space	other
-2.525	2.26e-14	NP_001341501.1	D	AHSG	alpha 2-HS glycoprotein	Extracellular Space	other
0.893	3.48e-03	ENSMUSP00000116199		AI413582	expressed sequence AI413582	Other	other
1.745	8.23e-09	ENSP00000287295		AIFM1	apoptosis inducing factor mitochondria associated 1	Cytoplasm	enzyme
2.528	1.25e-18	ENSP00000478931		AIFM2	apoptosis inducing factor mitochondria associated 2	Cytoplasm	enzyme
3.060	1.97e-16	ENSP00000378191	D	AIMP1	aminoacyl tRNA synthetase complex interacting multifunctional protein 1	Extracellular Space	cytokine
2.365	5.49e-14	ENSP00000378191	D	AIMP1	aminoacyl tRNA synthetase complex interacting multifunctional protein 1	Extracellular Space	cytokine
3.703	7.15e-23	ENSP00000279146		AIP	aryl hydrocarbon receptor interacting protein	Nucleus	transcription regulator
2.832	3.77e-21	ENSP00000262713		AJUBA	ajuba LIM protein	Nucleus	transcription regulator
-2.075	2.28e-05	NP_000467.1		AK1	adenylate kinase 1	Cytoplasm	kinase
-2.664	4.96e-08	ENSP00000371230		AK3	adenylate kinase 3	Cytoplasm	kinase
-4.011	1.01e-05	ENSP00000378743		AK4	adenylate kinase 4	Cytoplasm	kinase
2.235	6.77e-05	ENSP00000267584		AK7	adenylate kinase 7	Cytoplasm	kinase
-3.378	3.54e-19	ENSP00000478212	D	AKAP1	A-kinase anchoring protein 1	Cytoplasm	other
-4.810	1.08e-49	ENSP00000478212	D	AKAP1	A-kinase anchoring protein 1	Cytoplasm	other
2.470	6.86e-19	ENSP00000225737	D	AKAP10	A-kinase anchoring protein 10	Cytoplasm	other
1.371	1.21e-05	ENSP00000225737	D	AKAP10	A-kinase anchoring protein 10	Cytoplasm	other
2.482	1.90e-12	ENSP00000384537		AKAP12	A-kinase anchoring protein 12	Cytoplasm	transporter
2.679	1.04e-14	ENSP00000354718		AKAP13	A-kinase anchoring protein 13	Cytoplasm	other
-2.483	3.89e-05	NP_057461.2		AKAP7	A-kinase anchoring protein 7	Plasma Membrane	other
1.698	7.93e-10	ENSP00000348573	D	AKAP9	A-kinase anchoring protein 9	Cytoplasm	other
1.376	4.57e-07	ENSP00000348573	D	AKAP9	A-kinase anchoring protein 9	Cytoplasm	other
1.844	5.66e-13	ENSP00000310459		AKIP1	A-kinase interacting protein 1	Nucleus	other
3.201	4.12e-27	NP_060534.1	D	AKIRIN2	akirin 2	Nucleus	other
2.135	1.89e-13	ENSP00000257787	D	AKIRIN2	akirin 2	Nucleus	other
2.111	6.25e-17	ENSP00000257787	D	AKIRIN2	akirin 2	Nucleus	other
-1.693	9.03e-06	ENSP00000361140	D	AKR1A1	aldo-keto reductase family 1 member A1	Cytoplasm	enzyme
-2.064	8.93e-13	BAF85772.1	D	AKR1A1	aldo-keto reductase family 1 member A1	Cytoplasm	enzyme
-1.402	1.60e-04	CAG47000.1		AKR1B1	aldo-keto reductase family 1 member B	Cytoplasm	enzyme
-3.194	1.01e-19	ENSP00000242375		AKR1D1	aldo-keto reductase family 1 member D1	Cytoplasm	enzyme
-0.892	2.72e-03	ENSP00000235835		AKR7A2	aldo-keto reductase family 7 member A2	Cytoplasm	enzyme
-1.622	2.61e-08	ENSP00000451828	D	AKT1	AKT serine/threonine kinase 1	Cytoplasm	kinase
-1.375	1.03e-03	ENSP00000451828	D	AKT1	AKT serine/threonine kinase 1	Cytoplasm	kinase
-3.126	1.03e-16	ENSP00000355741	D	AL391628.1		Other	other
-3.490	8.54e-29	ENSP00000355741	D	AL391628.1		Other	other
-3.194	4.54e-20	NP_000023.2		ALAS2	5'-aminolevulinate synthase 2	Cytoplasm	enzyme
-3.198	1.17e-18	ENSP00000295897		ALB	albumin	Extracellular Space	transporter
2.379	1.95e-14	ENSP00000305988	D	ALCAM	activated leukocyte cell adhesion molecule	Plasma Membrane	other
-1.487	1.34e-08	ENSP00000305988	D	ALCAM	activated leukocyte cell adhesion molecule	Plasma Membrane	other
-3.394	4.07e-27	ENSP00000305988	D	ALCAM	activated leukocyte cell adhesion molecule	Plasma Membrane	other
2.872	1.24e-09	ENSP00000360268		ALDH18A1	aldehyde dehydrogenase 18 family member A1	Cytoplasm	kinase
-1.562	5.47e-06	ENSP00000261733	D	ALDH2	aldehyde dehydrogenase 2 family member	Cytoplasm	enzyme
-1.310	3.21e-04	ENSP00000261733	D	ALDH2	aldehyde dehydrogenase 2 family member	Cytoplasm	enzyme
-1.225	3.30e-04	ENSP00000345774		ALDH3A2	aldehyde dehydrogenase 3 family member A2	Cytoplasm	enzyme
-3.229	2.16e-24	ENSP00000364490		ALDH4A1	aldehyde dehydrogenase 4 family member A1	Cytoplasm	enzyme
-2.122	1.44e-15	ENSP00000314649		ALDH5A1	aldehyde dehydrogenase 5 family member A1	Cytoplasm	enzyme
-1.607	5.92e-09	ENSP00000450436	D	ALDH6A1	aldehyde dehydrogenase 6 family member A1	Cytoplasm	enzyme
-2.926	1.21e-14	ENSP00000450436	D	ALDH6A1	aldehyde dehydrogenase 6 family member A1	Cytoplasm	enzyme
-1.187	2.49e-04	ENSP00000265605		ALDH8A1	aldehyde dehydrogenase 8 family member A1	Cytoplasm	enzyme
-2.454	4.23e-17	ENSP00000346827	D	ALDH9A1	aldehyde dehydrogenase 9 family member A1	Cytoplasm	enzyme
-2.767	1.23e-15	ENSP00000346827	D	ALDH9A1	aldehyde dehydrogenase 9 family member A1	Cytoplasm	enzyme
-1.195	7.81e-04	NP_005156.1		ALDOC	aldolase, fructose-bisphosphate C	Cytoplasm	enzyme
2.856	2.00e-16	ENSP00000262374	D	ALG1	ALG1 chitobiosyldiphosphodolichol beta-mannosyltransferase	Cytoplasm	enzyme
2.620	3.20e-13	ENSP00000262374	D	ALG1	ALG1 chitobiosyldiphosphodolichol beta-mannosyltransferase	Cytoplasm	enzyme
2.585	2.19e-23	ENSP00000430236		ALG11	ALG11 alpha-1,2-mannosyltransferase	Cytoplasm	enzyme
2.101	3.81e-13	ENSP00000333813	D	ALG12	ALG12 alpha-1,6-mannosyltransferase	Cytoplasm	enzyme
1.555	4.34e-08	ENSP00000333813	D	ALG12	ALG12 alpha-1,6-mannosyltransferase	Cytoplasm	enzyme
4.033	2.28e-27	ENSP00000417764	D	ALG2	ALG2 alpha-1,3/1,6-mannosyltransferase	Cytoplasm	enzyme
4.078	2.75e-16	ENSP00000417764	D	ALG2	ALG2 alpha-1,3/1,6-mannosyltransferase	Cytoplasm	enzyme
1.702	4.10e-11	ENSP00000380793		ALG3	ALG3 alpha-1,3- mannosyltransferase	Cytoplasm	enzyme
3.721	9.83e-28	ENSP00000239891		ALG5	ALG5 dolichyl-phosphate beta-glucosyltransferase	Cytoplasm	enzyme
1.317	1.14e-04	ENSP00000216489		ALKBH1	alkB homolog 1, histone H2A dioxygenase	Cytoplasm	enzyme
1.483	1.17e-06	ENSP00000292566		ALKBH4	alkB homolog 4, lysine demethylase	Cytoplasm	enzyme
1.591	6.22e-07	ENSP00000382091	D	ALKBH5	alkB homolog 5, RNA demethylase	Nucleus	enzyme
1.566	3.18e-06	ENSP00000382091	D	ALKBH5	alkB homolog 5, RNA demethylase	Nucleus	enzyme
-1.086	2.74e-04	ENSP00000245812		ALKBH7	alkB homolog 7	Cytoplasm	other
1.634	2.49e-08	ENSP00000397673		ALKBH8	alkB homolog 8, tRNA methyltransferase	Cytoplasm	enzyme
-2.838	8.65e-11	NP_001130.1		ALOX12B	arachidonate 12-lipoxygenase, 12R type	Cytoplasm	enzyme
-3.863	1.71e-11	NP_000689.1		ALOX5	arachidonate 5-lipoxygenase	Cytoplasm	enzyme
3.316	9.28e-17	ENSP00000479870		ALOX5AP	arachidonate 5-lipoxygenase activating protein	Plasma Membrane	enzyme
4.213	8.71e-37	ENSP00000398048		ALPK1	alpha kinase 1	Cytoplasm	kinase
-4.162	9.37e-39	ENSP00000363973		ALPL	alkaline phosphatase, biomineralization associated	Plasma Membrane	phosphatase
-3.246	9.34e-27	ENSP00000264276		ALS2	alsin Rho guanine nucleotide exchange factor ALS2	Cytoplasm	other
2.734	8.02e-22	ENSP00000421592	D	ALYREF	Aly/REF export factor	Nucleus	transcription regulator
2.042	1.81e-14	ENSP00000421592	D	ALYREF	Aly/REF export factor	Nucleus	transcription regulator
1.850	9.49e-14	ENSP00000421592	D	ALYREF	Aly/REF export factor	Nucleus	transcription regulator
-1.587	2.22e-06	ENSP00000265132	D	AMBP	alpha-1-microglobulin/bikunin precursor	Extracellular Space	transporter
-1.651	1.29e-06	ENSP00000265132	D	AMBP	alpha-1-microglobulin/bikunin precursor	Extracellular Space	transporter
0.968	8.86e-05	ENSP00000431926	D	AMBRA1	autophagy and beclin 1 regulator 1	Cytoplasm	other
-2.303	5.62e-07	ENSP00000431926	D	AMBRA1	autophagy and beclin 1 regulator 1	Cytoplasm	other
-1.170	1.73e-05	ENSP00000357880		AMD1	adenosylmethionine decarboxylase 1	Cytoplasm	enzyme
-1.929	1.05e-08	ENSP00000266736		AMDHD1	amidohydrolase domain containing 1	Cytoplasm	enzyme
-0.886	3.38e-04	ENSP00000391596		AMDHD2	amidohydrolase domain containing 2	Nucleus	enzyme
1.801	2.38e-05	NP_689637.3		AMER1	APC membrane recruitment protein 1	Plasma Membrane	other
-0.777	3.36e-03	ENSP00000290649	D	AMFR	autocrine motility factor receptor	Plasma Membrane	transmembrane receptor
-1.414	1.03e-04	ENSP00000290649	D	AMFR	autocrine motility factor receptor	Plasma Membrane	transmembrane receptor
-5.748	4.03e-05	ENSP00000323096		AMIGO3	adhesion molecule with Ig like domain 3	Other	other
1.686	7.16e-13	ENSP00000262844	D	AMMECR1	AMMECR nuclear protein 1	Nucleus	other
0.754	9.41e-03	ENSP00000262844	D	AMMECR1	AMMECR nuclear protein 1	Nucleus	other
-1.822	2.36e-05	ENSP00000387739		AMOTL1	angiomotin like 1	Plasma Membrane	other
3.023	5.24e-20	ENSP00000424765	D	AMOTL2	angiomotin like 2	Plasma Membrane	other
1.462	3.65e-03	ENSP00000424765	D	AMOTL2	angiomotin like 2	Plasma Membrane	other
-3.441	3.31e-23	ENSP00000256578		AMPD2	adenosine monophosphate deaminase 2	Cytoplasm	enzyme
-1.553	1.19e-07	ENSP00000273588		AMT	aminomethyltransferase	Cytoplasm	enzyme
2.435	9.98e-16	ENSP00000314004		ANAPC2	anaphase promoting complex subunit 2	Nucleus	other
-3.042	4.89e-16	ENSP00000261819		ANAPC5	anaphase promoting complex subunit 5	Nucleus	other
-1.474	5.45e-06	ENSP00000394394		ANAPC7	anaphase promoting complex subunit 7	Nucleus	other
-1.507	1.19e-05	ENSP00000336762		ANG	angiogenin	Extracellular Space	enzyme
-1.468	6.76e-04	ENSP00000355929		ANGEL2	angel homolog 2	Nucleus	other
-3.779	3.69e-11	ENSP00000428340	D	ANGPT1	angiopoietin 1	Extracellular Space	growth factor
-3.177	2.92e-06	ENSP00000428340	D	ANGPT1	angiopoietin 1	Extracellular Space	growth factor
-3.543	1.71e-15	BAD97187.1	D	ANGPTL1	angiopoietin like 1	Plasma Membrane	other
-4.195	9.16e-08	ENSP00000234816	D	ANGPTL1	angiopoietin like 1	Plasma Membrane	other
-4.535	1.65e-26	NP_036230.1		ANGPTL2	angiopoietin like 2	Extracellular Space	other
-3.190	2.68e-13	ENSP00000360170	D	ANGPTL3	angiopoietin like 3	Extracellular Space	growth factor
-2.849	5.66e-13	ENSP00000360170	D	ANGPTL3	angiopoietin like 3	Extracellular Space	growth factor
-2.953	1.78e-08	ENSP00000360170	D	ANGPTL3	angiopoietin like 3	Extracellular Space	growth factor
2.273	6.16e-06	EAW67006.1		ANGPTL5	angiopoietin like 5	Extracellular Space	other
-4.473	8.16e-05	ENSP00000366015		ANGPTL7	angiopoietin like 7	Extracellular Space	other
-2.591	4.66e-12	ENSP00000265709	D	ANK1	ankyrin 1	Plasma Membrane	other
-3.730	1.85e-08	NP_065210.2	D	ANK1	ankyrin 1	Plasma Membrane	other
-1.121	4.45e-04	ENSP00000280772	D	ANK3	ankyrin 3	Plasma Membrane	other
-1.788	3.65e-11	ENSP00000280772	D	ANK3	ankyrin 3	Plasma Membrane	other
3.521	1.85e-06	NP_001364997.1		ANKAR	ankyrin and armadillo repeat containing	Nucleus	transcription regulator
1.835	3.13e-03	ENSP00000471417		ANKDD1B	ankyrin repeat and death domain containing 1B	Other	other
0.897	2.96e-04	ENSP00000459943		ANKFY1	ankyrin repeat and FYVE domain containing 1	Cytoplasm	transcription regulator
-1.870	1.04e-10	ENSP00000284268		ANKH	ANKH inorganic pyrophosphate transport regulator	Plasma Membrane	transporter
1.252	4.43e-06	ENSP00000354085	D	ANKHD1/ANKHD1-EIF4EBP3	ankyrin repeat and KH domain containing 1	Cytoplasm	other
0.740	3.34e-03	ENSP00000354085	D	ANKHD1/ANKHD1-EIF4EBP3	ankyrin repeat and KH domain containing 1	Cytoplasm	other
3.091	4.89e-25	ENSP00000350686	D	ANKLE2	ankyrin repeat and LEM domain containing 2	Nucleus	transcription regulator
1.252	5.54e-06	ENSP00000350686	D	ANKLE2	ankyrin repeat and LEM domain containing 2	Nucleus	transcription regulator
-1.637	9.22e-08	ENSP00000350686	D	ANKLE2	ankyrin repeat and LEM domain containing 2	Nucleus	transcription regulator
-1.369	3.51e-07	ENSP00000303570		ANKMY2	ankyrin repeat and MYND domain containing 2	Plasma Membrane	other
-1.951	5.05e-11	ENSP00000296785		ANKRA2	ankyrin repeat family A member 2	Cytoplasm	transcription regulator
1.195	2.35e-04	ENSP00000267339		ANKRD10	ankyrin repeat domain 10	Nucleus	transcription regulator
1.556	2.92e-06	ENSP00000262126	D	ANKRD12	ankyrin repeat domain 12	Nucleus	other
1.039	2.43e-04	ENSP00000262126	D	ANKRD12	ankyrin repeat domain 12	Nucleus	other
-1.102	1.57e-04	ENSP00000359982	D	ANKRD13C	ankyrin repeat domain 13C	Cytoplasm	other
-2.273	3.52e-13	ENSP00000359982	D	ANKRD13C	ankyrin repeat domain 13C	Cytoplasm	other
-1.828	2.34e-11	ENSP00000427130		ANKRD13D	ankyrin repeat domain 13D	Plasma Membrane	other
6.707	4.61e-09	ENSP00000369436	D	ANKRD16	ankyrin repeat domain 16	Other	other
-2.376	3.78e-06	ENSP00000369436	D	ANKRD16	ankyrin repeat domain 16	Other	other
2.281	2.05e-11	NP_001380484.1		ANKRD24	ankyrin repeat domain 24	Plasma Membrane	other
2.594	2.57e-08	ENSMUSP00000118984		ANKRD33B	ankyrin repeat domain 33B	Other	other
4.493	8.13e-13	NP_001139813.1		ANKRD34C	ankyrin repeat domain 34C	Other	other
1.787	1.31e-11	ENSP00000377170		ANKRD39	ankyrin repeat domain 39	Other	other
0.784	7.04e-03	ENSP00000440396		ANKRD49	ankyrin repeat domain 49	Nucleus	transcription regulator
-2.907	1.22e-14	ENSP00000425658		ANKRD50	ankyrin repeat domain containing 50	Other	other
-3.083	4.84e-04	ENSP00000286918	D	ANKRD9	ankyrin repeat domain 9	Cytoplasm	other
-5.799	5.60e-24	ENSP00000286918	D	ANKRD9	ankyrin repeat domain 9	Cytoplasm	other
-3.669	2.84e-32	EAX03800.1		ANKS1A	ankyrin repeat and sterile alpha motif domain containing 1A	Cytoplasm	other
-3.541	5.26e-11	XP_006715810.1	D	ANLN	anillin actin binding protein	Cytoplasm	other
-4.340	1.88e-11	ENSP00000265748	D	ANLN	anillin actin binding protein	Cytoplasm	other
-3.324	3.09e-26	ENSP00000347454		ANO1	anoctamin 1	Plasma Membrane	ion channel
1.275	3.32e-06	ENSP00000292246		ANO10	anoctamin 10	Plasma Membrane	ion channel
-4.706	2.99e-52	ENSP00000376703		ANO4	anoctamin 4	Plasma Membrane	ion channel
2.493	1.76e-10	ENSP00000315371	D	ANO5	anoctamin 5	Plasma Membrane	ion channel
1.682	5.53e-04	ENSP00000315371	D	ANO5	anoctamin 5	Plasma Membrane	ion channel
3.994	1.35e-28	ENSP00000262648	D	ANOS1	anosmin 1	Extracellular Space	other
2.773	3.66e-15	ENSP00000262648	D	ANOS1	anosmin 1	Extracellular Space	other
-0.983	1.79e-04	ENSP00000262648	D	ANOS1	anosmin 1	Extracellular Space	other
-1.726	5.99e-09	ENSP00000345848	D	ANP32B	acidic nuclear phosphoprotein 32 family member B	Nucleus	other
-2.305	2.39e-09	ENSP00000345848	D	ANP32B	acidic nuclear phosphoprotein 32 family member B	Nucleus	other
-1.600	3.74e-04	ENSP00000345848	D	ANP32B	acidic nuclear phosphoprotein 32 family member B	Nucleus	other
-2.413	3.28e-20	ENSP00000463154		ANP32E	acidic nuclear phosphoprotein 32 family member E	Nucleus	other
-2.410	8.92e-11	ENSP00000300060	D	ANPEP	alanyl aminopeptidase, membrane	Plasma Membrane	peptidase
-2.319	2.03e-13	ENSP00000300060	D	ANPEP	alanyl aminopeptidase, membrane	Plasma Membrane	peptidase
-2.394	1.44e-07	ENSP00000454380		ANTKMT	adenine nucleotide translocase lysine methyltransferase	Cytoplasm	enzyme
-2.476	2.38e-11	NP_115584.1		ANTXR1	ANTXR cell adhesion molecule 1	Plasma Membrane	transmembrane receptor
-2.471	2.38e-21	NP_477520.2	D	ANTXR2	ANTXR cell adhesion molecule 2	Plasma Membrane	transmembrane receptor
-2.533	9.11e-18	ENSP00000306185	D	ANTXR2	ANTXR cell adhesion molecule 2	Plasma Membrane	transmembrane receptor
-2.934	9.46e-17	NP_477520.2	D	ANTXR2	ANTXR cell adhesion molecule 2	Plasma Membrane	transmembrane receptor
2.472	7.88e-11	ENSP00000398610	D	ANXA11	annexin A11	Nucleus	other
-1.279	7.61e-06	ENSP00000398610	D	ANXA11	annexin A11	Nucleus	other
-1.689	1.55e-11	ENSP00000398610	D	ANXA11	annexin A11	Nucleus	other
0.936	5.79e-05	ENSP00000377833		ANXA4	annexin A4	Plasma Membrane	other
-1.663	2.43e-04	ENSP00000312326	D	AOC3	amine oxidase copper containing 3	Plasma Membrane	enzyme
-1.796	2.88e-09	ENSP00000312326	D	AOC3	amine oxidase copper containing 3	Plasma Membrane	enzyme
2.953	2.65e-07	NP_001150.3	D	AOX1	aldehyde oxidase 1	Cytoplasm	enzyme
-2.138	3.34e-10	ENSP00000363832	D	AOX1	aldehyde oxidase 1	Cytoplasm	enzyme
3.984	5.88e-09	ENSP00000400325		AP000350.10		Other	other
2.821	2.71e-18	ENSP00000274000	D	AP1AR	adaptor related protein complex 1 associated regulatory protein	Cytoplasm	other
1.471	1.37e-06	ENSP00000274000	D	AP1AR	adaptor related protein complex 1 associated regulatory protein	Cytoplasm	other
[truncated: 8,950 more rows]

## Sheet: d) Lyndon-HvsC-Duplicates
ID	Expr Log Ratio	Expr p-value	Flags	Symbol	Entrez Gene Name
[truncated: 5,002 more rows]

[truncated: 11 more sheets: e) A&L-HvsC-Duplicates-sorted, f) Alma-LvsC-mapped, g) Alma-LvsC-Duplicates, h) Lyndon-LvsC-mapped, i) Lyndon-LvsC-Duplicates, j) A&L-LvsC-Duplicates-sorted, k) Alma-HvsL-mapped, l) Alma-HvsL-Duplicates, m) Lyndon-HvsL-mapped, n) Lyndon-HvsL-Duplicates, o) A&L-HvsL-Duplicates-sorted]
