# Supplementary material for: Differences in gene expression between high and low tolerance rainbow trout (Oncorhynchus mykiss) to acute thermal stress
Source: PLoS One. 2025 Jan 8;20(1):e0312694. doi: 10.1371/journal.pone.0312694 (PMC11709236; doi:10.1371/journal.pone.0312694)
Supplement: S7 File — For a more detailed description of all the worksheets in the supplementary files the reader is directed to the DRYAD repository: doi.org/10.5061/dryad.6wwpzgn74. (XLSX) [file pone.0312694.s007.xlsx]

## Sheet: NOTES
Worksheets a…l are arranged as follows:
Sheet a: Significant IPA canonical pathways compared between high tolerance ( H ) and control ( C ) fish treatments ranked according to strength of effect (z-score) within each experimental grouping. NOTE: only significant pathways passing -log(p) threshold of 1.31 are shown.
Sheet b: Significant IPA canonical pathways passing -log(p) threshold cutoff between high tolerance ( H ) and control ( C ) fish treatments that were neutral in terms of influening the pathway response in either experimental group.
Sheet c: Significant upstream regulators compared between high tolerance (H) and control (C) experimental groups and ranked from highest to lowest expression level (averaged between strains) with each experimental group.
Sheet d: Significant upstream regulators compared between high tolerance (H) and control (C) experimental groups and ranked from highest to lowest level of interacting genes (z-score) within each experimental group.
Sheet e: Significant IPA canonical pathways compared between low tolerance ( L ) and control ( C ) fish treatments ranked according to strength of effect (z-score) within each experimental grouping. NOTE: only significant pathways passing -log(p) threshold of 1.32 are shown.
Sheet f: Significant IPA canonical pathways passing -log(p) threshold cutoff between low tolerance (L ) and control ( C ) fish treatments that were neutral in terms of influening the pathway response in either experimental group.
Sheet g: Significant upstream regulators compared between low tolerance (L) and control (C) experimental groups and ranked from highest to lowest expression level (averaged between strains) with each experimental group.
Sheet h: Significant upstream regulators compared between low tolerance (L) and control (C) experimental groups and ranked from highest to lowest level of interacting genes (z-score) within each experimental group.
Sheet i: Significant IPA canonical pathways compared between high tolerance ( H ) and low tolerance ( L ) fish treatments ranked according to strength of effect (z-score) within each experimental grouping. NOTE: only significant pathways passing -log(p) threshold of 1.31 are shown.
Sheet j: Significant IPA canonical pathways passing -log(p) threshold cutoff between high tolerance ( H ) and low tolerance ( L ) fish treatments that were neutral in terms of influening the pathway response in either experimental group.
Sheet k: Significant upstream regulators compared between high tolerance (H) and low tolerance (L) experimental groups and ranked from highest to lowest expression level (averaged between strains) with each experimental group.
Sheet l: Significant upstream regulators compared between high tolerance (H) and low tolerance (L) experimental groups and ranked from highest to lowest level of interacting genes (z-score) within each experimental group.
For comparisons between LvC and HvC treatments, the H or L treatment is depicted prior to the C treatment.
For comparisons between the HvL treatments, the H treatment is depicted prior to the L treatment.
Worksheets a, e, i are arranged as follows:
1. Name of Ingenuity canonical pathway.
2. -log(p-value) for the comparison for the Alma strain
3. Activation z-score for the Alma strain
4. -log(p-value) for the comparison for the Lyndon strain
5. Activation z-score for the Lyndon strain
6. Average z-score between the strains
7. Treatment for which the canonical pathway is significantly enhanced.
Worksheets b, f, j are arranged as follows:
1. Name of Ingenuity canonical pathway.
2. -log(p-value) for the comparison for the Alma strain
3. Activation z-score for the Alma strain
4. -log(p-value) for the comparison for the Lyndon strain
5. Activation z-score for the Lyndon strain
6. Average -log(p-value) between the strains
Worksheets c&d, g&h, k&l are arranged as follows:
1. Gene name for the upstream regulator.
2. Log2-fold expression level ratio for the Alma strain.
3. Log2-fold expression level ratio for the Lyndon strain.
4. Average of Lyndon and Alma expression levels.
5. Type of molecule encoded by the upstream regulator.
6. Activation z-score for the given upstream regulator in the Alma strain.
7. Activation z-score for the given upstream regulator in the Lyndon strain.
8. Average Activation z-score between the strains.
9. Predicted Activation State (either Activated/Inhibited) of the regulator.
10. Assessment of whether the observed expression pattern matches the expected pattern	YES	Expression is Activated according to expectations.
	YES	Expression is Inhibited according to expectations.
Only IPA canonical pathways with -log(p-value) > 1.3 (IPA Analysis) are shown.
Only upstream regulators with a log2-fold expression p-value < 0.01 (shared in both strains) are shown.
Worksheet m gives information on all the IPA predicted upstream regulators in the H vs L experimental comparison.
Panel A: Associations to genes for which possessed significant expression level (FDR ≤ 0.01) differences.
The data is sorted according to the average Z-score activation/inhibition level (column I).
Significant terms (worksheets k, l) are highlighted as predicted activated (orange) or inhibited (blue).
Column B indicates the Log2-FC expression level.
Column F indicates the strain in which the Log2-FC expression level is reported: A = Alma; L = Lyndon
Column G indicates the thermal tolerance experimental group in which the gene expression difference is recorded.
H = High tolerance group; L = Low tolerance group.
Column J indicates if there is a mismatch between the predicated Z-score state and the observed expression level.
This is indicated with cross-hatching and is only shown for the significant Z-score values (i.e., Z > ± 2.0)
Panel B: All remaining IPA predicted upstream regulators and their associated z-score predictors.
None of the genes/complexes listed had detectable expression levels (FDR ≤ 0.01) in both of the strains.

## Sheet: a) HvC-pathways-z_rank
Ingenuity Canonical Pathways	Alma -log(p-value)	Alma z-score	Lyndon -log(p-value)	Lyndon z-score	Average z-score	Group
tRNA Charging	5	4.491	5	4.491	4.491	high-tolerance
Coronavirus Replication Pathway	3.14	3.962	3.14	3.962	3.962	high-tolerance
Unfolded protein response	15.3	3.773	15.3	3.773	3.773	high-tolerance
ERK5 Signaling	8	3.363	8	3.042	3.2025	high-tolerance
Role of IL-17F in Allergic Inflammatory Airway Diseases	2.41	3	2.41	3	3	high-tolerance
LPS/IL-1 Mediated Inhibition of RXR Function	2.58	2.714	2.58	2.714	2.714	high-tolerance
Dolichyl-diphosphooligosaccharide Biosynthesis	1.87	2.646	1.87	2.646	2.646	high-tolerance
Coronavirus Pathogenesis Pathway	2.56	2.458	2.56	2.692	2.575	high-tolerance
Semaphorin Neuronal Repulsive Signaling Pathway	5.23	2.646	5.23	2.394	2.52	high-tolerance
Autophagy	17.3	2.414	17.3	2.6	2.507	high-tolerance
Immunogenic Cell Death Signaling Pathway	5.25	2.236	5.25	2.534	2.385	high-tolerance
Colanic Acid Building Blocks Biosynthesis	2.34	2.333	2.34	2.333	2.333	high-tolerance
Assembly of RNA Polymerase I Complex	1.6	1.89	1.6	2.646	2.268	high-tolerance
iNOS Signaling	3.72	2.236	3.72	2.236	2.236	high-tolerance
Endocannabinoid Cancer Inhibition Pathway	9.7	2.224	9.7	2.224	2.224	high-tolerance
Endoplasmic Reticulum Stress Pathway	4.42	2.138	4.42	2.138	2.138	high-tolerance
MicroRNA Biogenesis Signaling Pathway	6.51	2.182	6.51	1.964	2.073	high-tolerance
IL-1 Signaling	5.13	1.915	5.13	1.915	1.915	high-tolerance
D-myo-inositol (1,4,5,6)-Tetrakisphosphate Biosynthesis	8.71	1.861	8.71	1.861	1.861	high-tolerance
D-myo-inositol (3,4,5,6)-tetrakisphosphate Biosynthesis	8.71	1.861	8.71	1.861	1.861	high-tolerance
Hypoxia Signaling in the Cardiovascular System	9.31	1.807	9.31	1.807	1.807	high-tolerance
D-myo-inositol-5-phosphate Metabolism	8.72	1.78	8.72	1.78	1.78	high-tolerance
CSDE1 Signaling Pathway	1.4	1.964	1.4	1.528	1.746	high-tolerance
RAN Signaling	3.55	1.732	3.55	1.732	1.732	high-tolerance
SNARE Signaling Pathway	2.11	1.82	2.11	1.54	1.68	high-tolerance
RHOGDI Signaling	5.4	1.778	5.4	1.524	1.651	high-tolerance
Insulin Secretion Signaling Pathway	12	1.643	12	1.643	1.643	high-tolerance
CDX Gastrointestinal Cancer Signaling Pathway	2.69	1.522	2.69	1.756	1.639	high-tolerance
UDP-N-acetyl-D-galactosamine Biosynthesis II	1.38	1.633	1.38	1.633	1.633	high-tolerance
PI3K/AKT Signaling	10.4	1.588	10.4	1.588	1.588	high-tolerance
Angiopoietin Signaling	5.44	1.569	5.44	1.569	1.569	high-tolerance
3-phosphoinositide Biosynthesis	11.7	1.546	11.7	1.546	1.546	high-tolerance
p53 Signaling	7.02	1.372	7.02	1.715	1.5435	high-tolerance
Ceramide Signaling	6.92	1.543	6.92	1.543	1.543	high-tolerance
4-1BB Signaling in T Lymphocytes	2.8	1.5	2.8	1.5	1.5	high-tolerance
Salvage Pathways of Pyrimidine Ribonucleotides	2.57	1.441	2.57	1.441	1.441	high-tolerance
3-phosphoinositide Degradation	8.52	1.434	8.52	1.434	1.434	high-tolerance
p38 MAPK Signaling	3.19	1.406	3.19	1.406	1.406	high-tolerance
TNFR1 Signaling	3.92	1.4	3.92	1.4	1.4	high-tolerance
NGF Signaling	11.8	1.27	11.8	1.524	1.397	high-tolerance
Cell Cycle: G1/S Checkpoint Regulation	2.93	1.347	2.93	1.347	1.347	high-tolerance
Cell Cycle: G2/M DNA Damage Checkpoint Regulation	3.18	1.091	3.18	1.528	1.3095	high-tolerance
Polyamine Regulation in Colon Cancer	3.44	1.3	3.44	1.3	1.3	high-tolerance
Coagulation System	1.42	1.291	1.42	1.291	1.291	high-tolerance
Antioxidant Action of Vitamin C	1.69	1.461	1.69	1.095	1.278	high-tolerance
Epithelial Adherens Junction Signaling	8.86	1.359	8.86	1.132	1.2455	high-tolerance
Superpathway of Inositol Phosphate Compounds	11.7	1.238	11.7	1.238	1.238	high-tolerance
Role of RIG1-like Receptors in Antiviral Innate Immunity	2.17	1.213	2.17	1.213	1.213	high-tolerance
Acute Phase Response Signaling	9.42	1.162	9.42	1.162	1.162	high-tolerance
PFKFB4 Signaling Pathway	2.27	1.147	2.27	1.147	1.147	high-tolerance
Citrulline Biosynthesis	2.59	1.134	2.59	1.134	1.134	high-tolerance
Role of JAK1, JAK2 and TYK2 in Interferon Signaling	1.47	1.134	1.47	1.134	1.134	high-tolerance
BMP signaling pathway	5.09	1.121	5.09	1.121	1.121	high-tolerance
DNA damage-induced 14-3-3σ Signaling	2.17	1.091	2.17	1.091	1.091	high-tolerance
HMGB1 Signaling	3.49	0.944	3.49	1.214	1.079	high-tolerance
Ferroptosis Signaling Pathway	5.4	1.033	5.4	1.033	1.033	high-tolerance
Activation of IRF by Cytosolic Pattern Recognition Receptors	1.42	1.225	1.42	0.816	1.0205	high-tolerance
Arsenate Detoxification I (Glutaredoxin)	1.64	1	1.64	1	1	high-tolerance
Superpathway of Serine and Glycine Biosynthesis I	1.64	1	1.64	1	1	high-tolerance
CMP-N-acetylneuraminate Biosynthesis I (Eukaryotes)	1.64	1	1.64	1	1	high-tolerance
Neuroinflammation Signaling Pathway	4.12	1.084	4.12	0.887	0.9855	high-tolerance
PD-1- PD-L1 cancer immunotherapy pathway	2.47	0.973	2.47	0.973	0.973	high-tolerance
FAT10 Cancer Signaling Pathway	4.64	0.962	4.64	0.962	0.962	high-tolerance
Role of JAK family kinases in IL-6-type Cytokine Signaling	1.77	0.898	1.77	0.898	0.898	high-tolerance
UDP-N-acetyl-D-glucosamine Biosynthesis II	2.13	0.447	2.13	1.342	0.8945	high-tolerance
Cholecystokinin/Gastrin-mediated Signaling	3.91	0.745	3.91	1.043	0.894	high-tolerance
Chemokine Signaling	3.06	1.029	3.06	0.686	0.8575	high-tolerance
Ephrin Receptor Signaling	9.67	0.717	9.67	0.956	0.8365	high-tolerance
Pyroptosis Signaling Pathway	1.87	0.667	1.87	1	0.8335	high-tolerance
NRF2-mediated Oxidative Stress Response	14.2	0.674	14.2	0.944	0.809	high-tolerance
TNFR2 Signaling	2.69	0.775	2.69	0.775	0.775	high-tolerance
PDGF Signaling	5.76	0.762	5.76	0.762	0.762	high-tolerance
Role of p14/p19ARF in Tumor Suppression	3.11	1	3.11	0.5	0.75	high-tolerance
GDNF Family Ligand-Receptor Interactions	4.97	0.707	4.97	0.707	0.707	high-tolerance
Inflammasome pathway	1.55	0.632	1.55	0.632	0.632	high-tolerance
Toll-like Receptor Signaling	3.44	0.626	3.44	0.626	0.626	high-tolerance
TGF-β Signaling	8.45	0.617	8.45	0.617	0.617	high-tolerance
Corticotropin Releasing Hormone Signaling	1.51	0.617	1.51	0.617	0.617	high-tolerance
Role Of Osteoblasts In Rheumatoid Arthritis Signaling Pathway	3.2	0.431	3.2	0.647	0.539	high-tolerance
FLT3 Signaling in Hematopoietic Progenitor Cells	5.74	0.48	5.74	0.48	0.48	high-tolerance
B Cell Activating Factor Signaling	2.6	0.471	2.6	0.471	0.471	high-tolerance
April Mediated Signaling	2.76	0.447	2.76	0.447	0.447	high-tolerance
Phosphatidylcholine Biosynthesis I	1.69	0.447	1.69	0.447	0.447	high-tolerance
Paxillin Signaling	9.77	0.429	9.77	0.429	0.429	high-tolerance
CD27 Signaling in Lymphocytes	4.23	0.6	4.23	0.2	0.4	high-tolerance
Cardiomyocyte Differentiation via BMP Receptors	3.25	0.378	3.25	0.378	0.378	high-tolerance
Pyridoxal 5'-phosphate Salvage Pathway	2.6	0.378	2.6	0.378	0.378	high-tolerance
Cell Cycle Regulation by BTG Family Proteins	1.75	0.378	1.75	0.378	0.378	high-tolerance
γ-glutamyl Cycle	1.38	0.378	1.38	0.378	0.378	high-tolerance
AMPK Signaling	14.7	0.563	14.7	0.113	0.338	high-tolerance
Superpathway of Citrulline Metabolism	2.06	0.333	2.06	0.333	0.333	high-tolerance
Regulation of Actin-based Motility by Rho	3.41	0.164	3.41	0.493	0.3285	high-tolerance
Melanocyte Development and Pigmentation Signaling	5.66	0.302	5.66	0.302	0.302	high-tolerance
Endocannabinoid Neuronal Synapse Pathway	1.68	0.146	1.68	0.438	0.292	high-tolerance
CXCR4 Signaling	4.8	0.135	4.8	0.405	0.27	high-tolerance
Gα12/13 Signaling	4.92	0.267	4.92	0.267	0.267	high-tolerance
Role Of Chondrocytes In Rheumatoid Arthritis Signaling Pathway	4.32	0.384	4.32	0.128	0.256	high-tolerance
PTEN Signaling	13.4	0.12	13.4	0.361	0.2405	high-tolerance
Insulin Receptor Signaling	11.6	0.236	11.6	0.236	0.236	high-tolerance
ILK Signaling	10.6	0.11	10.6	0.329	0.2195	high-tolerance
Estrogen-Dependent Breast Cancer Signaling	5.46	0.18	5.46	0.18	0.18	high-tolerance
Induction of Apoptosis by HIV1	5.64	-0.174	5.64	0.522	0.174	high-tolerance
IL-3 Signaling	4.47	0.164	4.47	0.164	0.164	high-tolerance
Role of MAPK Signaling in Promoting the Pathogenesis of Influenza	2.14	-0.152	2.14	0.457	0.1525	high-tolerance
Sirtuin Signaling Pathway	10.6	-0.1	10.6	0.299	0.0995	high-tolerance
MSP-RON Signaling In Cancer Cells Pathway	6.95	-0.124	6.95	-0.124	-0.124	control
Necroptosis Signaling Pathway	3.96	-0.124	3.96	-0.124	-0.124	control
PEDF Signaling	8.44	-0.149	8.44	-0.149	-0.149	control
G Beta Gamma Signaling	2.64	-0.149	2.64	-0.149	-0.149	control
Telomerase Signaling	5.34	-0.16	5.34	-0.16	-0.16	control
Ephrin B Signaling	4.33	-0.18	4.33	-0.18	-0.18	control
CNTF Signaling	4.73	-0.186	4.73	-0.186	-0.186	control
Thrombopoietin Signaling	3.65	-0.186	3.65	-0.186	-0.186	control
Superpathway of D-myo-inositol (1,4,5)-trisphosphate Metabolism	2.71	-0.277	2.71	-0.277	-0.277	control
Dopamine Receptor Signaling	1.69	-0.302	1.69	-0.302	-0.302	control
Dilated Cardiomyopathy Signaling Pathway	1.45	-0.469	1.45	-0.156	-0.3125	control
D-myo-inositol (1,3,4)-trisphosphate Biosynthesis	1.62	-0.333	1.62	-0.333	-0.333	control
Senescence Pathway	14.3	-0.518	14.3	-0.173	-0.3455	control
WNT/β-catenin Signaling	6.4	-0.119	6.4	-0.593	-0.356	control
BAG2 Signaling Pathway	10.3	-0.392	10.3	-0.392	-0.392	control
Melatonin Signaling	1.36	-0.392	1.36	-0.392	-0.392	control
P2Y Purigenic Receptor Signaling Pathway	4.92	-0.42	4.92	-0.42	-0.42	control
IL-9 Signaling	7.04	-0.426	7.04	-0.426	-0.426	control
IGF-1 Signaling	12	-0.429	12	-0.429	-0.429	control
Death Receptor Signaling	5.99	-0.447	5.99	-0.447	-0.447	control
TWEAK Signaling	3.73	-0.447	3.73	-0.447	-0.447	control
VDR/RXR Activation	3.08	-0.447	3.08	-0.447	-0.447	control
Role of BRCA1 in DNA Damage Response	5.18	-0.688	5.18	-0.229	-0.4585	control
LPS-stimulated MAPK Signaling	6.62	-0.469	6.62	-0.469	-0.469	control
PAK Signaling	4.84	-0.469	4.84	-0.469	-0.469	control
Role of CHK Proteins in Cell Cycle Checkpoint Control	2.79	-0.471	2.79	-0.471	-0.471	control
Estrogen Receptor Signaling	12.2	-0.573	12.2	-0.41	-0.4915	control
Acute Myeloid Leukemia Signaling	5.52	-0.493	5.52	-0.493	-0.493	control
Colorectal Cancer Metastasis Signaling	8.86	-0.413	8.86	-0.619	-0.516	control
Apelin Liver Signaling Pathway	2.18	-0.535	2.18	-0.535	-0.535	control
Apelin Endothelial Signaling Pathway	5.31	-0.555	5.31	-0.555	-0.555	control
HGF Signaling	8.26	-0.42	8.26	-0.7	-0.56	control
UVA-Induced MAPK Signaling	6.09	-0.577	6.09	-0.577	-0.577	control
HIPPO signaling	5.48	-0.577	5.48	-0.577	-0.577	control
Renin-Angiotensin Signaling	4.68	-0.577	4.68	-0.577	-0.577	control
Phosphatidylglycerol Biosynthesis II (Non-plastidic)	1.73	-0.577	1.73	-0.577	-0.577	control
Endometrial Cancer Signaling	5.66	-0.6	5.66	-0.6	-0.6	control
MSP-RON Signaling In Macrophages Pathway	2.47	-0.603	2.47	-0.603	-0.603	control
Erythropoietin Signaling Pathway	2.7	-0.62	2.7	-0.62	-0.62	control
ATM Signaling	7.12	-0.632	7.12	-0.632	-0.632	control
D-myo-inositol (1,4,5)-trisphosphate Degradation	2.43	-0.632	2.43	-0.632	-0.632	control
ERK/MAPK Signaling	10.5	-0.536	10.5	-0.75	-0.643	control
Wound Healing Signaling Pathway	1.57	-0.655	1.57	-0.655	-0.655	control
CD40 Signaling	8.02	-0.493	8.02	-0.822	-0.6575	control
Regulation of Cellular Mechanics by Calpain Protease	4.57	-0.894	4.57	-0.447	-0.6705	control
Neurotrophin/TRK Signaling	5.54	-0.686	5.54	-0.686	-0.686	control
Growth Hormone Signaling	4.49	-0.686	4.49	-0.686	-0.686	control
FAT10 Signaling Pathway	6.64	-0.707	6.64	-0.707	-0.707	control
Sumoylation Pathway	11.9	-0.566	11.9	-0.849	-0.7075	control
RANK Signaling in Osteoclasts	7.42	-0.577	7.42	-0.866	-0.7215	control
Glioma Invasiveness Signaling	4.16	-0.928	4.16	-0.557	-0.7425	control
JAK/STAT Signaling	8.36	-0.745	8.36	-0.745	-0.745	control
Cardiac β-adrenergic Signaling	3.65	-0.905	3.65	-0.603	-0.754	control
Renal Cell Carcinoma Signaling	5.83	-0.756	5.83	-0.756	-0.756	control
Production of Nitric Oxide and Reactive Oxygen Species in Macrophages	8.52	-0.655	8.52	-0.873	-0.764	control
Actin Cytoskeleton Signaling	8.41	-0.768	8.41	-0.768	-0.768	control
mTOR Signaling	3.13	-0.896	3.13	-0.64	-0.768	control
Role of NANOG in Mammalian Embryonic Stem Cell Pluripotency	5.01	-0.784	5.01	-0.784	-0.784	control
Natural Killer Cell Signaling	3.9	-0.679	3.9	-0.906	-0.7925	control
BEX2 Signaling Pathway	5.28	-0.801	5.28	-0.801	-0.801	control
Glucose and Glucose-1-phosphate Degradation	1.38	-0.816	1.38	-0.816	-0.816	control
Sonic Hedgehog Signaling	2.89	-0.832	2.89	-0.832	-0.832	control
Oxytocin Signaling Pathway	5.91	-0.659	5.91	-1.035	-0.847	control
RHOA Signaling	3.37	-0.849	3.37	-0.849	-0.849	control
RAC Signaling	6.6	-0.866	6.6	-0.866	-0.866	control
14-3-3-mediated Signaling	6.91	-0.885	6.91	-0.885	-0.885	control
Apoptosis Signaling	6.4	-1.18	6.4	-0.59	-0.885	control
UVC-Induced MAPK Signaling	2.24	-0.894	2.24	-0.894	-0.894	control
Role of PI3K/AKT Signaling in the Pathogenesis of Influenza	1.59	-0.894	1.59	-0.894	-0.894	control
Macropinocytosis Signaling	7.52	-0.898	7.52	-0.898	-0.898	control
WNT/Ca+ pathway	4.46	-0.898	4.46	-0.898	-0.898	control
ERBB Signaling	5.62	-0.905	5.62	-0.905	-0.905	control
CDP-diacylglycerol Biosynthesis I	1.62	-0.905	1.62	-0.905	-0.905	control
Lymphotoxin β Receptor Signaling	7.56	-0.962	7.56	-0.962	-0.962	control
Role Of Osteoclasts In Rheumatoid Arthritis Signaling Pathway	7.23	-1.086	7.23	-0.905	-0.9955	control
α-Adrenergic Signaling	2.84	-1	2.84	-1	-1	control
Cancer Drug Resistance By Drug Efflux	2.79	-1	2.79	-1	-1	control
Lysine Degradation V	1.64	-1	1.64	-1	-1	control
Cardiac Hypertrophy Signaling (Enhanced)	10.7	-1.016	10.7	-1.016	-1.016	control
Dopamine-DARPP32 Feedback in cAMP Signaling	3.17	-0.911	3.17	-1.172	-1.0415	control
Role of JAK2 in Hormone-like Cytokine Signaling	1.41	-1.043	1.41	-1.043	-1.043	control
DNA Methylation and Transcriptional Repression Signaling	6.8	-1.206	6.8	-0.905	-1.0555	control
ERB2-ERBB3 Signaling	5.64	-1.061	5.64	-1.061	-1.061	control
Triacylglycerol Biosynthesis	2.83	-1.279	2.83	-0.853	-1.066	control
Calcium Signaling	2.54	-1.089	2.54	-1.089	-1.089	control
Netrin Signaling	2.78	-1.095	2.78	-1.095	-1.095	control
Hepatic Fibrosis Signaling Pathway	14.2	-1.1	14.2	-1.1	-1.1	control
Amyloid Processing	3.02	-1.387	3.02	-0.832	-1.1095	control
VEGF Signaling	7.81	-1.121	7.81	-1.121	-1.121	control
FGF Signaling	4.22	-1.121	4.22	-1.121	-1.121	control
Neuregulin Signaling	6.84	-0.973	6.84	-1.298	-1.1355	control
Type II Diabetes Mellitus Signaling	7.01	-1.155	7.01	-1.155	-1.155	control
Signaling by Rho Family GTPases	8.34	-1.265	8.34	-1.054	-1.1595	control
CDK5 Signaling	5.49	-1.021	5.49	-1.313	-1.167	control
Thrombin Signaling	7.66	-1.287	7.66	-1.053	-1.17	control
Endothelin-1 Signaling	3.99	-1.287	3.99	-1.053	-1.17	control
Tumor Microenvironment Pathway	4.01	-1.179	4.01	-1.179	-1.179	control
NF-κB Activation by Viruses	4.21	-1.183	4.21	-1.183	-1.183	control
Androgen Signaling	3.32	-1.183	3.32	-1.183	-1.183	control
CLEAR Signaling Pathway	13.2	-1.209	13.2	-1.209	-1.209	control
Mitotic Roles of Polo-Like Kinase	3.85	-1.213	3.85	-1.213	-1.213	control
PCP (Planar Cell Polarity) Pathway	2.19	-1.225	2.19	-1.225	-1.225	control
IL-17A Signaling in Airway Cells	4.74	-1.061	4.74	-1.414	-1.2375	control
Synaptic Long Term Potentiation	4.05	-1.109	4.05	-1.387	-1.248	control
EGF Signaling	4.93	-1.257	4.93	-1.257	-1.257	control
Relaxin Signaling	3.77	-1.257	3.77	-1.257	-1.257	control
Regulation of eIF4 and p70S6K Signaling	3.32	-1.257	3.32	-1.257	-1.257	control
GM-CSF Signaling	3.8	-1.3	3.8	-1.3	-1.3	control
Ribonucleotide Reductase Signaling Pathway	8.46	-1.222	8.46	-1.444	-1.333	control
Choline Biosynthesis III	2.06	-1.667	2.06	-1	-1.3335	control
IL-23 Signaling Pathway	2.17	-1.342	2.17	-1.342	-1.342	control
ERBB4 Signaling	3.7	-1.347	3.7	-1.347	-1.347	control
IL-13 Signaling Pathway	1.99	-1.206	1.99	-1.508	-1.357	control
Pulmonary Healing Signaling Pathway	6.42	-1.279	6.42	-1.492	-1.3855	control
HER-2 Signaling in Breast Cancer	12	-1.386	12	-1.386	-1.386	control
Fcγ Receptor-mediated Phagocytosis in Macrophages and Monocytes	7.31	-1.54	7.31	-1.26	-1.4	control
IL-8 Signaling	8.9	-1.546	8.9	-1.325	-1.4355	control
Protein Kinase A Signaling	11	-1.543	11	-1.372	-1.4575	control
Melanoma Signaling	4.12	-1.46	4.12	-1.46	-1.46	control
Small Cell Lung Cancer Signaling	9.55	-1.461	9.55	-1.461	-1.461	control
Non-Small Cell Lung Cancer Signaling	7.31	-1.461	7.31	-1.461	-1.461	control
PXR/RXR Activation	2.96	-1.461	2.96	-1.461	-1.461	control
STAT3 Pathway	4.03	-1.474	4.03	-1.474	-1.474	control
Xenobiotic Metabolism AHR Signaling Pathway	3.02	-1.48	3.02	-1.48	-1.48	control
Apelin Cardiomyocyte Signaling Pathway	3.95	-1.342	3.95	-1.64	-1.491	control
Synaptogenesis Signaling Pathway	9.64	-1.579	9.64	-1.403	-1.491	control
Pancreatic Adenocarcinoma Signaling	8.42	-1.64	8.42	-1.342	-1.491	control
GADD45 Signaling	6.81	-1.667	6.81	-1.333	-1.5	control
Estrogen-mediated S-phase Entry	1.47	-1.508	1.47	-1.508	-1.508	control
IL-2 Signaling	3.81	-1.569	3.81	-1.569	-1.569	control
Remodeling of Epithelial Adherens Junctions	4.56	-1.604	4.56	-1.604	-1.604	control
Prolactin Signaling	4.48	-1.622	4.48	-1.622	-1.622	control
ID1 Signaling Pathway	13.3	-1.554	13.3	-1.748	-1.651	control
Dermatan Sulfate Degradation (Metazoa)	1.62	-1.667	1.62	-1.667	-1.667	control
Antiproliferative Role of Somatostatin Receptor 2	2.53	-1.706	2.53	-1.706	-1.706	control
Inhibition of ARE-Mediated mRNA Degradation Pathway	9.77	-1.722	9.77	-1.722	-1.722	control
CCR3 Signaling in Eosinophils	2.48	-1.732	2.48	-1.732	-1.732	control
Notch Signaling	1.75	-1.732	1.75	-1.732	-1.732	control
Osteoarthritis Pathway	7.36	-1.627	7.36	-1.844	-1.7355	control
Factors Promoting Cardiogenesis in Vertebrates	5.9	-1.612	5.9	-1.861	-1.7365	control
Thyroid Cancer Signaling	4.9	-1.581	4.9	-1.897	-1.739	control
Aldosterone Signaling in Epithelial Cells	6.3	-1.768	6.3	-1.768	-1.768	control
Leukocyte Extravasation Signaling	6.46	-1.835	6.46	-1.835	-1.835	control
HOTAIR Regulatory Pathway	6.75	-1.86	6.75	-1.86	-1.86	control
cAMP-mediated signaling	1.55	-2.109	1.55	-1.612	-1.8605	control
Huntington's Disease Signaling	13.5	-1.871	13.5	-1.871	-1.871	control
UVB-Induced MAPK Signaling	4.74	-1.89	4.74	-1.89	-1.89	control
Glycogen Degradation II	1.6	-1.89	1.6	-1.89	-1.89	control
Gαq Signaling	4.9	-2.213	4.9	-1.692	-1.9525	control
White Adipose Tissue Browning Pathway	3.16	-1.82	3.16	-2.1	-1.96	control
Glutaryl-CoA Degradation	1.73	-1.667	1.73	-2.333	-2	control
fMLP Signaling in Neutrophils	5.91	-2.021	5.91	-2.021	-2.021	control
Amyotrophic Lateral Sclerosis Signaling	3.93	-2.343	3.93	-1.718	-2.0305	control
Cardiac Hypertrophy Signaling	8.39	-2.041	8.39	-2.041	-2.041	control
Xenobiotic Metabolism PXR Signaling Pathway	1.95	-2.183	1.95	-1.94	-2.0615	control
Glioblastoma Multiforme Signaling	8.31	-2.077	8.31	-2.077	-2.077	control
NAD biosynthesis II (from tryptophan)	1.96	-2.121	1.96	-2.121	-2.121	control
Glycogen Degradation III	1.71	-2.121	1.71	-2.121	-2.121	control
Regulation Of The Epithelial Mesenchymal Transition In Development Pathway	3.71	-1.768	3.71	-2.475	-2.1215	control
PPAR Signaling	6.33	-2.263	6.33	-1.98	-2.1215	control
IL-15 Production	2.64	-2.021	2.64	-2.309	-2.165	control
Leptin Signaling in Obesity	2.33	-2.183	2.33	-2.183	-2.183	control
Cyclins and Cell Cycle Regulation	2.92	-2.2	2.92	-2.2	-2.2	control
G-Protein Coupled Receptor Signaling	2.92	-2.119	2.92	-2.384	-2.2515	control
Purine Nucleotides De Novo Biosynthesis II	3.53	-2.333	3.53	-2.333	-2.333	control
Macrophage Alternative Activation Signaling Pathway	2.29	-2.458	2.29	-2.224	-2.341	control
Sperm Motility	2.96	-2.343	2.96	-2.343	-2.343	control
Regulation Of The Epithelial Mesenchymal Transition By Growth Factors Pathway	8.77	-2.345	8.77	-2.345	-2.345	control
Adrenomedullin signaling pathway	7.09	-2.46	7.09	-2.236	-2.348	control
Integrin Signaling	13.2	-2.682	13.2	-2.063	-2.3725	control
Mouse Embryonic Stem Cell Pluripotency	9.91	-2.252	9.91	-2.517	-2.3845	control
Fc Epsilon RI Signaling	2.31	-2.412	2.31	-2.412	-2.412	control
Xenobiotic Metabolism General Signaling Pathway	4.73	-2.286	4.73	-2.54	-2.413	control
Apelin Pancreas Signaling Pathway	7.63	-2.414	7.63	-2.414	-2.414	control
Human Embryonic Stem Cell Pluripotency	6.85	-2.319	6.85	-2.53	-2.4245	control
IL-7 Signaling Pathway	6.53	-2.271	6.53	-2.596	-2.4335	control
Leucine Degradation I	1.77	-2.449	1.77	-2.449	-2.449	control
PPARα/RXRα Activation	9.92	-2.753	9.92	-2.294	-2.5235	control
Ovarian Cancer Signaling	9.57	-2.535	9.57	-2.535	-2.535	control
Role of NFAT in Cardiac Hypertrophy	5.02	-2.588	5.02	-2.588	-2.588	control
Nitric Oxide Signaling in the Cardiovascular System	2.91	-2.592	2.91	-2.592	-2.592	control
Mismatch Repair in Eukaryotes	4.85	-2.673	4.85	-2.673	-2.673	control
LXR/RXR Activation	7.14	-2.714	7.14	-2.714	-2.714	control
Neuropathic Pain Signaling In Dorsal Horn Neurons	1.96	-2.722	1.96	-2.722	-2.722	control
NAD Signaling Pathway	6.16	-2.708	6.16	-2.954	-2.831	control
Stearate Biosynthesis I (Animals)	2.05	-3.273	2.05	-2.4	-2.8365	control
Pulmonary Fibrosis Idiopathic Signaling Pathway	12.8	-2.776	12.8	-2.939	-2.8575	control
Glioma Signaling	5.24	-2.874	5.24	-2.874	-2.874	control
Tryptophan Degradation III (Eukaryotic)	2.91	-2.673	2.91	-3.207	-2.94	control
GP6 Signaling Pathway	3.66	-3.111	3.66	-2.828	-2.9695	control
HIF1α Signaling	8.8	-2.888	8.8	-3.094	-2.991	control
Oxidative Phosphorylation	1.68	-3.162	1.68	-2.846	-3.004	control
Oxytocin In Brain Signaling Pathway	3.11	-3.022	3.11	-3.022	-3.022	control
eNOS Signaling	3.41	-3.063	3.41	-3.063	-3.063	control
Reelin Signaling in Neurons	7.68	-3.201	7.68	-3.201	-3.201	control
BER (Base Excision Repair) Pathway	1.71	-3.441	1.71	-2.982	-3.2115	control
Cell Cycle Control of Chromosomal Replication	7.27	-3.212	7.27	-3.212	-3.212	control
Valine Degradation I	1.84	-3.317	1.84	-3.317	-3.317	control
Breast Cancer Regulation by Stathmin1	2.54	-3.355	2.54	-3.355	-3.355	control
Fatty Acid β-oxidation I	2.61	-3.638	2.61	-3.153	-3.3955	control
Neutrophil Extracellular Trap Signaling Pathway	2.39	-3.478	2.39	-3.478	-3.478	control
Basal Cell Carcinoma Signaling	1.86	-3.273	1.86	-3.71	-3.4915	control
Phagosome Formation	1.9	-4.663	1.9	-4.798	-4.7305	control

## Sheet: b) HvC - pathways-neutral
Ingenuity Canonical Pathways	Alma -log(p-value)	Alma z-score	Lyndon -log(p-value)	Lyndon z-score	Average -log(p-value)
Protein Ubiquitination Pathway	23.2	NaN	23.2	NaN	23.2
Molecular Mechanisms of Cancer	20.5	NaN	20.5	NaN	20.5
Clathrin-mediated Endocytosis Signaling	11.2	NaN	11.2	NaN	11.2
Axonal Guidance Signaling	11	NaN	11	NaN	11
Hereditary Breast Cancer Signaling	10.7	NaN	10.7	NaN	10.7
FXR/RXR Activation	10.4	NaN	10.4	NaN	10.4
Prostate Cancer Signaling	9.83	NaN	9.83	NaN	9.83
RAR Activation	9.62	NaN	9.62	NaN	9.62
Role of Tissue Factor in Cancer	9.4	NaN	9.4	NaN	9.4
Chronic Myeloid Leukemia Signaling	9.23	NaN	9.23	NaN	9.23
Germ Cell-Sertoli Cell Junction Signaling	8.88	NaN	8.88	NaN	8.88
Adipogenesis pathway	8.84	NaN	8.84	NaN	8.84
Sertoli Cell-Sertoli Cell Junction Signaling	8.7	NaN	8.7	NaN	8.7
Tight Junction Signaling	8.31	NaN	8.31	NaN	8.31
TR/RXR Activation	7.88	NaN	7.88	NaN	7.88
Regulation of the Epithelial-Mesenchymal Transition Pathway	7.25	NaN	7.25	NaN	7.25
Virus Entry via Endocytic Pathways	7.11	NaN	7.11	NaN	7.11
Endocannabinoid Developing Neuron Pathway	6.91	0	6.91	0	6.91
Mitochondrial Dysfunction	6.08	NaN	6.08	NaN	6.08
IL-6 Signaling	5.44	0	5.44	0	5.44
Circadian Rhythm Signaling	5.32	NaN	5.32	NaN	5.32
Docosahexaenoic Acid (DHA) Signaling	5.28	NaN	5.28	NaN	5.28
Role of PKR in Interferon Induction and Antiviral Response	5.24	0	5.24	0	5.24
Role of Macrophages- Fibroblasts and Endothelial Cells in Rheumatoid Arthritis	5.24	NaN	5.24	NaN	5.24
IL-12 Signaling and Production in Macrophages	4.89	NaN	4.89	NaN	4.89
Ephrin A Signaling	4.77	NaN	4.77	NaN	4.77
Hepatic Cholestasis	4.53	NaN	4.53	NaN	4.53
Xenobiotic Metabolism Signaling	4.21	NaN	4.21	NaN	4.21
Phagosome Maturation	4.05	NaN	4.05	NaN	4.05
Iron homeostasis signaling pathway	4.02	NaN	4.02	NaN	4.02
Role of OCT4 in Mammalian Embryonic Stem Cell Pluripotency	3.92	NaN	3.92	NaN	3.92
Caveolar-mediated Endocytosis Signaling	3.86	NaN	3.86	NaN	3.86
Apelin Adipocyte Signaling Pathway	3.77	0	3.77	0	3.77
Gap Junction Signaling	3.65	NaN	3.65	NaN	3.65
Agrin Interactions at Neuromuscular Junction	3.16	0	3.16	0	3.16
Semaphorin Signaling in Neurons	3.14	NaN	3.14	NaN	3.14
Glucocorticoid Receptor Signaling	3.14	NaN	3.14	NaN	3.14
DNA Double-Strand Break Repair by Homologous Recombination	3.08	NaN	3.08	NaN	3.08
Role of IL-17A in Arthritis	2.93	NaN	2.93	NaN	2.93
Maturity Onset Diabetes of Young (MODY) Signaling	2.63	NaN	2.63	NaN	2.63
IL-17A Signaling in Fibroblasts	2.55	NaN	2.55	NaN	2.55
Heme Degradation	2.23	0	2.23	0	2.23
1D-myo-inositol Hexakisphosphate Biosynthesis II (Mammalian)	2.16	0	2.16	0	2.16
Role of JAK1 and JAK3 in ?c Cytokine Signaling	2.15	NaN	2.15	NaN	2.15
Hepatic Fibrosis / Hepatic Stellate Cell Activation	1.68	NaN	1.68	NaN	1.68
Uracil Degradation II (Reductive)	1.67	NaN	1.67	NaN	1.67
Serine Biosynthesis	1.67	NaN	1.67	NaN	1.67
Proline Degradation	1.67	NaN	1.67	NaN	1.67
Thyronamine and Iodothyronamine Metabolism	1.67	NaN	1.67	NaN	1.67
D-glucuronate Degradation I	1.67	NaN	1.67	NaN	1.67
Inosine-5'-phosphate Biosynthesis II	1.67	NaN	1.67	NaN	1.67
Thymine Degradation	1.67	NaN	1.67	NaN	1.67
Biotin-carboxyl Carrier Protein Assembly	1.67	NaN	1.67	NaN	1.67
Thyroid Hormone Metabolism I (via Deiodination)	1.67	NaN	1.67	NaN	1.67
Glutathione Redox Reactions II	1.64	NaN	1.64	NaN	1.64
Apelin Muscle Signaling Pathway	1.6	0	1.6	0	1.6
Bladder Cancer Signaling	1.56	0	1.56	0	1.56
Extrinsic Prothrombin Activation Pathway	1.32	0	1.32	0	1.32

## Sheet: c) HvC - regulators-exp_rank
Upstream Regulator	Alma Log Ratio	Lyn Log Ratio	Average Log Ratio	Molecule Type	Alma z-score	Lyn z-score	Average Activation z-score	Predicted Activation State	Consistent with expectations
SPDEF	9.417	9.689	9.553	transcription regulator	2.329	1.948	2.1385	Activated	YES
CREM	8.028	9.123	8.5755	transcription regulator	2.479	2.479	2.479	Activated	YES
APOA4	5.83	7.978	6.904	transporter	2.333	2.333	2.333	Activated	YES
IL1B	3.66	8.181	5.9205	cytokine	2.678	2.331	2.5045	Activated	YES
MAFG	5.578	5.691	5.6345	transcription regulator	2.607	2.607	2.607	Activated	YES
DNAJB6	5.378	5.249	5.3135	transcription regulator	2.158	2.158	2.158	Activated	YES
NFE2L1	5.046	5.308	5.177	transcription regulator	2.673	2.673	2.673	Activated	YES
SLC2A1	5.692	4.072	4.882	transporter	2.347	1.914	2.1305	Activated	YES
INHBB	4.317	4.705	4.511	growth factor	2.18	2.18	2.18	Activated	YES
SERPINE1	5.085	3.664	4.3745	other	2.402	2.081	2.2415	Activated	YES
DDIT3	4.34	4.159	4.2495	transcription regulator	2.59	2.915	2.7525	Activated	YES
MAFK	4.048	3.578	3.813	transcription regulator	2.483	2.483	2.483	Activated	YES
EPHA2	3.243	2.968	3.1055	kinase	2.03	2.407	2.2185	Activated	YES
EIF2AK3	2.815	3.148	2.9815	kinase	4.669	4.876	4.7725	Activated	YES
NUPR1	2.502	3.429	2.9655	transcription regulator	6.274	6.404	6.339	Activated	YES
RAB1B	2.828	3.023	2.9255	other	2.879	2.879	2.879	Activated	YES
ZBTB7A	3.043	2.683	2.863	transcription regulator	2.562	2.562	2.562	Activated	YES
CREB3	2.775	2.878	2.8265	transcription regulator	2.111	2.111	2.111	Activated	YES
GNAS	2.172	3.071	2.6215	enzyme	3.247	3.034	3.1405	Activated	YES
CREB3L2	2.432	2.721	2.5765	transcription regulator	2.55	2.55	2.55	Activated	YES
ELL2	2.082	2.856	2.469	transcription regulator	3.087	3.087	3.087	Activated	YES
KLF6	2.515	2.255	2.385	transcription regulator	2.972	2.972	2.972	Activated	YES
ATF4	1.716	2.566	2.141	transcription regulator	2.387	2.872	2.6295	Activated	YES
EIF2AK1	1.735	2.16	1.9475	kinase	2	2	2	Activated	YES
MGA	2.229	1.648	1.9385	transcription regulator	3.266	3.266	3.266	Activated	YES
NRIP1	2.075	1.761	1.918	transcription regulator	3.271	3.967	3.619	Activated	YES
F2R	2.037	1.462	1.7495	G-protein coupled receptor	2.388	1.838	2.113	Activated	YES
LPIN1	1.721	1.718	1.7195	phosphatase	1.629	2.758	2.1935	Activated	YES
YWHAQ	1.393	1.921	1.657	other	2.219	2.219	2.219	Activated	YES
TXNIP	1.4	1.727	1.5635	other	2.377	1.996	2.1865	Activated	YES
ECSIT	1.036	2.006	1.521	transcription regulator	2.336	2.336	2.336	Activated	YES
GNA13	1.801	1.215	1.508	enzyme	2.601	2.601	2.601	Activated	YES
TRIM24	0.996	1.079	1.0375	transcription regulator	2.352	2.352	2.352	Activated	YES
BMI1	-4.627	-4.408	-4.5175	transcription regulator	2.281	2.281	2.281	Activated	NO
FKBP10	-3.658	-3.826	-3.742	enzyme	2.558	2.985	2.7715	Activated	NO
ATP2A1	-2.932	-4.34	-3.636	transporter	2	2	2	Activated	NO
ID2	-3.227	-3.444	-3.3355	transcription regulator	2.876	2.876	2.876	Activated	NO
LAMA4	-2.572	-3.43	-3.001	enzyme	2.037	2.037	2.037	Activated	NO
TNFSF12	-2.982	-2.708	-2.845	cytokine	2.258	2.258	2.258	Activated	NO
EGFR	-2.362	-3.217	-2.7895	kinase	2.015	2.242	2.1285	Activated	NO
EHHADH	-2.369	-2.985	-2.677	enzyme	2.985	2.345	2.665	Activated	NO
THBS4	-3.214	-2.089	-2.6515	other	2.232	1.872	2.052	Activated	NO
MRTFA	-2.375	-2.9	-2.6375	transcription regulator	1.902	2.212	2.057	Activated	NO
LCK	-2.084	-2.939	-2.5115	kinase	2.159	2.286	2.2225	Activated	NO
PRKCE	-1.634	-2.99	-2.312	kinase	2.295	2.295	2.295	Activated	NO
NFE2L2	-2.598	-1.815	-2.2065	transcription regulator	1.903	2.441	2.172	Activated	NO
ARHGEF25	-1.971	-2.125	-2.048	other	2	2	2	Activated	NO
SRF	-1.853	-2.058	-1.9555	transcription regulator	3.205	2.481	2.843	Activated	NO
ERN1	-1.544	-2.119	-1.8315	kinase	4.482	4.482	4.482	Activated	NO
LTBP4	-1.551	-2.107	-1.829	growth factor	2.205	2.205	2.205	Activated	NO
IGFBP7	-1.675	-1.744	-1.7095	transporter	2.03	2.03	2.03	Activated	NO
PTK2	-1.464	-1.831	-1.6475	kinase	2.154	2.154	2.154	Activated	NO
KDM3B	-1.661	-1.559	-1.61	enzyme	2.449	2.449	2.449	Activated	NO
AAMDC	-1.809	-1.388	-1.5985	other	2.646	2.646	2.646	Activated	NO
ITPR1	-1.222	-1.838	-1.53	ion channel	2	2	2	Activated	NO
RBL1	-1.257	-1.64	-1.4485	transcription regulator	2.286	2.286	2.286	Activated	NO
TCF4	-1.16	-1.428	-1.294	transcription regulator	2.186	2.348	2.267	Activated	NO
FLCN	-1.193	-1.241	-1.217	other	3.218	3.218	3.218	Activated	NO
F2	-1.218	-1	-1.109	peptidase	2.922	3.063	2.9925	Activated	NO
CGA	-10.297	-6.391	-8.344	other	-2.882	-3.173	-3.0275	Inhibited	YES
HNF4A	-4.178	-4.227	-4.2025	transcription regulator	-2.606	-2.606	-2.606	Inhibited	YES
JAG1	-3.334	-4.83	-4.082	growth factor	-2.079	-2.079	-2.079	Inhibited	YES
PLA2R1	-4.175	-3.608	-3.8915	transmembrane receptor	-2.22	-2.22	-2.22	Inhibited	YES
E2F1	-2.346	-4.875	-3.6105	transcription regulator	-2.267	-1.951	-2.109	Inhibited	YES
HOXB3	-4.071	-2.745	-3.408	transcription regulator	-2.236	-2.236	-2.236	Inhibited	YES
NR1H4	-3.113	-3.642	-3.3775	ligand-dependent nuclear receptor	-2.859	-3.147	-3.003	Inhibited	YES
LNX2	-3.006	-3.405	-3.2055	other	-2.138	-2.138	-2.138	Inhibited	YES
MXD1	-2.976	-3.261	-3.1185	transcription regulator	-2.103	-2.103	-2.103	Inhibited	YES
SIRT3	-2.271	-3.623	-2.947	enzyme	-2.744	-2.744	-2.744	Inhibited	YES
SMARCD3	-2.585	-3.015	-2.8	transcription regulator	-2.36	-2.36	-2.36	Inhibited	YES
CCND1	-2.513	-2.919	-2.716	transcription regulator	-2.494	-2.494	-2.494	Inhibited	YES
KLF15	-2.529	-2.758	-2.6435	transcription regulator	-3.671	-3.212	-3.4415	Inhibited	YES
MECOM	-2.583	-2.671	-2.627	transcription regulator	-2.041	-2.041	-2.041	Inhibited	YES
PHF12	-2.753	-2.323	-2.538	transcription regulator	-3.5	-3.5	-3.5	Inhibited	YES
PPARA	-1.62	-3.451	-2.5355	ligand-dependent nuclear receptor	-3.207	-3.234	-3.2205	Inhibited	YES
TBX2	-2.834	-2.147	-2.4905	transcription regulator	-3.612	-3.612	-3.612	Inhibited	YES
NAE1	-2.574	-2.105	-2.3395	enzyme	-2	-2	-2	Inhibited	YES
ERBB2	-1.682	-2.73	-2.206	kinase	-2.646	-2.536	-2.591	Inhibited	YES
BMP4	-1.813	-2.467	-2.14	growth factor	-2.044	-2.044	-2.044	Inhibited	YES
CD3E	-1.802	-2.286	-2.044	transmembrane receptor	-2.504	-2.504	-2.504	Inhibited	YES
DACH1	-1.589	-2.466	-2.0275	transcription regulator	-2.354	-2.354	-2.354	Inhibited	YES
SCAP	-1.734	-2.111	-1.9225	other	-2.255	-1.853	-2.054	Inhibited	YES
KDM6A	-1.609	-1.88	-1.7445	enzyme	-2.194	-2.194	-2.194	Inhibited	YES
BCL6	-1.607	-1.774	-1.6905	transcription regulator	-2.452	-2.7	-2.576	Inhibited	YES
MED1	-1.386	-1.955	-1.6705	transcription regulator	-3.18	-2.796	-2.988	Inhibited	YES
GPX4	-1.692	-1.526	-1.609	enzyme	-2.619	-2.619	-2.619	Inhibited	YES
BID	-1.193	-2.01	-1.6015	other	-2.138	-2.138	-2.138	Inhibited	YES
ALDH2	-1.581	-1.562	-1.5715	enzyme	-2.457	-2.457	-2.457	Inhibited	YES
TWNK	-1.842	-1.134	-1.488	enzyme	-2.333	-2.333	-2.333	Inhibited	YES
BAP1	-1.494	-1.46	-1.477	peptidase	-2.149	-2.149	-2.149	Inhibited	YES
NPC1L1	-1.231	-1.614	-1.4225	transporter	-2	-2	-2	Inhibited	YES
SP110	-1.253	-1.364	-1.3085	transcription regulator	-2.151	-2.39	-2.2705	Inhibited	YES
NELFCD	-1.464	-1.15	-1.307	other	-2	-2	-2	Inhibited	YES
GNE	-1.388	-1.198	-1.293	kinase	-2.433	-2.433	-2.433	Inhibited	YES
GATA6	-1.413	-0.937	-1.175	transcription regulator	-1.949	-2.384	-2.1665	Inhibited	YES
ERG	-1.117	-1.227	-1.172	transcription regulator	-2.331	-2.566	-2.4485	Inhibited	YES
SUPT16H	-1.041	-1.121	-1.081	transcription regulator	-2.584	-2.944	-2.764	Inhibited	YES
NELFA	-0.96	-1.081	-1.0205	other	-2	-2	-2	Inhibited	YES
TNFRSF9	4.267	4.642	4.4545	transmembrane receptor	-2.632	-2.156	-2.394	Inhibited	NO
HSP90AB1	3.833	4.329	4.081	enzyme	-2.804	-2.804	-2.804	Inhibited	NO
TFE3	4.69	3.422	4.056	transcription regulator	-1.873	-2.221	-2.047	Inhibited	NO
CHCHD10	3.788	3.737	3.7625	other	-3.173	-3.173	-3.173	Inhibited	NO
SEL1L	3.1	3.76	3.43	other	-3.132	-3.132	-3.132	Inhibited	NO
LONP1	2.671	3.715	3.193	peptidase	-2.84	-2.84	-2.84	Inhibited	NO
CCNK	2.215	3.4	2.8075	kinase	-2.395	-2.395	-2.395	Inhibited	NO
NLRP12	2.891	2.432	2.6615	other	-2.172	-2.172	-2.172	Inhibited	NO
N6AMT1	2.553	2.762	2.6575	enzyme	-3.939	-4.153	-4.046	Inhibited	NO
CEBPB	2.458	2.748	2.603	transcription regulator	-2.437	-2.809	-2.623	Inhibited	NO
SCD	2.875	2.253	2.564	enzyme	-2.22	-1.919	-2.0695	Inhibited	NO
ZMYND8	2.397	2.644	2.5205	transcription regulator	-2	-2	-2	Inhibited	NO
TTYH1	2.576	2.456	2.516	ion channel	-2.233	-2.233	-2.233	Inhibited	NO
FRS2	2.594	1.834	2.214	other	-2	-2	-2	Inhibited	NO
ERF	2.508	1.762	2.135	transcription regulator	-2.183	-2.183	-2.183	Inhibited	NO
SOX4	2.241	1.777	2.009	transcription regulator	-2.383	-2.93	-2.6565	Inhibited	NO
SORL1	1.944	1.755	1.8495	transporter	-2.798	-3.276	-3.037	Inhibited	NO
SMAD5	1.909	1.689	1.799	transcription regulator	-2.236	-2.236	-2.236	Inhibited	NO
ABCB6	1.774	1.61	1.692	transporter	-2.578	-2.578	-2.578	Inhibited	NO
TEAD1	1.552	1.832	1.692	transcription regulator	-3.283	-3.283	-3.283	Inhibited	NO
NAMPT	1.349	1.994	1.6715	cytokine	-2.197	-2.197	-2.197	Inhibited	NO
KLF3	1.682	1.105	1.3935	transcription regulator	-1.973	-2.63	-2.3015	Inhibited	NO
ABL1	1.669	1.087	1.378	kinase	-2.209	-1.793	-2.001	Inhibited	NO
HIVEP1	1.585	1.16	1.3725	transcription regulator	-2.765	-2.365	-2.565	Inhibited	NO
RABL6	1.456	1.248	1.352	other	-3.054	-3.054	-3.054	Inhibited	NO
STK4	1.43	1.225	1.3275	kinase	-2.621	-2.621	-2.621	Inhibited	NO
STAT3	1.126	1.08	1.103	transcription regulator	-1.846	-2.279	-2.0625	Inhibited	NO
PLCG2	1.088	1.083	1.0855	enzyme	-2.103	-2.103	-2.103	Inhibited	NO
PTPN1	0.967	1.176	1.0715	phosphatase	-2.359	-1.835	-2.097	Inhibited	NO
ARHGDIA	1.131	0.999	1.065	other	-2.2	-2.2	-2.2	Inhibited	NO
NLRX1	1.16	0.899	1.0295	other	-2.746	-2.353	-2.5495	Inhibited	NO
HNF1A	0.982	1.026	1.004	transcription regulator	-2.97	-3.441	-3.2055	Inhibited	NO
CLUH	0.819	0.865	0.842	translation regulator	-2.17	-2.17	-2.17	Inhibited	NO

## Sheet: d) HvC-regulators-z-score_rank
Upstream Regulator	Alma Log Ratio	Lyn Log Ratio	Average Log Ratio	Molecule Type	Alma z-score	Lyn z-score	Average Activation z-score	Predicted Activation State	Consistent with expectations
NUPR1	2.502	3.429	2.9655	transcription regulator	6.274	6.404	6.339	Activated	YES
EIF2AK3	2.815	3.148	2.9815	kinase	4.669	4.876	4.7725	Activated	YES
ERN1	-1.544	-2.119	-1.8315	kinase	4.482	4.482	4.482	Activated	NO
NRIP1	2.075	1.761	1.918	transcription regulator	3.271	3.967	3.619	Activated	YES
MGA	2.229	1.648	1.9385	transcription regulator	3.266	3.266	3.266	Activated	YES
FLCN	-1.193	-1.241	-1.217	other	3.218	3.218	3.218	Activated	NO
GNAS	2.172	3.071	2.6215	enzyme	3.247	3.034	3.1405	Activated	YES
ELL2	2.082	2.856	2.469	transcription regulator	3.087	3.087	3.087	Activated	YES
F2	-1.218	-1	-1.109	peptidase	2.922	3.063	2.9925	Activated	NO
KLF6	2.515	2.255	2.385	transcription regulator	2.972	2.972	2.972	Activated	YES
RAB1B	2.828	3.023	2.9255	other	2.879	2.879	2.879	Activated	YES
ID2	-3.227	-3.444	-3.3355	transcription regulator	2.876	2.876	2.876	Activated	NO
SRF	-1.853	-2.058	-1.9555	transcription regulator	3.205	2.481	2.843	Activated	NO
FKBP10	-3.658	-3.826	-3.742	enzyme	2.558	2.985	2.7715	Activated	NO
DDIT3	4.34	4.159	4.2495	transcription regulator	2.59	2.915	2.7525	Activated	YES
NFE2L1	5.046	5.308	5.177	transcription regulator	2.673	2.673	2.673	Activated	YES
EHHADH	-2.369	-2.985	-2.677	enzyme	2.985	2.345	2.665	Activated	NO
AAMDC	-1.809	-1.388	-1.5985	other	2.646	2.646	2.646	Activated	NO
ATF4	1.716	2.566	2.141	transcription regulator	2.387	2.872	2.6295	Activated	YES
MAFG	5.578	5.691	5.6345	transcription regulator	2.607	2.607	2.607	Activated	YES
GNA13	1.801	1.215	1.508	enzyme	2.601	2.601	2.601	Activated	YES
ZBTB7A	3.043	2.683	2.863	transcription regulator	2.562	2.562	2.562	Activated	YES
CREB3L2	2.432	2.721	2.5765	transcription regulator	2.55	2.55	2.55	Activated	YES
IL1B	3.66	8.181	5.9205	cytokine	2.678	2.331	2.5045	Activated	YES
MAFK	4.048	3.578	3.813	transcription regulator	2.483	2.483	2.483	Activated	YES
CREM	8.028	9.123	8.5755	transcription regulator	2.479	2.479	2.479	Activated	YES
KDM3B	-1.661	-1.559	-1.61	enzyme	2.449	2.449	2.449	Activated	NO
TRIM24	0.996	1.079	1.0375	transcription regulator	2.352	2.352	2.352	Activated	YES
ECSIT	1.036	2.006	1.521	transcription regulator	2.336	2.336	2.336	Activated	YES
APOA4	5.83	7.978	6.904	transporter	2.333	2.333	2.333	Activated	YES
PRKCE	-1.634	-2.99	-2.312	kinase	2.295	2.295	2.295	Activated	NO
RBL1	-1.257	-1.64	-1.4485	transcription regulator	2.286	2.286	2.286	Activated	NO
BMI1	-4.627	-4.408	-4.5175	transcription regulator	2.281	2.281	2.281	Activated	NO
TCF4	-1.16	-1.428	-1.294	transcription regulator	2.186	2.348	2.267	Activated	NO
TNFSF12	-2.982	-2.708	-2.845	cytokine	2.258	2.258	2.258	Activated	NO
SERPINE1	5.085	3.664	4.3745	other	2.402	2.081	2.2415	Activated	YES
LCK	-2.084	-2.939	-2.5115	kinase	2.159	2.286	2.2225	Activated	NO
YWHAQ	1.393	1.921	1.657	other	2.219	2.219	2.219	Activated	YES
EPHA2	3.243	2.968	3.1055	kinase	2.03	2.407	2.2185	Activated	YES
LTBP4	-1.551	-2.107	-1.829	growth factor	2.205	2.205	2.205	Activated	NO
LPIN1	1.721	1.718	1.7195	phosphatase	1.629	2.758	2.1935	Activated	YES
TXNIP	1.4	1.727	1.5635	other	2.377	1.996	2.1865	Activated	YES
INHBB	4.317	4.705	4.511	growth factor	2.18	2.18	2.18	Activated	YES
NFE2L2	-2.598	-1.815	-2.2065	transcription regulator	1.903	2.441	2.172	Activated	NO
DNAJB6	5.378	5.249	5.3135	transcription regulator	2.158	2.158	2.158	Activated	YES
PTK2	-1.464	-1.831	-1.6475	kinase	2.154	2.154	2.154	Activated	NO
SPDEF	9.417	9.689	9.553	transcription regulator	2.329	1.948	2.1385	Activated	YES
SLC2A1	5.692	4.072	4.882	transporter	2.347	1.914	2.1305	Activated	YES
EGFR	-2.362	-3.217	-2.7895	kinase	2.015	2.242	2.1285	Activated	NO
F2R	2.037	1.462	1.7495	G-protein coupled receptor	2.388	1.838	2.113	Activated	YES
CREB3	2.775	2.878	2.8265	transcription regulator	2.111	2.111	2.111	Activated	YES
MRTFA	-2.375	-2.9	-2.6375	transcription regulator	1.902	2.212	2.057	Activated	NO
THBS4	-3.214	-2.089	-2.6515	other	2.232	1.872	2.052	Activated	NO
LAMA4	-2.572	-3.43	-3.001	enzyme	2.037	2.037	2.037	Activated	NO
IGFBP7	-1.675	-1.744	-1.7095	transporter	2.03	2.03	2.03	Activated	NO
EIF2AK1	1.735	2.16	1.9475	kinase	2	2	2	Activated	YES
ATP2A1	-2.932	-4.34	-3.636	transporter	2	2	2	Activated	NO
ARHGEF25	-1.971	-2.125	-2.048	other	2	2	2	Activated	NO
ITPR1	-1.222	-1.838	-1.53	ion channel	2	2	2	Activated	NO
NAE1	-2.574	-2.105	-2.3395	enzyme	-2	-2	-2	Inhibited	YES
NPC1L1	-1.231	-1.614	-1.4225	transporter	-2	-2	-2	Inhibited	YES
NELFCD	-1.464	-1.15	-1.307	other	-2	-2	-2	Inhibited	YES
NELFA	-0.96	-1.081	-1.0205	other	-2	-2	-2	Inhibited	YES
ZMYND8	2.397	2.644	2.5205	transcription regulator	-2	-2	-2	Inhibited	NO
FRS2	2.594	1.834	2.214	other	-2	-2	-2	Inhibited	NO
ABL1	1.669	1.087	1.378	kinase	-2.209	-1.793	-2.001	Inhibited	NO
MECOM	-2.583	-2.671	-2.627	transcription regulator	-2.041	-2.041	-2.041	Inhibited	YES
BMP4	-1.813	-2.467	-2.14	growth factor	-2.044	-2.044	-2.044	Inhibited	YES
TFE3	4.69	3.422	4.056	transcription regulator	-1.873	-2.221	-2.047	Inhibited	NO
SCAP	-1.734	-2.111	-1.9225	other	-2.255	-1.853	-2.054	Inhibited	YES
STAT3	1.126	1.08	1.103	transcription regulator	-1.846	-2.279	-2.0625	Inhibited	NO
SCD	2.875	2.253	2.564	enzyme	-2.22	-1.919	-2.0695	Inhibited	NO
JAG1	-3.334	-4.83	-4.082	growth factor	-2.079	-2.079	-2.079	Inhibited	YES
PTPN1	0.967	1.176	1.0715	phosphatase	-2.359	-1.835	-2.097	Inhibited	NO
MXD1	-2.976	-3.261	-3.1185	transcription regulator	-2.103	-2.103	-2.103	Inhibited	YES
PLCG2	1.088	1.083	1.0855	enzyme	-2.103	-2.103	-2.103	Inhibited	NO
E2F1	-2.346	-4.875	-3.6105	transcription regulator	-2.267	-1.951	-2.109	Inhibited	YES
LNX2	-3.006	-3.405	-3.2055	other	-2.138	-2.138	-2.138	Inhibited	YES
BID	-1.193	-2.01	-1.6015	other	-2.138	-2.138	-2.138	Inhibited	YES
BAP1	-1.494	-1.46	-1.477	peptidase	-2.149	-2.149	-2.149	Inhibited	YES
GATA6	-1.413	-0.937	-1.175	transcription regulator	-1.949	-2.384	-2.1665	Inhibited	YES
CLUH	0.819	0.865	0.842	translation regulator	-2.17	-2.17	-2.17	Inhibited	NO
NLRP12	2.891	2.432	2.6615	other	-2.172	-2.172	-2.172	Inhibited	NO
ERF	2.508	1.762	2.135	transcription regulator	-2.183	-2.183	-2.183	Inhibited	NO
KDM6A	-1.609	-1.88	-1.7445	enzyme	-2.194	-2.194	-2.194	Inhibited	YES
NAMPT	1.349	1.994	1.6715	cytokine	-2.197	-2.197	-2.197	Inhibited	NO
ARHGDIA	1.131	0.999	1.065	other	-2.2	-2.2	-2.2	Inhibited	NO
PLA2R1	-4.175	-3.608	-3.8915	transmembrane receptor	-2.22	-2.22	-2.22	Inhibited	YES
TTYH1	2.576	2.456	2.516	ion channel	-2.233	-2.233	-2.233	Inhibited	NO
HOXB3	-4.071	-2.745	-3.408	transcription regulator	-2.236	-2.236	-2.236	Inhibited	YES
SMAD5	1.909	1.689	1.799	transcription regulator	-2.236	-2.236	-2.236	Inhibited	NO
SP110	-1.253	-1.364	-1.3085	transcription regulator	-2.151	-2.39	-2.2705	Inhibited	YES
KLF3	1.682	1.105	1.3935	transcription regulator	-1.973	-2.63	-2.3015	Inhibited	NO
TWNK	-1.842	-1.134	-1.488	enzyme	-2.333	-2.333	-2.333	Inhibited	YES
DACH1	-1.589	-2.466	-2.0275	transcription regulator	-2.354	-2.354	-2.354	Inhibited	YES
SMARCD3	-2.585	-3.015	-2.8	transcription regulator	-2.36	-2.36	-2.36	Inhibited	YES
TNFRSF9	4.267	4.642	4.4545	transmembrane receptor	-2.632	-2.156	-2.394	Inhibited	NO
CCNK	2.215	3.4	2.8075	kinase	-2.395	-2.395	-2.395	Inhibited	NO
GNE	-1.388	-1.198	-1.293	kinase	-2.433	-2.433	-2.433	Inhibited	YES
ERG	-1.117	-1.227	-1.172	transcription regulator	-2.331	-2.566	-2.4485	Inhibited	YES
ALDH2	-1.581	-1.562	-1.5715	enzyme	-2.457	-2.457	-2.457	Inhibited	YES
CCND1	-2.513	-2.919	-2.716	transcription regulator	-2.494	-2.494	-2.494	Inhibited	YES
CD3E	-1.802	-2.286	-2.044	transmembrane receptor	-2.504	-2.504	-2.504	Inhibited	YES
NLRX1	1.16	0.899	1.0295	other	-2.746	-2.353	-2.5495	Inhibited	NO
HIVEP1	1.585	1.16	1.3725	transcription regulator	-2.765	-2.365	-2.565	Inhibited	NO
BCL6	-1.607	-1.774	-1.6905	transcription regulator	-2.452	-2.7	-2.576	Inhibited	YES
ABCB6	1.774	1.61	1.692	transporter	-2.578	-2.578	-2.578	Inhibited	NO
ERBB2	-1.682	-2.73	-2.206	kinase	-2.646	-2.536	-2.591	Inhibited	YES
HNF4A	-4.178	-4.227	-4.2025	transcription regulator	-2.606	-2.606	-2.606	Inhibited	YES
GPX4	-1.692	-1.526	-1.609	enzyme	-2.619	-2.619	-2.619	Inhibited	YES
STK4	1.43	1.225	1.3275	kinase	-2.621	-2.621	-2.621	Inhibited	NO
CEBPB	2.458	2.748	2.603	transcription regulator	-2.437	-2.809	-2.623	Inhibited	NO
SOX4	2.241	1.777	2.009	transcription regulator	-2.383	-2.93	-2.6565	Inhibited	NO
SIRT3	-2.271	-3.623	-2.947	enzyme	-2.744	-2.744	-2.744	Inhibited	YES
SUPT16H	-1.041	-1.121	-1.081	transcription regulator	-2.584	-2.944	-2.764	Inhibited	YES
HSP90AB1	3.833	4.329	4.081	enzyme	-2.804	-2.804	-2.804	Inhibited	NO
LONP1	2.671	3.715	3.193	peptidase	-2.84	-2.84	-2.84	Inhibited	NO
MED1	-1.386	-1.955	-1.6705	transcription regulator	-3.18	-2.796	-2.988	Inhibited	YES
NR1H4	-3.113	-3.642	-3.3775	ligand-dependent nuclear receptor	-2.859	-3.147	-3.003	Inhibited	YES
CGA	-10.297	-6.391	-8.344	other	-2.882	-3.173	-3.0275	Inhibited	YES
SORL1	1.944	1.755	1.8495	transporter	-2.798	-3.276	-3.037	Inhibited	NO
RABL6	1.456	1.248	1.352	other	-3.054	-3.054	-3.054	Inhibited	NO
SEL1L	3.1	3.76	3.43	other	-3.132	-3.132	-3.132	Inhibited	NO
CHCHD10	3.788	3.737	3.7625	other	-3.173	-3.173	-3.173	Inhibited	NO
HNF1A	0.982	1.026	1.004	transcription regulator	-2.97	-3.441	-3.2055	Inhibited	NO
PPARA	-1.62	-3.451	-2.5355	ligand-dependent nuclear receptor	-3.207	-3.234	-3.2205	Inhibited	YES
TEAD1	1.552	1.832	1.692	transcription regulator	-3.283	-3.283	-3.283	Inhibited	NO
KLF15	-2.529	-2.758	-2.6435	transcription regulator	-3.671	-3.212	-3.4415	Inhibited	YES
PHF12	-2.753	-2.323	-2.538	transcription regulator	-3.5	-3.5	-3.5	Inhibited	YES
TBX2	-2.834	-2.147	-2.4905	transcription regulator	-3.612	-3.612	-3.612	Inhibited	YES
N6AMT1	2.553	2.762	2.6575	enzyme	-3.939	-4.153	-4.046	Inhibited	NO

## Sheet: e) LvC - pathways-z_rank
Ingenuity Canonical Pathways	Alma -log(p-value)	Alma z-score	Lyndon -log(p-value)	Lyndon z-score	Average z-score	Group
Cardiac Hypertrophy Signaling (Enhanced)	2.32	5.096	2.32	5.096	5.096	low-tolerance
MicroRNA Biogenesis Signaling Pathway	4.69	4.379	4.69	4.379	4.379	low-tolerance
Superpathway of Inositol Phosphate Compounds	4.43	4.359	4.43	4.359	4.359	low-tolerance
Regulation Of The Epithelial Mesenchymal Transition By Growth Factors Pathway	3.61	4.359	3.61	4.359	4.359	low-tolerance
Signaling by Rho Family GTPases	1.87	4.243	1.87	4.243	4.243	low-tolerance
Role Of Osteoclasts In Rheumatoid Arthritis Signaling Pathway	2.57	4.2	2.57	4.2	4.2	low-tolerance
Cardiac Hypertrophy Signaling	1.97	4.146	1.97	4.146	4.146	low-tolerance
3-phosphoinositide Biosynthesis	4.06	4	4.06	4	4	low-tolerance
IL-6 Signaling	4	4	4	4	4	low-tolerance
Endothelin-1 Signaling	2.03	4	2.03	4	4	low-tolerance
Thrombin Signaling	1.47	4	1.47	4	4	low-tolerance
IL-8 Signaling	2.71	3.9	2.71	3.9	3.9	low-tolerance
Colorectal Cancer Metastasis Signaling	1.81	3.9	1.81	3.9	3.9	low-tolerance
Oxytocin Signaling Pathway	1.63	3.9	1.63	3.9	3.9	low-tolerance
CXCR4 Signaling	2.28	3.873	2.28	3.873	3.873	low-tolerance
Natural Killer Cell Signaling	1.64	3.873	1.64	3.873	3.873	low-tolerance
Human Embryonic Stem Cell Pluripotency	3.75	3.838	3.75	3.838	3.838	low-tolerance
Estrogen Receptor Signaling	3.09	3.78	3.09	3.78	3.78	low-tolerance
Insulin Secretion Signaling Pathway	1.79	3.771	1.79	3.771	3.771	low-tolerance
LPS-stimulated MAPK Signaling	5.11	3.742	5.11	3.742	3.742	low-tolerance
NGF Signaling	4.4	3.742	4.4	3.742	3.742	low-tolerance
Salvage Pathways of Pyrimidine Ribonucleotides	3.81	3.742	3.81	3.742	3.742	low-tolerance
Immunogenic Cell Death Signaling Pathway	6.14	3.638	6.14	3.638	3.638	low-tolerance
RANK Signaling in Osteoclasts	4.74	3.606	4.74	3.606	3.606	low-tolerance
PDGF Signaling	3.74	3.606	3.74	3.606	3.606	low-tolerance
Pulmonary Healing Signaling Pathway	1.63	3.5	1.63	3.5	3.5	low-tolerance
Senescence Pathway	4.97	3.286	4.97	3.651	3.4685	low-tolerance
BMP signaling pathway	4.12	3.464	4.12	3.464	3.464	low-tolerance
IL-1 Signaling	3.86	3.464	3.86	3.464	3.464	low-tolerance
D-myo-inositol-5-phosphate Metabolism	2.72	3.464	2.72	3.464	3.464	low-tolerance
Sphingosine-1-phosphate Signaling	2	3.464	2	3.464	3.464	low-tolerance
IL-17 Signaling	2.93	3.441	2.93	3.441	3.441	low-tolerance
G-Protein Coupled Receptor Signaling	1.55	3.395	1.55	3.395	3.395	low-tolerance
P2Y Purigenic Receptor Signaling Pathway	4.35	3.357	4.35	3.357	3.357	low-tolerance
Apelin Endothelial Signaling Pathway	3.06	3.357	3.06	3.357	3.357	low-tolerance
GDNF Family Ligand-Receptor Interactions	3.13	3.317	3.13	3.317	3.317	low-tolerance
D-myo-inositol (1,4,5,6)-Tetrakisphosphate Biosynthesis	2.75	3.317	2.75	3.317	3.317	low-tolerance
D-myo-inositol (3,4,5,6)-tetrakisphosphate Biosynthesis	2.75	3.317	2.75	3.317	3.317	low-tolerance
3-phosphoinositide Degradation	2.45	3.317	2.45	3.317	3.317	low-tolerance
Renin-Angiotensin Signaling	1.97	3.317	1.97	3.317	3.317	low-tolerance
Cholecystokinin/Gastrin-mediated Signaling	1.64	3.317	1.64	3.317	3.317	low-tolerance
ILK Signaling	4.19	3.3	4.19	3.3	3.3	low-tolerance
Neuroinflammation Signaling Pathway	4.46	3.272	4.46	3.272	3.272	low-tolerance
p38 MAPK Signaling	3.85	3.207	3.85	3.207	3.207	low-tolerance
HMGB1 Signaling	2.31	3.207	2.31	3.207	3.207	low-tolerance
Role Of Chondrocytes In Rheumatoid Arthritis Signaling Pathway	2.22	3.207	2.22	3.207	3.207	low-tolerance
Adrenomedullin signaling pathway	1.34	3.207	1.34	3.207	3.207	low-tolerance
ERK5 Signaling	3.84	3.162	3.84	3.162	3.162	low-tolerance
NF-κB Activation by Viruses	3.03	3.162	3.03	3.162	3.162	low-tolerance
Melanocyte Development and Pigmentation Signaling	2.71	3.162	2.71	3.162	3.162	low-tolerance
Gα12/13 Signaling	1.67	3.162	1.67	3.162	3.162	low-tolerance
Opioid Signaling Pathway	1.67	3.153	1.67	3.153	3.153	low-tolerance
Unfolded protein response	20.7	3.13	20.7	3.13	3.13	low-tolerance
Macrophage Alternative Activation Signaling Pathway	4.16	3.128	4.16	3.128	3.128	low-tolerance
Gαq Signaling	2.23	3.051	2.23	3.051	3.051	low-tolerance
Pulmonary Fibrosis Idiopathic Signaling Pathway	3.18	3.024	3.18	3.024	3.024	low-tolerance
Hepatic Fibrosis Signaling Pathway	4.74	3	4.74	3	3	low-tolerance
Neurotrophin/TRK Signaling	3.03	3	3.03	3	3	low-tolerance
GNRH Signaling	2.82	3	2.82	3	3	low-tolerance
Thrombopoietin Signaling	2.62	3	2.62	3	3	low-tolerance
Estrogen-Dependent Breast Cancer Signaling	6.08	2.887	6.08	2.887	2.887	low-tolerance
CD40 Signaling	4.97	2.887	4.97	2.887	2.887	low-tolerance
JAK/STAT Signaling	4	2.887	4	2.887	2.887	low-tolerance
fMLP Signaling in Neutrophils	2.1	2.887	2.1	2.887	2.887	low-tolerance
HGF Signaling	1.7	2.887	1.7	2.887	2.887	low-tolerance
AMPK Signaling	5.99	2.858	5.99	2.858	2.858	low-tolerance
MSP-RON Signaling In Cancer Cells Pathway	4.05	2.84	4.05	2.84	2.84	low-tolerance
Factors Promoting Cardiogenesis in Vertebrates	3.11	2.84	3.11	2.84	2.84	low-tolerance
Necroptosis Signaling Pathway	2.21	2.84	2.21	2.84	2.84	low-tolerance
Ribonucleotide Reductase Signaling Pathway	1.88	2.84	1.88	2.84	2.84	low-tolerance
Tumor Microenvironment Pathway	4.51	2.837	4.51	2.837	2.837	low-tolerance
Renal Cell Carcinoma Signaling	4.83	2.828	4.83	2.828	2.828	low-tolerance
iNOS Signaling	4.31	2.828	4.31	2.828	2.828	low-tolerance
Acute Phase Response Signaling	3.83	2.828	3.83	2.828	2.828	low-tolerance
Coronavirus Replication Pathway	3.01	2.828	3.01	2.828	2.828	low-tolerance
FGF Signaling	2.19	2.828	2.19	2.828	2.828	low-tolerance
Pyridoxal 5'-phosphate Salvage Pathway	1.99	2.828	1.99	2.828	2.828	low-tolerance
Chemokine Signaling	1.46	2.828	1.46	2.828	2.828	low-tolerance
ID1 Signaling Pathway	5.62	2.746	5.62	2.746	2.746	low-tolerance
IGF-1 Signaling	4.57	2.714	4.57	2.714	2.714	low-tolerance
PEDF Signaling	3.89	2.714	3.89	2.714	2.714	low-tolerance
Telomerase Signaling	2.82	2.714	2.82	2.714	2.714	low-tolerance
Pancreatic Adenocarcinoma Signaling	2.66	2.714	2.66	2.714	2.714	low-tolerance
Apelin Cardiomyocyte Signaling Pathway	2.2	2.714	2.2	2.714	2.714	low-tolerance
Thyroid Cancer Signaling	4.83	2.673	4.83	2.673	2.673	low-tolerance
14-3-3-mediated Signaling	4.08	2.673	4.08	2.673	2.673	low-tolerance
Erythropoietin Signaling Pathway	1.74	2.673	1.74	2.673	2.673	low-tolerance
Coronavirus Pathogenesis Pathway	1.83	2.668	1.83	2.668	2.668	low-tolerance
Aldosterone Signaling in Epithelial Cells	11.5	2.646	11.5	2.646	2.646	low-tolerance
Toll-like Receptor Signaling	4.89	2.646	4.89	2.646	2.646	low-tolerance
CD27 Signaling in Lymphocytes	4.27	2.646	4.27	2.646	2.646	low-tolerance
MIF Regulation of Innate Immunity	3.07	2.646	3.07	2.646	2.646	low-tolerance
UVA-Induced MAPK Signaling	2.71	2.646	2.71	2.646	2.646	low-tolerance
IL-2 Signaling	2.11	2.646	2.11	2.646	2.646	low-tolerance
FLT3 Signaling in Hematopoietic Progenitor Cells	1.86	2.646	1.86	2.646	2.646	low-tolerance
SPINK1 General Cancer Pathway	1.39	2.646	1.39	2.646	2.646	low-tolerance
NRF2-mediated Oxidative Stress Response	16.7	2.6	16.7	2.6	2.6	low-tolerance
IL-17A Signaling in Airway Cells	3.61	2.53	3.61	2.53	2.53	low-tolerance
Relaxin Signaling	2.63	2.53	2.63	2.53	2.53	low-tolerance
IL-3 Signaling	2.45	2.53	2.45	2.53	2.53	low-tolerance
ERBB Signaling	1.95	2.53	1.95	2.53	2.53	low-tolerance
Synaptic Long Term Potentiation	1.7	2.53	1.7	2.53	2.53	low-tolerance
4-1BB Signaling in T Lymphocytes	3.88	2.449	3.88	2.449	2.449	low-tolerance
tRNA Charging	2.06	2.449	2.06	2.449	2.449	low-tolerance
UVC-Induced MAPK Signaling	1.52	2.449	1.52	2.449	2.449	low-tolerance
UVB-Induced MAPK Signaling	1.48	2.449	1.48	2.449	2.449	low-tolerance
EGF Signaling	1.35	2.449	1.35	2.449	2.449	low-tolerance
CNTF Signaling	1.32	2.449	1.32	2.449	2.449	low-tolerance
Production of Nitric Oxide and Reactive Oxygen Species in Macrophages	4.08	2.4	4.08	2.4	2.4	low-tolerance
IL-9 Signaling	5.55	2.333	5.55	2.333	2.333	low-tolerance
Activation of IRF by Cytosolic Pattern Recognition Receptors	3.1	2.333	3.1	2.333	2.333	low-tolerance
TGF-β Signaling	6.41	2.324	6.41	2.324	2.324	low-tolerance
Role of JAK family kinases in IL-6-type Cytokine Signaling	3.56	2.309	3.56	2.309	2.309	low-tolerance
Endocannabinoid Developing Neuron Pathway	2.63	2.309	2.63	2.309	2.309	low-tolerance
Mouse Embryonic Stem Cell Pluripotency	2.49	2.309	2.49	2.309	2.309	low-tolerance
Xenobiotic Metabolism General Signaling Pathway	1.46	2.309	1.46	2.309	2.309	low-tolerance
B Cell Activating Factor Signaling	3.14	2.236	3.14	2.236	2.236	low-tolerance
Role of RIG1-like Receptors in Antiviral Innate Immunity	2.94	2.236	2.94	2.236	2.236	low-tolerance
Role of IL-17F in Allergic Inflammatory Airway Diseases	2.88	2.236	2.88	2.236	2.236	low-tolerance
Insulin Receptor Signaling	3.56	2.183	3.56	2.183	2.183	low-tolerance
ERK/MAPK Signaling	2.95	2.183	2.95	2.183	2.183	low-tolerance
Ceramide Signaling	5.38	2.138	5.38	2.138	2.138	low-tolerance
Glioblastoma Multiforme Signaling	1.54	2.138	1.54	2.138	2.138	low-tolerance
FAT10 Cancer Signaling Pathway	3.36	2.121	3.36	2.121	2.121	low-tolerance
TNFR1 Signaling	3.29	2.121	3.29	2.121	2.121	low-tolerance
Role of PI3K/AKT Signaling in the Pathogenesis of Influenza	3.05	2.121	3.05	2.121	2.121	low-tolerance
Polyamine Regulation in Colon Cancer	2.24	2.121	2.24	2.121	2.121	low-tolerance
Glioma Invasiveness Signaling	1.71	2.121	1.71	2.121	2.121	low-tolerance
Prolactin Signaling	2.83	2.111	2.83	2.111	2.111	low-tolerance
Role of MAPK Signaling in Promoting the Pathogenesis of Influenza	1.77	2.111	1.77	2.111	2.111	low-tolerance
Dopamine-DARPP32 Feedback in cAMP Signaling	1.57	2.111	1.57	2.111	2.111	low-tolerance
Citrulline Biosynthesis	3.32	2	3.32	2	2	low-tolerance
Superpathway of Citrulline Metabolism	2.38	2	2.38	2	2	low-tolerance
RAN Signaling	2.17	2	2.17	2	2	low-tolerance
MIF-mediated Glucocorticoid Regulation	1.61	2	1.61	2	2	low-tolerance
IL-17A Signaling in Gastric Cells	1.51	2	1.51	2	2	low-tolerance
Type II Diabetes Mellitus Signaling	4.04	1.941	4.04	1.941	1.941	low-tolerance
Death Receptor Signaling	2.79	1.897	2.79	1.897	1.897	low-tolerance
Acute Myeloid Leukemia Signaling	2.49	1.897	2.49	1.897	1.897	low-tolerance
TNFR2 Signaling	4.09	1.89	4.09	1.89	1.89	low-tolerance
Angiopoietin Signaling	3.72	1.89	3.72	1.89	1.89	low-tolerance
April Mediated Signaling	3.21	1.89	3.21	1.89	1.89	low-tolerance
WNT/Ca+ pathway	3.05	1.89	3.05	1.89	1.89	low-tolerance
GM-CSF Signaling	1.81	1.89	1.81	1.89	1.89	low-tolerance
Neuregulin Signaling	1.69	1.89	1.69	1.89	1.89	low-tolerance
Endometrial Cancer Signaling	1.68	1.89	1.68	1.89	1.89	low-tolerance
Growth Hormone Signaling	1.33	1.89	1.33	1.89	1.89	low-tolerance
HOTAIR Regulatory Pathway	3.67	1.886	3.67	1.886	1.886	low-tolerance
Induction of Apoptosis by HIV1	5.88	1.732	5.88	1.732	1.732	low-tolerance
MSP-RON Signaling In Macrophages Pathway	3.38	1.732	3.38	1.732	1.732	low-tolerance
Endoplasmic Reticulum Stress Pathway	6.76	1.667	6.76	1.667	1.667	low-tolerance
Androgen Signaling	2.26	1.667	2.26	1.667	1.667	low-tolerance
Role of MAPK Signaling in Inhibiting the Pathogenesis of Influenza	1.96	1.667	1.96	1.667	1.667	low-tolerance
Hypoxia Signaling in the Cardiovascular System	6.48	1.633	6.48	1.633	1.633	low-tolerance
Lymphotoxin β Receptor Signaling	5.18	1.633	5.18	1.633	1.633	low-tolerance
IL-23 Signaling Pathway	2.3	1.633	2.3	1.633	1.633	low-tolerance
Melanoma Signaling	1.56	1.633	1.56	1.633	1.633	low-tolerance
Autophagy	8.76	1.616	8.76	1.616	1.616	low-tolerance
Huntington's Disease Signaling	4.62	1.604	4.62	1.604	1.604	low-tolerance
Oxytocin In Brain Signaling Pathway	1.63	1.604	1.63	1.604	1.604	low-tolerance
HIF1α Signaling	5.34	1.569	5.34	1.569	1.569	low-tolerance
PI3K/AKT Signaling	5.16	1.528	5.16	1.528	1.528	low-tolerance
HER-2 Signaling in Breast Cancer	4.22	1.46	4.22	1.46	1.46	low-tolerance
Small Cell Lung Cancer Signaling	3.31	1.414	3.31	1.414	1.414	low-tolerance
Ferroptosis Signaling Pathway	5.52	1.342	5.52	1.342	1.342	low-tolerance
Stearate Biosynthesis I (Animals)	1.36	1.342	1.36	1.342	1.342	low-tolerance
CDK5 Signaling	1.38	1.265	1.38	1.265	1.265	low-tolerance
BAG2 Signaling Pathway	3.89	1.155	3.89	1.155	1.155	low-tolerance
ATM Signaling	3.14	1.134	3.14	1.134	1.134	low-tolerance
Amyotrophic Lateral Sclerosis Signaling	1.36	1.134	1.36	1.134	1.134	low-tolerance
cAMP-mediated signaling	2.8	1.069	2.8	1.069	1.069	low-tolerance
IL-10 Signaling	7.33	1	7.33	1	1	low-tolerance
ERB2-ERBB3 Signaling	3.73	1	3.73	1	1	low-tolerance
UDP-N-acetyl-D-galactosamine Biosynthesis II	2.63	1	2.63	1	1	low-tolerance
Cardiac β-adrenergic Signaling	1.68	1	1.68	1	1	low-tolerance
Apelin Liver Signaling Pathway	1.46	1	1.46	1	1	low-tolerance
IL-7 Signaling Pathway	3.61	0.905	3.61	0.905	0.905	low-tolerance
Endocannabinoid Cancer Inhibition Pathway	2.45	0.832	2.45	0.832	0.832	low-tolerance
Mitotic Roles of Polo-Like Kinase	3	0.447	3	0.447	0.447	low-tolerance
Role of PKR in Interferon Induction and Antiviral Response	9.15	0.408	9.15	0.408	0.408	low-tolerance
BEX2 Signaling Pathway	1.44	0.378	1.44	0.378	0.378	low-tolerance
Aryl Hydrocarbon Receptor Signaling	2.92	-0.258	2.92	-0.258	-0.258	control
Osteoarthritis Pathway	1.84	-0.258	1.84	-0.258	-0.258	control
LXR/RXR Activation	1.55	-0.378	1.55	-0.378	-0.378	control
EIF2 Signaling	3.02	-0.471	3.02	-0.471	-0.471	control
GADD45 Signaling	4.06	-0.905	4.06	-0.302	-0.6035	control
Apelin Pancreas Signaling Pathway	5.21	-0.632	5.21	-0.632	-0.632	control
p53 Signaling	4.95	-0.632	4.95	-0.632	-0.632	control
Sumoylation Pathway	3.01	-0.632	3.01	-0.632	-0.632	control
Apoptosis Signaling	3.49	-0.905	3.49	-0.905	-0.905	control
WNT/β-catenin Signaling	3.31	-1	3.31	-1	-1	control
Sirtuin Signaling Pathway	2.27	-1.342	2.27	-0.894	-1.118	control
PXR/RXR Activation	1.51	-1.134	1.51	-1.134	-1.134	control
PTEN Signaling	2.74	-1.387	2.74	-1.387	-1.387	control
Antioxidant Action of Vitamin C	2.17	-2.828	2.17	-2.828	-2.828	control
PPARα/RXRα Activation	5.36	-2.837	5.36	-2.837	-2.837	control
PPAR Signaling	6.34	-3.771	6.34	-3.771	-3.771	control

## Sheet: f) LvC - pathways-neutral
Ingenuity Canonical Pathways	Alma -log(p-value)	Alma z-score	Lyndon -log(p-value)	Lyndon z-score	Average -log(p-value)
Protein Ubiquitination Pathway	10.4	NaN	10.4	NaN	10.4
TR/RXR Activation	7.34	NaN	7.34	NaN	7.34
Prostate Cancer Signaling	6.55	NaN	6.55	NaN	6.55
Protein Kinase A Signaling	4.68	0	4.68	0	4.68
Molecular Mechanisms of Cancer	4.47	NaN	4.47	NaN	4.47
IL-17A Signaling in Fibroblasts	4.33	NaN	4.33	NaN	4.33
Role of Macrophages- Fibroblasts and Endothelial Cells in Rheumatoid Arthritis	4.08	NaN	4.08	NaN	4.08
Role of IL-17A in Arthritis	3.58	NaN	3.58	NaN	3.58
Chronic Myeloid Leukemia Signaling	3.36	NaN	3.36	NaN	3.36
IL-12 Signaling and Production in Macrophages	3.23	NaN	3.23	NaN	3.23
Glucocorticoid Receptor Signaling	3.21	NaN	3.21	NaN	3.21
Adipogenesis pathway	3.13	NaN	3.13	NaN	3.13
Hereditary Breast Cancer Signaling	3.03	NaN	3.03	NaN	3.03
Cardiomyocyte Differentiation via BMP Receptors	2.9	NaN	2.9	NaN	2.9
TWEAK Signaling	2.86	0	2.86	0	2.86
Docosahexaenoic Acid (DHA) Signaling	2.79	NaN	2.79	NaN	2.79
Clathrin-mediated Endocytosis Signaling	2.76	NaN	2.76	NaN	2.76
Xenobiotic Metabolism AHR Signaling Pathway	2.64	0	2.64	0	2.64
Role of Tissue Factor in Cancer	2.54	NaN	2.54	NaN	2.54
VDR/RXR Activation	2.49	0	2.49	0	2.49
RAR Activation	2.47	NaN	2.47	NaN	2.47
Circadian Rhythm Signaling	2.44	NaN	2.44	NaN	2.44
CLEAR Signaling Pathway	2.42	0	2.42	0	2.42
Xenobiotic Metabolism Signaling	2.31	NaN	2.31	NaN	2.31
Role of Osteoblasts- Osteoclasts and Chondrocytes in Rheumatoid Arthritis	2.3	NaN	2.3	NaN	2.3
Hypusine Biosynthesis	2.2	NaN	2.2	NaN	2.2
Proline Biosynthesis I	1.91	NaN	1.91	NaN	1.91
Germ Cell-Sertoli Cell Junction Signaling	1.88	NaN	1.88	NaN	1.88
Role of JAK1 and JAK3 in γc Cytokine Signaling	1.84	NaN	1.84	NaN	1.84
Hepatic Cholestasis	1.77	NaN	1.77	NaN	1.77
PFKFB4 Signaling Pathway	1.64	NaN	1.64	NaN	1.64
Colanic Acid Building Blocks Biosynthesis	1.61	NaN	1.61	NaN	1.61
MYC Mediated Apoptosis Signaling	1.56	0	1.56	0	1.56
Arginine Degradation VI (Arginase 2 Pathway)	1.54	NaN	1.54	NaN	1.54
Glycerol Degradation I	1.54	NaN	1.54	NaN	1.54
UDP-N-acetyl-D-glucosamine Biosynthesis II	1.54	NaN	1.54	NaN	1.54
GDP-mannose Biosynthesis	1.54	NaN	1.54	NaN	1.54
Role of JAK1, JAK2 and TYK2 in Interferon Signaling	1.51	NaN	1.51	NaN	1.51
Acyl Carrier Protein Metabolism	1.33	NaN	1.33	NaN	1.33
Acetyl-CoA Biosynthesis III (from Citrate)	1.33	NaN	1.33	NaN	1.33
Glutamine Biosynthesis I	1.33	NaN	1.33	NaN	1.33
Glutamate Removal from Folates	1.33	NaN	1.33	NaN	1.33
Lipoate Salvage and Modification	1.33	NaN	1.33	NaN	1.33
Asparagine Biosynthesis I	1.33	NaN	1.33	NaN	1.33
Adenine and Adenosine Salvage VI	1.33	NaN	1.33	NaN	1.33
4-hydroxybenzoate Biosynthesis	1.33	NaN	1.33	NaN	1.33
UDP-N-acetyl-D-galactosamine Biosynthesis I	1.33	NaN	1.33	NaN	1.33
4-hydroxyphenylpyruvate Biosynthesis	1.33	NaN	1.33	NaN	1.33

## Sheet: g) LvC - regulators-exp_rank
Upstream Regulator	Alma Log Ratio	Lyn Log Ratio	Average Log Ratio	Molecule Type	Alma z-score	Lyn z-score	Average Activation z-score	Predicted Activation State	Consistent with expectations
CREM	6.638	7.167	6.9025	transcription regulator	3.028	3.028	3.028	Activated	YES
CEBPA	4.606	4.429	4.5175	transcription regulator	1.979	2.343	2.161	Activated	YES
FOXL2	2.603	5.708	4.1555	transcription regulator	2.611	2.611	2.611	Activated	YES
KLF4	4.648	3.549	4.0985	transcription regulator	2.481	2.765	2.623	Activated	YES
EGR1	3.16	4.737	3.9485	transcription regulator	2.016	2.447	2.2315	Activated	YES
PCYT1A	2.768	2.79	2.779	enzyme	2	2	2	Activated	YES
EPHA2	2.826	2.709	2.7675	kinase	2.887	2.887	2.887	Activated	YES
SLC2A1	3.505	2.004	2.7545	transporter	2.63	2.63	2.63	Activated	YES
MYD88	3.184	2.079	2.6315	other	3.247	3.247	3.247	Activated	YES
CREB3L2	2.836	2.393	2.6145	transcription regulator	2.621	2.621	2.621	Activated	YES
MKNK1	2.115	2.795	2.455	kinase	3.827	3.827	3.827	Activated	YES
THEM6	1.86	2.788	2.324	other	3.234	3.234	3.234	Activated	YES
EIF2AK3	2.25	2.013	2.1315	kinase	5.186	5.186	5.186	Activated	YES
TERT	1.967	2.093	2.03	enzyme	2.63	2.63	2.63	Activated	YES
CXCR4	2.311	1.585	1.948	G-protein coupled receptor	2.102	2.102	2.102	Activated	YES
EP300	2.252	1.515	1.8835	transcription regulator	2.381	2.381	2.381	Activated	YES
MYC	1.719	2.034	1.8765	transcription regulator	4.031	3.712	3.8715	Activated	YES
FOXO1	2.167	1.416	1.7915	transcription regulator	3.78	4.163	3.9715	Activated	YES
ATF4	1.365	1.594	1.4795	transcription regulator	4.546	4.852	4.699	Activated	YES
PPRC1	1.281	1.606	1.4435	transcription regulator	2.449	2.449	2.449	Activated	YES
SYVN1	1.657	1.21	1.4335	transporter	3.162	3.162	3.162	Activated	YES
RELA	1.459	1.314	1.3865	transcription regulator	2.661	2.661	2.661	Activated	YES
PIK3R1	1.527	1.206	1.3665	kinase	2.556	2.556	2.556	Activated	YES
N6AMT1	1.422	1.16	1.291	enzyme	3.575	3.575	3.575	Activated	YES
NCOA2	1.154	0.984	1.069	transcription regulator	2.461	2.461	2.461	Activated	YES
GNAS	1.072	1.059	1.0655	enzyme	2.662	2.662	2.662	Activated	YES
CYP7A1	-5.514	-7.031	-6.2725	enzyme	2	2	2	Activated	NO
BHLHE40	-2.234	-2.421	-2.3275	transcription regulator	3.385	3.385	3.385	Activated	NO
NFE2L2	-2.466	-1.988	-2.227	transcription regulator	3.526	3.526	3.526	Activated	NO
CSF3	-2.238	-1.518	-1.878	cytokine	2.048	2.473	2.2605	Activated	NO
ID2	-2.257	-1.005	-1.631	transcription regulator	2.556	2.556	2.556	Activated	NO
ERN1	-1.227	-1.094	-1.1605	kinase	3.684	3.684	3.684	Activated	NO
TBX2	-2.276	-1.197	-1.7365	transcription regulator	-2.333	-2.333	-2.333	Inhibited	YES
PPP1R15B	6.849	7.022	6.9355	phosphatase	-2.191	-2.191	-2.191	Inhibited	NO
FKBP5	3.61	4.227	3.9185	enzyme	-2.36	-2.36	-2.36	Inhibited	NO
SEL1L	2.31	2.147	2.2285	other	-2.425	-2.425	-2.425	Inhibited	NO
CHCHD10	2.579	1.059	1.819	other	-3.138	-3.138	-3.138	Inhibited	NO
SELENOS	1.764	1.274	1.519	other	-2.2	-2.2	-2.2	Inhibited	NO

## Sheet: h) LvC-regulators-z-score_rank
Upstream Regulator	Alma Log Ratio	Lyn Log Ratio	Average Log Ratio	Molecule Type	Alma z-score	Lyn z-score	Average Activation z-score	Predicted Activation State	Consistent with expectations
EIF2AK3	2.25	2.013	2.1315	kinase	5.186	5.186	5.186	Activated	YES
ATF4	1.365	1.594	1.4795	transcription regulator	4.546	4.852	4.699	Activated	YES
FOXO1	2.167	1.416	1.7915	transcription regulator	3.78	4.163	3.9715	Activated	YES
MYC	1.719	2.034	1.8765	transcription regulator	4.031	3.712	3.8715	Activated	YES
MKNK1	2.115	2.795	2.455	kinase	3.827	3.827	3.827	Activated	YES
ERN1	-1.227	-1.094	-1.1605	kinase	3.684	3.684	3.684	Activated	NO
N6AMT1	1.422	1.16	1.291	enzyme	3.575	3.575	3.575	Activated	YES
NFE2L2	-2.466	-1.988	-2.227	transcription regulator	3.526	3.526	3.526	Activated	NO
BHLHE40	-2.234	-2.421	-2.3275	transcription regulator	3.385	3.385	3.385	Activated	NO
MYD88	3.184	2.079	2.6315	other	3.247	3.247	3.247	Activated	YES
THEM6	1.86	2.788	2.324	other	3.234	3.234	3.234	Activated	YES
SYVN1	1.657	1.21	1.4335	transporter	3.162	3.162	3.162	Activated	YES
CREM	6.638	7.167	6.9025	transcription regulator	3.028	3.028	3.028	Activated	YES
EPHA2	2.826	2.709	2.7675	kinase	2.887	2.887	2.887	Activated	YES
GNAS	1.072	1.059	1.0655	enzyme	2.662	2.662	2.662	Activated	YES
RELA	1.459	1.314	1.3865	transcription regulator	2.661	2.661	2.661	Activated	YES
SLC2A1	3.505	2.004	2.7545	transporter	2.63	2.63	2.63	Activated	YES
TERT	1.967	2.093	2.03	enzyme	2.63	2.63	2.63	Activated	YES
KLF4	4.648	3.549	4.0985	transcription regulator	2.481	2.765	2.623	Activated	YES
CREB3L2	2.836	2.393	2.6145	transcription regulator	2.621	2.621	2.621	Activated	YES
FOXL2	2.603	5.708	4.1555	transcription regulator	2.611	2.611	2.611	Activated	YES
PIK3R1	1.527	1.206	1.3665	kinase	2.556	2.556	2.556	Activated	YES
ID2	-2.257	-1.005	-1.631	transcription regulator	2.556	2.556	2.556	Activated	NO
NCOA2	1.154	0.984	1.069	transcription regulator	2.461	2.461	2.461	Activated	YES
PPRC1	1.281	1.606	1.4435	transcription regulator	2.449	2.449	2.449	Activated	YES
EP300	2.252	1.515	1.8835	transcription regulator	2.381	2.381	2.381	Activated	YES
CSF3	-2.238	-1.518	-1.878	cytokine	2.048	2.473	2.2605	Activated	NO
EGR1	3.16	4.737	3.9485	transcription regulator	2.016	2.447	2.2315	Activated	YES
CEBPA	4.606	4.429	4.5175	transcription regulator	1.979	2.343	2.161	Activated	YES
CXCR4	2.311	1.585	1.948	G-protein coupled receptor	2.102	2.102	2.102	Activated	YES
PCYT1A	2.768	2.79	2.779	enzyme	2	2	2	Activated	YES
CYP7A1	-5.514	-7.031	-6.2725	enzyme	2	2	2	Activated	NO
PPP1R15B	6.849	7.022	6.9355	phosphatase	-2.191	-2.191	-2.191	Inhibited	NO
SELENOS	1.764	1.274	1.519	other	-2.2	-2.2	-2.2	Inhibited	NO
TBX2	-2.276	-1.197	-1.7365	transcription regulator	-2.333	-2.333	-2.333	Inhibited	YES
FKBP5	3.61	4.227	3.9185	enzyme	-2.36	-2.36	-2.36	Inhibited	NO
SEL1L	2.31	2.147	2.2285	other	-2.425	-2.425	-2.425	Inhibited	NO
CHCHD10	2.579	1.059	1.819	other	-3.138	-3.138	-3.138	Inhibited	NO

## Sheet: i) HvL pathways-z_rank
Ingenuity Canonical Pathways	Alma -log(p-value)	Alma z-score	Lyndon -log(p-value)	Lyndon z-score	Average z-score	Group
tRNA Charging	5.84	3.9	5.84	3.9	3.9	high-tolerance
Spliceosomal Cycle	1.79	3.742	1.79	3.742	3.742	high-tolerance
Unfolded protein response	10	3.674	10	3.674	3.674	high-tolerance
Dolichyl-diphosphooligosaccharide Biosynthesis	2.47	2.449	2.47	2.449	2.449	high-tolerance
Immunogenic Cell Death Signaling Pathway	2.6	2.2	2.6	2.6	2.4	high-tolerance
PI3K/AKT Signaling	3.09	2.556	3.09	2.191	2.3735	high-tolerance
Coronavirus Pathogenesis Pathway	1.6	2.03	1.6	2.655	2.3425	high-tolerance
Coronavirus Replication Pathway	2.57	2.324	2.57	2.324	2.324	high-tolerance
UDP-N-acetyl-D-galactosamine Biosynthesis II	2.02	2.236	2.02	2.236	2.236	high-tolerance
Endocannabinoid Cancer Inhibition Pathway	2.7	2.197	2.7	2.197	2.197	high-tolerance
Inhibition of Matrix Metalloproteases	1.47	2.121	1.47	2.121	2.121	high-tolerance
Remodeling of Epithelial Adherens Junctions	1.5	1.89	1.5	1.89	1.89	high-tolerance
Acute Phase Response Signaling	4.57	1.761	4.57	1.761	1.761	high-tolerance
MicroRNA Biogenesis Signaling Pathway	5.8	1.753	5.8	1.753	1.753	high-tolerance
4-1BB Signaling in T Lymphocytes	1.91	1.667	1.91	1.667	1.667	high-tolerance
LPS/IL-1 Mediated Inhibition of RXR Function	2.13	1.461	2.13	1.826	1.6435	high-tolerance
Sumoylation Pathway	4.55	1.633	4.55	1.633	1.633	high-tolerance
Colanic Acid Building Blocks Biosynthesis	1.84	1.633	1.84	1.633	1.633	high-tolerance
Epithelial Adherens Junction Signaling	6.46	1.571	6.46	1.571	1.571	high-tolerance
HIPPO signaling	2.22	1.508	2.22	1.508	1.508	high-tolerance
B Cell Activating Factor Signaling	1.91	1.508	1.91	1.508	1.508	high-tolerance
RHOGDI Signaling	1.8	1.461	1.8	1.461	1.461	high-tolerance
Cell Cycle: G2/M DNA Damage Checkpoint Regulation	4.51	1.414	4.51	1.414	1.414	high-tolerance
Cysteine Biosynthesis III (mammalia)	2.11	1.414	2.11	1.414	1.414	high-tolerance
Semaphorin Neuronal Repulsive Signaling Pathway	2.03	1.414	2.03	1.414	1.414	high-tolerance
Endoplasmic Reticulum Stress Pathway	1.96	1.414	1.96	1.414	1.414	high-tolerance
TNFR1 Signaling	2.84	1.291	2.84	1.291	1.291	high-tolerance
Ceramide Signaling	1.63	1.213	1.63	1.213	1.213	high-tolerance
April Mediated Signaling	2	1.155	2	1.155	1.155	high-tolerance
IL-1 Signaling	2.2	1.147	2.2	1.147	1.147	high-tolerance
SNARE Signaling Pathway	1.72	1.257	1.72	0.898	1.0775	high-tolerance
Arginine Degradation VI (Arginase 2 Pathway)	2.16	1	2.16	1	1	high-tolerance
TNFR2 Signaling	2.13	1	2.13	1	1	high-tolerance
Superpathway of Methionine Degradation	1.32	1	1.32	1	1	high-tolerance
FAT10 Cancer Signaling Pathway	1.38	0.905	1.38	0.905	0.905	high-tolerance
Cell Cycle: G1/S Checkpoint Regulation	2.89	0.894	2.89	0.894	0.894	high-tolerance
Polyamine Regulation in Colon Cancer	4.34	0.853	4.34	0.853	0.853	high-tolerance
Actin Nucleation by ARP-WASP Complex	2.4	0.832	2.4	0.832	0.832	high-tolerance
RAN Signaling	1.41	0.816	1.41	0.816	0.816	high-tolerance
Methionine Degradation I (to Homocysteine)	1.39	0.816	1.39	0.816	0.816	high-tolerance
DNA damage-induced 14-3-3σ Signaling	2.47	0.775	2.47	0.775	0.775	high-tolerance
Role of p14/p19ARF in Tumor Suppression	1.88	0.707	1.88	0.707	0.707	high-tolerance
BMP signaling pathway	2.21	0.688	2.21	0.688	0.688	high-tolerance
p53 Signaling	4.2	0.447	4.2	0.894	0.6705	high-tolerance
WNT/β-catenin Signaling	3.42	0.617	3.42	0.617	0.617	high-tolerance
Paxillin Signaling	4.59	0.6	4.59	0.6	0.6	high-tolerance
Macropinocytosis Signaling	1.62	0.577	1.62	0.577	0.577	high-tolerance
PTEN Signaling	4.31	0.539	4.31	0.539	0.539	high-tolerance
VDR/RXR Activation	2.81	0.535	2.81	0.535	0.535	high-tolerance
Actin Cytoskeleton Signaling	2.51	0.48	2.51	0.48	0.48	high-tolerance
PDGF Signaling	1.32	0.471	1.32	0.471	0.471	high-tolerance
FAT10 Signaling Pathway	14.6	0.447	14.6	0.447	0.447	high-tolerance
Insulin Secretion Signaling Pathway	3.57	0.516	3.57	0.258	0.387	high-tolerance
Hypoxia Signaling in the Cardiovascular System	2.25	0.378	2.25	0.378	0.378	high-tolerance
Necroptosis Signaling Pathway	1.56	0.343	1.56	0.343	0.343	high-tolerance
nNOS Signaling in Neurons	1.59	0.333	1.59	0.333	0.333	high-tolerance
Natural Killer Cell Signaling	2.23	0.302	2.23	0.302	0.302	high-tolerance
TWEAK Signaling	2.05	0.302	2.05	0.302	0.302	high-tolerance
Autophagy	2.81	0.289	2.81	0.289	0.289	high-tolerance
CD27 Signaling in Lymphocytes	2.27	0.277	2.27	0.277	0.277	high-tolerance
ERK5 Signaling	2.05	0.243	2.05	0.243	0.243	high-tolerance
Regulation of Actin-based Motility by Rho	1.49	0.243	1.49	0.243	0.243	high-tolerance
LPS-stimulated MAPK Signaling	2.29	0.229	2.29	0.229	0.229	high-tolerance
ATM Signaling	5.3	0.2	5.3	0.2	0.2	high-tolerance
Gα12/13 Signaling	2.37	0.186	2.37	0.186	0.186	high-tolerance
Ephrin Receptor Signaling	4.71	0.169	4.71	0.169	0.169	high-tolerance
CD40 Signaling	2.21	-0.243	2.21	0.243	0	high-tolerance
Opioid Signaling Pathway	1.35	-0.149	1.35	-0.149	-0.149	low-tolerance
NRF2-mediated Oxidative Stress Response	6.91	-0.164	6.91	-0.164	-0.164	low-tolerance
RAC Signaling	4.32	-0.192	4.32	-0.192	-0.192	low-tolerance
RANK Signaling in Osteoclasts	4.03	-0.192	4.03	-0.192	-0.192	low-tolerance
Cardiac β-adrenergic Signaling	2.1	-0.192	2.1	-0.192	-0.192	low-tolerance
TGF-β Signaling	2.85	-0.218	2.85	-0.218	-0.218	low-tolerance
Renal Cell Carcinoma Signaling	2.04	-0.258	2.04	-0.258	-0.258	low-tolerance
tRNA Splicing	2.47	-0.277	2.47	-0.277	-0.277	low-tolerance
IL-6 Signaling	2.31	-0.557	2.31	-0.186	-0.3715	low-tolerance
Dopamine Receptor Signaling	1.68	-0.378	1.68	-0.378	-0.378	low-tolerance
Fcγ Receptor-mediated Phagocytosis in Macrophages and Monocytes	2.03	-0.408	2.03	-0.408	-0.408	low-tolerance
Salvage Pathways of Pyrimidine Ribonucleotides	1.35	-0.426	1.35	-0.426	-0.426	low-tolerance
Citrulline Biosynthesis	2.16	-0.447	2.16	-0.447	-0.447	low-tolerance
Glucose and Glucose-1-phosphate Degradation	2.02	-0.447	2.02	-0.447	-0.447	low-tolerance
γ-glutamyl Cycle	1.39	-0.447	1.39	-0.447	-0.447	low-tolerance
Production of Nitric Oxide and Reactive Oxygen Species in Macrophages	3.03	-0.457	3.03	-0.457	-0.457	low-tolerance
BAG2 Signaling Pathway	18.3	-0.688	18.3	-0.229	-0.4585	low-tolerance
Aryl Hydrocarbon Receptor Signaling	5.12	-0.333	5.12	-0.667	-0.5	low-tolerance
Estrogen-Dependent Breast Cancer Signaling	2.23	-0.535	2.23	-0.535	-0.535	low-tolerance
Triacylglycerol Biosynthesis	1.7	-0.535	1.7	-0.535	-0.535	low-tolerance
Regulation of Cellular Mechanics by Calpain Protease	5.13	-0.577	5.13	-0.577	-0.577	low-tolerance
Type II Diabetes Mellitus Signaling	2.13	-0.577	2.13	-0.577	-0.577	low-tolerance
IGF-1 Signaling	4.78	-0.6	4.78	-0.6	-0.6	low-tolerance
Death Receptor Signaling	2.85	-0.6	2.85	-0.6	-0.6	low-tolerance
Synaptogenesis Signaling Pathway	3.27	-0.611	3.27	-0.611	-0.611	low-tolerance
Lymphotoxin β Receptor Signaling	1.7	-0.632	1.7	-0.632	-0.632	low-tolerance
HER-2 Signaling in Breast Cancer	4.07	-0.7	4.07	-0.7	-0.7	low-tolerance
Inhibition of Angiogenesis by TSP1	1.49	-0.707	1.49	-0.707	-0.707	low-tolerance
Role of BRCA1 in DNA Damage Response	5.23	-0.728	5.23	-0.728	-0.728	low-tolerance
Apelin Endothelial Signaling Pathway	2.22	-0.756	2.22	-0.756	-0.756	low-tolerance
ERK/MAPK Signaling	3.63	-0.617	3.63	-0.926	-0.7715	low-tolerance
Relaxin Signaling	1.82	-0.775	1.82	-0.775	-0.775	low-tolerance
Superpathway of Citrulline Metabolism	1.68	-0.816	1.68	-0.816	-0.816	low-tolerance
D-myo-inositol (1,4,5)-triphosphate Degradation	1.54	-0.816	1.54	-0.816	-0.816	low-tolerance
Small Cell Lung Cancer Signaling	5.28	-0.832	5.28	-0.832	-0.832	low-tolerance
Regulation of eIF4 and p70S6K Signaling	1.84	-0.832	1.84	-0.832	-0.832	low-tolerance
PEDF Signaling	2.7	-0.894	2.7	-0.894	-0.894	low-tolerance
Tumoricidal Function of Hepatic Natural Killer Cells	1.59	-1.342	1.59	-0.447	-0.8945	low-tolerance
Role of CHK Proteins in Cell Cycle Checkpoint Control	3.01	-0.905	3.01	-0.905	-0.905	low-tolerance
Signaling by Rho Family GTPases	2.44	-0.905	2.44	-0.905	-0.905	low-tolerance
JAK/STAT Signaling	1.85	-0.943	1.85	-0.943	-0.943	low-tolerance
ILK Signaling	2.55	-0.973	2.55	-0.973	-0.973	low-tolerance
HGF Signaling	3.65	-1	3.65	-1	-1	low-tolerance
Phosphatidylcholine Biosynthesis I	1.84	-1	1.84	-1	-1	low-tolerance
Acyl-CoA Hydrolysis	1.84	-1	1.84	-1	-1	low-tolerance
IL-9 Signaling	1.82	-1	1.82	-1	-1	low-tolerance
Cell Cycle Regulation by BTG Family Proteins	1.55	-1	1.55	-1	-1	low-tolerance
Sphingosine and Sphingosine-1-phosphate Metabolism	1.4	-1	1.4	-1	-1	low-tolerance
Apoptosis Signaling	6.26	-1.257	6.26	-0.898	-1.0775	low-tolerance
BEX2 Signaling Pathway	2.5	-1.091	2.5	-1.091	-1.091	low-tolerance
ERBB Signaling	2.09	-1.091	2.09	-1.091	-1.091	low-tolerance
D-myo-inositol (1,4,5,6)-tetrakisphosphate Biosynthesis	2.87	-1.134	2.87	-1.134	-1.134	low-tolerance
D-myo-inositol (3,4,5,6)-tetrakisphosphate Biosynthesis	2.87	-1.134	2.87	-1.134	-1.134	low-tolerance
Amyloid Processing	1.64	-1.134	1.64	-1.134	-1.134	low-tolerance
Senescence Pathway	7.47	-1.147	7.47	-1.147	-1.147	low-tolerance
GNRH Signaling	1.87	-1.183	1.87	-1.183	-1.183	low-tolerance
Amyotrophic Lateral Sclerosis Signaling	2.48	-1.4	2.48	-1	-1.2	low-tolerance
Pyridoxal 5'-phosphate Salvage Pathway	1.68	-1.213	1.68	-1.213	-1.213	low-tolerance
ID1 Signaling Pathway	3.86	-1.109	3.86	-1.387	-1.248	low-tolerance
RHOA Signaling	2.9	-1.257	2.9	-1.257	-1.257	low-tolerance
3-phosphoinositide Degradation	2.78	-1.257	2.78	-1.257	-1.257	low-tolerance
GADD45 Signaling	4.21	-1.279	4.21	-1.279	-1.279	low-tolerance
Oxytocin Signaling Pathway	2.29	-1.291	2.29	-1.291	-1.291	low-tolerance
IL-10 Signaling	2.59	-1.298	2.59	-1.298	-1.298	low-tolerance
Glycogen Degradation II	1.54	-1.342	1.54	-1.342	-1.342	low-tolerance
3-phosphoinositide Biosynthesis	3.1	-1.372	3.1	-1.372	-1.372	low-tolerance
GM-CSF Signaling	1.68	-1.387	1.68	-1.387	-1.387	low-tolerance
Sonic Hedgehog Signaling	2.78	-1.414	2.78	-1.414	-1.414	low-tolerance
MSP-RON Signaling In Cancer Cells Pathway	2.27	-1.414	2.27	-1.414	-1.414	low-tolerance
Superpathway of D-myo-inositol (1,4,5) triphosphate Metabolism	1.83	-1.414	1.83	-1.414	-1.414	low-tolerance
Osteoarthritis Pathway	4.4	-1.443	4.4	-1.443	-1.443	low-tolerance
Neurotrophin/TRK Signaling	2.11	-1.5	2.11	-1.5	-1.5	low-tolerance
PPAR Signaling	3.8	-1.512	3.8	-1.512	-1.512	low-tolerance
Role Of Chondrocytes In Rheumatoid Arthritis Signaling Pathway	2.22	-1.372	2.22	-1.715	-1.5435	low-tolerance
Inhibition of ARE-Mediated mRNA Degradation Pathway	12.7	-1.715	12.7	-1.372	-1.5435	low-tolerance
Hepatic Fibrosis Signaling Pathway	5.16	-1.546	5.16	-1.546	-1.546	low-tolerance
CDK5 Signaling	3.53	-1.569	3.53	-1.569	-1.569	low-tolerance
Pancreatic Adenocarcinoma Signaling	3.75	-1.606	3.75	-1.606	-1.606	low-tolerance
VEGF Signaling	3.33	-1.606	3.33	-1.606	-1.606	low-tolerance
Regulation Of The Epithelial Mesenchymal Transition In Development Pathway	2.83	-1.606	2.83	-1.606	-1.606	low-tolerance
Ephrin B Signaling	2.19	-1.606	2.19	-1.606	-1.606	low-tolerance
Reelin Signaling in Neurons	3.56	-1.616	3.56	-1.616	-1.616	low-tolerance
D-myo-inositol-5-phosphate Metabolism	2.83	-1.616	2.83	-1.616	-1.616	low-tolerance
Synaptic Long Term Potentiation	2.71	-1.616	2.71	-1.616	-1.616	low-tolerance
Glycogen Degradation III	1.84	-1.633	1.84	-1.633	-1.633	low-tolerance
IL-8 Signaling	1.97	-1.48	1.97	-1.808	-1.644	low-tolerance
Estrogen Receptor Signaling	4.62	-1.546	4.62	-1.767	-1.6565	low-tolerance
MYC Mediated Apoptosis Signaling	1.38	-1.941	1.38	-1.387	-1.664	low-tolerance
Acute Myeloid Leukemia Signaling	2.21	-1.698	2.21	-1.698	-1.698	low-tolerance
Non-Small Cell Lung Cancer Signaling	4.16	-1.732	4.16	-1.732	-1.732	low-tolerance
UVA-Induced MAPK Signaling	1.54	-1.732	1.54	-1.732	-1.732	low-tolerance
Huntington's Disease Signaling	11.9	-1.616	11.9	-1.976	-1.796	low-tolerance
Mitotic Roles of Polo-Like Kinase	5.38	-1.807	5.38	-1.807	-1.807	low-tolerance
EGF Signaling	1.63	-1.807	1.63	-1.807	-1.807	low-tolerance
Apelin Adipocyte Signaling Pathway	1.58	-1.606	1.58	-2.065	-1.8355	low-tolerance
Sirtuin Signaling Pathway	4.82	-1.871	4.82	-1.871	-1.871	low-tolerance
NER (Nucleotide Excision Repair, Enhanced Pathway	3.3	-1.877	3.3	-1.877	-1.877	low-tolerance
Cyclins and Cell Cycle Regulation	3.77	-1.886	3.77	-1.886	-1.886	low-tolerance
Estrogen-mediated S-phase Entry	1.39	-1.89	1.39	-1.89	-1.89	low-tolerance
PPARα/RXRα Activation	6.25	-1.896	6.25	-1.896	-1.896	low-tolerance
Notch Signaling	1.55	-1.897	1.55	-1.897	-1.897	low-tolerance
Role Of Osteoclasts In Rheumatoid Arthritis Signaling Pathway	1.95	-1.921	1.95	-1.921	-1.921	low-tolerance
Role of PKR in Interferon Induction and Antiviral Response	2.48	-1.961	2.48	-1.961	-1.961	low-tolerance
PXR/RXR Activation	3.17	-1.964	3.17	-1.964	-1.964	low-tolerance
Colorectal Cancer Metastasis Signaling	3.86	-1.857	3.86	-2.143	-2	low-tolerance
Leukocyte Extravasation Signaling	1.8	-2	1.8	-2	-2	low-tolerance
Kinetochore Metaphase Signaling Pathway	6.88	-2.058	6.88	-2.058	-2.058	low-tolerance
Integrin Signaling	3.8	-2.111	3.8	-2.111	-2.111	low-tolerance
Cardiac Hypertrophy Signaling (Enhanced)	3.43	-2.02	3.43	-2.222	-2.121	low-tolerance
NAD Signaling Pathway	2.48	-2.121	2.48	-2.121	-2.121	low-tolerance
Thyroid Cancer Signaling	2.37	-2.132	2.37	-2.132	-2.132	low-tolerance
Ovarian Cancer Signaling	5.97	-2.183	5.97	-2.183	-2.183	low-tolerance
LXR/RXR Activation	6.45	-2.191	6.45	-2.191	-2.191	low-tolerance
CLEAR Signaling Pathway	3.92	-2.077	3.92	-2.321	-2.199	low-tolerance
Neuregulin Signaling	3.73	-2.236	3.73	-2.236	-2.236	low-tolerance
Leukotriene Biosynthesis	1.68	-2.236	1.68	-2.236	-2.236	low-tolerance
Thrombin Signaling	1.82	-2.268	1.82	-2.268	-2.268	low-tolerance
Apelin Pancreas Signaling Pathway	2.04	-2.309	2.04	-2.309	-2.309	low-tolerance
DNA Methylation and Transcriptional Repression Signaling	6.76	-2.335	6.76	-2.335	-2.335	low-tolerance
Superpathway of Inositol Phosphate Compounds	3.18	-2.343	3.18	-2.343	-2.343	low-tolerance
Purine Nucleotides De Novo Biosynthesis II	2.47	-2.449	2.47	-2.449	-2.449	low-tolerance
Cholesterol Biosynthesis I	2.02	-2.449	2.02	-2.449	-2.449	low-tolerance
Cholesterol Biosynthesis II (via 24, 25-dihydrolanosterol)	2.02	-2.449	2.02	-2.449	-2.449	low-tolerance
Cholesterol Biosynthesis III (via Desmosterol)	2.02	-2.449	2.02	-2.449	-2.449	low-tolerance
Ribonucleotide Reductase Signaling Pathway	3.08	-2.343	3.08	-2.655	-2.499	low-tolerance
Glioma Signaling	3.82	-2.5	3.82	-2.5	-2.5	low-tolerance
WNT/Ca+ pathway	1.94	-2.5	1.94	-2.5	-2.5	low-tolerance
Role of JAK2 in Hormone-like Cytokine Signaling	1.56	-2.5	1.56	-2.5	-2.5	low-tolerance
Adrenomedullin signaling pathway	2.41	-2.722	2.41	-2.402	-2.562	low-tolerance
Human Embryonic Stem Cell Pluripotency	1.7	-2.592	1.7	-2.592	-2.592	low-tolerance
FGF Signaling	1.37	-2.982	1.37	-2.524	-2.753	low-tolerance
Glioblastoma Multiforme Signaling	2.76	-2.785	2.76	-2.785	-2.785	low-tolerance
Regulation Of The Epithelial Mesenchymal Transition By Growth Factors Pathway	2.98	-2.832	2.98	-2.832	-2.832	low-tolerance
Aldosterone Signaling in Epithelial Cells	3.25	-2.887	3.25	-2.887	-2.887	low-tolerance
Mouse Embryonic Stem Cell Pluripotency	2.95	-2.887	2.95	-2.887	-2.887	low-tolerance
BER (Base Excision Repair) Pathway	3.17	-3	3.17	-3	-3	low-tolerance
White Adipose Tissue Browning Pathway	2.37	-3.182	2.37	-2.828	-3.005	low-tolerance
HOTAIR Regulatory Pathway	2.65	-3.042	2.65	-3.042	-3.042	low-tolerance
Mismatch Repair in Eukaryotes	6.86	-3.051	6.86	-3.051	-3.051	low-tolerance
Basal Cell Carcinoma Signaling	1.56	-3.051	1.56	-3.051	-3.051	low-tolerance
Xenobiotic Metabolism AHR Signaling Pathway	1.58	-3.13	1.58	-3.13	-3.13	low-tolerance
Pulmonary Healing Signaling Pathway	3.69	-3.221	3.69	-3.221	-3.221	low-tolerance
HIF1α Signaling	5.95	-3.151	5.95	-3.414	-3.2825	low-tolerance
Cardiac Hypertrophy Signaling	2.9	-3.328	2.9	-3.328	-3.328	low-tolerance
Xenobiotic Metabolism PXR Signaling Pathway	2.04	-3.507	2.04	-3.507	-3.507	low-tolerance
GP6 Signaling Pathway	1.66	-3.53	1.66	-3.53	-3.53	low-tolerance
Xenobiotic Metabolism General Signaling Pathway	2.93	-3.667	2.93	-3.667	-3.667	low-tolerance
Cell Cycle Control of Chromosomal Replication	7.91	-4.041	7.91	-4.041	-4.041	low-tolerance
Pulmonary Fibrosis Idiopathic Signaling Pathway	6.62	-5.468	6.62	-5.253	-5.3605	low-tolerance

[truncated: 4 more sheets: j) HvL pathways-neutral, k) HvL-regulators exp_rank, l) HvL-regulators z-score_rank, m) HvL-all predicted regulators]
