# Supplementary material for: Differences in gene expression between high and low tolerance rainbow trout (Oncorhynchus mykiss) to acute thermal stress
Source: PLoS One. 2025 Jan 8;20(1):e0312694. doi: 10.1371/journal.pone.0312694 (PMC11709236; doi:10.1371/journal.pone.0312694)
Supplement: S8 File — For a more detailed description of all the worksheets in the supplementary files the reader is directed to the DRYAD repository: doi.org/10.5061/dryad.6wwpzgn74. (XLSX) [file pone.0312694.s008.xlsx]

## Sheet: NOTES
In the Graphical Summaries for each pairwise comparison, processes/functions/states and genes with enhanced levels are shown in ORANGE for the H, L, and H groups in the HvC, LvC, and HvL comparisons respectively.
In the Graphical Summaries for each pairwise comparison, processes/functions/states and genes with enhanced levels are shown in BLUE for the C, C, and L groups in the HvC, LvC, and HvL comparisons respectively.
Legend for Network Shapes shown in the worksheets is given in the left-hand column
