# Supplementary material for: Differences in gene expression between high and low tolerance rainbow trout (Oncorhynchus mykiss) to acute thermal stress
Source: PLoS One. 2025 Jan 8;20(1):e0312694. doi: 10.1371/journal.pone.0312694 (PMC11709236; doi:10.1371/journal.pone.0312694)
Supplement: S9 File — For a more detailed description of all the worksheets in the supplementary files the reader is directed to the DRYAD repository: doi.org/10.5061/dryad.6wwpzgn74. (XLSX) [file pone.0312694.s009.xlsx]

## Sheet: Supplementary_File_9-IPA pathwa
Canonical Pathway Description	HvL	HvC	Pathway Changes in H fish	Rank		Rankings (column E) refer to the rank score within in each group (H or L) that are shown in Supplementary File 7
Spliceosomal Cycle	high-tolerance	-	enhancement	2		NOTE: Pathways shown in pink have a z-score > 1.6 in H fish and < -1.6 in L fish
Inhibition of Matrix Metalloproteases	high-tolerance	-	enhancement	11
Remodeling of Epithelial Adherens Junctions	high-tolerance	control	> enhancement	12		Column C indicates whether the pathway was detected as having significant expression in the H vs C experimental group. A dash (-) symbol indicates that the pathway was not detected in the H vs C comparisons
Sumoylation Pathway	high-tolerance	control	> enhancement	17
HIPPO signaling	high-tolerance	control	> enhancement	20		If a pathway was not detected in the H vs C analysis, but was significantly elevated in H fish in the H vs L comparison it was regarded as having an enhanced expression profile in H fish
Cysteine Biosynthesis III (mammalia)	high-tolerance	-	enhancement	24		If a pathway was not detected as having significantly higher expression in C fish in the H vs C analysis, but was significantly elevated in H fish in the H vs L comparison it was regarded as having a greatly enhanced expression profile in H fish
Arginine Degradation VI (Arginase 2 Pathway)	high-tolerance	-	enhancement	32
Superpathway of Methionine Degradation	high-tolerance	-	enhancement	34
Actin Nucleation by ARP-WASP Complex	high-tolerance	-	enhancement	38
Methionine Degradation I (to Homocysteine)	high-tolerance	-	enhancement	40
WNT/β-catenin Signaling	high-tolerance	control	> enhancement	45
Macropinocytosis Signaling	high-tolerance	control	> enhancement	47
VDR/RXR Activation	high-tolerance	control	> enhancement	49
Actin Cytoskeleton Signaling	high-tolerance	control	> enhancement	50
FAT10 Signaling Pathway	high-tolerance	control	> enhancement	52
Necroptosis Signaling Pathway	high-tolerance	control	> enhancement	55
nNOS Signaling in Neurons	high-tolerance	-	enhancement	56
Natural Killer Cell Signaling	high-tolerance	control	> enhancement	57
TWEAK Signaling	high-tolerance	control	> enhancement	58
LPS-stimulated MAPK Signaling	high-tolerance	control	> enhancement	63
ATM Signaling	high-tolerance	control	> enhancement	64
CD40 Signaling	high-tolerance	control	> enhancement	67
Cholesterol Biosynthesis III (via Desmosterol)	low-tolerance	-	suppression	26		If a pathway was not detected in the H vs C analysis, but was significantly elevated in L fish in the H vs L comparison it was regarded as having a suppressed expression profile in H fish
Cholesterol Biosynthesis II (via 24- 25-dihydrolanosterol)	low-tolerance	-	suppression	27		If a pathway was not detected as having significantly higher expression in H fish in the H vs C analysis, but was significantly elevated in L fish in the H vs L comparison it was regarded as having a greatly suppressed expression profile in H fish
Cholesterol Biosynthesis I	low-tolerance	-	suppression	28
Superpathway of Inositol Phosphate Compounds	low-tolerance	high-tolerance	> suppression	30
Leukotriene Biosynthesis	low-tolerance	-	suppression	34
Kinetochore Metaphase Signaling Pathway	low-tolerance	-	suppression	43
NER (Nucleotide Excision Repair- Enhanced Pathway	low-tolerance	-	suppression	53
Sirtuin Signaling Pathway	low-tolerance	high-tolerance	> suppression	54
MYC Mediated Apoptosis Signaling	low-tolerance	-	suppression	62
D-myo-inositol-5-phosphate Metabolism	low-tolerance	high-tolerance	> suppression	67
Role Of Chondrocytes In Rheumatoid Arthritis Signaling Pathway	low-tolerance	high-tolerance	> suppression	76
Superpathway of D-myo-inositol (1,4,5) triphosphate Metabolism	low-tolerance	-	suppression	80
3-phosphoinositide Biosynthesis	low-tolerance	high-tolerance	> suppression	84
IL-10 Signaling	low-tolerance	-	suppression	86
3-phosphoinositide Degradation	low-tolerance	high-tolerance	> suppression	89
Pyridoxal 5'-phosphate Salvage Pathway	low-tolerance	high-tolerance	> suppression	92
GNRH Signaling	low-tolerance	-	suppression	94
D-myo-inositol (3,4,5,6)-tetrakisphosphate Biosynthesis	low-tolerance	high-tolerance	> suppression	97
D-myo-inositol (1,4,5,6)-tetrakisphosphate Biosynthesis	low-tolerance	-	suppression	98
Sphingosine and Sphingosine-1-phosphate Metabolism	low-tolerance	-	suppression	102
Cell Cycle Regulation by BTG Family Proteins	low-tolerance	high-tolerance	> suppression	103
Acyl-CoA Hydrolysis	low-tolerance	-	suppression	105
Phosphatidylcholine Biosynthesis I	low-tolerance	high-tolerance	> suppression	106
ILK Signaling	low-tolerance	high-tolerance	> suppression	108
Tumoricidal Function of Hepatic Natural Killer Cells	low-tolerance	-	suppression	112
D-myo-inositol (1,4,5)-triphosphate Degradation	low-tolerance	-	suppression	116
Superpathway of Citrulline Metabolism	low-tolerance	high-tolerance	> suppression	117
Inhibition of Angiogenesis by TSP1	low-tolerance	-	suppression	122
Estrogen-Dependent Breast Cancer Signaling	low-tolerance	high-tolerance	> suppression	131
Aryl Hydrocarbon Receptor Signaling	low-tolerance	-	suppression	132
γ-glutamyl Cycle	low-tolerance	high-tolerance	> suppression	135
Citrulline Biosynthesis	low-tolerance	high-tolerance	> suppression	137
Salvage Pathways of Pyrimidine Ribonucleotides	low-tolerance	high-tolerance	> suppression	138
tRNA Splicing	low-tolerance	-	suppression	142
TGF-β Signaling	low-tolerance	high-tolerance	> suppression	144
NRF2-mediated Oxidative Stress Response	low-tolerance	high-tolerance	> suppression	148
Opioid Signaling Pathway	low-tolerance	-	suppression	149
Ferroptosis Signaling Pathway	neutral	high-tolerance	suppression	no_rank
Angiopoietin Signaling	neutral	high-tolerance	suppression	no_rank
Toll-like Receptor Signaling	neutral	high-tolerance	suppression	no_rank
CMP-N-acetylneuraminate Biosynthesis I (Eukaryotes)	neutral	high-tolerance	suppression	no_rank
GDNF Family Ligand-Receptor Interactions	neutral	high-tolerance	suppression	no_rank
