# Supplementary material for: Differences in gene expression between high and low tolerance rainbow trout (Oncorhynchus mykiss) to acute thermal stress
Source: PLoS One. 2025 Jan 8;20(1):e0312694. doi: 10.1371/journal.pone.0312694 (PMC11709236; doi:10.1371/journal.pone.0312694)
Supplement: S10 File — For a more detailed description of all the worksheets in the supplementary files the reader is directed to the DRYAD repository: doi.org/10.5061/dryad.6wwpzgn74. (XLSX) [file pone.0312694.s010.xlsx]

## Sheet: NOTES
Worksheets are arranged as follows:
a) Describes the IPA BioProfiler (B-Prfl) functional associations for the 10 top-ranked Activated and Inhbited Upstream regulators based upon their activities detected within the HvL dataset
b) Describes the IPA BioProfiler (B-Prfl) functional associations for the 10 top-ranked Activated and Inhbited Upstream regulators based upon their activities detected within the HvL dataset; data sorted according to functional categories
In worksheet b) if the function is expected to be increased it is indicated in orange, and if expected to be decreased it is indicated in blue. Increases/decreases of function are in reference to the treatment indicated in column H
c)…e). Describes the expanded list of functions reported for the 20 upstream subject genes obtained from the complete IPA mammalian knowledge base. Searches were based upon a reference set of wildcard terms (see below).
Data for worksheets c)..e) was obtained from a search of 'Functions and Diseases' using the 20 regulatory genes as search queries against the Functional Effects (FE) database.
NOTE: if a difference is detected in the 'directionality' (i.e., increased/decreased function) of a BioProfiler and Functional Effects term then the Functional Effects report is considered to be correct.
c) Describes the complete list of functions for the wildcard search terms shown below sorted alphabetically by Functional Term description.
d) Describes the complete list of functions for the wildcard search terms shown below sorted by Effect of gene expression on the Function, within each experimental group (HvL).
e) Similar to worksheet c) except that an abbreviated description of the function is listed.
f) Lists the main Observed Functional groups (omitting Cancer pathway processes) sorted activation z-scores in the Alma & Lyndon strain fish. Negative z-scores indicate processes more prevelant in low tolerance fish, while positive z-scores indicated processes more prominent in high tolerance fish. Z-scores > +/- 2.0 are considered significant. Worksheet is sorted according to gene function.
g) Lists the main Observed Functional groups (omitting Cancer pathway processes) sorted activation z-scores in the Alma & Lyndon strain fish. Negative z-scores indicate processes more prevelant in low tolerance fish, while positive z-scores indicated processes more prominent in high tolerance fish. Z-scores > +/- 2.0 are considered significant. Worksheet is sorted according to Treatment Group (H …
NOTE: Since the top-ranked 10 genes from both average expression levels and average z-ranked scores in the Alma & Lyndon strains were used, these ranked lists were not exactly identical between Expression Levels and z-scores.
A complete listing of both Expression Level regulators and z-ranked regulators was used.
For H fish this list included: ARV1, CA4, CNOT3, KLF6, MYCL, NFE2L1, NRIP1, NUPR1, RAB1B, SPDEF, & YTHDF2
For L fish this list included: CDK4, CIRBP, CKAP2L, E2F1, EBF1, ERBB2, IFNA2, JAG1, NOTCH3, NTRK2, PPARA, SIRT3, SOX4, SOX9, TBX2, TCF7L2, & SMARCD3 NOTE: although ADIPOQ had the highest average Exp. Level in Alma and Lyndon, the z-score ranking for this gene was low at -2.1. Therefore the next ranked Exp. level EBF1 with a greater average z-rank was used.
Wildcard terms used to search IPA Knowledge Base Functions.
activation*
adhesion*
adipo*
apoptosis*
arrest*
autophagy*
binding*
carbo*
cardio*
catabolism*
cell*
charging*
concentration*
cycle*
cyto*
damage*
death*
degradation*
deposition*
development*
differentiation*
entry*
exit*
expression*
fibrosis*
formation*
function*
gain*
generation*
gluco*
glyco*
growth*
hepatic*
homeostasis*
hyper*
hypo*
immune*
inflamm*
initiation*
innervation*
insulin*
killer*
lifespan*
lipid*
lipo*
loss*
mass*
metabolism*
migration*
mito*
morpho*
neuro*
oxidation*
oxidative*
phase*
phospho*
proliferation*
quantity*
regulation*
remodeling*
respiration*
response*
secretion*
severe*
signal*
size*
splicing*
sumo*
survival*
synthesis*
thickness*
transactivation*
transcription*
translation*
transport*
uptake*
viability*

## Sheet: a) B-Prfl-Gene-sort
Symbol	Molecule Type	ID	Molecule Activity	Effect on Disease or Function	Disease or Function	Mutation evidence	Biomarker Application Evidence	Species Evidence	Drug target evidence	Expression evidence	Causal or Correlated	Findings	Type
CNOT3	other	ENSP00000351159	decreased activity,increased activity	affects,decreases,increases	Abnormal morphology of trabecular bone,Bone mineral density,Cell proliferation of carcinoma cell lines,Concentration of lipid,Concentration of triacylglycerol,Contractility of cardiac muscle,Contractility of ventricular myocardium,Development of skeleton,Differentiation of B lymphocytes,Differentiation of osteoclasts,Differentiation of trophectoderm cells,Formation of bone,Glucose tolerance,Insul…	heterozygous,homozygous,knockout,wild type	not applicable	Mouse,Human	not applicable	not applicable,upregulation	causal,correlation	32	Enhanced
CNOT3	other	ENSP00000351159	decreased activity	increases	Glucose tolerance	[heterozygous, knockout]	not applicable	Mouse	not applicable	not applicable	causal	2	Enhanced
CNOT3	other	ENSP00000351159	decreased activity	increases	Insulin sensitivity	[heterozygous, knockout]	not applicable	Mouse	not applicable	not applicable	causal	2	Enhanced
CNOT3	other	ENSP00000351159	decreased activity	decreases	Concentration of triacylglycerol	[heterozygous, knockout]	not applicable	Mouse	not applicable	not applicable	causal	1	Enhanced
CNOT3	other	ENSP00000351159	increased activity	affects	Differentiation of trophectoderm cells	wild type	not applicable	Mouse	not applicable	not applicable	causal	1	Enhanced
CNOT3	other	ENSP00000351159	decreased activity	decreases	Intraventricular developed pressure of left ventricle	[heterozygous, knockout]	not applicable	Mouse	not applicable	not applicable	causal	1	Enhanced
CNOT3	other	ENSP00000351159	decreased activity	decreases	Thickness of compact bone	[heterozygous, knockout]	not applicable	Mouse	not applicable	not applicable	causal	1	Enhanced
CNOT3	other	ENSP00000351159	increased activity	affects	Lung squamous cell carcinoma	wild type	not applicable	Human	not applicable	upregulation	correlation	1	Enhanced
CNOT3	other	ENSP00000351159	decreased activity	decreases	Cell proliferation of carcinoma cell lines,Proliferation of lung cancer cell lines	wild type	not applicable	Human	not applicable	not applicable	causal	1	Enhanced
CNOT3	other	ENSP00000351159	decreased activity	affects	Mineralization of bone	[heterozygous, knockout]	not applicable	Mouse	not applicable	not applicable	causal	1	Enhanced
CNOT3	other	ENSP00000351159	decreased activity	affects	Development of skeleton	[heterozygous, knockout]	not applicable	Mouse	not applicable	not applicable	causal	1	Enhanced
CNOT3	other	ENSP00000351159	decreased activity	increases	Organismal death	[homozygous, knockout]	not applicable	Mouse	not applicable	not applicable	causal	2	Enhanced
CNOT3	other	ENSP00000351159	decreased activity	affects	Differentiation of osteoclasts	[heterozygous, knockout]	not applicable	Mouse	not applicable	not applicable	causal	1	Enhanced
CNOT3	other	ENSP00000351159	decreased activity	decreases	Bone mineral density	[heterozygous, knockout]	not applicable	Mouse	not applicable	not applicable	causal	1	Enhanced
CNOT3	other	ENSP00000351159	decreased activity	decreases	Contractility of cardiac muscle	[heterozygous, knockout]	not applicable	Mouse	not applicable	not applicable	causal	1	Enhanced
CNOT3	other	ENSP00000351159	decreased activity	increases	Osteoclastogenesis	[heterozygous, knockout]	not applicable	Mouse	not applicable	not applicable	causal	1	Enhanced
CNOT3	other	ENSP00000351159	decreased activity	decreases	Size of body	[heterozygous, knockout]	not applicable	Mouse	not applicable	not applicable	causal	3	Enhanced
CNOT3	other	ENSP00000351159	decreased activity	affects	Abnormal morphology of trabecular bone	[heterozygous, knockout]	not applicable	Mouse	not applicable	not applicable	causal	1	Enhanced
CNOT3	other	ENSP00000351159	decreased activity	decreases	Concentration of lipid	[heterozygous, knockout]	not applicable	Mouse	not applicable	not applicable	causal	1	Enhanced
CNOT3	other	ENSP00000351159	decreased activity	increases	Quantity of osteoclasts	[heterozygous, knockout]	not applicable	Mouse	not applicable	not applicable	causal	1	Enhanced
CNOT3	other	ENSP00000351159	decreased activity	decreases	Differentiation of B lymphocytes	[homozygous, knockout]	not applicable	Mouse	not applicable	not applicable	causal	1	Enhanced
CNOT3	other	ENSP00000351159	decreased activity	decreases	Contractility of ventricular myocardium	[heterozygous, knockout]	not applicable	Mouse	not applicable	not applicable	causal	1	Enhanced
CNOT3	other	ENSP00000351159	decreased activity	decreases	Thickness of trabecular bone	[heterozygous, knockout]	not applicable	Mouse	not applicable	not applicable	causal	1	Enhanced
CNOT3	other	ENSP00000351159	decreased activity	increases	Osteoclastogenesis of macrophage cancer cell lines	wild type	not applicable	Mouse	not applicable	not applicable	causal	1	Enhanced
CNOT3	other	ENSP00000351159	decreased activity	increases	Formation of bone	[heterozygous, knockout]	not applicable	Mouse	not applicable	not applicable	causal	1	Enhanced
CNOT3	other	ENSP00000351159	decreased activity	decreases	Mass of trabecular bone	[heterozygous, knockout]	not applicable	Mouse	not applicable	not applicable	causal	1	Enhanced
CNOT3	other	ENSP00000351159	decreased activity	decreases	Transition of pro-B lymphocytes	[homozygous, knockout]	not applicable	Mouse	not applicable	not applicable	causal	2	Enhanced
KLF6	transcription regulator	ENSP00000419923	decreased activity,increased activity	affects,decreases,increases	Activation of DNA endogenous promoter,Angiogenesis of tumor cell lines,Apoptosis of carcinoma cell lines,Apoptosis of hippocampal neurons,Apoptosis of lung cancer cell lines,Apoptosis of ovarian cancer cell lines,Apoptosis of prostate cancer cell lines,Apoptosis of stomach cancer cell lines,Arrest in cell cycle progression of fibroblast cell lines,Arrest in G1 phase,Arrest in G1 phase of fibrobla…	heterozygous,homozygous,knockout,wild type	not applicable	Mouse,Human,Uncategorized,Rat	not applicable	not applicable,upregulation	causal,correlation	110	Enhanced
KLF6	transcription regulator	ENSP00000419923	increased activity	decreases	Invasion of tumor cell lines	wild type	not applicable	Uncategorized	not applicable	not applicable	causal	1	Enhanced
KLF6	transcription regulator	ENSP00000419923	increased activity	increases	Dissemination of prostate cancer cell lines	wild type	not applicable	Mouse	not applicable	not applicable	causal	1	Enhanced
KLF6	transcription regulator	ENSP00000419923	increased activity	decreases	Cell proliferation of hepatoma cell lines	wild type	not applicable	Human	not applicable	not applicable	causal	1	Enhanced
KLF6	transcription regulator	ENSP00000419923	increased activity	affects	Organismal death	wild type	not applicable	Human	not applicable	upregulation	correlation	1	Enhanced
KLF6	transcription regulator	ENSP00000419923	increased activity	decreases	Angiogenesis of tumor cell lines	wild type	not applicable	Human	not applicable	not applicable	causal	2	Enhanced
KLF6	transcription regulator	ENSP00000419923	decreased activity	decreases	Organismal death	[homozygous, knockout]	not applicable	Mouse	not applicable	not applicable	causal	1	Enhanced
KLF6	transcription regulator	ENSP00000419923	decreased activity	decreases	Invasion of ovarian cancer cell lines	wild type	not applicable	Human	not applicable	not applicable	causal	1	Enhanced
KLF6	transcription regulator	ENSP00000419923	decreased activity	increases	Cell proliferation of tumor cell lines	wild type	not applicable	Human	not applicable	not applicable	causal	2	Enhanced
KLF6	transcription regulator	ENSP00000419923	decreased activity	decreases	Quantity of inflammatory leukocytes	homozygous	not applicable	Mouse	not applicable	not applicable	causal	1	Enhanced
KLF6	transcription regulator	ENSP00000419923	decreased activity	affects	Development of liver	[homozygous, knockout]	not applicable	Mouse	not applicable	not applicable	causal	1	Enhanced
KLF6	transcription regulator	ENSP00000419923	decreased activity	increases	Apoptosis of prostate cancer cell lines	wild type	not applicable	Human	not applicable	not applicable	causal	1	Enhanced
KLF6	transcription regulator	ENSP00000419923	decreased activity	decreases	Branching of organ	[homozygous, knockout]	not applicable	Mouse	not applicable	not applicable	causal	1	Enhanced
KLF6	transcription regulator	ENSP00000419923	decreased activity	decreases	Synthesis of nitric oxide	wild type	not applicable	Human	not applicable	not applicable	causal	1	Enhanced
KLF6	transcription regulator	ENSP00000419923	increased activity	affects	Cytokine and chemokine mediated signaling pathway	wild type	not applicable	Mouse	not applicable	not applicable	causal	1	Enhanced
KLF6	transcription regulator	ENSP00000419923	increased activity	increases	Transactivation of RNA	wild type	not applicable	Human	not applicable	not applicable	causal	3	Enhanced
KLF6	transcription regulator	ENSP00000419923	increased activity	increases	Activation of DNA endogenous promoter,Transcription of RNA	wild type	not applicable	Rat	not applicable	not applicable	causal	1	Enhanced
KLF6	transcription regulator	ENSP00000419923	increased activity	affects	Peripheral T-cell lymphoma	wild type	not applicable	Human	not applicable	upregulation	correlation	1	Enhanced
KLF6	transcription regulator	ENSP00000419923	decreased activity	increases	Cell proliferation of ovarian cancer cell lines	wild type	not applicable	Human	not applicable	not applicable	causal	1	Enhanced
KLF6	transcription regulator	ENSP00000419923	increased activity	increases	Senescence of tumor cell lines	wild type	not applicable	Human	not applicable	not applicable	causal	1	Enhanced
KLF6	transcription regulator	ENSP00000419923	increased activity	increases	Contact growth inhibition	wild type	not applicable	Human	not applicable	not applicable	causal	1	Enhanced
KLF6	transcription regulator	ENSP00000419923	increased activity	decreases	Migration of tumor cell lines	wild type	not applicable	Human	not applicable	not applicable	causal	1	Enhanced
KLF6	transcription regulator	ENSP00000419923	increased activity	decreases	Migration of hepatoma cell lines	wild type	not applicable	Human	not applicable	not applicable	causal	1	Enhanced
KLF6	transcription regulator	ENSP00000419923	increased activity	decreases	Migration of brain cancer cell lines	wild type	not applicable	Human	not applicable	not applicable	causal	1	Enhanced
KLF6	transcription regulator	ENSP00000419923	decreased activity	decreases	Cell proliferation of tumor cell lines	wild type	not applicable	Human	not applicable	not applicable	causal	1	Enhanced
KLF6	transcription regulator	ENSP00000419923	increased activity	increases	Activation of DNA endogenous promoter,Transcription of RNA	wild type	not applicable	Human	not applicable	not applicable	causal	1	Enhanced
KLF6	transcription regulator	ENSP00000419923	increased activity	decreases	Transactivation of RNA	wild type	not applicable	Human	not applicable	not applicable	causal	4	Enhanced
KLF6	transcription regulator	ENSP00000419923	decreased activity	affects	Hematopoiesis in embryo	[heterozygous, knockout]	not applicable	Mouse	not applicable	not applicable	causal	1	Enhanced
KLF6	transcription regulator	ENSP00000419923	decreased activity	decreases	Cell viability of hepatoma cell lines	wild type	not applicable	Human	not applicable	not applicable	causal	1	Enhanced
KLF6	transcription regulator	ENSP00000419923	decreased activity	decreases	Proliferation of stomach cancer cell lines	wild type	not applicable	Human	not applicable	not applicable	causal	4	Enhanced
KLF6	transcription regulator	ENSP00000419923	decreased activity	increases	Apoptosis of hippocampal neurons	wild type	not applicable	Rat	not applicable	not applicable	causal	1	Enhanced
KLF6	transcription regulator	ENSP00000419923	increased activity	increases	Cell proliferation of hepatoma cell lines	wild type	not applicable	Human	not applicable	not applicable	causal	1	Enhanced
KLF6	transcription regulator	ENSP00000419923	decreased activity	increases	Survival of organism	wild type	not applicable	Mouse	not applicable	not applicable	causal	2	Enhanced
KLF6	transcription regulator	ENSP00000419923	decreased activity	decreases	Migration of bone marrow-derived macrophages	[homozygous, knockout]	not applicable	Mouse	not applicable	not applicable	causal	1	Enhanced
KLF6	transcription regulator	ENSP00000419923	increased activity	decreases	Transformation of fibroblast cell lines	wild type	not applicable	Mouse	not applicable	not applicable	causal	4	Enhanced
KLF6	transcription regulator	ENSP00000419923	decreased activity	decreases	Proliferation of cells	[homozygous, knockout]	not applicable	Mouse	not applicable	not applicable	causal	1	Enhanced
KLF6	transcription regulator	ENSP00000419923	increased activity	increases	Arrest in G1 phase of fibroblast cell lines	wild type	not applicable	Mouse	not applicable	not applicable	causal	1	Enhanced
KLF6	transcription regulator	ENSP00000419923	increased activity	decreases	Cell proliferation of brain cancer cell lines	wild type	not applicable	Human	not applicable	not applicable	causal	1	Enhanced
KLF6	transcription regulator	ENSP00000419923	decreased activity	decreases	Invasion of tumor cell lines	wild type	not applicable	Human	not applicable	not applicable	causal	1	Enhanced
KLF6	transcription regulator	ENSP00000419923	increased activity	decreases	Colony formation of carcinoma cell lines,Colony formation of lung cancer cell lines	wild type	not applicable	Human	not applicable	not applicable	causal	1	Enhanced
KLF6	transcription regulator	ENSP00000419923	increased activity	decreases	Cell death of fibroblast cell lines	wild type	not applicable	Mouse	not applicable	not applicable	causal	1	Enhanced
KLF6	transcription regulator	ENSP00000419923	increased activity	decreases	Transcription of RNA	wild type	not applicable	Human	not applicable	not applicable	causal	2	Enhanced
KLF6	transcription regulator	ENSP00000419923	increased activity	increases	Cytostasis of hepatoma cell lines	wild type	not applicable	Human	not applicable	not applicable	causal	1	Enhanced
KLF6	transcription regulator	ENSP00000419923	decreased activity	decreases	Cell proliferation of ovarian cancer cell lines	wild type	not applicable	Human	not applicable	not applicable	causal	2	Enhanced
KLF6	transcription regulator	ENSP00000419923	decreased activity	increases	Dissemination of ovarian cancer cell lines	wild type	not applicable	Mouse	not applicable	not applicable	causal	3	Enhanced
KLF6	transcription regulator	ENSP00000419923	increased activity	increases	Differentiation of neural-like cells,Differentiation of tumor cell lines	wild type	not applicable	Human	not applicable	not applicable	causal	1	Enhanced
KLF6	transcription regulator	ENSP00000419923	increased activity	decreases	Neoplasia of tumor cell lines	wild type	not applicable	Human	not applicable	not applicable	causal	1	Enhanced
KLF6	transcription regulator	ENSP00000419923	decreased activity	decreases	Branching morphogenesis of prostate gland	[homozygous, knockout]	not applicable	Mouse	not applicable	not applicable	causal	4	Enhanced
KLF6	transcription regulator	ENSP00000419923	increased activity	increases	Transcription of DNA,Transcription of RNA	wild type	not applicable	Human	not applicable	not applicable	causal	2	Enhanced
KLF6	transcription regulator	ENSP00000419923	increased activity	increases	Arrest in G1 phase	wild type	not applicable	Human	not applicable	not applicable	causal	1	Enhanced
KLF6	transcription regulator	ENSP00000419923	increased activity	decreases	Migration of carcinoma cell lines,Migration of hepatoma cell lines	wild type	not applicable	Human	not applicable	not applicable	causal	1	Enhanced
KLF6	transcription regulator	ENSP00000419923	decreased activity	increases	Apoptosis of carcinoma cell lines,Apoptosis of lung cancer cell lines	wild type	not applicable	Human	not applicable	not applicable	causal	2	Enhanced
KLF6	transcription regulator	ENSP00000419923	increased activity	increases	Transactivation of RNA	wild type	not applicable	Uncategorized	not applicable	not applicable	causal	1	Enhanced
KLF6	transcription regulator	ENSP00000419923	increased activity	decreases	Apoptosis of ovarian cancer cell lines	wild type	not applicable	Human	not applicable	not applicable	causal	1	Enhanced
KLF6	transcription regulator	ENSP00000419923	decreased activity	increases	Organismal death	[homozygous, knockout]	not applicable	Mouse	not applicable	not applicable	causal	1	Enhanced
KLF6	transcription regulator	ENSP00000419923	increased activity	decreases	Cell proliferation of kidney cell lines,Proliferation of fibroblast cell lines	wild type	not applicable	Human	not applicable	not applicable	causal	2	Enhanced
KLF6	transcription regulator	ENSP00000419923	decreased activity	increases	Apoptosis of ovarian cancer cell lines	wild type	not applicable	Human	not applicable	not applicable	causal	4	Enhanced
KLF6	transcription regulator	ENSP00000419923	increased activity	decreases	Proliferation of cells	wild type	not applicable	Uncategorized	not applicable	not applicable	causal	1	Enhanced
KLF6	transcription regulator	ENSP00000419923	decreased activity	decreases	Apoptosis of prostate cancer cell lines	wild type	not applicable	Human	not applicable	not applicable	causal	2	Enhanced
KLF6	transcription regulator	ENSP00000419923	decreased activity	decreases	Size of body	[homozygous, knockout]	not applicable	Mouse	not applicable	not applicable	causal	1	Enhanced
KLF6	transcription regulator	ENSP00000419923	decreased activity	decreases	Tumorigenesis of stomach cancer cell lines	wild type	not applicable	Mouse	not applicable	not applicable	causal	2	Enhanced
KLF6	transcription regulator	ENSP00000419923	decreased activity	decreases	Invasion of bone marrow-derived macrophages	[homozygous, knockout]	not applicable	Mouse	not applicable	not applicable	causal	1	Enhanced
KLF6	transcription regulator	ENSP00000419923	decreased activity	decreases	Survival of organism	[heterozygous, knockout]	not applicable	Mouse	not applicable	not applicable	causal	1	Enhanced
KLF6	transcription regulator	ENSP00000419923	decreased activity	decreases	Apoptosis of carcinoma cell lines,Apoptosis of lung cancer cell lines	wild type	not applicable	Human	not applicable	not applicable	causal	1	Enhanced
KLF6	transcription regulator	ENSP00000419923	increased activity	increases	Synthesis of nitric oxide	wild type	not applicable	Uncategorized	not applicable	not applicable	causal	1	Enhanced
KLF6	transcription regulator	ENSP00000419923	increased activity	increases	Contact growth inhibition of fibroblast cell lines	wild type	not applicable	Mouse	not applicable	not applicable	causal	1	Enhanced
KLF6	transcription regulator	ENSP00000419923	increased activity	increases	Senescence of brain cancer cell lines	wild type	not applicable	Human	not applicable	not applicable	causal	2	Enhanced
KLF6	transcription regulator	ENSP00000419923	decreased activity	decreases	Invasion of breast cancer cell lines	wild type	not applicable	Human	not applicable	not applicable	causal	1	Enhanced
KLF6	transcription regulator	ENSP00000419923	decreased activity	increases	Migration of carcinoma cell lines,Migration of hepatoma cell lines	wild type	not applicable	Mouse	not applicable	not applicable	causal	3	Enhanced
KLF6	transcription regulator	ENSP00000419923	increased activity	increases	Apoptosis of lung cancer cell lines	wild type	not applicable	Human	not applicable	not applicable	causal	1	Enhanced
KLF6	transcription regulator	ENSP00000419923	increased activity	increases	Arrest in cell cycle progression of fibroblast cell lines	wild type	not applicable	Mouse	not applicable	not applicable	causal	1	Enhanced
KLF6	transcription regulator	ENSP00000419923	increased activity	decreases	Colony formation of lung cancer cell lines	wild type	not applicable	Human	not applicable	not applicable	causal	1	Enhanced
KLF6	transcription regulator	ENSP00000419923	decreased activity	decreases	Migration of stomach cancer cell lines	wild type	not applicable	Human	not applicable	not applicable	causal	2	Enhanced
KLF6	transcription regulator	ENSP00000419923	increased activity	decreases	Cell proliferation of carcinoma cell lines,Cell proliferation of hepatoma cell lines	wild type	not applicable	Human	not applicable	not applicable	causal	1	Enhanced
KLF6	transcription regulator	ENSP00000419923	increased activity	decreases	Proliferation of fibroblast cell lines	wild type	not applicable	Mouse	not applicable	not applicable	causal	2	Enhanced
KLF6	transcription regulator	ENSP00000419923	decreased activity	increases	Apoptosis of stomach cancer cell lines	wild type	not applicable	Human	not applicable	not applicable	causal	2	Enhanced
MYCL	transcription regulator	ENSP00000380494	decreased activity,increased activity	affects,decreases,increases	Arrest in cell cycle progression of ovarian cancer cell lines,Cell proliferation of carcinoma cell lines,Cell proliferation of fibroblasts,Cell proliferation of ovarian cancer cell lines,Development of induced pluripotent stem cells,Development of stem cells,Differentiation of hematopoietic stem cells,Differentiation of plasmacytoid dendritic cells,Differentiation of subtype 1 conventional dendri…	knockout,wild type	not applicable	Human,Mouse,Uncategorized	not applicable	not applicable	causal	14	Enhanced
MYCL	transcription regulator	ENSP00000380494	increased activity	increases	Development of induced pluripotent stem cells,Generation of dermal fibroblasts	wild type	not applicable	Human	not applicable	not applicable	causal	2	Enhanced
MYCL	transcription regulator	ENSP00000380494	decreased activity	decreases	Proliferation of cells	wild type	not applicable	Uncategorized	not applicable	not applicable	causal	1	Enhanced
MYCL	transcription regulator	ENSP00000380494	decreased activity	increases	Arrest in cell cycle progression of ovarian cancer cell lines	wild type	not applicable	Human	not applicable	not applicable	causal	1	Enhanced
MYCL	transcription regulator	ENSP00000380494	decreased activity	increases	Differentiation of hematopoietic stem cells,Differentiation of subtype 2 conventional dendritic cells	knockout	not applicable	Mouse	not applicable	not applicable	causal	1	Enhanced
MYCL	transcription regulator	ENSP00000380494	increased activity	affects	Development of induced pluripotent stem cells,Generation of dermal fibroblasts	wild type	not applicable	Human	not applicable	not applicable	causal	1	Enhanced
MYCL	transcription regulator	ENSP00000380494	decreased activity	decreases	Cell proliferation of ovarian cancer cell lines	wild type	not applicable	Human	not applicable	not applicable	causal	1	Enhanced
MYCL	transcription regulator	ENSP00000380494	increased activity	increases	Cell proliferation of fibroblasts	wild type	not applicable	Uncategorized	not applicable	not applicable	causal	1	Enhanced
MYCL	transcription regulator	ENSP00000380494	increased activity	increases	Transformation of fibroblasts	wild type	not applicable	Uncategorized	not applicable	not applicable	causal	1	Enhanced
MYCL	transcription regulator	ENSP00000380494	increased activity	increases	Development of stem cells,Generation of dermal fibroblasts	wild type	not applicable	Human	not applicable	not applicable	causal	1	Enhanced
MYCL	transcription regulator	ENSP00000380494	increased activity	increases	Lymphoma	wild type	not applicable	Mouse	not applicable	not applicable	causal	1	Enhanced
MYCL	transcription regulator	ENSP00000380494	decreased activity	decreases	Cell proliferation of carcinoma cell lines,Cell proliferation of ovarian cancer cell lines	wild type	not applicable	Human	not applicable	not applicable	causal	1	Enhanced
MYCL	transcription regulator	ENSP00000380494	decreased activity	decreases	Differentiation of hematopoietic stem cells,Differentiation of plasmacytoid dendritic cells	knockout	not applicable	Mouse	not applicable	not applicable	causal	1	Enhanced
MYCL	transcription regulator	ENSP00000380494	decreased activity	decreases	Differentiation of hematopoietic stem cells,Differentiation of subtype 1 conventional dendritic cells	knockout	not applicable	Mouse	not applicable	not applicable	causal	1	Enhanced
NFE2L1	transcription regulator	ENSP00000354855	decreased activity,increased activity	affects,decreases,increases	Activation of DNA endogenous promoter,Apoptosis,Apoptosis of fibroblasts,Apoptosis of keratinocyte cancer cell lines,Apoptosis of liver,Catabolism of protein,Cell viability,Cell viability of fibroblasts,Cellular homeostasis,Concentration of glutathione,Differentiation of bone marrow stromal cells,Endoplasmic reticulum stress response,Erythropoiesis,Excision repair of DNA,Expression of RNA,Fatty a…	homozygous,knockout,wild type	not applicable	Mouse,Human,Uncategorized	not applicable	downregulation,not applicable	causal,correlation	66	Enhanced
NFE2L1	transcription regulator	ENSP00000354855	decreased activity	decreases	Differentiation of bone marrow stromal cells	wild type	not applicable	Mouse	not applicable	not applicable	causal	1	Enhanced
NFE2L1	transcription regulator	ENSP00000354855	decreased activity	increases	Apoptosis of liver	[homozygous, knockout]	not applicable	Mouse	not applicable	not applicable	causal	1	Enhanced
NFE2L1	transcription regulator	ENSP00000354855	decreased activity	decreases	Cell viability	wild type	not applicable	Mouse	not applicable	not applicable	causal	1	Enhanced
NFE2L1	transcription regulator	ENSP00000354855	decreased activity	increases	Quantity of reactive oxygen species	wild type	not applicable	Mouse	not applicable	not applicable	causal	1	Enhanced
NFE2L1	transcription regulator	ENSP00000354855	increased activity	decreases	Activation of DNA endogenous promoter,Transcription of RNA	wild type	not applicable	Mouse	not applicable	not applicable	causal	1	Enhanced
NFE2L1	transcription regulator	ENSP00000354855	increased activity	affects	Activation of DNA endogenous promoter,Transcription of RNA	wild type	not applicable	Mouse	not applicable	not applicable	causal	5	Enhanced
NFE2L1	transcription regulator	ENSP00000354855	increased activity	affects	Mitosis	wild type	not applicable	Mouse	not applicable	not applicable	causal	1	Enhanced
NFE2L1	transcription regulator	ENSP00000354855	decreased activity	affects	Erythropoiesis	[homozygous, knockout]	not applicable	Mouse	not applicable	not applicable	causal	1	Enhanced
NFE2L1	transcription regulator	ENSP00000354855	decreased activity	increases	Necrosis of liver	[homozygous, knockout]	not applicable	Mouse	not applicable	not applicable	causal	1	Enhanced
NFE2L1	transcription regulator	ENSP00000354855	increased activity	increases	Activation of DNA endogenous promoter,Transcription of RNA	wild type	not applicable	Mouse	not applicable	not applicable	causal	2	Enhanced
NFE2L1	transcription regulator	ENSP00000354855	decreased activity	affects	Skin squamous cell carcinoma	wild type	not applicable	Human	not applicable	downregulation	correlation	1	Enhanced
NFE2L1	transcription regulator	ENSP00000354855	decreased activity	decreases	Excision repair of DNA,Nucleotide excision repair	wild type	not applicable	Human	not applicable	not applicable	causal	1	Enhanced
NFE2L1	transcription regulator	ENSP00000354855	increased activity	affects	Homeostasis of lipid	wild type	not applicable	Mouse	not applicable	not applicable	causal	1	Enhanced
NFE2L1	transcription regulator	ENSP00000354855	decreased activity	increases	Steatohepatitis	[homozygous, knockout]	not applicable	Mouse	not applicable	not applicable	causal	1	Enhanced
NFE2L1	transcription regulator	ENSP00000354855	decreased activity	decreases	Quantity of amino acids	wild type	not applicable	Mouse	not applicable	not applicable	causal	1	Enhanced
NFE2L1	transcription regulator	ENSP00000354855	increased activity	affects	Erythropoiesis	wild type	not applicable	Mouse	not applicable	not applicable	causal	1	Enhanced
NFE2L1	transcription regulator	ENSP00000354855	increased activity	affects	Expression of RNA,Transcription	wild type	not applicable	Mouse	not applicable	not applicable	causal	3	Enhanced
NFE2L1	transcription regulator	ENSP00000354855	decreased activity	increases	Apoptosis	[homozygous, knockout]	not applicable	Mouse	not applicable	not applicable	causal	1	Enhanced
NFE2L1	transcription regulator	ENSP00000354855	increased activity	affects	Organization of nucleus	wild type	not applicable	Mouse	not applicable	not applicable	causal	1	Enhanced
NFE2L1	transcription regulator	ENSP00000354855	increased activity	affects	Activation of DNA endogenous promoter,Transcription of RNA	wild type	not applicable	Human	not applicable	not applicable	causal	1	Enhanced
NFE2L1	transcription regulator	ENSP00000354855	increased activity	increases	Transactivation of RNA	wild type	not applicable	Uncategorized	not applicable	not applicable	causal	3	Enhanced
NFE2L1	transcription regulator	ENSP00000354855	increased activity	affects	Inflammatory response	wild type	not applicable	Mouse	not applicable	not applicable	causal	2	Enhanced
NFE2L1	transcription regulator	ENSP00000354855	decreased activity	increases	Apoptosis of keratinocyte cancer cell lines	wild type	not applicable	Human	not applicable	not applicable	causal	2	Enhanced
NFE2L1	transcription regulator	ENSP00000354855	decreased activity	increases	Organismal death	[homozygous, knockout]	not applicable	Mouse	not applicable	not applicable	causal	4	Enhanced
NFE2L1	transcription regulator	ENSP00000354855	decreased activity	increases	Quantity of red blood cells	[homozygous, knockout]	not applicable	Mouse	not applicable	not applicable	causal	1	Enhanced
NFE2L1	transcription regulator	ENSP00000354855	decreased activity	increases	Oxidative stress response of liver	wild type	not applicable	Mouse	not applicable	not applicable	causal	1	Enhanced
NFE2L1	transcription regulator	ENSP00000354855	increased activity	affects	Fatty acid metabolism	wild type	not applicable	Mouse	not applicable	not applicable	causal	1	Enhanced
NFE2L1	transcription regulator	ENSP00000354855	decreased activity	increases	Neonatal death	[homozygous, knockout]	not applicable	Mouse	not applicable	not applicable	causal	1	Enhanced
NFE2L1	transcription regulator	ENSP00000354855	increased activity	increases	Expression of RNA	wild type	not applicable	Uncategorized	not applicable	not applicable	causal	3	Enhanced
NFE2L1	transcription regulator	ENSP00000354855	decreased activity	decreases	Catabolism of protein	wild type	not applicable	Mouse	not applicable	not applicable	causal	1	Enhanced
NFE2L1	transcription regulator	ENSP00000354855	increased activity	affects	Cellular homeostasis	wild type	not applicable	Mouse	not applicable	not applicable	causal	1	Enhanced
NFE2L1	transcription regulator	ENSP00000354855	decreased activity	affects	Excision repair of DNA,Nucleotide excision repair	wild type	not applicable	Human	not applicable	not applicable	causal	2	Enhanced
NFE2L1	transcription regulator	ENSP00000354855	increased activity	affects	Polyubiquitination of protein	wild type	not applicable	Mouse	not applicable	not applicable	causal	1	Enhanced
NFE2L1	transcription regulator	ENSP00000354855	decreased activity	decreases	Cell viability of fibroblasts	wild type	not applicable	Human	not applicable	not applicable	causal	1	Enhanced
NFE2L1	transcription regulator	ENSP00000354855	decreased activity	decreases	Hematocrit	[homozygous, knockout]	not applicable	Mouse	not applicable	not applicable	causal	1	Enhanced
NFE2L1	transcription regulator	ENSP00000354855	increased activity	affects	Metabolism of glutathione	wild type	not applicable	Mouse	not applicable	not applicable	causal	1	Enhanced
NFE2L1	transcription regulator	ENSP00000354855	decreased activity	increases	Inflammation of liver	[homozygous, knockout]	not applicable	Mouse	not applicable	not applicable	causal	1	Enhanced
NFE2L1	transcription regulator	ENSP00000354855	increased activity	affects	Synthesis of heme	wild type	not applicable	Human	not applicable	not applicable	causal	1	Enhanced
NFE2L1	transcription regulator	ENSP00000354855	increased activity	affects	Homeostasis of cholesterol	wild type	not applicable	Mouse	not applicable	not applicable	causal	2	Enhanced
NFE2L1	transcription regulator	ENSP00000354855	increased activity	[decreases, increases]	Transactivation of RNA	wild type	not applicable	Uncategorized	not applicable	not applicable	causal	1	Enhanced
NFE2L1	transcription regulator	ENSP00000354855	decreased activity	increases	Apoptosis of fibroblasts	[homozygous, knockout]	not applicable	Mouse	not applicable	not applicable	causal	1	Enhanced
NFE2L1	transcription regulator	ENSP00000354855	decreased activity	decreases	Concentration of glutathione	[homozygous, knockout]	not applicable	Mouse	not applicable	not applicable	causal	1	Enhanced
NFE2L1	transcription regulator	ENSP00000354855	decreased activity	decreases	Synthesis of protein	wild type	not applicable	Mouse	not applicable	not applicable	causal	1	Enhanced
NFE2L1	transcription regulator	ENSP00000354855	decreased activity	increases	Oxidative stress response of hepatocytes	[homozygous, knockout]	not applicable	Mouse	not applicable	not applicable	causal	1	Enhanced
NFE2L1	transcription regulator	ENSP00000354855	increased activity	affects	Metaphase	wild type	not applicable	Mouse	not applicable	not applicable	causal	1	Enhanced
NFE2L1	transcription regulator	ENSP00000354855	increased activity	affects	Endoplasmic reticulum stress response	wild type	not applicable	Mouse	not applicable	not applicable	causal	2	Enhanced
NFE2L1	transcription regulator	ENSP00000354855	increased activity	affects	Metabolism of lipid	wild type	not applicable	Mouse	not applicable	not applicable	causal	1	Enhanced
NRIP1	transcription regulator	ENSP00000383063	decreased activity,increased activity	affects,decreases,increases	Activation of DNA endogenous promoter,Adult T-cell leukemia/lymphoma,Beta-oxidation of palmitic acid,Biogenesis of mitochondria,Cell proliferation of breast cancer cell lines,Cell proliferation of cervical cancer cell lines,Cell viability of nervous tissue cell lines,Concentration of triacylglycerol,Expression of RNA,Glucose tolerance,Initiation of S phase of cervical cancer cell lines,Initiation…	heterozygous,homozygous,knockout,unclassified mutation,wild type	not applicable	Mouse,Human,Uncategorized	not applicable	downregulation,not applicable	causal,correlation	49	Enhanced
NRIP1	transcription regulator	ENSP00000383063	increased activity	decreases	Initiation of S phase of cervical cancer cell lines	wild type	not applicable	Human	not applicable	not applicable	causal	1	Enhanced
NRIP1	transcription regulator	ENSP00000383063	decreased activity	increases	Glucose tolerance	knockout	not applicable	Mouse	not applicable	not applicable	causal	1	Enhanced
NRIP1	transcription regulator	ENSP00000383063	decreased activity	decreases	Proliferation of prostate cancer cell lines	wild type	not applicable	Human	not applicable	not applicable	causal	1	Enhanced
NRIP1	transcription regulator	ENSP00000383063	increased activity	decreases	S phase of breast cancer cell lines	wild type	not applicable	Human	not applicable	not applicable	causal	1	Enhanced
NRIP1	transcription regulator	ENSP00000383063	increased activity	decreases	Activation of DNA endogenous promoter,Transcription of RNA	wild type	not applicable	Mouse	not applicable	not applicable	causal	1	Enhanced
NRIP1	transcription regulator	ENSP00000383063	increased activity	affects	Activation of DNA endogenous promoter,Transcription of RNA	wild type	not applicable	Mouse	not applicable	not applicable	causal	1	Enhanced
NRIP1	transcription regulator	ENSP00000383063	increased activity	increases	Transcription of RNA	wild type	not applicable	Human	not applicable	not applicable	causal	3	Enhanced
NRIP1	transcription regulator	ENSP00000383063	decreased activity	decreases	Concentration of triacylglycerol	knockout	not applicable	Mouse	not applicable	not applicable	causal	1	Enhanced
NRIP1	transcription regulator	ENSP00000383063	increased activity	affects	Ovulation	wild type	not applicable	Mouse	not applicable	not applicable	causal	1	Enhanced
NRIP1	transcription regulator	ENSP00000383063	increased activity	decreases	Expression of RNA	wild type	not applicable	Uncategorized	not applicable	not applicable	causal	3	Enhanced
NRIP1	transcription regulator	ENSP00000383063	increased activity	increases	Transcription of RNA	wild type	not applicable	Uncategorized	not applicable	not applicable	causal	1	Enhanced
NRIP1	transcription regulator	ENSP00000383063	decreased activity	decreases	Cell viability of nervous tissue cell lines,Survival of stem cell lines	unclassified mutation	not applicable	Human	not applicable	not applicable	causal	1	Enhanced
NRIP1	transcription regulator	ENSP00000383063	increased activity	decreases	Activation of DNA endogenous promoter,Transcription of RNA	wild type	not applicable	Human	not applicable	not applicable	causal	1	Enhanced
NRIP1	transcription regulator	ENSP00000383063	increased activity	decreases	Transactivation of RNA	wild type	not applicable	Uncategorized	not applicable	not applicable	causal	3	Enhanced
NRIP1	transcription regulator	ENSP00000383063	decreased activity	increases	Glucose tolerance	[homozygous, knockout]	not applicable	Mouse	not applicable	not applicable	causal	1	Enhanced
NRIP1	transcription regulator	ENSP00000383063	decreased activity	increases	Cell proliferation of breast cancer cell lines	wild type	not applicable	Human	not applicable	not applicable	causal	1	Enhanced
NRIP1	transcription regulator	ENSP00000383063	decreased activity	decreases	Ovulation	[homozygous, knockout]	not applicable	Mouse	not applicable	not applicable	causal	1	Enhanced
NRIP1	transcription regulator	ENSP00000383063	increased activity	decreases	S phase of embryonic cell lines,S phase of epithelial cell lines,S phase of kidney cell lines	wild type	not applicable	Human	not applicable	not applicable	causal	1	Enhanced
NRIP1	transcription regulator	ENSP00000383063	decreased activity	increases	Lean body mass	[homozygous, knockout]	not applicable	Mouse	not applicable	not applicable	causal	1	Enhanced
NRIP1	transcription regulator	ENSP00000383063	decreased activity	decreases	Cell proliferation of cervical cancer cell lines	wild type	not applicable	Human	not applicable	not applicable	causal	1	Enhanced
NRIP1	transcription regulator	ENSP00000383063	increased activity	decreases	Transcription of RNA	wild type	not applicable	Uncategorized	not applicable	not applicable	causal	6	Enhanced
NRIP1	transcription regulator	ENSP00000383063	decreased activity	increases	Beta-oxidation of palmitic acid	knockout	not applicable	Mouse	not applicable	not applicable	causal	1	Enhanced
NRIP1	transcription regulator	ENSP00000383063	increased activity	increases	Activation of DNA endogenous promoter,Transcription of RNA	wild type	not applicable	Human	not applicable	not applicable	causal	2	Enhanced
NRIP1	transcription regulator	ENSP00000383063	increased activity	decreases	Transactivation of RNA	wild type	not applicable	Human	not applicable	not applicable	causal	4	Enhanced
NRIP1	transcription regulator	ENSP00000383063	decreased activity	decreases	Mass of organism	knockout	not applicable	Mouse	not applicable	not applicable	causal	1	Enhanced
NRIP1	transcription regulator	ENSP00000383063	increased activity	increases	Initiation of transcription of RNA	wild type	not applicable	Uncategorized	not applicable	not applicable	causal	1	Enhanced
NRIP1	transcription regulator	ENSP00000383063	increased activity	affects	Storage of lipid	wild type	not applicable	Mouse	not applicable	not applicable	causal	1	Enhanced
NRIP1	transcription regulator	ENSP00000383063	decreased activity	increases	Uptake of palmitic acid	wild type	not applicable	Uncategorized	not applicable	downregulation	causal	1	Enhanced
NRIP1	transcription regulator	ENSP00000383063	decreased activity	affects	Adult T-cell leukemia/lymphoma	wild type	not applicable	Human	not applicable	downregulation	correlation	1	Enhanced
NRIP1	transcription regulator	ENSP00000383063	decreased activity	decreases	Ovulation	[heterozygous, knockout]	not applicable	Mouse	not applicable	not applicable	causal	1	Enhanced
NRIP1	transcription regulator	ENSP00000383063	increased activity	decreases	Metabolism by adipose tissue	wild type	not applicable	Uncategorized	not applicable	not applicable	causal	1	Enhanced
NRIP1	transcription regulator	ENSP00000383063	increased activity	decreases	Biogenesis of mitochondria	wild type	not applicable	Uncategorized	not applicable	not applicable	causal	2	Enhanced
NRIP1	transcription regulator	ENSP00000383063	increased activity	decreases	Metabolism by muscle	wild type	not applicable	Uncategorized	not applicable	not applicable	causal	1	Enhanced
NUPR1	transcription regulator	BAG35071.1	decreased activity,increased activity	affects,decreases,increases	Abnormal cell cycle,Abnormal morphology of corpus luteum,Acetylation of protein,Acute inflammatory response,Apoptosis,Apoptosis of bone cancer cell lines,Apoptosis of embryonic cell lines,Apoptosis of fibroblast cell lines,Apoptosis of fibroblasts,Apoptosis of neurons,Apoptosis of sarcoma cell lines,Arrest in proliferation of fibroblasts,Assembly of autophagosomes,Assembly of protein-protein comp…	homozygous,knockout,wild type	not applicable	Mouse,Human,Uncategorized,Rat	not applicable	not applicable,upregulation	causal,correlation	69	Enhanced
NUPR1	transcription regulator	BAG35071.1	increased activity	decreases	Assembly of autophagosomes	wild type	not applicable	Human	not applicable	not applicable	causal	1	Enhanced
NUPR1	transcription regulator	BAG35071.1	decreased activity	increases	Cell viability of osteoblasts	[homozygous, knockout]	not applicable	Mouse	not applicable	not applicable	causal	1	Enhanced
NUPR1	transcription regulator	BAG35071.1	increased activity	increases	Apoptosis of neurons	wild type	not applicable	Rat	not applicable	not applicable	causal	1	Enhanced
NUPR1	transcription regulator	BAG35071.1	increased activity	affects	Organismal death	wild type	not applicable	Human	not applicable	upregulation	correlation	1	Enhanced
NUPR1	transcription regulator	BAG35071.1	increased activity	affects	Formation of testis	wild type	not applicable	Mouse	not applicable	not applicable	causal	1	Enhanced
NUPR1	transcription regulator	BAG35071.1	increased activity	affects	Assembly of protein-protein complex	wild type	not applicable	Mouse	not applicable	not applicable	causal	1	Enhanced
NUPR1	transcription regulator	BAG35071.1	decreased activity	increases	Volume of osteoid	[homozygous, knockout]	not applicable	Mouse	not applicable	not applicable	causal	1	Enhanced
NUPR1	transcription regulator	BAG35071.1	decreased activity	affects	Cell death	[homozygous, knockout]	not applicable	Mouse	not applicable	not applicable	causal	1	Enhanced
NUPR1	transcription regulator	BAG35071.1	decreased activity	decreases	Osteoclastogenesis of bone marrow-derived macrophages	[homozygous, knockout]	not applicable	Mouse	not applicable	not applicable	causal	1	Enhanced
NUPR1	transcription regulator	BAG35071.1	decreased activity	increases	Formation of autophagosomes	[homozygous, knockout]	not applicable	Mouse	not applicable	not applicable	causal	1	Enhanced
NUPR1	transcription regulator	BAG35071.1	increased activity	increases	Tumorigenesis of gonadal cell lines	wild type	not applicable	Mouse	not applicable	not applicable	causal	1	Enhanced
NUPR1	transcription regulator	BAG35071.1	increased activity	decreases	Autophagy of cells	wild type	not applicable	Rat	not applicable	not applicable	causal	1	Enhanced
NUPR1	transcription regulator	BAG35071.1	decreased activity	decreases	Colony formation of lung cell lines	wild type	not applicable	Human	not applicable	not applicable	causal	1	Enhanced
NUPR1	transcription regulator	BAG35071.1	decreased activity	increases	Autophagy of cells	[homozygous, knockout]	not applicable	Mouse	not applicable	not applicable	causal	1	Enhanced
NUPR1	transcription regulator	BAG35071.1	decreased activity	increases	Apoptosis of bone cancer cell lines,Apoptosis of sarcoma cell lines	wild type	not applicable	Human	not applicable	not applicable	causal	2	Enhanced
NUPR1	transcription regulator	BAG35071.1	increased activity	decreases	Autophagy of cells	wild type	not applicable	Mouse	not applicable	not applicable	causal	1	Enhanced
NUPR1	transcription regulator	BAG35071.1	increased activity	affects	Development of ovary	wild type	not applicable	Mouse	not applicable	not applicable	causal	1	Enhanced
NUPR1	transcription regulator	BAG35071.1	increased activity	decreases	Cell proliferation of fibroblasts	wild type	not applicable	Mouse	not applicable	not applicable	causal	1	Enhanced
NUPR1	transcription regulator	BAG35071.1	increased activity	increases	Tumorigenesis of endocrine cell lines	wild type	not applicable	Mouse	not applicable	not applicable	causal	1	Enhanced
NUPR1	transcription regulator	BAG35071.1	decreased activity	increases	DNA damage	wild type	not applicable	Human	not applicable	not applicable	causal	1	Enhanced
NUPR1	transcription regulator	BAG35071.1	decreased activity	decreases	Arrest in proliferation of fibroblasts	[homozygous, knockout]	not applicable	Mouse	not applicable	not applicable	causal	1	Enhanced
NUPR1	transcription regulator	BAG35071.1	decreased activity	decreases	Cell viability of adenocarcinoma cell lines,Cell viability of pancreatic cancer cell lines	[homozygous, knockout]	not applicable	Mouse	not applicable	not applicable	causal	2	Enhanced
NUPR1	transcription regulator	BAG35071.1	increased activity	increases	Autophagy of cancer cells	wild type	not applicable	Uncategorized	not applicable	not applicable	causal	2	Enhanced
NUPR1	transcription regulator	BAG35071.1	increased activity	increases	Migration of squamous cell carcinoma cell lines	wild type	not applicable	Human	not applicable	not applicable	causal	2	Enhanced
NUPR1	transcription regulator	BAG35071.1	decreased activity	increases	Autophagy of bone cancer cell lines,Autophagy of sarcoma cell lines	wild type	not applicable	Human	not applicable	not applicable	causal	4	Enhanced
NUPR1	transcription regulator	BAG35071.1	decreased activity	decreases	Cell viability of bone cancer cell lines,Cell viability of sarcoma cell lines	wild type	not applicable	Human	not applicable	not applicable	causal	2	Enhanced
NUPR1	transcription regulator	BAG35071.1	increased activity	decreases	Colony formation of breast cancer cell lines	wild type	not applicable	Human	not applicable	not applicable	causal	1	Enhanced
NUPR1	transcription regulator	BAG35071.1	increased activity	decreases	Cell cycle progression	wild type	not applicable	Mouse	not applicable	not applicable	causal	1	Enhanced
NUPR1	transcription regulator	BAG35071.1	decreased activity	decreases	Function of heart	[homozygous, knockout]	not applicable	Mouse	not applicable	not applicable	causal	1	Enhanced
NUPR1	transcription regulator	BAG35071.1	decreased activity	decreases	Formation of plasma membrane projections	[homozygous, knockout]	not applicable	Mouse	not applicable	not applicable	causal	1	Enhanced
NUPR1	transcription regulator	BAG35071.1	decreased activity	decreases	Apoptosis of embryonic cell lines,Apoptosis of fibroblast cell lines	[homozygous, knockout]	not applicable	Mouse	not applicable	not applicable	causal	1	Enhanced
NUPR1	transcription regulator	BAG35071.1	decreased activity	decreases	Apoptosis of fibroblasts	[homozygous, knockout]	not applicable	Mouse	not applicable	not applicable	causal	1	Enhanced
NUPR1	transcription regulator	BAG35071.1	decreased activity	decreases	Proliferation of lung cell lines	wild type	not applicable	Human	not applicable	not applicable	causal	1	Enhanced
NUPR1	transcription regulator	BAG35071.1	increased activity	affects	Autophagy of cells	wild type	not applicable	Rat	not applicable	not applicable	causal	1	Enhanced
NUPR1	transcription regulator	BAG35071.1	increased activity	increases	Invasion of carcinoma cell lines	wild type	not applicable	Uncategorized	not applicable	not applicable	causal	2	Enhanced
NUPR1	transcription regulator	BAG35071.1	increased activity	increases	Modification of protein	wild type	not applicable	Mouse	not applicable	not applicable	causal	1	Enhanced
NUPR1	transcription regulator	BAG35071.1	decreased activity	decreases	Quantity of superoxide	wild type	not applicable	Rat	not applicable	not applicable	causal	1	Enhanced
NUPR1	transcription regulator	BAG35071.1	decreased activity	affects	Abnormal morphology of corpus luteum	[homozygous, knockout]	not applicable	Mouse	not applicable	not applicable	causal	1	Enhanced
NUPR1	transcription regulator	BAG35071.1	increased activity	affects	Apoptosis of fibroblasts	wild type	not applicable	Mouse	not applicable	not applicable	causal	1	Enhanced
NUPR1	transcription regulator	BAG35071.1	increased activity	affects	Acetylation of protein	wild type	not applicable	Mouse	not applicable	not applicable	causal	1	Enhanced
NUPR1	transcription regulator	BAG35071.1	decreased activity	increases	Proliferation of osteoblasts	[homozygous, knockout]	not applicable	Mouse	not applicable	not applicable	causal	1	Enhanced
NUPR1	transcription regulator	BAG35071.1	decreased activity	increases	Quantity of osteoblasts	[homozygous, knockout]	not applicable	Mouse	not applicable	not applicable	causal	1	Enhanced
NUPR1	transcription regulator	BAG35071.1	decreased activity	increases	Cell proliferation of fibroblasts	[homozygous, knockout]	not applicable	Mouse	not applicable	not applicable	causal	2	Enhanced
NUPR1	transcription regulator	BAG35071.1	decreased activity	increases	Size of animal	[homozygous, knockout]	not applicable	Mouse	not applicable	not applicable	causal	1	Enhanced
NUPR1	transcription regulator	BAG35071.1	increased activity	increases	Cell proliferation of squamous cell carcinoma cell lines	wild type	not applicable	Human	not applicable	not applicable	causal	2	Enhanced
NUPR1	transcription regulator	BAG35071.1	increased activity	increases	Cell cycle progression	wild type	not applicable	Human	not applicable	not applicable	causal	1	Enhanced
NUPR1	transcription regulator	BAG35071.1	decreased activity	decreases	Autophagy of embryonic cell lines,Autophagy of fibroblast cell lines	[homozygous, knockout]	not applicable	Mouse	not applicable	not applicable	causal	1	Enhanced
NUPR1	transcription regulator	BAG35071.1	increased activity	decreases	Autophagy of cells	wild type	not applicable	Human	not applicable	not applicable	causal	1	Enhanced
NUPR1	transcription regulator	BAG35071.1	increased activity	decreases	Cell cycle progression	wild type	not applicable	Human	not applicable	not applicable	causal	1	Enhanced
NUPR1	transcription regulator	BAG35071.1	increased activity	decreases	Proliferation of epithelial cells	wild type	not applicable	Mouse	not applicable	not applicable	causal	1	Enhanced
NUPR1	transcription regulator	BAG35071.1	decreased activity	decreases	Quantity of osteoclasts	[homozygous, knockout]	not applicable	Mouse	not applicable	not applicable	causal	1	Enhanced
NUPR1	transcription regulator	BAG35071.1	increased activity	affects	Acute inflammatory response	wild type	not applicable	Mouse	not applicable	not applicable	causal	1	Enhanced
NUPR1	transcription regulator	BAG35071.1	increased activity	affects	Differentiation of skeletal muscle fibers	wild type	not applicable	Mouse	not applicable	not applicable	causal	1	Enhanced
NUPR1	transcription regulator	BAG35071.1	increased activity	affects	Cell proliferation of fibroblasts	wild type	not applicable	Mouse	not applicable	not applicable	causal	1	Enhanced
NUPR1	transcription regulator	BAG35071.1	decreased activity	decreases	Apoptosis	wild type	not applicable	Rat	not applicable	not applicable	causal	1	Enhanced
NUPR1	transcription regulator	BAG35071.1	decreased activity	affects	Abnormal cell cycle	[homozygous, knockout]	not applicable	Mouse	not applicable	not applicable	causal	1	Enhanced
NUPR1	transcription regulator	BAG35071.1	increased activity	decreases	Apoptosis	wild type	not applicable	Human	not applicable	not applicable	causal	2	Enhanced
RAB1B	other	ENSP00000310226	decreased activity,increased activity	affects,decreases,increases	Assembly of autophagosomes,Formation of omegasome,Fragmentation of Golgi apparatus,Organization of Golgi apparatus,Size of Golgi apparatus,Systemic juvenile idiopathic arthritis	wild type	not applicable	Human,Rat	not applicable	not applicable,upregulation	causal,correlation	10	Enhanced
RAB1B	other	ENSP00000310226	increased activity	affects	Systemic juvenile idiopathic arthritis	wild type	not applicable	Human	not applicable	upregulation	correlation	1	Enhanced
RAB1B	other	ENSP00000310226	decreased activity	decreases	Formation of omegasome	wild type	not applicable	Rat	not applicable	not applicable	causal	1	Enhanced
RAB1B	other	ENSP00000310226	increased activity	affects	Organization of Golgi apparatus	wild type	not applicable	Human	not applicable	not applicable	causal	1	Enhanced
RAB1B	other	ENSP00000310226	increased activity	affects	Assembly of autophagosomes	wild type	not applicable	Human	not applicable	not applicable	causal	1	Enhanced
RAB1B	other	ENSP00000310226	decreased activity	increases	Fragmentation of Golgi apparatus	wild type	not applicable	Human	not applicable	not applicable	causal	5	Enhanced
RAB1B	other	ENSP00000310226	increased activity	increases	Size of Golgi apparatus	wild type	not applicable	Human	not applicable	not applicable	causal	1	Enhanced
SPDEF	transcription regulator	ENSP00000363149	decreased activity,increased activity	affects,decreases,increases	Activation of DNA endogenous promoter,Activation of embryonic cell lines,Activation of epithelial cell lines,Activation of kidney cell lines,Adhesion of breast cancer cell lines,Apoptosis,Arrest in Gap 0-Gap 1 phase of mammary tumor cells,Cell cycle progression of breast cancer cell lines,Cell proliferation of breast cancer cell lines,Development of intestinal epithelial cells,Infiltration by neu…	homozygous,knockout,wild type	not applicable	Mouse,Human,Uncategorized	not applicable	not applicable	causal	49	Enhanced
SPDEF	transcription regulator	ENSP00000363149	increased activity	decreases	Activation of embryonic cell lines,Activation of epithelial cell lines,Activation of kidney cell lines	wild type	not applicable	Human	not applicable	not applicable	causal	4	Enhanced
SPDEF	transcription regulator	ENSP00000363149	increased activity	decreases	Activation of DNA endogenous promoter,Transcription of RNA	wild type	not applicable	Mouse	not applicable	not applicable	causal	2	Enhanced
SPDEF	transcription regulator	ENSP00000363149	increased activity	decreases	Adhesion of breast cancer cell lines	wild type	not applicable	Human	not applicable	not applicable	causal	2	Enhanced
SPDEF	transcription regulator	ENSP00000363149	increased activity	affects	Activation of DNA endogenous promoter,Transcription of RNA	wild type	not applicable	Mouse	not applicable	not applicable	causal	2	Enhanced
SPDEF	transcription regulator	ENSP00000363149	decreased activity	increases	Inflammation of small intestine	[homozygous, knockout]	not applicable	Mouse	not applicable	not applicable	causal	1	Enhanced
SPDEF	transcription regulator	ENSP00000363149	increased activity	decreases	Cell proliferation of breast cancer cell lines	wild type	not applicable	Mouse	not applicable	not applicable	causal	1	Enhanced
SPDEF	transcription regulator	ENSP00000363149	increased activity	decreases	Migration of mammary tumor cells	wild type	not applicable	Uncategorized	not applicable	not applicable	causal	1	Enhanced
SPDEF	transcription regulator	ENSP00000363149	decreased activity	increases	Invasion of prostate cancer cell lines	wild type	not applicable	Human	not applicable	not applicable	causal	1	Enhanced
SPDEF	transcription regulator	ENSP00000363149	decreased activity	increases	Migration of breast cancer cell lines	wild type	not applicable	Human	not applicable	not applicable	causal	1	Enhanced
SPDEF	transcription regulator	ENSP00000363149	increased activity	increases	Activation of DNA endogenous promoter,Transcription of RNA	wild type	not applicable	Mouse	not applicable	not applicable	causal	3	Enhanced
SPDEF	transcription regulator	ENSP00000363149	[decreased activity, increased activity]	[decreases, increases]	Cell proliferation of breast cancer cell lines	wild type	not applicable	Mouse	not applicable	not applicable	causal	1	Enhanced
SPDEF	transcription regulator	ENSP00000363149	increased activity	increases	Remodeling of actin cytoskeleton	wild type	not applicable	Human	not applicable	not applicable	causal	4	Enhanced
SPDEF	transcription regulator	ENSP00000363149	increased activity	decreases	Invasion of breast cancer cell lines	wild type	not applicable	Human	not applicable	not applicable	causal	2	Enhanced
SPDEF	transcription regulator	ENSP00000363149	increased activity	decreases	Proliferation of mammary tumor cells	wild type	not applicable	Uncategorized	not applicable	not applicable	causal	1	Enhanced
SPDEF	transcription regulator	ENSP00000363149	increased activity	decreases	Activation of DNA endogenous promoter,Transcription of RNA	wild type	not applicable	Human	not applicable	not applicable	causal	1	Enhanced
SPDEF	transcription regulator	ENSP00000363149	decreased activity	increases	Migration of prostate cancer cell lines	wild type	not applicable	Human	not applicable	not applicable	causal	1	Enhanced
SPDEF	transcription regulator	ENSP00000363149	decreased activity	increases	Inflammation of stomach	[homozygous, knockout]	not applicable	Mouse	not applicable	not applicable	causal	1	Enhanced
SPDEF	transcription regulator	ENSP00000363149	decreased activity	increases	Organismal death	[homozygous, knockout]	not applicable	Mouse	not applicable	not applicable	causal	1	Enhanced
SPDEF	transcription regulator	ENSP00000363149	increased activity	decreases	Infiltration by neutrophils	wild type	not applicable	Mouse	not applicable	not applicable	causal	1	Enhanced
SPDEF	transcription regulator	ENSP00000363149	increased activity	decreases	Invasion of mammary tumor cells	wild type	not applicable	Uncategorized	not applicable	not applicable	causal	1	Enhanced
SPDEF	transcription regulator	ENSP00000363149	increased activity	increases	Apoptosis	wild type	not applicable	Human	not applicable	not applicable	causal	1	Enhanced
SPDEF	transcription regulator	ENSP00000363149	increased activity	decreases	Invasion of breast cancer cell lines	wild type	not applicable	Uncategorized	not applicable	not applicable	causal	4	Enhanced
SPDEF	transcription regulator	ENSP00000363149	increased activity	decreases	Migration of breast cancer cell lines	wild type	not applicable	Human	not applicable	not applicable	causal	9	Enhanced
SPDEF	transcription regulator	ENSP00000363149	increased activity	decreases	Cell cycle progression of breast cancer cell lines	wild type	not applicable	Mouse	not applicable	not applicable	causal	1	Enhanced
SPDEF	transcription regulator	ENSP00000363149	increased activity	affects	Development of intestinal epithelial cells	wild type	not applicable	Mouse	not applicable	not applicable	causal	1	Enhanced
SPDEF	transcription regulator	ENSP00000363149	increased activity	increases	Arrest in Gap 0-Gap 1 phase of mammary tumor cells	wild type	not applicable	Uncategorized	not applicable	not applicable	causal	1	Enhanced
TPM3	other	ENSP00000357516	decreased activity,increased activity	affects,decreases,increases	Atopic dermatitis,Cell death of embryonic stem cells,Death of embryo,Formation of actin stress fibers,Formation of pseudopodia,Migration of cells,Migration of fibrosarcoma cell lines,Migration of neuroblastoma cell lines,Morphology of growth cone,Organismal death,Quantity of lamellipodia,Shape of cells	homozygous,knockout,wild type	not applicable	Human,Mouse,Rat	not applicable	downregulation,not applicable	causal,correlation	13	Enhanced
TPM3	other	ENSP00000357516	increased activity	decreases	Migration of neuroblastoma cell lines	wild type	not applicable	Rat	not applicable	not applicable	causal	1	Enhanced
TPM3	other	ENSP00000357516	increased activity	decreases	Formation of pseudopodia	wild type	not applicable	Rat	not applicable	not applicable	causal	1	Enhanced
TPM3	other	ENSP00000357516	increased activity	decreases	Migration of cells	wild type	not applicable	Human	not applicable	not applicable	causal	1	Enhanced
TPM3	other	ENSP00000357516	decreased activity	increases	Cell death of embryonic stem cells	[homozygous, knockout]	not applicable	Mouse	not applicable	not applicable	causal	1	Enhanced
TPM3	other	ENSP00000357516	increased activity	affects	Shape of cells	wild type	not applicable	Human	not applicable	not applicable	causal	1	Enhanced
TPM3	other	ENSP00000357516	decreased activity	affects	Atopic dermatitis	wild type	not applicable	Human	not applicable	downregulation	correlation	1	Enhanced
TPM3	other	ENSP00000357516	increased activity	affects	Morphology of growth cone	wild type	not applicable	Human	not applicable	not applicable	causal	1	Enhanced
TPM3	other	ENSP00000357516	increased activity	decreases	Migration of fibrosarcoma cell lines	wild type	not applicable	Human	not applicable	not applicable	causal	1	Enhanced
TPM3	other	ENSP00000357516	decreased activity	increases	Death of embryo	[homozygous, knockout]	not applicable	Mouse	not applicable	not applicable	causal	1	Enhanced
TPM3	other	ENSP00000357516	decreased activity	increases	Organismal death	[homozygous, knockout]	not applicable	Mouse	not applicable	not applicable	causal	1	Enhanced
TPM3	other	ENSP00000357516	increased activity	decreases	Quantity of lamellipodia	wild type	not applicable	Rat	not applicable	not applicable	causal	1	Enhanced
TPM3	other	ENSP00000357516	increased activity	increases	Formation of actin stress fibers	wild type	not applicable	Human	not applicable	not applicable	causal	2	Enhanced
YTHDF2	other	ENSP00000362918	decreased activity,increased activity	affects,decreases,increases	Adhesion of cells,Antibody response,Apoptosis of breast cancer cell lines,Catabolism of mRNA,Cell division of spermatogenic cells,Concentration of ATP,Destabilization of mRNA,Differentiation of hematopoietic stem cells,Differentiation of leukemia cell lines,Differentiation of stem cells,Epithelial-mesenchymal transition of carcinoma cell lines,Epithelial-mesenchymal transition of lung cancer cell…	homozygous,knockout,wild type	not applicable	Mouse,Human	not applicable	not applicable	causal	45	Enhanced
YTHDF2	other	ENSP00000362918	increased activity	affects	Antibody response	wild type	not applicable	Human	not applicable	not applicable	causal	1	Enhanced
YTHDF2	other	ENSP00000362918	decreased activity	decreases	Epithelial-mesenchymal transition of carcinoma cell lines,Epithelial-mesenchymal transition of lung cancer cell lines	wild type	not applicable	Human	not applicable	not applicable	causal	1	Enhanced
YTHDF2	other	ENSP00000362918	increased activity	affects	Adhesion of cells	wild type	not applicable	Mouse	not applicable	not applicable	causal	1	Enhanced
YTHDF2	other	ENSP00000362918	increased activity	affects	Stabilization of mRNA	wild type	not applicable	Human	not applicable	not applicable	causal	3	Enhanced
YTHDF2	other	ENSP00000362918	decreased activity	increases	Concentration of ATP	wild type	not applicable	Human	not applicable	not applicable	causal	2	Enhanced
YTHDF2	other	ENSP00000362918	decreased activity	increases	Differentiation of leukemia cell lines	wild type	not applicable	Human	not applicable	not applicable	causal	1	Enhanced
YTHDF2	other	ENSP00000362918	increased activity	affects	Differentiation of hematopoietic stem cells	wild type	not applicable	Mouse	not applicable	not applicable	causal	1	Enhanced
YTHDF2	other	ENSP00000362918	decreased activity	decreases	Proliferation of leukemia cell lines	wild type	not applicable	Human	not applicable	not applicable	causal	2	Enhanced
YTHDF2	other	ENSP00000362918	increased activity	affects	Proliferation of hematopoietic stem cells	wild type	not applicable	Mouse	not applicable	not applicable	causal	2	Enhanced
YTHDF2	other	ENSP00000362918	increased activity	affects	Catabolism of mRNA	wild type	not applicable	Mouse	not applicable	not applicable	causal	3	Enhanced
YTHDF2	other	ENSP00000362918	decreased activity	decreases	Invasion of carcinoma cell lines,Invasion of lung cancer cell lines	wild type	not applicable	Human	not applicable	not applicable	causal	1	Enhanced
YTHDF2	other	ENSP00000362918	decreased activity	increases	Organismal death	[homozygous, knockout]	not applicable	Mouse	not applicable	not applicable	causal	2	Enhanced
YTHDF2	other	ENSP00000362918	increased activity	affects	Destabilization of mRNA	wild type	not applicable	Mouse	not applicable	not applicable	causal	5	Enhanced
YTHDF2	other	ENSP00000362918	increased activity	affects	Gametogenesis	wild type	not applicable	Mouse	not applicable	not applicable	causal	1	Enhanced
YTHDF2	other	ENSP00000362918	decreased activity	decreases	Proliferation of leukemia cell lines	wild type	not applicable	Mouse	not applicable	not applicable	causal	1	Enhanced
YTHDF2	other	ENSP00000362918	increased activity	affects	Cell division of spermatogenic cells	wild type	not applicable	Mouse	not applicable	not applicable	causal	1	Enhanced
YTHDF2	other	ENSP00000362918	increased activity	affects	Neurogenesis	wild type	not applicable	Mouse	not applicable	not applicable	causal	1	Enhanced
YTHDF2	other	ENSP00000362918	increased activity	affects	Stabilization of mRNA	wild type	not applicable	Mouse	not applicable	not applicable	causal	1	Enhanced
YTHDF2	other	ENSP00000362918	decreased activity	increases	Apoptosis of breast cancer cell lines	wild type	not applicable	Human	not applicable	not applicable	causal	2	Enhanced
YTHDF2	other	ENSP00000362918	increased activity	decreases	Differentiation of stem cells	wild type	not applicable	Human	not applicable	not applicable	causal	1	Enhanced
YTHDF2	other	ENSP00000362918	decreased activity	decreases	Quantity of reactive oxygen species	wild type	not applicable	Human	not applicable	not applicable	causal	2	Enhanced
YTHDF2	other	ENSP00000362918	increased activity	affects	Neurogenesis	wild type	not applicable	Human	not applicable	not applicable	causal	1	Enhanced
YTHDF2	other	ENSP00000362918	increased activity	affects	Catabolism of mRNA	wild type	not applicable	Human	not applicable	not applicable	causal	2	Enhanced
YTHDF2	other	ENSP00000362918	increased activity	affects	Proliferation of cells	wild type	not applicable	Human	not applicable	not applicable	causal	1	Enhanced
YTHDF2	other	ENSP00000362918	increased activity	affects	Destabilization of mRNA	wild type	not applicable	Human	not applicable	not applicable	causal	5	Enhanced
YTHDF2	other	ENSP00000362918	increased activity	affects	Maturation of oocytes	wild type	not applicable	Mouse	not applicable	not applicable	causal	1	Enhanced
CKAP2L	other	ENSP00000305204	decreased activity,increased activity	affects,decreases,increases	Acute myeloid leukemia,Cell death of lung cancer cell lines,Cell proliferation of carcinoma cell lines,Proliferation of epithelial cell lines,Proliferation of lung cancer cell lines,Proliferation of lung cell lines,Stage II chronic lymphocytic leukemia,Stage III chronic myeloid leukemia	wild type	not applicable	Human	not applicable	not applicable,upregulation	causal,correlation	9	Inhibited
CKAP2L	other	ENSP00000305204	increased activity	affects	Stage III chronic myeloid leukemia	wild type	not applicable	Human	not applicable	upregulation	correlation	1	Inhibited
CKAP2L	other	ENSP00000305204	decreased activity	decreases	Cell proliferation of carcinoma cell lines,Proliferation of lung cancer cell lines	wild type	not applicable	Human	not applicable	not applicable	causal	1	Inhibited
CKAP2L	other	ENSP00000305204	increased activity	affects	Stage II chronic lymphocytic leukemia	wild type	not applicable	Human	not applicable	upregulation	correlation	1	Inhibited
CKAP2L	other	ENSP00000305204	decreased activity	decreases	Proliferation of lung cancer cell lines	wild type	not applicable	Human	not applicable	not applicable	causal	3	Inhibited
CKAP2L	other	ENSP00000305204	decreased activity	decreases	Proliferation of epithelial cell lines,Proliferation of lung cell lines	wild type	not applicable	Human	not applicable	not applicable	causal	1	Inhibited
CKAP2L	other	ENSP00000305204	decreased activity	increases	Cell death of lung cancer cell lines	wild type	not applicable	Human	not applicable	not applicable	causal	1	Inhibited
CKAP2L	other	ENSP00000305204	increased activity	affects	Acute myeloid leukemia	wild type	not applicable	Human	not applicable	upregulation	correlation	1	Inhibited
IFNA2	cytokine	CAA23809.1	increased activity	affects,decreases,increases	Activation of B lymphocytes,Activation of dendritic cells,Activation of lymphoma cell lines,Activation of macrophages,Activation of memory T lymphocytes,Activation of monocytes,Activation of natural killer cells,Activation of Th1 cells,Acute lymphoblastic leukemia,Adjuvant arthritis,Antiproliferative response of fibrosarcoma cell lines,Antiviral response,Antiviral response of cells,Apoptosis,Apop…	wild type	not applicable	Human,Mouse,Uncategorized	approved,not applicable,phase 2/3,phase 3,phase 4,withdrawn	not applicable	causal	266	Inhibited
IFNA2	cytokine	CAA23809.1	increased activity	affects	Activation of B lymphocytes	wild type	not applicable	Uncategorized	not applicable	not applicable	causal	1	Inhibited
IFNA2	cytokine	CAA23809.1	increased activity	decreases	Mycosis fungoides	wild type	not applicable	Human	phase 4	not applicable	causal	1	Inhibited
IFNA2	cytokine	CAA23809.1	increased activity	affects	Differentiation of macrophages	wild type	not applicable	Uncategorized	not applicable	not applicable	causal	1	Inhibited
IFNA2	cytokine	CAA23809.1	increased activity	increases	Lifespan of organism	wild type	not applicable	Human	not applicable	not applicable	causal	1	Inhibited
IFNA2	cytokine	CAA23809.1	increased activity	decreases	Cutaneous T-cell lymphoma	wild type	not applicable	Human	phase 4	not applicable	causal	1	Inhibited
IFNA2	cytokine	CAA23809.1	increased activity	affects	Apoptosis of carcinoma cell lines,Apoptosis of kidney cancer cell lines	wild type	not applicable	Human	not applicable	not applicable	causal	4	Inhibited
IFNA2	cytokine	CAA23809.1	increased activity	decreases	Chronic hepatitis C	wild type	not applicable	Human	phase 4	not applicable	causal	1	Inhibited
IFNA2	cytokine	CAA23809.1	increased activity	increases	Frequency of regulatory T lymphocytes	wild type	not applicable	Human	not applicable	not applicable	causal	1	Inhibited
IFNA2	cytokine	CAA23809.1	increased activity	increases	Cell viability of carcinoma cell lines,Cell viability of lung cancer cell lines	wild type	not applicable	Human	not applicable	not applicable	causal	1	Inhibited
IFNA2	cytokine	CAA23809.1	increased activity	decreases	High tumor burden follicular lymphoma	wild type	not applicable	Human	not applicable	not applicable	causal	1	Inhibited
IFNA2	cytokine	CAA23809.1	increased activity	decreases	Adjuvant arthritis	wild type	not applicable	Mouse	not applicable	not applicable	causal	2	Inhibited
IFNA2	cytokine	CAA23809.1	increased activity	decreases	Chronic hepatitis C	wild type	not applicable	Human	phase 3	not applicable	causal	1	Inhibited
IFNA2	cytokine	CAA23809.1	increased activity	increases	Cell viability of pancreatic cancer cell lines	wild type	not applicable	Human	not applicable	not applicable	causal	2	Inhibited
IFNA2	cytokine	CAA23809.1	increased activity	decreases	Chronic myeloid leukemia	wild type	not applicable	Human	approved	not applicable	causal	1	Inhibited
IFNA2	cytokine	CAA23809.1	increased activity	affects	Intercellular communication	wild type	not applicable	Human	not applicable	not applicable	causal	1	Inhibited
IFNA2	cytokine	CAA23809.1	increased activity	increases	Maturation of monocyte-derived dendritic cells	wild type	not applicable	Uncategorized	not applicable	not applicable	causal	1	Inhibited
IFNA2	cytokine	CAA23809.1	increased activity	increases	Cell viability of fibrosarcoma cell lines	wild type	not applicable	Human	not applicable	not applicable	causal	1	Inhibited
IFNA2	cytokine	CAA23809.1	increased activity	increases	Apoptosis of fibrosarcoma cell lines	wild type	not applicable	Human	not applicable	not applicable	causal	2	Inhibited
IFNA2	cytokine	CAA23809.1	increased activity	increases	Cell viability of brain cancer cell lines	wild type	not applicable	Human	not applicable	not applicable	causal	1	Inhibited
IFNA2	cytokine	CAA23809.1	increased activity	decreases	Expression of RNA,Transcription	wild type	not applicable	Human	not applicable	not applicable	causal	1	Inhibited
IFNA2	cytokine	CAA23809.1	increased activity	affects	Dendropoiesis	wild type	not applicable	Uncategorized	not applicable	not applicable	causal	1	Inhibited
IFNA2	cytokine	CAA23809.1	increased activity	increases	Phosphorylation of protein	wild type	not applicable	Human	not applicable	not applicable	causal	1	Inhibited
IFNA2	cytokine	CAA23809.1	increased activity	increases	Cell-cell adhesion of peripheral blood neutrophils,Cell-cell adhesion of vascular endothelial cells	wild type	not applicable	Human	not applicable	not applicable	causal	1	Inhibited
IFNA2	cytokine	CAA23809.1	increased activity	affects	Monocytopoiesis	wild type	not applicable	Uncategorized	not applicable	not applicable	causal	1	Inhibited
IFNA2	cytokine	CAA23809.1	increased activity	increases	Cell viability of colorectal cancer cell lines	wild type	not applicable	Human	not applicable	not applicable	causal	1	Inhibited
IFNA2	cytokine	CAA23809.1	increased activity	increases	Apoptosis of neuroblastoma cell lines	wild type	not applicable	Human	not applicable	not applicable	causal	6	Inhibited
IFNA2	cytokine	CAA23809.1	increased activity	increases	Apoptosis of fibroblast cell lines,Apoptosis of lung cell lines	wild type	not applicable	Human	not applicable	not applicable	causal	4	Inhibited
IFNA2	cytokine	CAA23809.1	increased activity	affects	Proliferation of monocytes	wild type	not applicable	Uncategorized	not applicable	not applicable	causal	1	Inhibited
IFNA2	cytokine	CAA23809.1	increased activity	decreases	Plasma cell myeloma	wild type	not applicable	Human	not applicable	not applicable	causal	1	Inhibited
IFNA2	cytokine	CAA23809.1	increased activity	increases	Apoptosis	wild type	not applicable	Human	not applicable	not applicable	causal	3	Inhibited
IFNA2	cytokine	CAA23809.1	increased activity	decreases	Pneumonia	wild type	not applicable	Human	phase 2/3	not applicable	causal	1	Inhibited
IFNA2	cytokine	CAA23809.1	increased activity	increases	Arrest in G0 phase of lymphoma cell lines	wild type	not applicable	Human	not applicable	not applicable	causal	1	Inhibited
IFNA2	cytokine	CAA23809.1	increased activity	affects	Development of Tr1 cells	wild type	not applicable	Human	not applicable	not applicable	causal	1	Inhibited
IFNA2	cytokine	CAA23809.1	increased activity	increases	Cell viability of bladder cancer cell lines	wild type	not applicable	Human	not applicable	not applicable	causal	1	Inhibited
IFNA2	cytokine	CAA23809.1	increased activity	affects	Synthesis of protein	wild type	not applicable	Human	not applicable	not applicable	causal	1	Inhibited
IFNA2	cytokine	CAA23809.1	increased activity	decreases	Transmembrane potential of mitochondria	wild type	not applicable	Human	not applicable	not applicable	causal	1	Inhibited
IFNA2	cytokine	CAA23809.1	increased activity	affects	Activation of macrophages	wild type	not applicable	Uncategorized	not applicable	not applicable	causal	1	Inhibited
IFNA2	cytokine	CAA23809.1	increased activity	decreases	Lymphoma	wild type	not applicable	Human	phase 4	not applicable	causal	1	Inhibited
IFNA2	cytokine	CAA23809.1	increased activity	decreases	Chronic hepatitis B	wild type	not applicable	Human	approved	not applicable	causal	2	Inhibited
IFNA2	cytokine	CAA23809.1	increased activity	decreases	Apoptosis of lymphoma cell lines	wild type	not applicable	Human	not applicable	not applicable	causal	1	Inhibited
IFNA2	cytokine	CAA23809.1	increased activity	affects	Differentiation of memory T lymphocytes	wild type	not applicable	Uncategorized	not applicable	not applicable	causal	1	Inhibited
IFNA2	cytokine	CAA23809.1	increased activity	increases	Migration of dendritic cells	wild type	not applicable	Uncategorized	not applicable	not applicable	causal	1	Inhibited
IFNA2	cytokine	CAA23809.1	increased activity	increases	Arrest in late G1 phase of myeloma cell lines	wild type	not applicable	Human	not applicable	not applicable	causal	1	Inhibited
IFNA2	cytokine	CAA23809.1	increased activity	increases	Transcription of RNA	wild type	not applicable	Human	not applicable	not applicable	causal	9	Inhibited
IFNA2	cytokine	CAA23809.1	increased activity	decreases	Proliferation of Tr1 cells	wild type	not applicable	Human	not applicable	not applicable	causal	1	Inhibited
IFNA2	cytokine	CAA23809.1	increased activity	affects	Activation of monocytes	wild type	not applicable	Uncategorized	not applicable	not applicable	causal	1	Inhibited
IFNA2	cytokine	CAA23809.1	increased activity	increases	Apoptosis of melanoma cell lines	wild type	not applicable	Human	not applicable	not applicable	causal	1	Inhibited
IFNA2	cytokine	CAA23809.1	increased activity	decreases	Infection by Hepatitis C virus	wild type	not applicable	Human	phase 2/3	not applicable	causal	3	Inhibited
IFNA2	cytokine	CAA23809.1	increased activity	affects	Maturation of natural killer cells	wild type	not applicable	Uncategorized	not applicable	not applicable	causal	1	Inhibited
IFNA2	cytokine	CAA23809.1	increased activity	increases	Apoptosis of lymphoma cell lines	wild type	not applicable	Human	not applicable	not applicable	causal	1	Inhibited
IFNA2	cytokine	CAA23809.1	increased activity	affects	Proliferation of dendritic cells	wild type	not applicable	Uncategorized	not applicable	not applicable	causal	1	Inhibited
IFNA2	cytokine	CAA23809.1	increased activity	affects	Activation of Th1 cells	wild type	not applicable	Uncategorized	not applicable	not applicable	causal	1	Inhibited
IFNA2	cytokine	CAA23809.1	increased activity	decreases	Cell proliferation of cervical cancer cell lines	wild type	not applicable	Human	not applicable	not applicable	causal	1	Inhibited
IFNA2	cytokine	CAA23809.1	increased activity	increases	Cell proliferation of melanoma cell lines	wild type	not applicable	Human	not applicable	not applicable	causal	3	Inhibited
IFNA2	cytokine	CAA23809.1	increased activity	increases	Cell viability of tumor cell lines	wild type	not applicable	Human	not applicable	not applicable	causal	6	Inhibited
IFNA2	cytokine	CAA23809.1	increased activity	increases	Apoptosis of bone cancer cell lines,Apoptosis of sarcoma cell lines	wild type	not applicable	Human	not applicable	not applicable	causal	1	Inhibited
IFNA2	cytokine	CAA23809.1	increased activity	decreases	Chronic hepatitis B	wild type	not applicable	Human	phase 4	not applicable	causal	2	Inhibited
IFNA2	cytokine	CAA23809.1	increased activity	decreases	Chronic non-A, non-B hepatitis	wild type	not applicable	Human	approved	not applicable	causal	1	Inhibited
IFNA2	cytokine	CAA23809.1	increased activity	affects	Differentiation of B lymphocytes	wild type	not applicable	Uncategorized	not applicable	not applicable	causal	1	Inhibited
IFNA2	cytokine	CAA23809.1	increased activity	increases	Cytostasis of megakaryocytes	wild type	not applicable	Human	not applicable	not applicable	causal	1	Inhibited
IFNA2	cytokine	CAA23809.1	increased activity	affects	Proliferation of B lymphocytes	wild type	not applicable	Uncategorized	not applicable	not applicable	causal	1	Inhibited
IFNA2	cytokine	CAA23809.1	increased activity	decreases	Proliferation of cancer cells	wild type	not applicable	Human	not applicable	not applicable	causal	1	Inhibited
IFNA2	cytokine	CAA23809.1	increased activity	affects	Apoptosis of melanoma cell lines	wild type	not applicable	Human	not applicable	not applicable	causal	1	Inhibited
IFNA2	cytokine	CAA23809.1	increased activity	increases	Cell viability of carcinoma cell lines,Cell viability of epithelial cell lines	wild type	not applicable	Human	not applicable	not applicable	causal	1	Inhibited
IFNA2	cytokine	CAA23809.1	increased activity	decreases	Differentiation of T lymphocytes	wild type	not applicable	Human	not applicable	not applicable	causal	1	Inhibited
IFNA2	cytokine	CAA23809.1	increased activity	affects	Cell proliferation of T lymphocytes	wild type	not applicable	Human	not applicable	not applicable	causal	2	Inhibited
IFNA2	cytokine	CAA23809.1	increased activity	affects	Apoptosis of fibrosarcoma cell lines	wild type	not applicable	Human	not applicable	not applicable	causal	1	Inhibited
IFNA2	cytokine	CAA23809.1	increased activity	affects	NK cell proliferation	wild type	not applicable	Uncategorized	not applicable	not applicable	causal	1	Inhibited
IFNA2	cytokine	CAA23809.1	increased activity	affects	Maturation of B lymphocytes	wild type	not applicable	Uncategorized	not applicable	not applicable	causal	1	Inhibited
IFNA2	cytokine	CAA23809.1	increased activity	decreases	Proliferation of B-lymphocyte derived cell lines	wild type	not applicable	Human	not applicable	not applicable	causal	1	Inhibited
IFNA2	cytokine	CAA23809.1	increased activity	increases	Cell death of embryonic cell lines	wild type	not applicable	Human	not applicable	not applicable	causal	1	Inhibited
IFNA2	cytokine	CAA23809.1	increased activity	decreases	Chronic hepatitis B	wild type	not applicable	Human	not applicable	not applicable	causal	2	Inhibited
IFNA2	cytokine	CAA23809.1	increased activity	affects	Apoptosis	wild type	not applicable	Human	not applicable	not applicable	causal	1	Inhibited
IFNA2	cytokine	CAA23809.1	increased activity	increases	Maturation of dendritic cells	wild type	not applicable	Uncategorized	not applicable	not applicable	causal	1	Inhibited
IFNA2	cytokine	CAA23809.1	increased activity	increases	Survival of organism	wild type	not applicable	Human	not applicable	not applicable	causal	2	Inhibited
IFNA2	cytokine	CAA23809.1	increased activity	decreases	Chronic myeloid leukemia	wild type	not applicable	Human	phase 2/3	not applicable	causal	2	Inhibited
IFNA2	cytokine	CAA23809.1	increased activity	decreases	Replication of siRNA	wild type	not applicable	Human	not applicable	not applicable	causal	1	Inhibited
IFNA2	cytokine	CAA23809.1	increased activity	increases	Cytostasis of colorectal cancer cell lines	wild type	not applicable	Human	not applicable	not applicable	causal	1	Inhibited
IFNA2	cytokine	CAA23809.1	increased activity	increases	Differentiation of leukemia cell lines	wild type	not applicable	Human	not applicable	not applicable	causal	6	Inhibited
IFNA2	cytokine	CAA23809.1	increased activity	decreases	Hairy cell leukemia	wild type	not applicable	Human	approved	not applicable	causal	3	Inhibited
IFNA2	cytokine	CAA23809.1	increased activity	decreases	Proliferation of leukemia cell lines	wild type	not applicable	Human	not applicable	not applicable	causal	8	Inhibited
IFNA2	cytokine	CAA23809.1	increased activity	increases	Differentiation of Tr1 cells	wild type	not applicable	Human	not applicable	not applicable	causal	2	Inhibited
IFNA2	cytokine	CAA23809.1	increased activity	increases	Delay in organismal death	wild type	not applicable	Uncategorized	not applicable	not applicable	causal	1	Inhibited
IFNA2	cytokine	CAA23809.1	increased activity	decreases	Chronic hepatitis C	wild type	not applicable	Human	phase 2/3	not applicable	causal	1	Inhibited
IFNA2	cytokine	CAA23809.1	increased activity	decreases	Cell proliferation of lymphoma cell lines	wild type	not applicable	Human	not applicable	not applicable	causal	2	Inhibited
IFNA2	cytokine	CAA23809.1	increased activity	decreases	Chronic hepatitis B related liver fibrosis	wild type	not applicable	Human	withdrawn	not applicable	causal	1	Inhibited
IFNA2	cytokine	CAA23809.1	increased activity	increases	Antiviral response of cells	wild type	not applicable	Human	not applicable	not applicable	causal	1	Inhibited
IFNA2	cytokine	CAA23809.1	increased activity	affects	Activation of natural killer cells	wild type	not applicable	Uncategorized	not applicable	not applicable	causal	1	Inhibited
IFNA2	cytokine	CAA23809.1	increased activity	decreases	Chronic hepatitis B with active hepatic inflammation and fibrosis	wild type	not applicable	Human	withdrawn	not applicable	causal	1	Inhibited
IFNA2	cytokine	CAA23809.1	increased activity	affects	Inflammatory response	wild type	not applicable	Human	not applicable	not applicable	causal	1	Inhibited
IFNA2	cytokine	CAA23809.1	increased activity	increases	Antiproliferative response of fibrosarcoma cell lines	wild type	not applicable	Human	not applicable	not applicable	causal	1	Inhibited
IFNA2	cytokine	CAA23809.1	increased activity	increases	Cell viability of fibroblast cell lines,Cell viability of skin cell lines	wild type	not applicable	Human	not applicable	not applicable	causal	1	Inhibited
IFNA2	cytokine	CAA23809.1	increased activity	decreases	Acute lymphoblastic leukemia	wild type	not applicable	Human	phase 3	not applicable	causal	1	Inhibited
IFNA2	cytokine	CAA23809.1	increased activity	decreases	Chronic active type B viral hepatitis	wild type	not applicable	Human	withdrawn	not applicable	causal	1	Inhibited
IFNA2	cytokine	CAA23809.1	increased activity	increases	Cytolysis of melanoma cell lines	wild type	not applicable	Human	not applicable	not applicable	causal	1	Inhibited
IFNA2	cytokine	CAA23809.1	increased activity	increases	Differentiation of memory B cells	wild type	not applicable	Human	not applicable	not applicable	causal	1	Inhibited
IFNA2	cytokine	CAA23809.1	increased activity	decreases	Chronic hepatitis B	wild type	not applicable	Human	phase 2/3	not applicable	causal	2	Inhibited
IFNA2	cytokine	CAA23809.1	increased activity	decreases	Apoptosis of B-lymphocyte derived cell lines	wild type	not applicable	Human	not applicable	not applicable	causal	1	Inhibited
IFNA2	cytokine	CAA23809.1	increased activity	increases	Chemokinesis of T lymphocytes	wild type	not applicable	Uncategorized	not applicable	not applicable	causal	3	Inhibited
IFNA2	cytokine	CAA23809.1	increased activity	affects	Maturation of dendritic cells	wild type	not applicable	Uncategorized	not applicable	not applicable	causal	2	Inhibited
IFNA2	cytokine	CAA23809.1	increased activity	increases	Delay in organismal death	wild type	not applicable	Human	not applicable	not applicable	causal	2	Inhibited
IFNA2	cytokine	CAA23809.1	increased activity	increases	Contact growth inhibition of lymphoma cell lines	wild type	not applicable	Human	not applicable	not applicable	causal	1	Inhibited
IFNA2	cytokine	CAA23809.1	increased activity	increases	Cytostasis of burst-forming erythroid cells	wild type	not applicable	Human	not applicable	not applicable	causal	2	Inhibited
IFNA2	cytokine	CAA23809.1	increased activity	decreases	Osteoclastogenesis of monocytes	wild type	not applicable	Human	not applicable	not applicable	causal	1	Inhibited
IFNA2	cytokine	CAA23809.1	increased activity	increases	Cutaneous B-cell lymphoma	wild type	not applicable	Human	not applicable	not applicable	causal	1	Inhibited
IFNA2	cytokine	CAA23809.1	increased activity	decreases	Proliferation of cells	wild type	not applicable	Human	not applicable	not applicable	causal	1	Inhibited
IFNA2	cytokine	CAA23809.1	increased activity	affects	Maturation of macrophages	wild type	not applicable	Uncategorized	not applicable	not applicable	causal	1	Inhibited
IFNA2	cytokine	CAA23809.1	increased activity	decreases	Entry into cell cycle progression of naive T lymphocytes	wild type	not applicable	Human	not applicable	not applicable	causal	1	Inhibited
IFNA2	cytokine	CAA23809.1	increased activity	decreases	Chronic myeloid leukemia	wild type	not applicable	Human	not applicable	not applicable	causal	2	Inhibited
IFNA2	cytokine	CAA23809.1	increased activity	decreases	Chronic hepatitis C	wild type	not applicable	Human	withdrawn	not applicable	causal	2	Inhibited
IFNA2	cytokine	CAA23809.1	increased activity	affects	Maturation of Th1 cells	wild type	not applicable	Uncategorized	not applicable	not applicable	causal	1	Inhibited
IFNA2	cytokine	CAA23809.1	increased activity	increases	Binding of interferon-gamma activated sequence	wild type	not applicable	Human	not applicable	not applicable	causal	2	Inhibited
IFNA2	cytokine	CAA23809.1	increased activity	decreases	Colony formation of myeloid progenitor cells	wild type	not applicable	Human	not applicable	not applicable	causal	2	Inhibited
IFNA2	cytokine	CAA23809.1	increased activity	increases	Survival of lung cell lines	wild type	not applicable	Human	not applicable	not applicable	causal	1	Inhibited
IFNA2	cytokine	CAA23809.1	increased activity	affects	Proliferation of Th1 cells	wild type	not applicable	Uncategorized	not applicable	not applicable	causal	1	Inhibited
IFNA2	cytokine	CAA23809.1	increased activity	affects	Organismal death	wild type	not applicable	Uncategorized	not applicable	not applicable	causal	1	Inhibited
IFNA2	cytokine	CAA23809.1	increased activity	increases	Synthesis of RNA	wild type	not applicable	Uncategorized	not applicable	not applicable	causal	1	Inhibited
IFNA2	cytokine	CAA23809.1	increased activity	increases	Survival of rhabdomyosarcoma cell lines	wild type	not applicable	Human	not applicable	not applicable	causal	1	Inhibited
IFNA2	cytokine	CAA23809.1	increased activity	increases	Transactivation of RNA	wild type	not applicable	Human	not applicable	not applicable	causal	2	Inhibited
IFNA2	cytokine	CAA23809.1	increased activity	decreases	Plasma cell myeloma	wild type	not applicable	Human	phase 3	not applicable	causal	2	Inhibited
IFNA2	cytokine	CAA23809.1	increased activity	increases	Apoptosis of myeloma cell lines	wild type	not applicable	Human	not applicable	not applicable	causal	1	Inhibited
IFNA2	cytokine	CAA23809.1	increased activity	increases	Sustained virologic response	wild type	not applicable	Human	not applicable	not applicable	causal	4	Inhibited
IFNA2	cytokine	CAA23809.1	increased activity	decreases	Transcription of DNA,Transcription of RNA	wild type	not applicable	Human	not applicable	not applicable	causal	1	Inhibited
IFNA2	cytokine	CAA23809.1	increased activity	decreases	Stage III multiple myeloma	wild type	not applicable	Human	phase 3	not applicable	causal	1	Inhibited
IFNA2	cytokine	CAA23809.1	increased activity	affects	Activation of dendritic cells	wild type	not applicable	Uncategorized	not applicable	not applicable	causal	1	Inhibited
IFNA2	cytokine	CAA23809.1	increased activity	increases	Binding of interferon gamma response element	wild type	not applicable	Uncategorized	not applicable	not applicable	causal	1	Inhibited
IFNA2	cytokine	CAA23809.1	increased activity	increases	Arrest in G1 phase of lymphoma cell lines	wild type	not applicable	Human	not applicable	not applicable	causal	1	Inhibited
IFNA2	cytokine	CAA23809.1	increased activity	decreases	Chronic hepatitis C	wild type	not applicable	Human	approved	not applicable	causal	1	Inhibited
IFNA2	cytokine	CAA23809.1	increased activity	decreases	Stage I multiple myeloma	wild type	not applicable	Human	phase 3	not applicable	causal	1	Inhibited
IFNA2	cytokine	CAA23809.1	increased activity	increases	Apoptosis of hepatoma cell lines	wild type	not applicable	Human	not applicable	not applicable	causal	3	Inhibited
IFNA2	cytokine	CAA23809.1	increased activity	affects	Signal transduction	wild type	not applicable	Human	not applicable	not applicable	causal	1	Inhibited
IFNA2	cytokine	CAA23809.1	increased activity	affects	Proliferation of memory T lymphocytes	wild type	not applicable	Uncategorized	not applicable	not applicable	causal	1	Inhibited
IFNA2	cytokine	CAA23809.1	increased activity	increases	Cell viability of bone cancer cell lines,Survival of sarcoma cell lines	wild type	not applicable	Human	not applicable	not applicable	causal	1	Inhibited
IFNA2	cytokine	CAA23809.1	increased activity	decreases	Entry into G1 phase	wild type	not applicable	Uncategorized	not applicable	not applicable	causal	1	Inhibited
IFNA2	cytokine	CAA23809.1	increased activity	decreases	Proliferation of fibrosarcoma cell lines	wild type	not applicable	Human	not applicable	not applicable	causal	1	Inhibited
IFNA2	cytokine	CAA23809.1	increased activity	decreases	Stage II multiple myeloma	wild type	not applicable	Human	phase 3	not applicable	causal	1	Inhibited
IFNA2	cytokine	CAA23809.1	increased activity	decreases	Translation of protein	wild type	not applicable	Human	not applicable	not applicable	causal	3	Inhibited
IFNA2	cytokine	CAA23809.1	increased activity	increases	Cytostasis of colony-forming granulocyte-macrophages	wild type	not applicable	Human	not applicable	not applicable	causal	2	Inhibited
IFNA2	cytokine	CAA23809.1	increased activity	increases	Cell viability of embryonic cell lines	wild type	not applicable	Human	not applicable	not applicable	causal	1	Inhibited
IFNA2	cytokine	CAA23809.1	increased activity	decreases	Cell proliferation of vascular endothelial cells	wild type	not applicable	Human	not applicable	not applicable	causal	1	Inhibited
IFNA2	cytokine	CAA23809.1	increased activity	affects	Antiviral response	wild type	not applicable	Human	not applicable	not applicable	causal	1	Inhibited
IFNA2	cytokine	CAA23809.1	increased activity	decreases	Hairy cell leukemia	wild type	not applicable	Human	not applicable	not applicable	causal	1	Inhibited
IFNA2	cytokine	CAA23809.1	increased activity	decreases	Rift Valley fever	wild type	not applicable	Human	not applicable	not applicable	causal	1	Inhibited
IFNA2	cytokine	CAA23809.1	increased activity	increases	Arrest in G1 phase of myeloma cell lines	wild type	not applicable	Human	not applicable	not applicable	causal	1	Inhibited
IFNA2	cytokine	CAA23809.1	increased activity	increases	Cell death of lymphoma cell lines	wild type	not applicable	Human	not applicable	not applicable	causal	6	Inhibited
IFNA2	cytokine	CAA23809.1	increased activity	decreases	Lymphoma	wild type	not applicable	Human	phase 3	not applicable	causal	1	Inhibited
IFNA2	cytokine	CAA23809.1	increased activity	increases	Migration of monocyte-derived dendritic cells	wild type	not applicable	Uncategorized	not applicable	not applicable	causal	1	Inhibited
IFNA2	cytokine	CAA23809.1	increased activity	increases	Activation of natural killer cells	wild type	not applicable	Human	not applicable	not applicable	causal	2	Inhibited
IFNA2	cytokine	CAA23809.1	increased activity	increases	T cell migration	wild type	not applicable	Uncategorized	not applicable	not applicable	causal	2	Inhibited
IFNA2	cytokine	CAA23809.1	increased activity	decreases	Entry into cell cycle progression of T lymphocytes	wild type	not applicable	Human	not applicable	not applicable	causal	1	Inhibited
IFNA2	cytokine	CAA23809.1	increased activity	decreases	Apoptosis of T lymphocytes	wild type	not applicable	Uncategorized	not applicable	not applicable	causal	1	Inhibited
IFNA2	cytokine	CAA23809.1	increased activity	increases	Transcription of DNA,Transcription of RNA	wild type	not applicable	Human	not applicable	not applicable	causal	1	Inhibited
IFNA2	cytokine	CAA23809.1	increased activity	decreases	Exit from cell cycle progression of T lymphocytes	wild type	not applicable	Human	not applicable	not applicable	causal	1	Inhibited
IFNA2	cytokine	CAA23809.1	increased activity	affects	Activation of memory T lymphocytes	wild type	not applicable	Uncategorized	not applicable	not applicable	causal	1	Inhibited
IFNA2	cytokine	CAA23809.1	increased activity	affects	Differentiation of natural killer cells	wild type	not applicable	Uncategorized	not applicable	not applicable	causal	1	Inhibited
IFNA2	cytokine	CAA23809.1	increased activity	increases	Apoptosis of breast cancer cell lines	wild type	not applicable	Human	not applicable	not applicable	causal	3	Inhibited
IFNA2	cytokine	CAA23809.1	increased activity	affects	Differentiation of Th1 cells	wild type	not applicable	Uncategorized	not applicable	not applicable	causal	1	Inhibited
IFNA2	cytokine	CAA23809.1	increased activity	affects	Maturation of monocytes	wild type	not applicable	Uncategorized	not applicable	not applicable	causal	1	Inhibited
IFNA2	cytokine	CAA23809.1	increased activity	decreases	Cell proliferation of bone cancer cell lines,Cell proliferation of sarcoma cell lines	wild type	not applicable	Human	not applicable	not applicable	causal	4	Inhibited
IFNA2	cytokine	CAA23809.1	increased activity	decreases	Synthesis of nitric oxide	wild type	not applicable	Human	not applicable	not applicable	causal	1	Inhibited
IFNA2	cytokine	CAA23809.1	increased activity	decreases	Infection of monocyte-derived dendritic cells	wild type	not applicable	Human	not applicable	not applicable	causal	1	Inhibited
IFNA2	cytokine	CAA23809.1	increased activity	affects	Proliferation of macrophages	wild type	not applicable	Uncategorized	not applicable	not applicable	causal	1	Inhibited
IFNA2	cytokine	CAA23809.1	increased activity	increases	Function of natural killer cells	wild type	not applicable	Human	not applicable	not applicable	causal	2	Inhibited
IFNA2	cytokine	CAA23809.1	increased activity	increases	Apoptosis of cervical cancer cell lines	wild type	not applicable	Human	not applicable	not applicable	causal	2	Inhibited
IFNA2	cytokine	CAA23809.1	increased activity	increases	Quantity of natural killer cells	wild type	not applicable	Human	not applicable	not applicable	causal	1	Inhibited
IFNA2	cytokine	CAA23809.1	increased activity	affects	Maturation of memory T lymphocytes	wild type	not applicable	Uncategorized	not applicable	not applicable	causal	1	Inhibited
IFNA2	cytokine	CAA23809.1	increased activity	decreases	Replication of RNA	wild type	not applicable	Human	not applicable	not applicable	causal	2	Inhibited
IFNA2	cytokine	CAA23809.1	increased activity	increases	Cell viability of hepatoma cell lines	wild type	not applicable	Human	not applicable	not applicable	causal	1	Inhibited
IFNA2	cytokine	CAA23809.1	increased activity	increases	Activation of lymphoma cell lines	wild type	not applicable	Human	not applicable	not applicable	causal	2	Inhibited
IFNA2	cytokine	CAA23809.1	increased activity	decreases	Cellular infiltration by mast cells	wild type	not applicable	Human	not applicable	not applicable	causal	1	Inhibited
IFNA2	cytokine	CAA23809.1	increased activity	increases	Innate immune response	wild type	not applicable	Uncategorized	not applicable	not applicable	causal	1	Inhibited
IFNA2	cytokine	CAA23809.1	increased activity	increases	Proliferation of leukemia cell lines	wild type	not applicable	Human	not applicable	not applicable	causal	3	Inhibited
IFNA2	cytokine	CAA23809.1	increased activity	increases	Dendropoiesis,Monocytopoiesis	wild type	not applicable	Human	not applicable	not applicable	causal	1	Inhibited
NTRK2	kinase	ENSP00000277120	decreased activity,increased activity	affects,decreases,increases	Abnormal morphology of barrel cortex,Abnormal morphology of dendrites,Abnormal morphology of geniculate ganglion,Abnormal morphology of inferior ganglion of vagus nerve,Abnormal morphology of lumbar 4 dorsal root ganglia,Abnormal morphology of optic nerve,Abnormal morphology of petrosal ganglion,Abnormal morphology of rod outer segments,Abnormal morphology of small dorsal root ganglion,Abnormal m…	dominant,heterozygous,homozygous,knockout,loss of function,nonsense,null mutation,wild type	not applicable	Human,Mouse,Uncategorized,Rat	not applicable,phase 3	not applicable,upregulation	causal,correlation	756	Inhibited
NTRK2	kinase	ENSP00000277120	decreased activity	decreases	Loss of white matter	[homozygous, knockout]	not applicable	Mouse	not applicable	not applicable	causal	1	Inhibited
NTRK2	kinase	ENSP00000277120	decreased activity	decreases	Ingestion by mice	wild type	not applicable	Mouse	not applicable	not applicable	causal	1	Inhibited
NTRK2	kinase	ENSP00000277120	decreased activity	decreases	Proliferation of granulosa cells	[homozygous, knockout]	not applicable	Mouse	not applicable	not applicable	causal	1	Inhibited
NTRK2	kinase	ENSP00000277120	decreased activity	affects	Abnormal morphology of rod outer segments	[homozygous, knockout]	not applicable	Mouse	not applicable	not applicable	causal	1	Inhibited
NTRK2	kinase	ENSP00000277120	increased activity	decreases	Anoikis	wild type	not applicable	Mouse	not applicable	not applicable	causal	1	Inhibited
NTRK2	kinase	ENSP00000277120	increased activity	affects	Autophosphorylation of protein	wild type	not applicable	Rat	not applicable	not applicable	causal	2	Inhibited
NTRK2	kinase	ENSP00000277120	increased activity	affects	Organismal death	wild type	not applicable	Human	not applicable	upregulation	correlation	1	Inhibited
NTRK2	kinase	ENSP00000277120	increased activity	increases	Epithelial-mesenchymal transition of kidney cell lines	wild type	not applicable	Rat	not applicable	not applicable	causal	1	Inhibited
NTRK2	kinase	ENSP00000277120	decreased activity	affects	Metastatic cervical adenosquamous carcinoma	wild type	not applicable	Human	not applicable	not applicable	correlation	24	Inhibited
NTRK2	kinase	ENSP00000277120	increased activity	increases	Metastasis of epithelial cell lines	wild type	not applicable	Human	not applicable	not applicable	causal	2	Inhibited
NTRK2	kinase	ENSP00000277120	increased activity	increases	Cell viability of carcinoma cell lines,Cell viability of lung cancer cell lines	wild type	not applicable	Human	not applicable	not applicable	causal	2	Inhibited
NTRK2	kinase	ENSP00000277120	decreased activity	increases	Organismal death	knockout	not applicable	Mouse	not applicable	not applicable	causal	1	Inhibited
NTRK2	kinase	ENSP00000277120	decreased activity	decreases	Release of acetylcholine	wild type	not applicable	Mouse	not applicable	not applicable	causal	3	Inhibited
NTRK2	kinase	ENSP00000277120	increased activity	increases	Cell viability of brain cancer cell lines	wild type	not applicable	Human	not applicable	not applicable	causal	1	Inhibited
NTRK2	kinase	ENSP00000277120	decreased activity	increases	Innervation of sympathetic neuron	[homozygous, knockout]	not applicable	Mouse	not applicable	not applicable	causal	1	Inhibited
NTRK2	kinase	ENSP00000277120	increased activity	decreases	Proliferation of neuroblastoma cell lines	wild type	not applicable	Human	not applicable	not applicable	causal	1	Inhibited
NTRK2	kinase	ENSP00000277120	decreased activity	increases	Innervation of sensory neurons	[homozygous, knockout]	not applicable	Mouse	not applicable	not applicable	causal	1	Inhibited
NTRK2	kinase	ENSP00000277120	increased activity	affects	Rheumatoid arthritis	wild type	not applicable	Human	not applicable	upregulation	correlation	1	Inhibited
NTRK2	kinase	ENSP00000277120	increased activity	increases	Phosphorylation of protein	wild type	not applicable	Human	not applicable	not applicable	causal	1	Inhibited
NTRK2	kinase	ENSP00000277120	increased activity	increases	Colony formation of pancreatic cancer cell lines	wild type	not applicable	Human	not applicable	not applicable	causal	1	Inhibited
NTRK2	kinase	ENSP00000277120	increased activity	affects	Outgrowth of neurites	wild type	not applicable	Rat	not applicable	not applicable	causal	1	Inhibited
NTRK2	kinase	ENSP00000277120	increased activity	affects	Head and neck squamous cell carcinoma	wild type	not applicable	Human	not applicable	upregulation	correlation	2	Inhibited
NTRK2	kinase	ENSP00000277120	increased activity	increases	Migration of fibroblast cell lines	wild type	not applicable	Mouse	not applicable	not applicable	causal	1	Inhibited
NTRK2	kinase	ENSP00000277120	increased activity	increases	Invasion of prostate cancer cell lines	wild type	not applicable	Human	not applicable	not applicable	causal	2	Inhibited
NTRK2	kinase	ENSP00000277120	decreased activity	decreases	Neurodegeneration of motor neurons	[homozygous, knockout]	not applicable	Mouse	not applicable	not applicable	causal	1	Inhibited
NTRK2	kinase	ENSP00000277120	increased activity	increases	Cell viability of neurons	wild type	not applicable	Rat	not applicable	not applicable	causal	2	Inhibited
NTRK2	kinase	ENSP00000277120	increased activity	increases	Differentiation of neurons	wild type	not applicable	Uncategorized	not applicable	not applicable	causal	1	Inhibited
NTRK2	kinase	ENSP00000277120	decreased activity	affects	Abnormal pupillary light reflex	[homozygous, knockout]	not applicable	Mouse	not applicable	not applicable	causal	1	Inhibited
NTRK2	kinase	ENSP00000277120	increased activity	affects	Eosinophilia of esophagus	wild type	not applicable	Human	not applicable	upregulation	correlation	1	Inhibited
NTRK2	kinase	ENSP00000277120	increased activity	increases	Neuronal cell death	wild type	not applicable	Uncategorized	not applicable	not applicable	causal	1	Inhibited
NTRK2	kinase	ENSP00000277120	increased activity	increases	Epithelial-mesenchymal transition of prostate cancer cell lines	wild type	not applicable	Human	not applicable	not applicable	causal	3	Inhibited
NTRK2	kinase	ENSP00000277120	decreased activity	decreases	Migration of bone cancer cell lines,Migration of sarcoma cell lines	wild type	not applicable	Human	not applicable	not applicable	causal	1	Inhibited
NTRK2	kinase	ENSP00000277120	decreased activity	affects	CD274 low expression positive squamous non-small cell lung cancer,Locally advanced squamous cell lung cancer,Stage III lung squamous cell carcinoma	wild type	not applicable	Human	phase 3	not applicable	correlation	2	Inhibited
NTRK2	kinase	ENSP00000277120	increased activity	decreases	Anoikis of epithelial cell lines,Anoikis of intestinal cell lines	wild type	not applicable	Rat	not applicable	not applicable	causal	1	Inhibited
NTRK2	kinase	ENSP00000277120	decreased activity	decreases	Density of afferent boutons	[homozygous, knockout]	not applicable	Mouse	not applicable	not applicable	causal	2	Inhibited
NTRK2	kinase	ENSP00000277120	decreased activity	decreases	Cell survival of carcinoma cell lines,Cell survival of lung cancer cell lines	wild type	not applicable	Human	not applicable	not applicable	causal	4	Inhibited
NTRK2	kinase	ENSP00000277120	decreased activity	affects	Progressive stage IV lung squamous cell carcinoma	wild type	not applicable	Human	not applicable	not applicable	correlation	15	Inhibited
NTRK2	kinase	ENSP00000277120	decreased activity	decreases	Migration of squamous cell carcinoma cell lines	wild type	not applicable	Human	not applicable	not applicable	causal	2	Inhibited
NTRK2	kinase	ENSP00000277120	decreased activity	decreases	Proliferation of cells	wild type	not applicable	Uncategorized	not applicable	not applicable	causal	1	Inhibited
NTRK2	kinase	ENSP00000277120	increased activity	affects	Chronic lymphocytic leukemia	wild type	not applicable	Human	not applicable	upregulation	correlation	3	Inhibited
NTRK2	kinase	ENSP00000277120	decreased activity	decreases	Anxiety-like behavior	wild type	not applicable	Mouse	not applicable	not applicable	causal	1	Inhibited
NTRK2	kinase	ENSP00000277120	decreased activity	decreases	Spatial learning	knockout	not applicable	Mouse	not applicable	not applicable	causal	1	Inhibited
NTRK2	kinase	ENSP00000277120	increased activity	increases	Apoptosis of hippocampal neurons	wild type	not applicable	Mouse	not applicable	not applicable	causal	1	Inhibited
NTRK2	kinase	ENSP00000277120	decreased activity	decreases	Folliculogenesis	[homozygous, knockout]	not applicable	Mouse	not applicable	not applicable	causal	1	Inhibited
NTRK2	kinase	ENSP00000277120	decreased activity	affects	Length of neurites	[homozygous, knockout]	not applicable	Mouse	not applicable	not applicable	causal	1	Inhibited
NTRK2	kinase	ENSP00000277120	decreased activity	decreases	Outgrowth of neurites	wild type	not applicable	Uncategorized	not applicable	not applicable	causal	1	Inhibited
NTRK2	kinase	ENSP00000277120	increased activity	decreases	Long-term potentiation	wild type	not applicable	Rat	not applicable	not applicable	causal	1	Inhibited
NTRK2	kinase	ENSP00000277120	decreased activity	affects	Metastatic esophageal squamous cell carcinoma	wild type	not applicable	Human	not applicable	not applicable	correlation	24	Inhibited
NTRK2	kinase	ENSP00000277120	decreased activity	decreases	Morphology of cerebral cortex,Size of brain	knockout	not applicable	Uncategorized	not applicable	not applicable	causal	1	Inhibited
NTRK2	kinase	ENSP00000277120	decreased activity	increases	Long-term potentiation	knockout	not applicable	Uncategorized	not applicable	not applicable	causal	1	Inhibited
NTRK2	kinase	ENSP00000277120	decreased activity	affects	Innervation of outer hair cells	[homozygous, knockout]	not applicable	Mouse	not applicable	not applicable	causal	1	Inhibited
NTRK2	kinase	ENSP00000277120	decreased activity	decreases	Migration of astrocytes	knockout	not applicable	Mouse	not applicable	not applicable	causal	1	Inhibited
NTRK2	kinase	ENSP00000277120	decreased activity	affects	Metastatic squamous cell lung cancer	wild type	not applicable	Human	not applicable	not applicable	correlation	17	Inhibited
NTRK2	kinase	ENSP00000277120	decreased activity	decreases	Size of body	[homozygous, knockout]	not applicable	Mouse	not applicable	not applicable	causal	2	Inhibited
NTRK2	kinase	ENSP00000277120	decreased activity	affects	Abnormal morphology of small trigeminal ganglion	[homozygous, knockout]	not applicable	Mouse	not applicable	not applicable	causal	3	Inhibited
NTRK2	kinase	ENSP00000277120	increased activity	increases	Proliferation of neuronal cells	wild type	not applicable	Rat	not applicable	not applicable	causal	2	Inhibited
NTRK2	kinase	ENSP00000277120	decreased activity	affects	CD274 negative squamous non-small cell lung cancer,Locally advanced squamous cell lung cancer,Stage III lung squamous cell carcinoma	wild type	not applicable	Human	phase 3	not applicable	correlation	2	Inhibited
NTRK2	kinase	ENSP00000277120	decreased activity	affects	Progressive advanced lung squamous cell carcinoma,Progressive ALK rearrangement positive lung squamous cell carcinoma,Symptomatic stage advanced lung squamous cell carcinoma	wild type	not applicable	Human	not applicable	not applicable	correlation	3	Inhibited
NTRK2	kinase	ENSP00000277120	decreased activity	affects	Progressive advanced lung squamous cell carcinoma	wild type	not applicable	Human	not applicable	not applicable	correlation	15	Inhibited
NTRK2	kinase	ENSP00000277120	increased activity	affects	Migration of neurons	wild type	not applicable	Mouse	not applicable	not applicable	causal	1	Inhibited
NTRK2	kinase	ENSP00000277120	decreased activity	affects	Unresectable locally advanced esophageal squamous cell carcinoma	wild type	not applicable	Human	not applicable	not applicable	correlation	24	Inhibited
NTRK2	kinase	ENSP00000277120	decreased activity	affects	Recurrent vulvar squamous cell carcinoma	wild type	not applicable	Human	not applicable	not applicable	correlation	12	Inhibited
NTRK2	kinase	ENSP00000277120	decreased activity	affects	Development of layer II	[homozygous, knockout]	not applicable	Mouse	not applicable	not applicable	causal	1	Inhibited
NTRK2	kinase	ENSP00000277120	decreased activity	decreases	Relaxation of myocardium	[homozygous, knockout]	not applicable	Mouse	not applicable	not applicable	causal	1	Inhibited
NTRK2	kinase	ENSP00000277120	decreased activity	affects	Abnormal morphology of petrosal ganglion	[homozygous, knockout]	not applicable	Mouse	not applicable	not applicable	causal	2	Inhibited
NTRK2	kinase	ENSP00000277120	decreased activity	decreases	Concentration of corticosterone	[heterozygous, knockout]	not applicable	Mouse	not applicable	not applicable	causal	1	Inhibited
NTRK2	kinase	ENSP00000277120	increased activity	decreases	Function of mitochondria	wild type	not applicable	Human	not applicable	not applicable	causal	1	Inhibited
NTRK2	kinase	ENSP00000277120	increased activity	decreases	Outgrowth of membrane processes	wild type	not applicable	Rat	not applicable	not applicable	causal	1	Inhibited
NTRK2	kinase	ENSP00000277120	decreased activity	decreases	Mass of organism	wild type	not applicable	Mouse	not applicable	not applicable	causal	1	Inhibited
NTRK2	kinase	ENSP00000277120	decreased activity	decreases	Migration of carcinoma cell lines,Migration of lung cancer cell lines	wild type	not applicable	Human	not applicable	not applicable	causal	3	Inhibited
NTRK2	kinase	ENSP00000277120	increased activity	decreases	Anoikis of kidney cell lines	wild type	not applicable	Rat	not applicable	not applicable	causal	1	Inhibited
NTRK2	kinase	ENSP00000277120	increased activity	affects	Plasticity of synapse	wild type	not applicable	Uncategorized	not applicable	not applicable	causal	1	Inhibited
NTRK2	kinase	ENSP00000277120	decreased activity	increases	Permeability of vasculature	[homozygous, knockout]	not applicable	Mouse	not applicable	not applicable	causal	1	Inhibited
NTRK2	kinase	ENSP00000277120	increased activity	increases	Invasion of tumor cell lines	wild type	not applicable	Human	not applicable	not applicable	causal	2	Inhibited
NTRK2	kinase	ENSP00000277120	decreased activity	affects	Abnormal morphology of small dorsal root ganglion	[homozygous, knockout]	not applicable	Mouse	not applicable	not applicable	causal	1	Inhibited
NTRK2	kinase	ENSP00000277120	decreased activity	increases	Degeneration of postsynaptic terminals	[homozygous, knockout]	not applicable	Mouse	not applicable	not applicable	causal	1	Inhibited
NTRK2	kinase	ENSP00000277120	increased activity	increases	Formation of filopodia	wild type	not applicable	Mouse	not applicable	not applicable	causal	1	Inhibited
NTRK2	kinase	ENSP00000277120	decreased activity	decreases	Length of rod outer segments	[homozygous, loss of function, null mutation]	not applicable	Mouse	not applicable	not applicable	causal	1	Inhibited
NTRK2	kinase	ENSP00000277120	increased activity	affects	Long-term memory	wild type	not applicable	Rat	not applicable	not applicable	causal	1	Inhibited
NTRK2	kinase	ENSP00000277120	decreased activity	affects	Abnormal morphology of geniculate ganglion	[homozygous, knockout]	not applicable	Mouse	not applicable	not applicable	causal	2	Inhibited
NTRK2	kinase	ENSP00000277120	decreased activity	increases	Invasion of thalamocortical axons	knockout	not applicable	Mouse	not applicable	not applicable	causal	1	Inhibited
NTRK2	kinase	ENSP00000277120	decreased activity	increases	Excitatory postsynaptic potential of synapse	wild type	not applicable	Uncategorized	not applicable	not applicable	causal	1	Inhibited
NTRK2	kinase	ENSP00000277120	decreased activity	affects	Erdheim-Chester disease	wild type	not applicable	Human	not applicable	not applicable	correlation	26	Inhibited
NTRK2	kinase	ENSP00000277120	decreased activity	decreases	Quantity of amacrine cells	[homozygous, knockout]	not applicable	Mouse	not applicable	not applicable	causal	1	Inhibited
NTRK2	kinase	ENSP00000277120	decreased activity	decreases	Contraction of myocardium	[homozygous, knockout]	not applicable	Mouse	not applicable	not applicable	causal	1	Inhibited
NTRK2	kinase	ENSP00000277120	increased activity	affects	Transport of GABA	wild type	not applicable	Rat	not applicable	not applicable	causal	1	Inhibited
NTRK2	kinase	ENSP00000277120	increased activity	affects	Ulcerative colitis	wild type	not applicable	Human	not applicable	upregulation	correlation	1	Inhibited
NTRK2	kinase	ENSP00000277120	decreased activity	affects	Advanced vulvar squamous cell carcinoma	wild type	not applicable	Human	not applicable	not applicable	correlation	12	Inhibited
NTRK2	kinase	ENSP00000277120	increased activity	decreases	Cell death of hippocampal neurons	wild type	not applicable	Rat	not applicable	not applicable	causal	1	Inhibited
NTRK2	kinase	ENSP00000277120	increased activity	affects	Cell viability of neuroblastoma cell lines	wild type	not applicable	Human	not applicable	not applicable	causal	6	Inhibited
NTRK2	kinase	ENSP00000277120	decreased activity	decreases	Proliferation of cells	knockout	not applicable	Mouse	not applicable	not applicable	causal	1	Inhibited
NTRK2	kinase	ENSP00000277120	increased activity	affects	Propagation of action potential	wild type	not applicable	Mouse	not applicable	not applicable	causal	1	Inhibited
NTRK2	kinase	ENSP00000277120	increased activity	increases	Developmental process of synapse	wild type	not applicable	Mouse	not applicable	not applicable	causal	1	Inhibited
NTRK2	kinase	ENSP00000277120	decreased activity	affects	Abnormal morphology of spiral ganglion	[homozygous, knockout]	not applicable	Mouse	not applicable	not applicable	causal	1	Inhibited
NTRK2	kinase	ENSP00000277120	increased activity	affects	Learning	wild type	not applicable	Mouse	not applicable	not applicable	causal	1	Inhibited
NTRK2	kinase	ENSP00000277120	decreased activity	increases	Expansion of thalamocortical axons	knockout	not applicable	Mouse	not applicable	not applicable	causal	3	Inhibited
NTRK2	kinase	ENSP00000277120	increased activity	affects	Differentiation of oligodendrocytes	wild type	not applicable	Mouse	not applicable	not applicable	causal	1	Inhibited
NTRK2	kinase	ENSP00000277120	decreased activity	decreases	Cell viability of carcinoma cell lines,Cell viability of lung cancer cell lines	wild type	not applicable	Mouse	not applicable	not applicable	causal	1	Inhibited
NTRK2	kinase	ENSP00000277120	decreased activity	decreases	Growth of ovarian follicle	[homozygous, knockout]	not applicable	Mouse	not applicable	not applicable	causal	1	Inhibited
NTRK2	kinase	ENSP00000277120	decreased activity	affects	Development of layer V	[homozygous, knockout]	not applicable	Mouse	not applicable	not applicable	causal	1	Inhibited
NTRK2	kinase	ENSP00000277120	increased activity	increases	Migration of prostate cancer cell lines	wild type	not applicable	Human	not applicable	not applicable	causal	1	Inhibited
NTRK2	kinase	ENSP00000277120	increased activity	affects	Long-term potentiation	wild type	not applicable	Mouse	not applicable	not applicable	causal	1	Inhibited
NTRK2	kinase	ENSP00000277120	increased activity	affects	Formation of dendrites	wild type	not applicable	Rat	not applicable	not applicable	causal	1	Inhibited
NTRK2	kinase	ENSP00000277120	increased activity	affects	Secretion of neurotransmitter	wild type	not applicable	Rat	not applicable	not applicable	causal	1	Inhibited
NTRK2	kinase	ENSP00000277120	increased activity	affects	Differentiation of mechanosensory neurons	wild type	not applicable	Mouse	not applicable	not applicable	causal	1	Inhibited
NTRK2	kinase	ENSP00000277120	decreased activity	affects	Asymptomatic stage stage IV lung squamous cell carcinoma,Progressive stage IV lung squamous cell carcinoma	wild type	not applicable	Human	not applicable	not applicable	correlation	6	Inhibited
NTRK2	kinase	ENSP00000277120	decreased activity	affects	Formation of dendritic spines	[homozygous, knockout]	not applicable	Mouse	not applicable	not applicable	causal	1	Inhibited
NTRK2	kinase	ENSP00000277120	increased activity	increases	Cell viability of hippocampal neurons	wild type	not applicable	Uncategorized	not applicable	not applicable	causal	1	Inhibited
NTRK2	kinase	ENSP00000277120	increased activity	[decreases, increases]	Outgrowth of membrane processes	wild type	not applicable	Rat	not applicable	not applicable	causal	1	Inhibited
NTRK2	kinase	ENSP00000277120	increased activity	increases	Expression of RNA,Transcription	wild type	not applicable	Mouse	not applicable	not applicable	causal	1	Inhibited
NTRK2	kinase	ENSP00000277120	decreased activity	decreases	Length of dendrites	knockout	not applicable	Uncategorized	not applicable	not applicable	causal	1	Inhibited
NTRK2	kinase	ENSP00000277120	decreased activity	affects	Progressive stage IV lung squamous cell carcinoma,Symptomatic stage stage IV lung squamous cell carcinoma	wild type	not applicable	Human	not applicable	not applicable	correlation	6	Inhibited
NTRK2	kinase	ENSP00000277120	increased activity	increases	MAPKKK cascade	wild type	not applicable	Rat	not applicable	not applicable	causal	1	Inhibited
NTRK2	kinase	ENSP00000277120	decreased activity	decreases	Cell viability of brain cancer cell lines	wild type	not applicable	Human	not applicable	not applicable	causal	1	Inhibited
NTRK2	kinase	ENSP00000277120	increased activity	increases	Proliferation of cells	wild type	not applicable	Rat	not applicable	not applicable	causal	1	Inhibited
NTRK2	kinase	ENSP00000277120	decreased activity	affects	Locally advanced squamous cell lung cancer,Stage III lung squamous cell carcinoma	wild type	not applicable	Human	phase 3	not applicable	correlation	2	Inhibited
NTRK2	kinase	ENSP00000277120	decreased activity	affects	Abnormal morphology of inferior ganglion of vagus nerve	[homozygous, knockout]	not applicable	Mouse	not applicable	not applicable	causal	3	Inhibited
NTRK2	kinase	ENSP00000277120	decreased activity	decreases	Quantity of Ca2+	wild type	not applicable	Mouse	not applicable	not applicable	causal	1	Inhibited
NTRK2	kinase	ENSP00000277120	increased activity	increases	Cell viability of neuroblastoma cell lines	wild type	not applicable	Human	not applicable	not applicable	causal	4	Inhibited
NTRK2	kinase	ENSP00000277120	decreased activity	affects	Neuroinflammation of brain	[heterozygous, knockout]	not applicable	Mouse	not applicable	not applicable	causal	1	Inhibited
NTRK2	kinase	ENSP00000277120	increased activity	decreases	Outgrowth of filopodia	wild type	not applicable	Rat	not applicable	not applicable	causal	1	Inhibited
NTRK2	kinase	ENSP00000277120	decreased activity	increases	Loss of vestibular ganglion neurons	[homozygous, knockout]	not applicable	Mouse	not applicable	not applicable	causal	2	Inhibited
NTRK2	kinase	ENSP00000277120	increased activity	decreases	Long-term potentiation of stratum radiatum	wild type	not applicable	Rat	not applicable	not applicable	causal	1	Inhibited
NTRK2	kinase	ENSP00000277120	increased activity	increases	Movement of filopodia	wild type	not applicable	Uncategorized	not applicable	not applicable	causal	2	Inhibited
NTRK2	kinase	ENSP00000277120	decreased activity	decreases	Aggressive behavior	[homozygous, knockout]	not applicable	Mouse	not applicable	not applicable	causal	1	Inhibited
NTRK2	kinase	ENSP00000277120	decreased activity	increases	Anxiety	[homozygous, knockout]	not applicable	Mouse	not applicable	not applicable	causal	1	Inhibited
NTRK2	kinase	ENSP00000277120	decreased activity	decreases	Quantity of motor neurons	[homozygous, knockout]	not applicable	Mouse	not applicable	not applicable	causal	1	Inhibited
NTRK2	kinase	ENSP00000277120	decreased activity	affects	Abnormal morphology of lumbar 4 dorsal root ganglia	[homozygous, knockout]	not applicable	Mouse	not applicable	not applicable	causal	1	Inhibited
NTRK2	kinase	ENSP00000277120	decreased activity	decreases	Long-term potentiation of excitatory synapses	wild type	not applicable	Rat	not applicable	not applicable	causal	1	Inhibited
NTRK2	kinase	ENSP00000277120	increased activity	affects	Secretion of L-glutamic acid	wild type	not applicable	Mouse	not applicable	not applicable	causal	1	Inhibited
NTRK2	kinase	ENSP00000277120	decreased activity	affects	Langerhans cell histiocytosis of central nervous system	wild type	not applicable	Human	not applicable	not applicable	correlation	24	Inhibited
NTRK2	kinase	ENSP00000277120	decreased activity	increases	Excitation of dentate granule cells	wild type	not applicable	Mouse	not applicable	not applicable	causal	2	Inhibited
NTRK2	kinase	ENSP00000277120	increased activity	[decreases, increases]	Outgrowth of filopodia	wild type	not applicable	Rat	not applicable	not applicable	causal	1	Inhibited
NTRK2	kinase	ENSP00000277120	decreased activity	decreases	Locomotion	[homozygous, knockout]	not applicable	Mouse	not applicable	not applicable	causal	1	Inhibited
NTRK2	kinase	ENSP00000277120	decreased activity	affects	Abnormal morphology of small spiral ganglion	[homozygous, knockout]	not applicable	Mouse	not applicable	not applicable	causal	3	Inhibited
NTRK2	kinase	ENSP00000277120	increased activity	increases	Apoptosis of embryonic cancer cell lines	wild type	not applicable	Human	not applicable	not applicable	causal	3	Inhibited
NTRK2	kinase	ENSP00000277120	decreased activity	decreases	Feeding	knockout	not applicable	Mouse	not applicable	not applicable	causal	1	Inhibited
NTRK2	kinase	ENSP00000277120	decreased activity	affects	Langerhans cell histiocytosis of lung	wild type	not applicable	Human	not applicable	not applicable	correlation	24	Inhibited
NTRK2	kinase	ENSP00000277120	increased activity	affects	Feeding	wild type	not applicable	Mouse	not applicable	not applicable	causal	1	Inhibited
NTRK2	kinase	ENSP00000277120	decreased activity	affects	Development of retina	[homozygous, knockout]	not applicable	Mouse	not applicable	not applicable	causal	2	Inhibited
NTRK2	kinase	ENSP00000277120	increased activity	affects	Mitogenesis of fibroblasts	wild type	not applicable	Uncategorized	not applicable	not applicable	causal	1	Inhibited
NTRK2	kinase	ENSP00000277120	increased activity	increases	Myelination of dorsal root ganglion cells	wild type	not applicable	Mouse	not applicable	not applicable	causal	2	Inhibited
NTRK2	kinase	ENSP00000277120	increased activity	affects	Cell movement of cortical neurons	wild type	not applicable	Uncategorized	not applicable	not applicable	causal	2	Inhibited
NTRK2	kinase	ENSP00000277120	decreased activity	affects	Metastatic cervical squamous cell carcinoma	wild type	not applicable	Human	not applicable	not applicable	correlation	24	Inhibited
NTRK2	kinase	ENSP00000277120	decreased activity	increases	Cell death of oocytes	[homozygous, knockout]	not applicable	Mouse	not applicable	not applicable	causal	1	Inhibited
NTRK2	kinase	ENSP00000277120	increased activity	affects	Long-term potentiation	wild type	not applicable	Uncategorized	not applicable	not applicable	causal	2	Inhibited
NTRK2	kinase	ENSP00000277120	decreased activity	affects	Vision	[homozygous, knockout]	not applicable	Mouse	not applicable	not applicable	causal	1	Inhibited
NTRK2	kinase	ENSP00000277120	decreased activity	increases	Apoptosis of medium spiny neurons	[homozygous, knockout]	not applicable	Mouse	not applicable	not applicable	causal	1	Inhibited
NTRK2	kinase	ENSP00000277120	increased activity	increases	Outgrowth of membrane processes	wild type	not applicable	Mouse	not applicable	not applicable	causal	6	Inhibited
NTRK2	kinase	ENSP00000277120	increased activity	increases	Long term synaptic depression of dopaminergic neurons	wild type	not applicable	Mouse	not applicable	not applicable	causal	5	Inhibited
NTRK2	kinase	ENSP00000277120	increased activity	increases	Differentiation of neuroblastoma cell lines	wild type	not applicable	Human	not applicable	not applicable	causal	1	Inhibited
NTRK2	kinase	ENSP00000277120	decreased activity	affects	Abnormal morphology of dendrites	[homozygous, knockout]	not applicable	Mouse	not applicable	not applicable	causal	1	Inhibited
NTRK2	kinase	ENSP00000277120	decreased activity	decreases	Density of synapse	[homozygous, knockout]	not applicable	Mouse	not applicable	not applicable	causal	1	Inhibited
NTRK2	kinase	ENSP00000277120	decreased activity	increases	Apoptosis of hippocampal neurons	wild type	not applicable	Mouse	not applicable	not applicable	causal	1	Inhibited
NTRK2	kinase	ENSP00000277120	increased activity	decreases	Proliferation of embryonic cancer cell lines	wild type	not applicable	Human	not applicable	not applicable	causal	2	Inhibited
NTRK2	kinase	ENSP00000277120	increased activity	increases	Survival of retinal ganglion cells	wild type	not applicable	Uncategorized	not applicable	not applicable	causal	1	Inhibited
NTRK2	kinase	ENSP00000277120	decreased activity	affects	Abnormal morphology of vestibular ganglion	[homozygous, knockout]	not applicable	Mouse	not applicable	not applicable	causal	5	Inhibited
NTRK2	kinase	ENSP00000277120	increased activity	affects	Cell viability of neurons	wild type	not applicable	Uncategorized	not applicable	not applicable	causal	1	Inhibited
NTRK2	kinase	ENSP00000277120	increased activity	increases	Invasion of kidney cell lines	wild type	not applicable	Rat	not applicable	not applicable	causal	1	Inhibited
NTRK2	kinase	ENSP00000277120	decreased activity	decreases	Differentiation of granulosa cells	[homozygous, knockout]	not applicable	Mouse	not applicable	not applicable	causal	1	Inhibited
NTRK2	kinase	ENSP00000277120	increased activity	increases	Metastasis of kidney cell lines	wild type	not applicable	Mouse	not applicable	not applicable	causal	1	Inhibited
NTRK2	kinase	ENSP00000277120	decreased activity	affects	ALK rearrangement positive lung squamous cell carcinoma,Metastatic squamous cell lung cancer	wild type	not applicable	Human	not applicable	not applicable	correlation	1	Inhibited
NTRK2	kinase	ENSP00000277120	decreased activity	affects	Progressive advanced lung squamous cell carcinoma,Symptomatic stage advanced lung squamous cell carcinoma	wild type	not applicable	Human	not applicable	not applicable	correlation	6	Inhibited
NTRK2	kinase	ENSP00000277120	decreased activity	affects	Recurrent cervical squamous cell carcinoma	wild type	not applicable	Human	not applicable	not applicable	correlation	24	Inhibited
NTRK2	kinase	ENSP00000277120	decreased activity	affects	ALK rearrangement positive inflammatory myofibroblastic tumor,ALK translocation positive inflammatory myofibroblastic tumor,Inflammatory myofibroblastic tumor with ALK translocation	wild type	not applicable	Human	not applicable	not applicable	correlation	1	Inhibited
NTRK2	kinase	ENSP00000277120	decreased activity	affects	Formation of cerebellum	[homozygous, knockout]	not applicable	Mouse	not applicable	not applicable	causal	1	Inhibited
NTRK2	kinase	ENSP00000277120	decreased activity	affects	Asymptomatic stage advanced lung squamous cell carcinoma,Progressive advanced lung squamous cell carcinoma,Progressive ALK rearrangement positive lung squamous cell carcinoma	wild type	not applicable	Human	not applicable	not applicable	correlation	3	Inhibited
NTRK2	kinase	ENSP00000277120	increased activity	increases	Migration of kidney cell lines	wild type	not applicable	Rat	not applicable	not applicable	causal	1	Inhibited
NTRK2	kinase	ENSP00000277120	decreased activity	affects	Development of layer III	[homozygous, knockout]	not applicable	Mouse	not applicable	not applicable	causal	1	Inhibited
NTRK2	kinase	ENSP00000277120	decreased activity	affects	Advanced lung squamous cell carcinoma	wild type	not applicable	Human	not applicable	not applicable	correlation	17	Inhibited
NTRK2	kinase	ENSP00000277120	decreased activity	affects	Asymptomatic stage stage IV lung squamous cell carcinoma,Progressive ALK rearrangement positive lung squamous cell carcinoma,Progressive stage IV lung squamous cell carcinoma	wild type	not applicable	Human	not applicable	not applicable	correlation	3	Inhibited
NTRK2	kinase	ENSP00000277120	decreased activity	increases	Loss of pyramidal neurons	[homozygous, knockout]	not applicable	Mouse	not applicable	not applicable	causal	1	Inhibited
NTRK2	kinase	ENSP00000277120	increased activity	affects	Smoldering myeloma	wild type	not applicable	Human	not applicable	upregulation	correlation	1	Inhibited
NTRK2	kinase	ENSP00000277120	increased activity	affects	Development of retinal rods	wild type	not applicable	Mouse	not applicable	not applicable	causal	1	Inhibited
NTRK2	kinase	ENSP00000277120	increased activity	affects	Formation of endosomes	wild type	not applicable	Rat	not applicable	not applicable	causal	12	Inhibited
NTRK2	kinase	ENSP00000277120	increased activity	affects	Differentiation of neurons	wild type	not applicable	Mouse	not applicable	not applicable	causal	1	Inhibited
NTRK2	kinase	ENSP00000277120	decreased activity	affects	Loss of neurons	[heterozygous, knockout]	not applicable	Mouse	not applicable	not applicable	causal	1	Inhibited
NTRK2	kinase	ENSP00000277120	increased activity	increases	Sprouting of basal dendrites	wild type	not applicable	Uncategorized	not applicable	not applicable	causal	1	Inhibited
NTRK2	kinase	ENSP00000277120	increased activity	decreases	Cell death of neuroblastoma cell lines	wild type	not applicable	Human	not applicable	not applicable	causal	3	Inhibited
NTRK2	kinase	ENSP00000277120	decreased activity	decreases	Invasion of squamous cell carcinoma cell lines	wild type	not applicable	Human	not applicable	not applicable	causal	3	Inhibited
NTRK2	kinase	ENSP00000277120	decreased activity	affects	Innervation of sensory neurons	[homozygous, knockout]	not applicable	Mouse	not applicable	not applicable	causal	5	Inhibited
NTRK2	kinase	ENSP00000277120	increased activity	increases	Neuritogenesis	wild type	not applicable	Mouse	not applicable	not applicable	causal	1	Inhibited
NTRK2	kinase	ENSP00000277120	increased activity	decreases	Cell viability of hippocampal neurons	wild type	not applicable	Mouse	not applicable	not applicable	causal	1	Inhibited
NTRK2	kinase	ENSP00000277120	decreased activity	decreases	Memory consolidation	[homozygous, knockout]	not applicable	Mouse	not applicable	not applicable	causal	2	Inhibited
NTRK2	kinase	ENSP00000277120	decreased activity	increases	Apoptosis of cerebellar granule cell	[homozygous, knockout]	not applicable	Mouse	not applicable	not applicable	causal	2	Inhibited
NTRK2	kinase	ENSP00000277120	increased activity	decreases	Anoikis of prostate cancer cell lines	wild type	not applicable	Human	not applicable	not applicable	causal	1	Inhibited
NTRK2	kinase	ENSP00000277120	increased activity	increases	Outgrowth of filopodia	wild type	not applicable	Mouse	not applicable	not applicable	causal	5	Inhibited
NTRK2	kinase	ENSP00000277120	decreased activity	affects	Learning	[homozygous, knockout]	not applicable	Mouse	not applicable	not applicable	causal	1	Inhibited
NTRK2	kinase	ENSP00000277120	decreased activity	increases	Loss of noradrenergic neurons	[homozygous, knockout]	not applicable	Mouse	not applicable	not applicable	causal	1	Inhibited
NTRK2	kinase	ENSP00000277120	decreased activity	decreases	Quantity of Ca2+	wild type	not applicable	Rat	not applicable	not applicable	causal	1	Inhibited
NTRK2	kinase	ENSP00000277120	decreased activity	increases	Organismal death	[homozygous, knockout]	not applicable	Mouse	not applicable	not applicable	causal	5	Inhibited
NTRK2	kinase	ENSP00000277120	decreased activity	increases	Locomotion	[homozygous, knockout]	not applicable	Mouse	not applicable	not applicable	causal	1	Inhibited
NTRK2	kinase	ENSP00000277120	decreased activity	increases	Limb clasping	[homozygous, knockout]	not applicable	Mouse	not applicable	not applicable	causal	1	Inhibited
NTRK2	kinase	ENSP00000277120	increased activity	affects	Formation of lamellipodia	wild type	not applicable	Mouse	not applicable	not applicable	causal	1	Inhibited
NTRK2	kinase	ENSP00000277120	decreased activity	affects	Abnormal quantity of corticosterone	[heterozygous, knockout]	not applicable	Mouse	not applicable	not applicable	causal	1	Inhibited
NTRK2	kinase	ENSP00000277120	decreased activity	decreases	Long-term potentiation	[homozygous, knockout]	not applicable	Mouse	not applicable	not applicable	causal	1	Inhibited
NTRK2	kinase	ENSP00000277120	decreased activity	affects	Recurrent esophageal squamous cell carcinoma	wild type	not applicable	Human	not applicable	not applicable	correlation	24	Inhibited
NTRK2	kinase	ENSP00000277120	decreased activity	increases	Loss of medium spiny neurons	[homozygous, knockout]	not applicable	Mouse	not applicable	not applicable	causal	3	Inhibited
NTRK2	kinase	ENSP00000277120	decreased activity	affects	Advanced lung squamous cell carcinoma,ALK rearrangement positive lung squamous cell carcinoma	wild type	not applicable	Human	not applicable	not applicable	correlation	1	Inhibited
NTRK2	kinase	ENSP00000277120	increased activity	increases	Axonogenesis	wild type	not applicable	Rat	not applicable	not applicable	causal	1	Inhibited
NTRK2	kinase	ENSP00000277120	decreased activity	decreases	Regeneration of axons	[homozygous, knockout]	not applicable	Mouse	not applicable	not applicable	causal	2	Inhibited
NTRK2	kinase	ENSP00000277120	increased activity	increases	Outgrowth of neurites	wild type	not applicable	Uncategorized	not applicable	not applicable	causal	1	Inhibited
NTRK2	kinase	ENSP00000277120	decreased activity	increases	Loss of neurons	[homozygous, knockout]	not applicable	Mouse	not applicable	not applicable	causal	2	Inhibited
NTRK2	kinase	ENSP00000277120	decreased activity	affects	Development of nervous system	knockout	not applicable	Mouse	not applicable	not applicable	causal	1	Inhibited
NTRK2	kinase	ENSP00000277120	increased activity	affects	Tissue development	wild type	not applicable	Mouse	not applicable	not applicable	causal	1	Inhibited
NTRK2	kinase	ENSP00000277120	increased activity	affects	Formation of filopodia	wild type	not applicable	Uncategorized	not applicable	not applicable	causal	1	Inhibited
NTRK2	kinase	ENSP00000277120	decreased activity	decreases	Branching of axons	[homozygous, knockout]	not applicable	Mouse	not applicable	not applicable	causal	2	Inhibited
NTRK2	kinase	ENSP00000277120	increased activity	affects	Outgrowth of neurites	wild type	not applicable	Uncategorized	not applicable	not applicable	causal	1	Inhibited
NTRK2	kinase	ENSP00000277120	decreased activity	affects	Metastatic vulvar squamous cell carcinoma	wild type	not applicable	Human	not applicable	not applicable	correlation	12	Inhibited
NTRK2	kinase	ENSP00000277120	decreased activity	decreases	Migration of bone cancer cell lines	wild type	not applicable	Human	not applicable	not applicable	causal	1	Inhibited
NTRK2	kinase	ENSP00000277120	increased activity	affects	Lung squamous cell carcinoma	wild type	not applicable	Human	not applicable	upregulation	correlation	1	Inhibited
NTRK2	kinase	ENSP00000277120	increased activity	decreases	Apoptosis of neurons	wild type	not applicable	Rat	not applicable	not applicable	causal	1	Inhibited
NTRK2	kinase	ENSP00000277120	decreased activity	affects	Abnormal morphology of barrel cortex	[homozygous, knockout]	not applicable	Mouse	not applicable	not applicable	causal	2	Inhibited
NTRK2	kinase	ENSP00000277120	increased activity	increases	Metastasis of pancreatic cancer cell lines	wild type	not applicable	Mouse	not applicable	not applicable	causal	1	Inhibited
NTRK2	kinase	ENSP00000277120	decreased activity	affects	Arborization of pyramidal neurons	[homozygous, knockout]	not applicable	Mouse	not applicable	not applicable	causal	1	Inhibited
NTRK2	kinase	ENSP00000277120	decreased activity	increases	Loss of dorsal root ganglion cells	[homozygous, knockout]	not applicable	Mouse	not applicable	not applicable	causal	2	Inhibited
NTRK2	kinase	ENSP00000277120	decreased activity	decreases	Density of synaptic vesicles	[homozygous, knockout]	not applicable	Mouse	not applicable	not applicable	causal	1	Inhibited
NTRK2	kinase	ENSP00000277120	decreased activity	increases	Loss of nodose ganglion neurons	[homozygous, knockout]	not applicable	Mouse	not applicable	not applicable	causal	1	Inhibited
NTRK2	kinase	ENSP00000277120	decreased activity	decreases	Quantity of synapse	[heterozygous, knockout]	not applicable	Mouse	not applicable	not applicable	causal	1	Inhibited
NTRK2	kinase	ENSP00000277120	decreased activity	decreases	Long-term memory	wild type	not applicable	Mouse	not applicable	not applicable	causal	1	Inhibited
NTRK2	kinase	ENSP00000277120	increased activity	affects	Long-term potentiation of hippocampus	wild type	not applicable	Uncategorized	not applicable	not applicable	causal	1	Inhibited
NTRK2	kinase	ENSP00000277120	decreased activity	decreases	Long-term potentiation	[heterozygous, knockout]	not applicable	Mouse	not applicable	not applicable	causal	1	Inhibited
NTRK2	kinase	ENSP00000277120	decreased activity	increases	Retraction of dendrites	[homozygous, knockout]	not applicable	Mouse	not applicable	not applicable	causal	1	Inhibited
NTRK2	kinase	ENSP00000277120	increased activity	increases	Survival of Purkinje cells	wild type	not applicable	Uncategorized	not applicable	not applicable	causal	1	Inhibited
NTRK2	kinase	ENSP00000277120	decreased activity	decreases	Righting reflex	[homozygous, knockout]	not applicable	Mouse	not applicable	not applicable	causal	1	Inhibited
NTRK2	kinase	ENSP00000277120	increased activity	affects	Cell viability of endothelial cells	wild type	not applicable	Mouse	not applicable	not applicable	causal	1	Inhibited
NTRK2	kinase	ENSP00000277120	increased activity	decreases	Long-term potentiation of stratum oriens	wild type	not applicable	Rat	not applicable	not applicable	causal	1	Inhibited
NTRK2	kinase	ENSP00000277120	decreased activity	increases	Cell death	[homozygous, knockout]	not applicable	Mouse	not applicable	not applicable	causal	1	Inhibited
NTRK2	kinase	ENSP00000277120	decreased activity	increases	Apoptosis of neurons	wild type	not applicable	Mouse	not applicable	not applicable	causal	3	Inhibited
NTRK2	kinase	ENSP00000277120	increased activity	affects	MAPKKK cascade	wild type	not applicable	Rat	not applicable	not applicable	causal	1	Inhibited
NTRK2	kinase	ENSP00000277120	decreased activity	increases	Loss of trigeminal ganglion neurons	[homozygous, knockout]	not applicable	Mouse	not applicable	not applicable	causal	1	Inhibited
NTRK2	kinase	ENSP00000277120	increased activity	affects	Proliferation of neuronal cells	wild type	not applicable	Uncategorized	not applicable	not applicable	causal	1	Inhibited
NTRK2	kinase	ENSP00000277120	decreased activity	increases	Quantity of filopodia	[dominant, loss of function, nonsense]	not applicable	Mouse	not applicable	not applicable	causal	1	Inhibited
NTRK2	kinase	ENSP00000277120	decreased activity	increases	Neurodegeneration of pyramidal neurons	knockout	not applicable	Mouse	not applicable	not applicable	causal	1	Inhibited
NTRK2	kinase	ENSP00000277120	increased activity	affects	Plasticity of synapse	wild type	not applicable	Mouse	not applicable	not applicable	causal	1	Inhibited
NTRK2	kinase	ENSP00000277120	decreased activity	decreases	Epithelial-mesenchymal transition of prostate cancer cell lines	wild type	not applicable	Human	not applicable	not applicable	causal	1	Inhibited
NTRK2	kinase	ENSP00000277120	increased activity	affects	Asthma	wild type	not applicable	Human	not applicable	upregulation	correlation	1	Inhibited
NTRK2	kinase	ENSP00000277120	increased activity	increases	Sprouting of mechanosensory neurons	wild type	not applicable	Rat	not applicable	not applicable	causal	1	Inhibited
NTRK2	kinase	ENSP00000277120	decreased activity	affects	Abnormal morphology of somatic nervous system	[homozygous, knockout]	not applicable	Mouse	not applicable	not applicable	causal	2	Inhibited
NTRK2	kinase	ENSP00000277120	decreased activity	decreases	Fear conditioning	[homozygous, knockout]	not applicable	Mouse	not applicable	not applicable	causal	1	Inhibited
NTRK2	kinase	ENSP00000277120	increased activity	increases	Cell death of cortical neurons	wild type	not applicable	Rat	not applicable	not applicable	causal	1	Inhibited
NTRK2	kinase	ENSP00000277120	increased activity	increases	Cell death of hippocampal neurons	wild type	not applicable	Uncategorized	not applicable	not applicable	causal	1	Inhibited
NTRK2	kinase	ENSP00000277120	increased activity	increases	Dendritic growth/branching	wild type	not applicable	Rat	not applicable	not applicable	causal	1	Inhibited
NTRK2	kinase	ENSP00000277120	decreased activity	affects	Asymptomatic stage advanced lung squamous cell carcinoma,Progressive advanced lung squamous cell carcinoma	wild type	not applicable	Human	not applicable	not applicable	correlation	6	Inhibited
NTRK2	kinase	ENSP00000277120	decreased activity	increases	Apoptosis of cortical neurons	[homozygous, knockout]	not applicable	Mouse	not applicable	not applicable	causal	1	Inhibited
NTRK2	kinase	ENSP00000277120	decreased activity	increases	Cell death of hippocampal neurons	wild type	not applicable	Mouse	not applicable	not applicable	causal	1	Inhibited
NTRK2	kinase	ENSP00000277120	decreased activity	increases	Apoptosis	[homozygous, knockout]	not applicable	Mouse	not applicable	not applicable	causal	7	Inhibited
NTRK2	kinase	ENSP00000277120	increased activity	affects	Monoclonal gammopathy of undertermined significance	wild type	not applicable	Human	not applicable	upregulation	correlation	1	Inhibited
NTRK2	kinase	ENSP00000277120	decreased activity	decreases	Cell proliferation of brain cancer cell lines	wild type	not applicable	Human	not applicable	not applicable	causal	1	Inhibited
NTRK2	kinase	ENSP00000277120	decreased activity	affects	Multisystem Langerhans cell histiocytosis	wild type	not applicable	Human	not applicable	not applicable	correlation	24	Inhibited
NTRK2	kinase	ENSP00000277120	decreased activity	affects	Progressive ALK rearrangement positive lung squamous cell carcinoma,Progressive stage IV lung squamous cell carcinoma,Symptomatic stage stage IV lung squamous cell carcinoma	wild type	not applicable	Human	not applicable	not applicable	correlation	3	Inhibited
NTRK2	kinase	ENSP00000277120	decreased activity	decreases	Colony formation of cells	wild type	not applicable	Human	not applicable	not applicable	causal	1	Inhibited
NTRK2	kinase	ENSP00000277120	decreased activity	decreases	Loss of neurons	wild type	not applicable	Mouse	not applicable	not applicable	causal	1	Inhibited
NTRK2	kinase	ENSP00000277120	decreased activity	increases	Loss of motor neurons	[loss of function, null mutation]	not applicable	Mouse	not applicable	not applicable	causal	1	Inhibited
NTRK2	kinase	ENSP00000277120	decreased activity	increases	Apoptosis of hippocampal neurons	[homozygous, knockout]	not applicable	Mouse	not applicable	not applicable	causal	2	Inhibited
NTRK2	kinase	ENSP00000277120	decreased activity	affects	Vibrissae reflex	[homozygous, knockout]	not applicable	Mouse	not applicable	not applicable	causal	1	Inhibited
NTRK2	kinase	ENSP00000277120	decreased activity	affects	Histiocytosis-lymphadenopathy plus syndrome	wild type	not applicable	Human	not applicable	not applicable	correlation	24	Inhibited
NTRK2	kinase	ENSP00000277120	decreased activity	increases	Neonatal death	[homozygous, knockout]	not applicable	Mouse	not applicable	not applicable	causal	1	Inhibited
NTRK2	kinase	ENSP00000277120	increased activity	decreases	Sprouting of serotonergic neurons	wild type	not applicable	Rat	not applicable	not applicable	causal	1	Inhibited
NTRK2	kinase	ENSP00000277120	increased activity	increases	Inhibition of dopaminergic neurons,Suppression of neurons	wild type	not applicable	Mouse	not applicable	not applicable	causal	2	Inhibited
NTRK2	kinase	ENSP00000277120	decreased activity	decreases	Quantity of dopaminergic amacrine cells	[homozygous, loss of function, null mutation]	not applicable	Mouse	not applicable	not applicable	causal	1	Inhibited
NTRK2	kinase	ENSP00000277120	increased activity	increases	Release of dopamine	wild type	not applicable	Uncategorized	not applicable	not applicable	causal	1	Inhibited
NTRK2	kinase	ENSP00000277120	decreased activity	increases	Loss of sensory neurons	[homozygous, knockout]	not applicable	Mouse	not applicable	not applicable	causal	1	Inhibited
NTRK2	kinase	ENSP00000277120	decreased activity	affects	Abnormal morphology of optic nerve	[homozygous, knockout]	not applicable	Mouse	not applicable	not applicable	causal	1	Inhibited
NTRK2	kinase	ENSP00000277120	decreased activity	decreases	Learning	knockout	not applicable	Mouse	not applicable	not applicable	causal	1	Inhibited
NTRK2	kinase	ENSP00000277120	decreased activity	decreases	Movement of filopodia	[dominant, loss of function]	not applicable	Uncategorized	not applicable	not applicable	causal	1	Inhibited
NTRK2	kinase	ENSP00000277120	increased activity	affects	Development of cerebral cortex	wild type	not applicable	Mouse	not applicable	not applicable	causal	1	Inhibited
JAG1	growth factor	ENSP00000254958	decreased activity,increased activity	affects,decreases,increases	Abnormal morphology of eye,Abnormal morphology of pupil,Abnormal morphology of subventricular zone,Activation of DNA endogenous promoter,Adhesion of cell-associated matrix,Adhesion of fibroblast cell lines,Apoptosis,Apoptosis of carcinoma cell lines,Apoptosis of lung cancer cell lines,Apoptosis of tumor cell lines,Apoptosis of tumor cells,Attachment of embryonic cell lines,Attachment of endometri…	heterozygous,homozygous,knockout,wild type	not applicable	Human,Mouse,Uncategorized,Rat	not applicable	not applicable,upregulation	causal,correlation	129	Inhibited
JAG1	growth factor	ENSP00000254958	decreased activity	decreases	Attachment of embryonic cell lines,Attachment of endometrial cancer cell lines	wild type	not applicable	Human	not applicable	not applicable	causal	1	Inhibited
JAG1	growth factor	ENSP00000254958	increased activity	decreases	Proliferation of naive T lymphocytes	wild type	not applicable	Rat	not applicable	not applicable	causal	1	Inhibited
JAG1	growth factor	ENSP00000254958	increased activity	increases	Growth of ovarian follicle	wild type	not applicable	Mouse	not applicable	not applicable	causal	1	Inhibited
JAG1	growth factor	ENSP00000254958	increased activity	decreases	Apoptosis of tumor cells	wild type	not applicable	Human	not applicable	not applicable	causal	1	Inhibited
JAG1	growth factor	ENSP00000254958	increased activity	affects	Development of inner ear	wild type	not applicable	Mouse	not applicable	not applicable	causal	1	Inhibited
JAG1	growth factor	ENSP00000254958	increased activity	increases	Activation of DNA endogenous promoter,Transcription of RNA	wild type	not applicable	Mouse	not applicable	not applicable	causal	1	Inhibited
JAG1	growth factor	ENSP00000254958	increased activity	increases	Transcription of RNA	wild type	not applicable	Uncategorized	not applicable	not applicable	causal	1	Inhibited
JAG1	growth factor	ENSP00000254958	increased activity	increases	Differentiation of osteoblasts	wild type	not applicable	Mouse	not applicable	not applicable	causal	1	Inhibited
JAG1	growth factor	ENSP00000254958	increased activity	affects	Morphogenesis of epithelial tissue	wild type	not applicable	Mouse	not applicable	not applicable	causal	1	Inhibited
JAG1	growth factor	ENSP00000254958	increased activity	decreases	Differentiation of endothelial cells	wild type	not applicable	Mouse	not applicable	not applicable	causal	1	Inhibited
JAG1	growth factor	ENSP00000254958	increased activity	increases	Proliferation of granulosa cells	wild type	not applicable	Mouse	not applicable	not applicable	causal	1	Inhibited
JAG1	growth factor	ENSP00000254958	increased activity	increases	Development of bone marrow precursor cells	wild type	not applicable	Mouse	not applicable	not applicable	causal	1	Inhibited
JAG1	growth factor	ENSP00000254958	increased activity	increases	Proliferation of fibroblast cell lines	wild type	not applicable	Mouse	not applicable	not applicable	causal	1	Inhibited
JAG1	growth factor	ENSP00000254958	increased activity	decreases	Differentiation of neurons	wild type	not applicable	Mouse	not applicable	not applicable	causal	1	Inhibited
JAG1	growth factor	ENSP00000254958	increased activity	increases	Cell viability of colorectal cancer cell lines	wild type	not applicable	Human	not applicable	not applicable	causal	2	Inhibited
JAG1	growth factor	ENSP00000254958	increased activity	increases	Differentiation of osteoblasts	wild type	not applicable	Uncategorized	not applicable	not applicable	causal	1	Inhibited
JAG1	growth factor	ENSP00000254958	increased activity	affects	Juvenile dermatomyositis	wild type	not applicable	Human	not applicable	upregulation	correlation	1	Inhibited
JAG1	growth factor	ENSP00000254958	increased activity	increases	Differentiation of endothelial cells	wild type	not applicable	Uncategorized	not applicable	not applicable	causal	1	Inhibited
JAG1	growth factor	ENSP00000254958	increased activity	affects	Differentiation of auditory hair cells	wild type	not applicable	Mouse	not applicable	not applicable	causal	1	Inhibited
JAG1	growth factor	ENSP00000254958	decreased activity	increases	Quantity of hair cells	wild type	not applicable	Rat	not applicable	not applicable	causal	1	Inhibited
JAG1	growth factor	ENSP00000254958	increased activity	decreases	Differentiation of stem cells	wild type	not applicable	Human	not applicable	not applicable	causal	1	Inhibited
JAG1	growth factor	ENSP00000254958	increased activity	affects	Differentiation of neurons	wild type	not applicable	Mouse	not applicable	not applicable	causal	1	Inhibited
JAG1	growth factor	ENSP00000254958	decreased activity	decreases	Formation of Hensen's cells	[homozygous, knockout]	not applicable	Mouse	not applicable	not applicable	causal	2	Inhibited
JAG1	growth factor	ENSP00000254958	increased activity	increases	Proliferation of glioma cells	wild type	not applicable	Human	not applicable	not applicable	causal	1	Inhibited
JAG1	growth factor	ENSP00000254958	increased activity	decreases	Adhesion of cell-associated matrix	wild type	not applicable	Human	not applicable	not applicable	causal	1	Inhibited
JAG1	growth factor	ENSP00000254958	increased activity	decreases	Adhesion of fibroblast cell lines	wild type	not applicable	Mouse	not applicable	not applicable	causal	1	Inhibited
JAG1	growth factor	ENSP00000254958	increased activity	increases	Binding of DNA endogenous promoter	wild type	not applicable	Rat	not applicable	not applicable	causal	1	Inhibited
JAG1	growth factor	ENSP00000254958	increased activity	affects	Cytostasis of keratinocyte cancer cell lines	wild type	not applicable	Human	not applicable	not applicable	causal	1	Inhibited
JAG1	growth factor	ENSP00000254958	increased activity	increases	Proliferation of multilineage progenitor cells	wild type	not applicable	Human	not applicable	not applicable	causal	1	Inhibited
JAG1	growth factor	ENSP00000254958	increased activity	increases	Differentiation of thymocytes	wild type	not applicable	Human	not applicable	not applicable	causal	1	Inhibited
JAG1	growth factor	ENSP00000254958	increased activity	decreases	Differentiation of fibroblast cell lines	wild type	not applicable	Mouse	not applicable	not applicable	causal	3	Inhibited
JAG1	growth factor	ENSP00000254958	decreased activity	increases	Apoptosis of carcinoma cell lines,Apoptosis of lung cancer cell lines	wild type	not applicable	Human	not applicable	not applicable	causal	3	Inhibited
JAG1	growth factor	ENSP00000254958	increased activity	increases	Proliferative capacity of regulatory T lymphocytes	wild type	not applicable	Mouse	not applicable	not applicable	causal	1	Inhibited
JAG1	growth factor	ENSP00000254958	decreased activity	decreases	Attachment of embryonic cell lines	wild type	not applicable	Human	not applicable	not applicable	causal	1	Inhibited
JAG1	growth factor	ENSP00000254958	decreased activity	increases	Organismal death	[homozygous, knockout]	not applicable	Mouse	not applicable	not applicable	causal	2	Inhibited
JAG1	growth factor	ENSP00000254958	decreased activity	affects	Abnormal morphology of subventricular zone	[heterozygous, knockout]	not applicable	Mouse	not applicable	not applicable	causal	1	Inhibited
JAG1	growth factor	ENSP00000254958	increased activity	increases	Frequency of regulatory T lymphocytes	wild type	not applicable	Mouse	not applicable	not applicable	causal	4	Inhibited
JAG1	growth factor	ENSP00000254958	increased activity	increases	Differentiation of osteoclasts	wild type	not applicable	Uncategorized	not applicable	not applicable	causal	1	Inhibited
JAG1	growth factor	ENSP00000254958	increased activity	increases	Proliferation of tumor cells	wild type	not applicable	Human	not applicable	not applicable	causal	1	Inhibited
JAG1	growth factor	ENSP00000254958	increased activity	increases	Proliferation of thymocytes	wild type	not applicable	Human	not applicable	not applicable	causal	1	Inhibited
JAG1	growth factor	ENSP00000254958	increased activity	increases	Onset of differentiation of keratinocyte cancer cell lines	wild type	not applicable	Human	not applicable	not applicable	causal	1	Inhibited
JAG1	growth factor	ENSP00000254958	increased activity	increases	Proliferation of neurosphere cells	wild type	not applicable	Human	not applicable	not applicable	causal	1	Inhibited
JAG1	growth factor	ENSP00000254958	increased activity	decreases	Apoptosis	wild type	not applicable	Uncategorized	not applicable	not applicable	causal	1	Inhibited
JAG1	growth factor	ENSP00000254958	increased activity	affects	Differentiation of neuroendocrine cells	wild type	not applicable	Mouse	not applicable	not applicable	causal	1	Inhibited
JAG1	growth factor	ENSP00000254958	decreased activity	affects	Abnormal morphology of eye	[heterozygous, knockout]	not applicable	Mouse	not applicable	not applicable	causal	1	Inhibited
JAG1	growth factor	ENSP00000254958	decreased activity	decreases	Injury of alveolar type I cells	wild type	not applicable	Mouse	not applicable	not applicable	causal	1	Inhibited
JAG1	growth factor	ENSP00000254958	increased activity	increases	Transformation of kidney cell lines	wild type	not applicable	Rat	not applicable	not applicable	causal	1	Inhibited
JAG1	growth factor	ENSP00000254958	decreased activity	decreases	Differentiation of vascular smooth muscle	wild type	not applicable	Uncategorized	not applicable	not applicable	causal	1	Inhibited
JAG1	growth factor	ENSP00000254958	decreased activity	decreases	Development of breast cancer cell lines,Development of organoid	wild type	not applicable	Human	not applicable	not applicable	causal	1	Inhibited
JAG1	growth factor	ENSP00000254958	increased activity	decreases	Migration of cells	wild type	not applicable	Human	not applicable	not applicable	causal	1	Inhibited
JAG1	growth factor	ENSP00000254958	decreased activity	affects	Cardiogenesis	[heterozygous, knockout]	not applicable	Mouse	not applicable	not applicable	causal	1	Inhibited
JAG1	growth factor	ENSP00000254958	decreased activity	decreases	Proliferation of neurosphere cells	wild type	not applicable	[Human, Mouse]	not applicable	not applicable	causal	1	Inhibited
JAG1	growth factor	ENSP00000254958	increased activity	increases	Proliferation of cells	wild type	not applicable	Uncategorized	not applicable	not applicable	causal	2	Inhibited
JAG1	growth factor	ENSP00000254958	decreased activity	increases	Organismal death	[heterozygous, knockout]	not applicable	Mouse	not applicable	not applicable	causal	1	Inhibited
JAG1	growth factor	ENSP00000254958	increased activity	decreases	Cell proliferation of T lymphocytes	wild type	not applicable	Rat	not applicable	not applicable	causal	2	Inhibited
JAG1	growth factor	ENSP00000254958	increased activity	decreases	Migration of fibroblast cell lines	wild type	not applicable	Mouse	not applicable	not applicable	causal	2	Inhibited
JAG1	growth factor	ENSP00000254958	increased activity	increases	Cell survival	wild type	not applicable	Uncategorized	not applicable	not applicable	causal	1	Inhibited
JAG1	growth factor	ENSP00000254958	increased activity	increases	Quantity of regulatory T lymphocytes	wild type	not applicable	Mouse	not applicable	not applicable	causal	3	Inhibited
JAG1	growth factor	ENSP00000254958	decreased activity	decreases	Cell proliferation of tumor cell lines	wild type	not applicable	Human	not applicable	not applicable	causal	6	Inhibited
JAG1	growth factor	ENSP00000254958	increased activity	increases	Formation of focal adhesions	wild type	not applicable	Mouse	not applicable	not applicable	causal	1	Inhibited
JAG1	growth factor	ENSP00000254958	increased activity	increases	Activation of DNA endogenous promoter,Transcription of RNA	wild type	not applicable	Human	not applicable	not applicable	causal	1	Inhibited
JAG1	growth factor	ENSP00000254958	increased activity	decreases	Differentiation of adipocytes	wild type	not applicable	Mouse	not applicable	not applicable	causal	1	Inhibited
JAG1	growth factor	ENSP00000254958	decreased activity	affects	Abnormal morphology of pupil	[heterozygous, knockout]	not applicable	Mouse	not applicable	not applicable	causal	1	Inhibited
JAG1	growth factor	ENSP00000254958	increased activity	increases	Invasion of tumor cell lines	wild type	not applicable	Uncategorized	not applicable	not applicable	causal	1	Inhibited
JAG1	growth factor	ENSP00000254958	increased activity	decreases	Cell-cell adhesion	wild type	not applicable	Human	not applicable	not applicable	causal	1	Inhibited
JAG1	growth factor	ENSP00000254958	decreased activity	decreases	Epithelial-mesenchymal transition of keratinocyte cancer cell lines	wild type	not applicable	Human	not applicable	not applicable	causal	1	Inhibited
JAG1	growth factor	ENSP00000254958	increased activity	affects	Proliferation of cells	wild type	not applicable	Rat	not applicable	not applicable	causal	1	Inhibited
JAG1	growth factor	ENSP00000254958	increased activity	affects	Proliferation of epithelial cells	wild type	not applicable	Mouse	not applicable	not applicable	causal	1	Inhibited
JAG1	growth factor	ENSP00000254958	decreased activity	affects	Opacity of cornea	[heterozygous, knockout]	not applicable	Mouse	not applicable	not applicable	causal	1	Inhibited
JAG1	growth factor	ENSP00000254958	decreased activity	decreases	Mineralization of bone marrow stromal cells	[homozygous, knockout]	not applicable	Mouse	not applicable	not applicable	causal	1	Inhibited
JAG1	growth factor	ENSP00000254958	decreased activity	increases	Collagen-induced arthritis	wild type	not applicable	Mouse	not applicable	not applicable	causal	1	Inhibited
JAG1	growth factor	ENSP00000254958	decreased activity	affects	Morphogenesis of epithelial cells	[heterozygous, knockout]	not applicable	Mouse	not applicable	not applicable	causal	1	Inhibited
JAG1	growth factor	ENSP00000254958	increased activity	decreases	Formation of actin stress fibers	wild type	not applicable	Mouse	not applicable	not applicable	causal	1	Inhibited
JAG1	growth factor	ENSP00000254958	decreased activity	increases	Experimental autoimmune encephalomyelitis	wild type	not applicable	Mouse	not applicable	not applicable	causal	1	Inhibited
JAG1	growth factor	ENSP00000254958	increased activity	affects	Formation of focal adhesions	wild type	not applicable	Mouse	not applicable	not applicable	causal	1	Inhibited
JAG1	growth factor	ENSP00000254958	increased activity	increases	Myelopoiesis	wild type	not applicable	Mouse	not applicable	not applicable	causal	1	Inhibited
JAG1	growth factor	ENSP00000254958	decreased activity	decreases	Growth of organism	[heterozygous, knockout]	not applicable	Mouse	not applicable	not applicable	causal	1	Inhibited
JAG1	growth factor	ENSP00000254958	increased activity	increases	Expression of RNA,Transcription	wild type	not applicable	Rat	not applicable	not applicable	causal	1	Inhibited
JAG1	growth factor	ENSP00000254958	decreased activity	decreases	Specification of sensory progenitor cells	[homozygous, knockout]	not applicable	Mouse	not applicable	not applicable	causal	1	Inhibited
JAG1	growth factor	ENSP00000254958	decreased activity	decreases	Proliferation of neurosphere cells	wild type	not applicable	Human	not applicable	not applicable	causal	1	Inhibited
JAG1	growth factor	ENSP00000254958	decreased activity	decreases	M2 polarization of monocyte-derived macrophages	wild type	not applicable	Human	not applicable	not applicable	causal	1	Inhibited
JAG1	growth factor	ENSP00000254958	increased activity	decreases	Experimental autoimmune encephalomyelitis	wild type	not applicable	Mouse	not applicable	not applicable	causal	1	Inhibited
JAG1	growth factor	ENSP00000254958	decreased activity	increases	Proliferation of granulosa cells	wild type	not applicable	Mouse	not applicable	not applicable	causal	2	Inhibited
JAG1	growth factor	ENSP00000254958	decreased activity	decreases	Morphogenesis of ciliary body	[homozygous, knockout]	not applicable	Mouse	not applicable	not applicable	causal	1	Inhibited
JAG1	growth factor	ENSP00000254958	decreased activity	decreases	Proliferation of cells	wild type	not applicable	Mouse	not applicable	not applicable	causal	1	Inhibited
JAG1	growth factor	ENSP00000254958	increased activity	increases	Cell proliferation of colorectal cancer cell lines	wild type	not applicable	Human	not applicable	not applicable	causal	1	Inhibited
JAG1	growth factor	ENSP00000254958	increased activity	increases	Proliferation of intestinal cell lines	wild type	not applicable	Rat	not applicable	not applicable	causal	1	Inhibited
JAG1	growth factor	ENSP00000254958	increased activity	decreases	Dendropoiesis	wild type	not applicable	Uncategorized	not applicable	not applicable	causal	1	Inhibited
JAG1	growth factor	ENSP00000254958	increased activity	decreases	Proliferation of memory T lymphocytes	wild type	not applicable	Rat	not applicable	not applicable	causal	1	Inhibited
JAG1	growth factor	ENSP00000254958	increased activity	affects	Development of intercellular junctions	wild type	not applicable	Mouse	not applicable	not applicable	causal	1	Inhibited
JAG1	growth factor	ENSP00000254958	increased activity	affects	Differentiation of auditory hair cells	wild type	not applicable	Rat	not applicable	not applicable	causal	1	Inhibited
JAG1	growth factor	ENSP00000254958	increased activity	affects	Morphogenesis of organ	wild type	not applicable	Mouse	not applicable	not applicable	causal	1	Inhibited
JAG1	growth factor	ENSP00000254958	increased activity	increases	Inflammation	wild type	not applicable	Mouse	not applicable	not applicable	causal	1	Inhibited
JAG1	growth factor	ENSP00000254958	decreased activity	decreases	Cell viability of ovarian cancer cell lines	wild type	not applicable	Human	not applicable	not applicable	causal	3	Inhibited
JAG1	growth factor	ENSP00000254958	increased activity	increases	Transcription of RNA	wild type	not applicable	Mouse	not applicable	not applicable	causal	1	Inhibited
JAG1	growth factor	ENSP00000254958	decreased activity	increases	Apoptosis of tumor cell lines	wild type	not applicable	Human	not applicable	not applicable	causal	7	Inhibited
JAG1	growth factor	ENSP00000254958	decreased activity	affects	Development of vascular smooth muscle	[homozygous, knockout]	not applicable	Mouse	not applicable	not applicable	causal	3	Inhibited
JAG1	growth factor	ENSP00000254958	decreased activity	affects	Differentiation of epithelial cells	[heterozygous, knockout]	not applicable	Mouse	not applicable	not applicable	causal	1	Inhibited
SIRT3	enzyme	NP_001357239.1	decreased activity,increased activity	affects,decreases,increases	Accumulation of C18-ceramide,Accumulation of sphingolipid,Activation of nervous tissue cell lines,ADP ribosylation of protein,Aerobic respiration of cells,Apoptosis of hepatoma cell lines,Apoptosis of liver cell lines,Apoptosis of pancreatic cancer cell lines,Auditory brainstem response,Carbonylation of protein,Cell death,Cell death of embryonic cell lines,Cell death of epithelial cell lines,Cell…	heterozygous,homozygous,knockout,loss of function,wild type	not applicable	Mouse,Human,Uncategorized,Rat	not applicable	downregulation,not applicable,upregulation	causal,correlation	102	Inhibited
SIRT3	enzyme	NP_001357239.1	decreased activity	decreases	Apoptosis of liver cell lines	wild type	not applicable	Human	not applicable	not applicable	causal	1	Inhibited
SIRT3	enzyme	NP_001357239.1	decreased activity	decreases	Accumulation of C18-ceramide	knockout	not applicable	Mouse	not applicable	not applicable	causal	1	Inhibited
SIRT3	enzyme	NP_001357239.1	increased activity	decreases	Production of reactive oxygen species	wild type	not applicable	Human	not applicable	not applicable	causal	1	Inhibited
SIRT3	enzyme	NP_001357239.1	decreased activity	increases	Quantity of reactive oxygen species	wild type	not applicable	Mouse	not applicable	not applicable	causal	1	Inhibited
SIRT3	enzyme	NP_001357239.1	decreased activity	increases	Concentration of triacylglycerol	[homozygous, knockout]	not applicable	Mouse	not applicable	not applicable	causal	3	Inhibited
SIRT3	enzyme	NP_001357239.1	decreased activity	increases	Cell proliferation of lymphoma cell lines	wild type	not applicable	Human	not applicable	not applicable	causal	2	Inhibited
SIRT3	enzyme	NP_001357239.1	increased activity	decreases	Metastasis of breast cancer cell lines	wild type	not applicable	Mouse	not applicable	not applicable	causal	1	Inhibited
SIRT3	enzyme	NP_001357239.1	increased activity	increases	Deacetylation of protein	wild type	not applicable	Uncategorized	not applicable	not applicable	causal	1	Inhibited
SIRT3	enzyme	NP_001357239.1	increased activity	decreases	Cell proliferation of hepatoma cell lines	wild type	not applicable	Human	not applicable	not applicable	causal	4	Inhibited
SIRT3	enzyme	NP_001357239.1	increased activity	increases	Cell death of embryonic cell lines,Cell death of epithelial cell lines,Cell death of kidney cell lines	wild type	not applicable	Human	not applicable	not applicable	causal	2	Inhibited
SIRT3	enzyme	NP_001357239.1	increased activity	affects	Quantity of reactive oxygen species	wild type	not applicable	Uncategorized	not applicable	upregulation	causal	1	Inhibited
SIRT3	enzyme	NP_001357239.1	decreased activity	increases	Concentration of creatine	[homozygous, knockout]	not applicable	Mouse	not applicable	not applicable	causal	1	Inhibited
SIRT3	enzyme	NP_001357239.1	increased activity	affects	Production of ketone body	wild type	not applicable	Uncategorized	not applicable	not applicable	causal	1	Inhibited
SIRT3	enzyme	NP_001357239.1	decreased activity	increases	Steatohepatitis	knockout	not applicable	Mouse	not applicable	not applicable	causal	1	Inhibited
SIRT3	enzyme	NP_001357239.1	increased activity	affects	Deacetylation of protein	wild type	not applicable	Mouse	not applicable	not applicable	causal	1	Inhibited
SIRT3	enzyme	NP_001357239.1	decreased activity	increases	Activation of nervous tissue cell lines	wild type	not applicable	Human	not applicable	not applicable	causal	1	Inhibited
SIRT3	enzyme	NP_001357239.1	decreased activity	increases	Proliferation of B-lymphocyte derived cell lines	wild type	not applicable	Human	not applicable	not applicable	causal	1	Inhibited
SIRT3	enzyme	NP_001357239.1	decreased activity	decreases	Secretion of progesterone	wild type	not applicable	Human	not applicable	not applicable	causal	1	Inhibited
SIRT3	enzyme	NP_001357239.1	decreased activity	affects	Chronic lymphocytic leukemia	wild type	not applicable	Human	not applicable	downregulation	correlation	1	Inhibited
SIRT3	enzyme	NP_001357239.1	increased activity	decreases	Cell division process of bladder cancer cell lines,Growth arrest	wild type	not applicable	Human	not applicable	not applicable	causal	1	Inhibited
SIRT3	enzyme	NP_001357239.1	decreased activity	increases	Generation of reactive oxygen species	wild type	not applicable	Human	not applicable	not applicable	causal	1	Inhibited
SIRT3	enzyme	NP_001357239.1	increased activity	decreases	Production of reactive oxygen species	wild type	not applicable	Uncategorized	not applicable	upregulation	causal	1	Inhibited
SIRT3	enzyme	NP_001357239.1	increased activity	decreases	Proliferation of pancreatic cancer cell lines	wild type	not applicable	Human	not applicable	not applicable	causal	1	Inhibited
SIRT3	enzyme	NP_001357239.1	increased activity	decreases	Organismal death	wild type	not applicable	Mouse	not applicable	not applicable	causal	1	Inhibited
SIRT3	enzyme	NP_001357239.1	decreased activity	increases	Organismal death	[heterozygous, knockout, loss of function]	not applicable	Mouse	not applicable	not applicable	causal	2	Inhibited
SIRT3	enzyme	NP_001357239.1	decreased activity	decreases	Cell death of embryonic cell lines,Cell death of epithelial cell lines,Cell death of kidney cell lines	wild type	not applicable	Human	not applicable	not applicable	causal	1	Inhibited
SIRT3	enzyme	NP_001357239.1	increased activity	decreases	Concentration of triacylglycerol	wild type	not applicable	Mouse	not applicable	not applicable	causal	1	Inhibited
SIRT3	enzyme	NP_001357239.1	decreased activity	increases	Concentration of succinic acid	wild type	not applicable	Human	not applicable	not applicable	causal	1	Inhibited
SIRT3	enzyme	NP_001357239.1	decreased activity	decreases	Concentration of ATP	wild type	not applicable	Uncategorized	not applicable	not applicable	causal	1	Inhibited
SIRT3	enzyme	NP_001357239.1	decreased activity	increases	Cell death of oligodendrocytes	wild type	not applicable	Uncategorized	not applicable	not applicable	causal	2	Inhibited
SIRT3	enzyme	NP_001357239.1	increased activity	increases	Differentiation of adipocytes,Differentiation of bone marrow stromal cells	wild type	not applicable	Mouse	not applicable	not applicable	causal	1	Inhibited
SIRT3	enzyme	NP_001357239.1	decreased activity	increases	Proliferation of liver cell lines	wild type	not applicable	Human	not applicable	not applicable	causal	1	Inhibited
SIRT3	enzyme	NP_001357239.1	decreased activity	decreases	Generation of reactive oxygen species	knockout	not applicable	Mouse	not applicable	not applicable	causal	1	Inhibited
SIRT3	enzyme	NP_001357239.1	increased activity	increases	Apoptosis of hepatoma cell lines	wild type	not applicable	Human	not applicable	not applicable	causal	5	Inhibited
SIRT3	enzyme	NP_001357239.1	increased activity	decreases	Concentration of lipid	wild type	not applicable	Mouse	not applicable	not applicable	causal	1	Inhibited
SIRT3	enzyme	NP_001357239.1	increased activity	increases	Cellular respiration	wild type	not applicable	Uncategorized	not applicable	not applicable	causal	1	Inhibited
SIRT3	enzyme	NP_001357239.1	decreased activity	decreases	Accumulation of sphingolipid	knockout	not applicable	Mouse	not applicable	not applicable	causal	2	Inhibited
SIRT3	enzyme	NP_001357239.1	increased activity	increases	Cellular respiration	wild type	not applicable	Rat	not applicable	not applicable	causal	1	Inhibited
SIRT3	enzyme	NP_001357239.1	decreased activity	affects	Cellular respiration	[homozygous, knockout]	not applicable	Mouse	not applicable	not applicable	causal	1	Inhibited
SIRT3	enzyme	NP_001357239.1	increased activity	increases	Secretion of hydrocortisone	wild type	not applicable	Uncategorized	not applicable	not applicable	causal	1	Inhibited
SIRT3	enzyme	NP_001357239.1	decreased activity	increases	Insulin sensitivity	[homozygous, knockout]	not applicable	Mouse	not applicable	not applicable	causal	1	Inhibited
SIRT3	enzyme	NP_001357239.1	decreased activity	decreases	Quantity of C18-ceramide	knockout	not applicable	Mouse	not applicable	not applicable	causal	1	Inhibited
SIRT3	enzyme	NP_001357239.1	increased activity	increases	Quantity of cardiolipin	wild type	not applicable	Rat	not applicable	not applicable	causal	1	Inhibited
SIRT3	enzyme	NP_001357239.1	decreased activity	affects	Cell death	wild type	not applicable	Uncategorized	not applicable	not applicable	causal	1	Inhibited
SIRT3	enzyme	NP_001357239.1	decreased activity	affects	Mantle cell lymphoma,Organismal death	wild type	not applicable	Human	not applicable	downregulation	correlation	1	Inhibited
SIRT3	enzyme	NP_001357239.1	decreased activity	decreases	Concentration of triacylglycerol	[homozygous, knockout]	not applicable	Mouse	not applicable	not applicable	causal	1	Inhibited
SIRT3	enzyme	NP_001357239.1	decreased activity	decreases	Quantity of C24:1-ceramide	knockout	not applicable	Mouse	not applicable	not applicable	causal	1	Inhibited
SIRT3	enzyme	NP_001357239.1	increased activity	increases	Glucose tolerance	wild type	not applicable	Mouse	not applicable	not applicable	causal	1	Inhibited
SIRT3	enzyme	NP_001357239.1	increased activity	affects	Aerobic respiration of cells	wild type	not applicable	Human	not applicable	not applicable	causal	1	Inhibited
SIRT3	enzyme	NP_001357239.1	decreased activity	increases	Oxidative stress response of skeletal muscle	[homozygous, knockout]	not applicable	Mouse	not applicable	not applicable	causal	1	Inhibited
SIRT3	enzyme	NP_001357239.1	decreased activity	increases	Apoptosis of pancreatic cancer cell lines	wild type	not applicable	Rat	not applicable	not applicable	causal	1	Inhibited
SIRT3	enzyme	NP_001357239.1	decreased activity	increases	Loss of inhibitory GABAergic interneurons	[heterozygous, knockout, loss of function]	not applicable	Mouse	not applicable	not applicable	causal	2	Inhibited
SIRT3	enzyme	NP_001357239.1	decreased activity	increases	Concentration of cholesterol	[homozygous, knockout]	not applicable	Mouse	not applicable	not applicable	causal	3	Inhibited
SIRT3	enzyme	NP_001357239.1	decreased activity	increases	Production of reactive oxygen species	wild type	not applicable	Uncategorized	not applicable	not applicable	causal	1	Inhibited
SIRT3	enzyme	NP_001357239.1	decreased activity	increases	Production of reactive oxygen species	knockout	not applicable	Mouse	not applicable	not applicable	causal	2	Inhibited
SIRT3	enzyme	NP_001357239.1	decreased activity	decreases	Carbonylation of protein	knockout	not applicable	Mouse	not applicable	not applicable	causal	1	Inhibited
SIRT3	enzyme	NP_001357239.1	decreased activity	affects	Homeostasis of lipid	[homozygous, knockout]	not applicable	Mouse	not applicable	not applicable	causal	1	Inhibited
SIRT3	enzyme	NP_001357239.1	increased activity	decreases	Quantity of reactive oxygen species	wild type	not applicable	Mouse	not applicable	not applicable	causal	1	Inhibited
SIRT3	enzyme	NP_001357239.1	increased activity	decreases	Proliferation of B-lymphocyte derived cell lines	wild type	not applicable	Human	not applicable	not applicable	causal	1	Inhibited
SIRT3	enzyme	NP_001357239.1	increased activity	affects	Deacetylation of protein	wild type	not applicable	Human	not applicable	not applicable	causal	1	Inhibited
SIRT3	enzyme	NP_001357239.1	increased activity	decreases	Production of reactive oxygen species	wild type	not applicable	Rat	not applicable	not applicable	causal	2	Inhibited
SIRT3	enzyme	NP_001357239.1	increased activity	decreases	Thickness of bone	wild type	not applicable	Mouse	not applicable	not applicable	causal	1	Inhibited
SIRT3	enzyme	NP_001357239.1	increased activity	increases	Synthesis of ceramide	wild type	not applicable	Mouse	not applicable	not applicable	causal	1	Inhibited
SIRT3	enzyme	NP_001357239.1	decreased activity	increases	Proliferation of bladder cancer cell lines	wild type	not applicable	Human	not applicable	not applicable	causal	1	Inhibited
SIRT3	enzyme	NP_001357239.1	decreased activity	increases	Quantity of reactive oxygen species	wild type	not applicable	Rat	not applicable	not applicable	causal	1	Inhibited
SIRT3	enzyme	NP_001357239.1	increased activity	decreases	Activation of nervous tissue cell lines	wild type	not applicable	Human	not applicable	not applicable	causal	1	Inhibited
SIRT3	enzyme	NP_001357239.1	decreased activity	decreases	Iron homeostasis	knockout	not applicable	Mouse	not applicable	not applicable	causal	1	Inhibited
SIRT3	enzyme	NP_001357239.1	decreased activity	increases	Quantity of heavy metal	knockout	not applicable	Mouse	not applicable	not applicable	causal	2	Inhibited
SIRT3	enzyme	NP_001357239.1	increased activity	affects	ADP ribosylation of protein	wild type	not applicable	Human	not applicable	not applicable	causal	1	Inhibited
SIRT3	enzyme	NP_001357239.1	decreased activity	increases	Quantity of reactive oxygen species	knockout	not applicable	Mouse	not applicable	not applicable	causal	1	Inhibited
SIRT3	enzyme	NP_001357239.1	increased activity	decreases	Production of reactive oxygen species	wild type	not applicable	Mouse	not applicable	not applicable	causal	1	Inhibited
SIRT3	enzyme	NP_001357239.1	increased activity	increases	Differentiation of bone marrow cells,Differentiation of osteoclasts	wild type	not applicable	Mouse	not applicable	not applicable	causal	1	Inhibited
SIRT3	enzyme	NP_001357239.1	decreased activity	increases	Inflammation of liver	[homozygous, knockout]	not applicable	Mouse	not applicable	not applicable	causal	1	Inhibited
SIRT3	enzyme	NP_001357239.1	increased activity	decreases	Cell proliferation of lymphoma cell lines	wild type	not applicable	Human	not applicable	not applicable	causal	2	Inhibited
SIRT3	enzyme	NP_001357239.1	decreased activity	increases	Hyperlipidemia	knockout	not applicable	Mouse	not applicable	not applicable	causal	1	Inhibited
SIRT3	enzyme	NP_001357239.1	decreased activity	increases	Proliferation of cells	wild type	not applicable	Uncategorized	not applicable	not applicable	causal	1	Inhibited
SIRT3	enzyme	NP_001357239.1	decreased activity	increases	Auditory brainstem response	[homozygous, knockout]	not applicable	Mouse	not applicable	not applicable	causal	1	Inhibited
SIRT3	enzyme	NP_001357239.1	decreased activity	increases	Quantity of reactive oxygen species	[homozygous, knockout]	not applicable	Mouse	not applicable	not applicable	causal	2	Inhibited
SIRT3	enzyme	NP_001357239.1	increased activity	decreases	Transmembrane potential of cells	wild type	not applicable	Mouse	not applicable	not applicable	causal	1	Inhibited
SIRT3	enzyme	NP_001357239.1	increased activity	increases	Osteoclastogenesis of bone	wild type	not applicable	Mouse	not applicable	not applicable	causal	1	Inhibited
CDK4	kinase	ENSP00000257904	decreased activity,increased activity	affects,decreases,increases	Abnormal cell cycle,Abnormal morphology of corpus luteum,Abnormal morphology of eye,Abnormal morphology of hematopoietic progenitor cells,Abnormal morphology of myeloid progenitor cells,Abnormal morphology of ovary,Abnormal morphology of red blood cells,Abnormal morphology of seminiferous tubule,Abnormal morphology of Sertoli cells,Abnormal morphology of stem cells,Abnormal morphology of testis,A…	dominant,heterozygous,homozygous,knockout,loss of function,unclassified mutation,wild type	not applicable	Human,Mouse,Uncategorized,Rat	approved,not applicable,phase 3	downregulation,not applicable,upregulation	causal,correlation	329	Inhibited
CDK4	kinase	ENSP00000257904	increased activity	decreases	Arrest in proliferation of fibroblast cell lines	wild type	not applicable	Rat	not applicable	not applicable	causal	1	Inhibited
CDK4	kinase	ENSP00000257904	increased activity	affects	Signal transduction	wild type	not applicable	Mouse	not applicable	not applicable	causal	1	Inhibited
CDK4	kinase	ENSP00000257904	decreased activity	decreases	Transformation of fibroblasts	[homozygous, knockout]	not applicable	Mouse	not applicable	not applicable	causal	2	Inhibited
CDK4	kinase	ENSP00000257904	increased activity	increases	Synthesis of DNA	wild type	not applicable	Uncategorized	not applicable	not applicable	causal	1	Inhibited
CDK4	kinase	ENSP00000257904	decreased activity	affects	Locomotion,Locomotor activity	[homozygous, knockout]	not applicable	Mouse	not applicable	not applicable	causal	1	Inhibited
CDK4	kinase	ENSP00000257904	increased activity	increases	Cell proliferation of fibroblasts	wild type	not applicable	Human	not applicable	not applicable	causal	1	Inhibited
CDK4	kinase	ENSP00000257904	decreased activity	decreases	Mass of testis	[homozygous, knockout]	not applicable	Mouse	not applicable	not applicable	causal	1	Inhibited
CDK4	kinase	ENSP00000257904	increased activity	decreases	Arrest in growth of keratinocyte cancer cell lines	wild type	not applicable	Human	not applicable	not applicable	causal	2	Inhibited
CDK4	kinase	ENSP00000257904	increased activity	affects	Organismal death	wild type	not applicable	Human	not applicable	upregulation	correlation	2	Inhibited
CDK4	kinase	ENSP00000257904	increased activity	increases	G1/S phase transition	wild type	not applicable	Uncategorized	not applicable	not applicable	causal	1	Inhibited
CDK4	kinase	ENSP00000257904	increased activity	affects	Cell cycle progression	wild type	not applicable	Mouse	not applicable	not applicable	causal	1	Inhibited
CDK4	kinase	ENSP00000257904	decreased activity	decreases	Migration of HAoSMC cells	wild type	not applicable	Human	not applicable	not applicable	causal	1	Inhibited
CDK4	kinase	ENSP00000257904	increased activity	increases	Cell cycle progression of skeletal muscle satellite cells	wild type	not applicable	Uncategorized	not applicable	not applicable	causal	1	Inhibited
CDK4	kinase	ENSP00000257904	increased activity	increases	Initiation of S phase of kidney cell lines	wild type	not applicable	Rat	not applicable	not applicable	causal	1	Inhibited
CDK4	kinase	ENSP00000257904	decreased activity	decreases	Ovulation	[homozygous, knockout]	not applicable	Mouse	not applicable	not applicable	causal	1	Inhibited
CDK4	kinase	ENSP00000257904	decreased activity	affects	Lymph node-positive breast cancer	wild type	not applicable	Human	approved	not applicable	correlation	6	Inhibited
CDK4	kinase	ENSP00000257904	increased activity	increases	Synthesis of protein	wild type	not applicable	Rat	not applicable	not applicable	causal	1	Inhibited
CDK4	kinase	ENSP00000257904	decreased activity	affects	CDKN2A negative oropharyngeal squamous cell carcinoma,Metastatic oropharyngeal squamous cell carcinoma	wild type	not applicable	Human	phase 3	not applicable	correlation	6	Inhibited
CDK4	kinase	ENSP00000257904	increased activity	increases	Proliferation of fibroblast cell lines	wild type	not applicable	Mouse	not applicable	not applicable	causal	1	Inhibited
CDK4	kinase	ENSP00000257904	increased activity	increases	Quantity of astrocytes	wild type	not applicable	Human	not applicable	not applicable	causal	1	Inhibited
CDK4	kinase	ENSP00000257904	increased activity	affects	Phosphorylation of protein	wild type	not applicable	Human	not applicable	not applicable	causal	1	Inhibited
CDK4	kinase	ENSP00000257904	increased activity	affects	Cell cycle progression	wild type	not applicable	Uncategorized	not applicable	not applicable	causal	1	Inhibited
CDK4	kinase	ENSP00000257904	increased activity	affects	Synthesis of lipid	wild type	not applicable	Mouse	not applicable	not applicable	causal	1	Inhibited
CDK4	kinase	ENSP00000257904	increased activity	increases	Cell transformation	wild type	not applicable	Uncategorized	not applicable	not applicable	causal	1	Inhibited
CDK4	kinase	ENSP00000257904	decreased activity	affects	Metastatic squamous cell carcinoma of the larynx	wild type	not applicable	Human	phase 3	not applicable	correlation	12	Inhibited
CDK4	kinase	ENSP00000257904	decreased activity	decreases	Duplication of centriole	[homozygous, knockout]	not applicable	Mouse	not applicable	not applicable	causal	1	Inhibited
CDK4	kinase	ENSP00000257904	decreased activity	affects	Early stage lymph node-positive breast cancer	wild type	not applicable	Human	not applicable	not applicable	correlation	3	Inhibited
CDK4	kinase	ENSP00000257904	increased activity	affects	Response of cells	wild type	not applicable	Mouse	not applicable	not applicable	causal	1	Inhibited
CDK4	kinase	ENSP00000257904	decreased activity	decreases	Secretion of progesterone	[homozygous, knockout]	not applicable	Mouse	not applicable	not applicable	causal	1	Inhibited
CDK4	kinase	ENSP00000257904	increased activity	decreases	Senescence of astrocytes	wild type	not applicable	Human	not applicable	not applicable	causal	1	Inhibited
CDK4	kinase	ENSP00000257904	increased activity	increases	Neuronal cell death	wild type	not applicable	Uncategorized	not applicable	not applicable	causal	1	Inhibited
CDK4	kinase	ENSP00000257904	increased activity	increases	Initiation of S phase	wild type	not applicable	Uncategorized	not applicable	not applicable	causal	1	Inhibited
CDK4	kinase	ENSP00000257904	decreased activity	decreases	Spermatogenesis	[homozygous, knockout]	not applicable	Mouse	not applicable	not applicable	causal	1	Inhibited
CDK4	kinase	ENSP00000257904	decreased activity	decreases	Proliferation of fibroblast cell lines	unclassified mutation	not applicable	Mouse	not applicable	not applicable	causal	1	Inhibited
CDK4	kinase	ENSP00000257904	decreased activity	decreases	Amplification of centrosome	wild type	not applicable	Mouse	not applicable	not applicable	causal	1	Inhibited
CDK4	kinase	ENSP00000257904	decreased activity	increases	Lack of Leydig cells	[homozygous, knockout]	not applicable	Mouse	not applicable	not applicable	causal	1	Inhibited
CDK4	kinase	ENSP00000257904	decreased activity	decreases	Cell proliferation of carcinoma cell lines,Proliferation of lung cancer cell lines	knockout	not applicable	Human	not applicable	not applicable	causal	2	Inhibited
CDK4	kinase	ENSP00000257904	increased activity	decreases	Arrest in growth of keratinocytes	wild type	not applicable	Human	not applicable	not applicable	causal	1	Inhibited
CDK4	kinase	ENSP00000257904	decreased activity	affects	Arrest in cell cycle progression of prostate cancer cell lines	wild type	not applicable	Human	not applicable	downregulation	causal	1	Inhibited
CDK4	kinase	ENSP00000257904	increased activity	affects	Lymphoma	wild type	not applicable	Mouse	not applicable	upregulation	correlation	1	Inhibited
CDK4	kinase	ENSP00000257904	increased activity	decreases	Arrest in cell cycle progression	wild type	not applicable	Uncategorized	not applicable	not applicable	causal	1	Inhibited
CDK4	kinase	ENSP00000257904	decreased activity	affects	Metastatic squamous cell carcinoma of the oral cavity	wild type	not applicable	Human	phase 3	not applicable	correlation	12	Inhibited
CDK4	kinase	ENSP00000257904	decreased activity	affects	Abnormal cell cycle	[heterozygous, knockout]	not applicable	Mouse	not applicable	not applicable	causal	1	Inhibited
CDK4	kinase	ENSP00000257904	decreased activity	decreases	Cell viability of carcinoma cell lines,Cell viability of lung cancer cell lines	knockout	not applicable	Human	not applicable	not applicable	causal	2	Inhibited
CDK4	kinase	ENSP00000257904	decreased activity	increases	Arrest in G1 phase of neuroblastoma cell lines	wild type	not applicable	Human	not applicable	not applicable	causal	2	Inhibited
CDK4	kinase	ENSP00000257904	increased activity	affects	Cell cycle progression	wild type	not applicable	Human	not applicable	not applicable	causal	1	Inhibited
CDK4	kinase	ENSP00000257904	decreased activity	decreases	Concentration of progesterone	[homozygous, knockout]	not applicable	Mouse	not applicable	not applicable	causal	1	Inhibited
CDK4	kinase	ENSP00000257904	decreased activity	affects	Abnormal morphology of seminiferous tubule	[homozygous, knockout]	not applicable	Mouse	not applicable	not applicable	causal	2	Inhibited
CDK4	kinase	ENSP00000257904	decreased activity	affects	CDKN2A negative squamous cell carcinoma of the head and neck,Non-cutaneous neck squamous cell carcinoma,Progressed metastatic head and neck squamous cell carcinoma	wild type	not applicable	Human	phase 3	not applicable	correlation	6	Inhibited
CDK4	kinase	ENSP00000257904	decreased activity	increases	Differentiation of neuroblastoma cell lines	wild type	not applicable	Human	not applicable	not applicable	causal	2	Inhibited
CDK4	kinase	ENSP00000257904	decreased activity	decreases	Senescence of embryonic cell lines,Senescence of fibroblast cell lines	[homozygous, knockout]	not applicable	Mouse	not applicable	not applicable	causal	3	Inhibited
CDK4	kinase	ENSP00000257904	decreased activity	decreases	Formation of actin stress fibers	wild type	not applicable	Human	not applicable	not applicable	causal	1	Inhibited
CDK4	kinase	ENSP00000257904	decreased activity	affects	Hematopoiesis	[homozygous, knockout]	not applicable	Mouse	not applicable	not applicable	causal	1	Inhibited
CDK4	kinase	ENSP00000257904	increased activity	increases	Cell cycle progression of adipocytes	wild type	not applicable	Uncategorized	not applicable	not applicable	causal	1	Inhibited
CDK4	kinase	ENSP00000257904	decreased activity	affects	Abnormal morphology of testis	[homozygous, knockout]	not applicable	Mouse	not applicable	not applicable	causal	2	Inhibited
CDK4	kinase	ENSP00000257904	decreased activity	increases	Organismal death	[homozygous, knockout]	not applicable	Mouse	not applicable	not applicable	causal	9	Inhibited
CDK4	kinase	ENSP00000257904	decreased activity	affects	Early stage lymph node positive invasive breast cancer,Early stage lymph node-positive breast cancer	wild type	not applicable	Human	phase 3	not applicable	correlation	6	Inhibited
CDK4	kinase	ENSP00000257904	increased activity	decreases	Delay in cell cycle progression of epithelial cell lines,Delay in cell cycle progression of fibroblast cell lines	wild type	not applicable	Rat	not applicable	not applicable	causal	1	Inhibited
CDK4	kinase	ENSP00000257904	increased activity	decreases	Senescence of keratinocytes	wild type	not applicable	Human	not applicable	not applicable	causal	1	Inhibited
CDK4	kinase	ENSP00000257904	increased activity	decreases	Arrest in G1 phase of fibroblast cell lines	wild type	not applicable	Mouse	not applicable	not applicable	causal	1	Inhibited
CDK4	kinase	ENSP00000257904	decreased activity	affects	Abnormal morphology of red blood cells	[homozygous, knockout]	not applicable	Mouse	not applicable	not applicable	causal	2	Inhibited
CDK4	kinase	ENSP00000257904	increased activity	increases	Proliferation of epithelial cells	wild type	not applicable	Rat	not applicable	not applicable	causal	1	Inhibited
CDK4	kinase	ENSP00000257904	decreased activity	decreases	Size of body	[homozygous, knockout]	not applicable	Mouse	not applicable	not applicable	causal	6	Inhibited
CDK4	kinase	ENSP00000257904	increased activity	increases	Proliferation of cells	wild type	not applicable	Human	not applicable	not applicable	causal	2	Inhibited
CDK4	kinase	ENSP00000257904	decreased activity	decreases	Size of animal	[homozygous, knockout]	not applicable	Mouse	not applicable	not applicable	causal	2	Inhibited
CDK4	kinase	ENSP00000257904	decreased activity	decreases	Fertility	[homozygous, knockout]	not applicable	Mouse	not applicable	not applicable	causal	2	Inhibited
CDK4	kinase	ENSP00000257904	decreased activity	affects	Abnormal morphology of ovary	[homozygous, knockout]	not applicable	Mouse	not applicable	not applicable	causal	1	Inhibited
CDK4	kinase	ENSP00000257904	decreased activity	decreases	Quantity of red blood cells	[homozygous, knockout]	not applicable	Mouse	not applicable	not applicable	causal	2	Inhibited
CDK4	kinase	ENSP00000257904	increased activity	increases	Immortalization of bronchial epithelial cells	wild type	not applicable	Human	not applicable	not applicable	causal	1	Inhibited
CDK4	kinase	ENSP00000257904	decreased activity	decreases	G1/S phase transition of leukemia cell lines	wild type	not applicable	Human	not applicable	not applicable	causal	1	Inhibited
CDK4	kinase	ENSP00000257904	increased activity	increases	Arrest in cell cycle progression of cardiomyocytes	wild type	not applicable	Rat	not applicable	not applicable	causal	3	Inhibited
CDK4	kinase	ENSP00000257904	decreased activity	decreases	Branching of endothelial cells	[homozygous, knockout]	not applicable	Mouse	not applicable	not applicable	causal	1	Inhibited
CDK4	kinase	ENSP00000257904	decreased activity	affects	Abnormal morphology of myeloid progenitor cells	[homozygous, knockout]	not applicable	Mouse	not applicable	not applicable	causal	1	Inhibited
CDK4	kinase	ENSP00000257904	increased activity	decreases	Apoptosis	wild type	not applicable	Uncategorized	not applicable	not applicable	causal	2	Inhibited
CDK4	kinase	ENSP00000257904	decreased activity	affects	Hematopoiesis of tissue	[homozygous, knockout]	not applicable	Mouse	not applicable	not applicable	causal	1	Inhibited
CDK4	kinase	ENSP00000257904	decreased activity	affects	Abnormal cell cycle	[homozygous, knockout]	not applicable	Mouse	not applicable	not applicable	causal	4	Inhibited
CDK4	kinase	ENSP00000257904	decreased activity	decreases	Chromosomal instability	[homozygous, knockout]	not applicable	Mouse	not applicable	not applicable	causal	1	Inhibited
CDK4	kinase	ENSP00000257904	increased activity	decreases	Cytostasis of epidermal cells	wild type	not applicable	Human	not applicable	not applicable	causal	1	Inhibited
CDK4	kinase	ENSP00000257904	decreased activity	decreases	Cell proliferation of lymphoma cell lines	unclassified mutation	not applicable	Human	not applicable	not applicable	causal	1	Inhibited
CDK4	kinase	ENSP00000257904	decreased activity	affects	Progressive head and neck squamous cell carcinoma,Recurrent squamous cell cancer of the hypopharynx	wild type	not applicable	Human	phase 3	not applicable	correlation	12	Inhibited
CDK4	kinase	ENSP00000257904	decreased activity	decreases	Amplification of centrosome	[homozygous, knockout]	not applicable	Mouse	not applicable	not applicable	causal	1	Inhibited
CDK4	kinase	ENSP00000257904	decreased activity	decreases	Implantation of embryo	[homozygous, knockout]	not applicable	Mouse	not applicable	not applicable	causal	2	Inhibited
CDK4	kinase	ENSP00000257904	increased activity	increases	Proliferation of epidermal cells	wild type	not applicable	Mouse	not applicable	not applicable	causal	2	Inhibited
CDK4	kinase	ENSP00000257904	increased activity	affects	Proliferation of tumor cells	wild type	not applicable	Human	not applicable	not applicable	causal	1	Inhibited
CDK4	kinase	ENSP00000257904	increased activity	decreases	Cytostasis	wild type	not applicable	Uncategorized	not applicable	not applicable	causal	2	Inhibited
CDK4	kinase	ENSP00000257904	increased activity	increases	Proliferation of anterior pituitary cells	wild type	not applicable	Mouse	not applicable	not applicable	causal	1	Inhibited
CDK4	kinase	ENSP00000257904	increased activity	increases	Immortalization of oral keratinocyte	wild type	not applicable	Human	not applicable	not applicable	causal	1	Inhibited
CDK4	kinase	ENSP00000257904	decreased activity	affects	Abnormal morphology of hematopoietic progenitor cells,Abnormal morphology of stem cells	[homozygous, knockout]	not applicable	Mouse	not applicable	not applicable	causal	1	Inhibited
CDK4	kinase	ENSP00000257904	decreased activity	affects	Development of embryo	[heterozygous, knockout]	not applicable	Mouse	not applicable	not applicable	causal	1	Inhibited
CDK4	kinase	ENSP00000257904	increased activity	increases	Proliferation of cells	wild type	not applicable	Uncategorized	not applicable	not applicable	causal	2	Inhibited
CDK4	kinase	ENSP00000257904	increased activity	affects	Phosphorylation of protein	wild type	not applicable	Mouse	not applicable	not applicable	causal	2	Inhibited
CDK4	kinase	ENSP00000257904	decreased activity	affects	Recurrent laryngeal squamous cell carcinoma	wild type	not applicable	Human	phase 3	not applicable	correlation	12	Inhibited
CDK4	kinase	ENSP00000257904	increased activity	affects	Proliferation of cells	wild type	not applicable	Uncategorized	not applicable	not applicable	causal	3	Inhibited
CDK4	kinase	ENSP00000257904	increased activity	increases	Cell proliferation of carcinoma cell lines,Proliferation of lung cancer cell lines	wild type	not applicable	Human	not applicable	not applicable	causal	6	Inhibited
CDK4	kinase	ENSP00000257904	decreased activity	decreases	Amplification of centrosome	wild type	not applicable	Human	not applicable	not applicable	causal	6	Inhibited
CDK4	kinase	ENSP00000257904	decreased activity	affects	CDKN2A negative squamous cell carcinoma of the head and neck,Non-cutaneous neck squamous cell carcinoma,Progressive head and neck squamous cell carcinoma,Recurrent head and neck squamous cell carcinoma	wild type	not applicable	Human	phase 3	not applicable	correlation	6	Inhibited
CDK4	kinase	ENSP00000257904	decreased activity	increases	Incidence of lymphoma	wild type	not applicable	Uncategorized	not applicable	not applicable	causal	1	Inhibited
CDK4	kinase	ENSP00000257904	decreased activity	decreases	Proliferation of lung cancer cell lines	knockout	not applicable	Human	not applicable	not applicable	causal	1	Inhibited
CDK4	kinase	ENSP00000257904	[decreased activity, increased activity]	[decreases, increases]	Proliferation of glioma cells	[homozygous, knockout, wild type]	not applicable	Mouse	not applicable	not applicable	causal	1	Inhibited
CDK4	kinase	ENSP00000257904	decreased activity	affects	Luteinization	[homozygous, knockout]	not applicable	Mouse	not applicable	not applicable	causal	1	Inhibited
CDK4	kinase	ENSP00000257904	increased activity	increases	Apoptosis	wild type	not applicable	Uncategorized	not applicable	not applicable	causal	1	Inhibited
CDK4	kinase	ENSP00000257904	decreased activity	decreases	Cell viability of lung cancer cell lines	knockout	not applicable	Human	not applicable	not applicable	causal	1	Inhibited
CDK4	kinase	ENSP00000257904	decreased activity	affects	Early stage lymph node-positive breast cancer,Lymph node-positive primary invasive breast cancer	wild type	not applicable	Human	phase 3	not applicable	correlation	9	Inhibited
CDK4	kinase	ENSP00000257904	increased activity	increases	Size of megakaryocytes	wild type	not applicable	Mouse	not applicable	not applicable	causal	1	Inhibited
CDK4	kinase	ENSP00000257904	decreased activity	decreases	Exit from G1 phase	wild type	not applicable	Uncategorized	not applicable	not applicable	causal	1	Inhibited
CDK4	kinase	ENSP00000257904	decreased activity	affects	Proliferation of cardiomyocytes	[homozygous, knockout]	not applicable	Mouse	not applicable	not applicable	causal	2	Inhibited
CDK4	kinase	ENSP00000257904	decreased activity	decreases	Binucleation of breast cancer cell lines	wild type	not applicable	Human	not applicable	not applicable	causal	1	Inhibited
CDK4	kinase	ENSP00000257904	increased activity	decreases	Arrest in growth of endothelial cell lines	wild type	not applicable	Human	not applicable	not applicable	causal	1	Inhibited
CDK4	kinase	ENSP00000257904	increased activity	increases	Cell proliferation of fibroblasts	wild type	not applicable	Rat	not applicable	not applicable	causal	1	Inhibited
CDK4	kinase	ENSP00000257904	decreased activity	decreases	Proliferation of pancreatic cancer cell lines	knockout	not applicable	Human	not applicable	not applicable	causal	1	Inhibited
CDK4	kinase	ENSP00000257904	increased activity	increases	Lifespan of oral keratinocyte	wild type	not applicable	Uncategorized	not applicable	not applicable	causal	1	Inhibited
CDK4	kinase	ENSP00000257904	decreased activity	affects	Abnormal morphology of Sertoli cells	[homozygous, knockout]	not applicable	Mouse	not applicable	not applicable	causal	1	Inhibited
CDK4	kinase	ENSP00000257904	increased activity	affects	Expression of RNA,Transcription	wild type	not applicable	Human	not applicable	not applicable	causal	1	Inhibited
CDK4	kinase	ENSP00000257904	decreased activity	decreases	Duplication of centrosome	[homozygous, knockout]	not applicable	Mouse	not applicable	not applicable	causal	1	Inhibited
CDK4	kinase	ENSP00000257904	decreased activity	affects	Progressive head and neck squamous cell carcinoma,Recurrent squamous cell cancer of the oral cavity	wild type	not applicable	Human	phase 3	not applicable	correlation	12	Inhibited
CDK4	kinase	ENSP00000257904	decreased activity	decreases	Proliferation of cells	[homozygous, knockout]	not applicable	Mouse	not applicable	not applicable	causal	4	Inhibited
CDK4	kinase	ENSP00000257904	increased activity	affects	G1/S phase transition	wild type	not applicable	Human	not applicable	not applicable	causal	1	Inhibited
CDK4	kinase	ENSP00000257904	decreased activity	increases	Arrest in cell cycle progression	wild type	not applicable	Uncategorized	not applicable	not applicable	causal	1	Inhibited
CDK4	kinase	ENSP00000257904	increased activity	increases	Cell cycle progression	wild type	not applicable	Uncategorized	not applicable	not applicable	causal	1	Inhibited
CDK4	kinase	ENSP00000257904	increased activity	decreases	G1 phase	wild type	not applicable	Uncategorized	not applicable	not applicable	causal	1	Inhibited
CDK4	kinase	ENSP00000257904	increased activity	decreases	Senescence of endothelial cell lines	wild type	not applicable	Human	not applicable	not applicable	causal	1	Inhibited
CDK4	kinase	ENSP00000257904	decreased activity	affects	Abnormal morphology of eye	[homozygous, knockout]	not applicable	Mouse	not applicable	not applicable	causal	1	Inhibited
CDK4	kinase	ENSP00000257904	increased activity	increases	Cell cycle progression of neurons	wild type	not applicable	Uncategorized	not applicable	not applicable	causal	1	Inhibited
CDK4	kinase	ENSP00000257904	decreased activity	decreases	Cell death of cortical neurons	[dominant, loss of function]	not applicable	Uncategorized	not applicable	not applicable	causal	1	Inhibited
CDK4	kinase	ENSP00000257904	decreased activity	increases	Delay in G2 phase of cervical cancer cell lines	[dominant, loss of function]	not applicable	Human	not applicable	not applicable	causal	1	Inhibited
CDK4	kinase	ENSP00000257904	increased activity	increases	Cell death of cortical neurons	wild type	not applicable	Rat	not applicable	not applicable	causal	1	Inhibited
CDK4	kinase	ENSP00000257904	increased activity	increases	Reactivation of fibroblasts	wild type	not applicable	Uncategorized	not applicable	not applicable	causal	1	Inhibited
CDK4	kinase	ENSP00000257904	increased activity	affects	Cell cycle progression of bone cancer cell lines	wild type	not applicable	Human	not applicable	not applicable	causal	1	Inhibited
CDK4	kinase	ENSP00000257904	decreased activity	decreases	Quantity of hematopoietic progenitor cells,Quantity of stem cells	[homozygous, knockout]	not applicable	Mouse	not applicable	not applicable	causal	1	Inhibited
CDK4	kinase	ENSP00000257904	decreased activity	affects	Chemotherapy-induced myelosuppression	wild type	not applicable	Human	approved	not applicable	correlation	4	Inhibited
CDK4	kinase	ENSP00000257904	increased activity	increases	Apoptosis	wild type	not applicable	Rat	not applicable	not applicable	causal	1	Inhibited
CDK4	kinase	ENSP00000257904	increased activity	decreases	Arrest in G1 phase of bone marrow cell lines,Arrest in G1 phase of hematopoietic cell lines	wild type	not applicable	Mouse	not applicable	not applicable	causal	1	Inhibited
CDK4	kinase	ENSP00000257904	decreased activity	decreases	Proliferation of HAoSMC cells	wild type	not applicable	Human	not applicable	not applicable	causal	1	Inhibited
CDK4	kinase	ENSP00000257904	decreased activity	affects	Abnormal morphology of corpus luteum	[homozygous, knockout]	not applicable	Mouse	not applicable	not applicable	causal	2	Inhibited
CDK4	kinase	ENSP00000257904	decreased activity	affects	Metastatic squamous cell carcinoma of the hypopharynx	wild type	not applicable	Human	phase 3	not applicable	correlation	12	Inhibited
CDK4	kinase	ENSP00000257904	decreased activity	decreases	Quantity of graafian follicle	[homozygous, knockout]	not applicable	Mouse	not applicable	not applicable	causal	1	Inhibited
CDK4	kinase	ENSP00000257904	increased activity	increases	Proliferation of cells	wild type	not applicable	Rat	not applicable	not applicable	causal	1	Inhibited
CDK4	kinase	ENSP00000257904	decreased activity	affects	Formation of mammary gland	[homozygous, knockout]	not applicable	Mouse	not applicable	not applicable	causal	1	Inhibited
CDK4	kinase	ENSP00000257904	decreased activity	affects	CDKN2A negative oropharyngeal squamous cell carcinoma,Progressive head and neck squamous cell carcinoma,Recurrent oropharyngeal squamous cell carcinoma	wild type	not applicable	Human	phase 3	not applicable	correlation	6	Inhibited
CDK4	kinase	ENSP00000257904	decreased activity	decreases	Apoptosis of leukemia cell lines	wild type	not applicable	Human	not applicable	not applicable	causal	1	Inhibited
CDK4	kinase	ENSP00000257904	decreased activity	decreases	Separation of centrosome	[homozygous, knockout]	not applicable	Mouse	not applicable	not applicable	causal	1	Inhibited
CDK4	kinase	ENSP00000257904	decreased activity	increases	Neonatal death	[homozygous, knockout]	not applicable	Mouse	not applicable	not applicable	causal	2	Inhibited
CDK4	kinase	ENSP00000257904	decreased activity	decreases	Initiation of S phase of kidney cell lines	wild type	not applicable	Rat	not applicable	not applicable	causal	1	Inhibited
CDK4	kinase	ENSP00000257904	increased activity	increases	Development of fibroblasts	wild type	not applicable	Rat	not applicable	not applicable	causal	3	Inhibited
CDK4	kinase	ENSP00000257904	decreased activity	affects	Cardiac output	[homozygous, knockout]	not applicable	Mouse	not applicable	not applicable	causal	1	Inhibited
CDK4	kinase	ENSP00000257904	decreased activity	increases	Delay in G1 phase of fibroblast cell lines	[dominant, loss of function]	not applicable	Human	not applicable	not applicable	causal	2	Inhibited
CDK4	kinase	ENSP00000257904	decreased activity	decreases	Cell proliferation of fibroblasts	[homozygous, knockout]	not applicable	Mouse	not applicable	not applicable	causal	1	Inhibited
CDK4	kinase	ENSP00000257904	decreased activity	increases	Arrest in growth of neuronal progenitor cells	[dominant, loss of function]	not applicable	Mouse	not applicable	not applicable	causal	2	Inhibited
CDK4	kinase	ENSP00000257904	increased activity	affects	Growth of organism	wild type	not applicable	Mouse	not applicable	not applicable	causal	1	Inhibited
CDK4	kinase	ENSP00000257904	decreased activity	decreases	Viability	[homozygous, knockout]	not applicable	Mouse	not applicable	not applicable	causal	1	Inhibited
CDK4	kinase	ENSP00000257904	decreased activity	increases	Senescence of cells	[homozygous, knockout]	not applicable	Mouse	not applicable	not applicable	causal	1	Inhibited
CDK4	kinase	ENSP00000257904	increased activity	decreases	Senescence of fibroblast cell lines,Senescence of lung cell lines	wild type	not applicable	Human	not applicable	not applicable	causal	1	Inhibited
CDK4	kinase	ENSP00000257904	decreased activity	decreases	Proliferation of endocrine cell lines	wild type	not applicable	Rat	not applicable	not applicable	causal	3	Inhibited
CDK4	kinase	ENSP00000257904	decreased activity	decreases	Proliferation of beta islet cells	[homozygous, knockout]	not applicable	Mouse	not applicable	not applicable	causal	2	Inhibited
CDK4	kinase	ENSP00000257904	increased activity	increases	Development of squamous-cell carcinoma,Skin squamous cell carcinoma	wild type	not applicable	Mouse	not applicable	not applicable	causal	1	Inhibited
PPARA	ligand-dependent nuclear receptor	ENSP00000385523	decreased activity,increased activity	affects,decreases,increases	Abnormal quantity of ketone body,Absorption of cholesterol,Accumulation of fat,Accumulation of linoleic acid,Accumulation of lipid,Accumulation of lipid droplets,Accumulation of oleic acid,Accumulation of palmitic acid,Accumulation of stearic acid,Accumulation of triacylglycerol,Activation of DNA endogenous promoter,Activation of macrophages,Active ulcerative colitis,Adiposis of liver,Anti-inflam…	heterozygous,homozygous,knockout,loss of function,null mutation,wild type	not applicable	Human,Mouse,Uncategorized,Rat	approved,discontinued,not applicable,phase 2/3,phase 3,phase 4	downregulation,not applicable,upregulation	causal,correlation	1075	Inhibited
PPARA	ligand-dependent nuclear receptor	ENSP00000385523	decreased activity	increases	Inflammatory response	knockout	not applicable	Mouse	not applicable	not applicable	causal	2	Inhibited
PPARA	ligand-dependent nuclear receptor	ENSP00000385523	decreased activity	decreases	Uptake of 9-methylpentadecanoic acid	[homozygous, knockout]	not applicable	Mouse	not applicable	not applicable	causal	1	Inhibited
PPARA	ligand-dependent nuclear receptor	ENSP00000385523	increased activity	affects	Familial combined hyperlipidemia	wild type	not applicable	Human	phase 4	not applicable	correlation	3	Inhibited
PPARA	ligand-dependent nuclear receptor	ENSP00000385523	decreased activity	increases	Concentration of triacylglycerol	[homozygous, knockout]	not applicable	Mouse	not applicable	not applicable	causal	9	Inhibited
PPARA	ligand-dependent nuclear receptor	ENSP00000385523	increased activity	affects	Synthesis of lipoprotein	wild type	not applicable	Uncategorized	not applicable	not applicable	causal	1	Inhibited
PPARA	ligand-dependent nuclear receptor	ENSP00000385523	increased activity	increases	Removal of cholesterol	wild type	not applicable	Uncategorized	not applicable	not applicable	causal	1	Inhibited
PPARA	ligand-dependent nuclear receptor	ENSP00000385523	increased activity	affects	Hypercholesterolemia	wild type	not applicable	Human	phase 3	not applicable	correlation	13	Inhibited
PPARA	ligand-dependent nuclear receptor	ENSP00000385523	increased activity	decreases	Generation of superoxide	wild type	not applicable	Uncategorized	not applicable	not applicable	causal	1	Inhibited
PPARA	ligand-dependent nuclear receptor	ENSP00000385523	increased activity	decreases	Transcription of RNA	wild type	not applicable	Mouse	not applicable	not applicable	causal	1	Inhibited
PPARA	ligand-dependent nuclear receptor	ENSP00000385523	decreased activity	affects	Oxidation of palmitoyl-coenzyme A	[homozygous, knockout]	not applicable	Mouse	not applicable	not applicable	causal	1	Inhibited
PPARA	ligand-dependent nuclear receptor	ENSP00000385523	decreased activity	decreases	Mitogenesis of hepatocytes	[homozygous, knockout]	not applicable	Mouse	not applicable	not applicable	causal	1	Inhibited
PPARA	ligand-dependent nuclear receptor	ENSP00000385523	decreased activity	increases	Density of mitochondrial cristae	[homozygous, knockout]	not applicable	Mouse	not applicable	not applicable	causal	2	Inhibited
PPARA	ligand-dependent nuclear receptor	ENSP00000385523	decreased activity	affects	Homeostasis of D-glucose	[homozygous, knockout]	not applicable	Mouse	not applicable	not applicable	causal	2	Inhibited
PPARA	ligand-dependent nuclear receptor	ENSP00000385523	increased activity	increases	Activation of DNA endogenous promoter,Transcription of RNA	wild type	not applicable	Mouse	not applicable	not applicable	causal	6	Inhibited
PPARA	ligand-dependent nuclear receptor	ENSP00000385523	increased activity	increases	Transcription of RNA	wild type	not applicable	Uncategorized	not applicable	not applicable	causal	6	Inhibited
PPARA	ligand-dependent nuclear receptor	ENSP00000385523	increased activity	increases	Accumulation of linoleic acid	wild type	not applicable	Mouse	not applicable	not applicable	causal	1	Inhibited
PPARA	ligand-dependent nuclear receptor	ENSP00000385523	increased activity	affects	Inflammation	wild type	not applicable	Uncategorized	not applicable	not applicable	causal	2	Inhibited
PPARA	ligand-dependent nuclear receptor	ENSP00000385523	decreased activity	decreases	Proliferation of liver cells	[loss of function, null mutation]	not applicable	Mouse	not applicable	not applicable	causal	1	Inhibited
PPARA	ligand-dependent nuclear receptor	ENSP00000385523	decreased activity	affects	Atopic dermatitis	wild type	not applicable	Human	not applicable	downregulation	correlation	2	Inhibited
PPARA	ligand-dependent nuclear receptor	ENSP00000385523	increased activity	increases	Proliferation of hepatocytes	wild type	not applicable	Uncategorized	not applicable	not applicable	causal	1	Inhibited
PPARA	ligand-dependent nuclear receptor	ENSP00000385523	[decreased activity, increased activity]	[affects, increases]	Size of peroxisomes	[homozygous, knockout, wild type]	not applicable	Mouse	not applicable	not applicable	causal	1	Inhibited
PPARA	ligand-dependent nuclear receptor	ENSP00000385523	increased activity	affects	Elevated low-density lipoprotein cholesterol	wild type	not applicable	Human	approved	not applicable	correlation	52	Inhibited
PPARA	ligand-dependent nuclear receptor	ENSP00000385523	increased activity	affects	Oxidation of fatty acid	wild type	not applicable	Uncategorized	not applicable	not applicable	causal	3	Inhibited
PPARA	ligand-dependent nuclear receptor	ENSP00000385523	decreased activity	decreases	Proliferation of hepatocytes	[heterozygous, knockout]	not applicable	Mouse	not applicable	not applicable	causal	1	Inhibited
PPARA	ligand-dependent nuclear receptor	ENSP00000385523	decreased activity	affects	Concentration of cholesterol	[homozygous, knockout]	not applicable	Mouse	not applicable	not applicable	causal	1	Inhibited
PPARA	ligand-dependent nuclear receptor	ENSP00000385523	increased activity	affects	Elevated apolipoprotein B level	wild type	not applicable	Human	approved	not applicable	correlation	52	Inhibited
PPARA	ligand-dependent nuclear receptor	ENSP00000385523	decreased activity	decreases	Cell death of leukocyte cell lines	[homozygous, knockout]	not applicable	Mouse	not applicable	not applicable	causal	1	Inhibited
PPARA	ligand-dependent nuclear receptor	ENSP00000385523	increased activity	affects	Diabetic dyslipidemia associated with type 2 diabetes mellitus	wild type	not applicable	Human	phase 3	not applicable	correlation	3	Inhibited
PPARA	ligand-dependent nuclear receptor	ENSP00000385523	increased activity	affects	Fatty acid metabolism	wild type	not applicable	Mouse	not applicable	not applicable	causal	3	Inhibited
PPARA	ligand-dependent nuclear receptor	ENSP00000385523	increased activity	affects	Fatty acid metabolism	wild type	not applicable	Uncategorized	not applicable	not applicable	causal	1	Inhibited
PPARA	ligand-dependent nuclear receptor	ENSP00000385523	increased activity	decreases	Proliferation of vascular smooth muscle cells	wild type	not applicable	Human	not applicable	not applicable	causal	2	Inhibited
PPARA	ligand-dependent nuclear receptor	ENSP00000385523	increased activity	increases	Expression of RNA	wild type	not applicable	Uncategorized	not applicable	not applicable	causal	1	Inhibited
PPARA	ligand-dependent nuclear receptor	ENSP00000385523	increased activity	decreases	Binding of AP1 response element	wild type	not applicable	Human	not applicable	not applicable	causal	1	Inhibited
PPARA	ligand-dependent nuclear receptor	ENSP00000385523	decreased activity	increases	Accumulation of triacylglycerol	[homozygous, loss of function, null mutation]	not applicable	Mouse	not applicable	not applicable	causal	1	Inhibited
PPARA	ligand-dependent nuclear receptor	ENSP00000385523	increased activity	affects	Type IIa mixed dyslipidemia	wild type	not applicable	Human	discontinued	not applicable	correlation	3	Inhibited
PPARA	ligand-dependent nuclear receptor	ENSP00000385523	increased activity	affects	Hypertriglyceridemia	wild type	not applicable	Human	phase 4	not applicable	correlation	9	Inhibited
PPARA	ligand-dependent nuclear receptor	ENSP00000385523	decreased activity	affects	Development of breast cell lines	wild type	not applicable	Human	not applicable	not applicable	causal	1	Inhibited
PPARA	ligand-dependent nuclear receptor	ENSP00000385523	decreased activity	decreases	Hippocampal learning	knockout	not applicable	Mouse	not applicable	not applicable	causal	1	Inhibited
PPARA	ligand-dependent nuclear receptor	ENSP00000385523	increased activity	affects	Primary hypercholesterolemia	wild type	not applicable	Human	approved	not applicable	correlation	15	Inhibited
PPARA	ligand-dependent nuclear receptor	ENSP00000385523	increased activity	affects	Mixed hyperlipidemia	wild type	not applicable	Human	phase 3	not applicable	correlation	21	Inhibited
PPARA	ligand-dependent nuclear receptor	ENSP00000385523	increased activity	affects	Hyperlipoproteinemia type IV	wild type	not applicable	Human	discontinued	not applicable	correlation	3	Inhibited
PPARA	ligand-dependent nuclear receptor	ENSP00000385523	increased activity	decreases	PKB signaling	wild type	not applicable	Human	not applicable	not applicable	causal	1	Inhibited
PPARA	ligand-dependent nuclear receptor	ENSP00000385523	increased activity	increases	Uptake of fatty acid	wild type	not applicable	Uncategorized	not applicable	not applicable	causal	1	Inhibited
PPARA	ligand-dependent nuclear receptor	ENSP00000385523	increased activity	affects	Hyperlipoproteinemia type III	wild type	not applicable	Human	phase 3	not applicable	correlation	3	Inhibited
PPARA	ligand-dependent nuclear receptor	ENSP00000385523	increased activity	increases	Metabolism of lipoprotein	wild type	not applicable	Uncategorized	not applicable	not applicable	causal	1	Inhibited
PPARA	ligand-dependent nuclear receptor	ENSP00000385523	increased activity	affects	Activation of macrophages	wild type	not applicable	Uncategorized	not applicable	not applicable	causal	1	Inhibited
PPARA	ligand-dependent nuclear receptor	ENSP00000385523	decreased activity	increases	Quantity of peripheral blood monocytes	[homozygous, knockout]	not applicable	Mouse	not applicable	not applicable	causal	1	Inhibited
PPARA	ligand-dependent nuclear receptor	ENSP00000385523	decreased activity	increases	Proliferation of endothelial cells	[homozygous, knockout]	not applicable	Mouse	not applicable	not applicable	causal	1	Inhibited
PPARA	ligand-dependent nuclear receptor	ENSP00000385523	increased activity	increases	Anti-inflammatory response	wild type	not applicable	Uncategorized	not applicable	not applicable	causal	1	Inhibited
PPARA	ligand-dependent nuclear receptor	ENSP00000385523	decreased activity	increases	Accumulation of lipid	[homozygous, knockout]	not applicable	Mouse	not applicable	not applicable	causal	4	Inhibited
PPARA	ligand-dependent nuclear receptor	ENSP00000385523	increased activity	affects	Mineralization of enamel	wild type	not applicable	Mouse	not applicable	not applicable	causal	1	Inhibited
PPARA	ligand-dependent nuclear receptor	ENSP00000385523	increased activity	affects	Storage of lipid	wild type	not applicable	Uncategorized	not applicable	not applicable	causal	2	Inhibited
PPARA	ligand-dependent nuclear receptor	ENSP00000385523	decreased activity	increases	Insulin sensitivity	[homozygous, knockout]	not applicable	Mouse	not applicable	not applicable	causal	1	Inhibited
PPARA	ligand-dependent nuclear receptor	ENSP00000385523	increased activity	affects	Transcription of RNA	wild type	not applicable	Rat	not applicable	not applicable	causal	3	Inhibited
PPARA	ligand-dependent nuclear receptor	ENSP00000385523	increased activity	affects	Transcription of DNA,Transcription of RNA	wild type	not applicable	Mouse	not applicable	not applicable	causal	1	Inhibited
PPARA	ligand-dependent nuclear receptor	ENSP00000385523	increased activity	affects	Hypertriglyceridemia	wild type	not applicable	Human	approved	not applicable	correlation	62	Inhibited
PPARA	ligand-dependent nuclear receptor	ENSP00000385523	increased activity	decreases	Neuronal cell death	wild type	not applicable	Rat	not applicable	not applicable	causal	2	Inhibited
PPARA	ligand-dependent nuclear receptor	ENSP00000385523	increased activity	decreases	Transcription of RNA	wild type	not applicable	Human	not applicable	not applicable	causal	1	Inhibited
PPARA	ligand-dependent nuclear receptor	ENSP00000385523	increased activity	affects	Hyperlipidemia	wild type	not applicable	Human	approved	not applicable	correlation	7	Inhibited
PPARA	ligand-dependent nuclear receptor	ENSP00000385523	increased activity	decreases	Peroxidation of lipid	wild type	not applicable	Mouse	not applicable	not applicable	causal	1	Inhibited
PPARA	ligand-dependent nuclear receptor	ENSP00000385523	decreased activity	increases	Ingestion by mice	[homozygous, knockout]	not applicable	Mouse	not applicable	not applicable	causal	2	Inhibited
PPARA	ligand-dependent nuclear receptor	ENSP00000385523	increased activity	affects	Metabolism by adipose tissue	wild type	not applicable	Uncategorized	not applicable	not applicable	causal	1	Inhibited
PPARA	ligand-dependent nuclear receptor	ENSP00000385523	decreased activity	increases	Accumulation of fat	[homozygous, knockout]	not applicable	Mouse	not applicable	not applicable	causal	1	Inhibited
PPARA	ligand-dependent nuclear receptor	ENSP00000385523	decreased activity	increases	Disorder of lipid metabolism	[homozygous, knockout]	not applicable	Mouse	not applicable	not applicable	causal	1	Inhibited
PPARA	ligand-dependent nuclear receptor	ENSP00000385523	decreased activity	affects	Active ulcerative colitis	wild type	not applicable	Human	not applicable	downregulation	correlation	2	Inhibited
PPARA	ligand-dependent nuclear receptor	ENSP00000385523	decreased activity	increases	Synthesis of bile acid	[homozygous, knockout]	not applicable	Mouse	not applicable	not applicable	causal	1	Inhibited
PPARA	ligand-dependent nuclear receptor	ENSP00000385523	increased activity	affects	Transcription of DNA,Transcription of RNA	wild type	not applicable	Rat	not applicable	not applicable	causal	1	Inhibited
PPARA	ligand-dependent nuclear receptor	ENSP00000385523	decreased activity	decreases	Proliferation of peroxisomes	[homozygous, knockout]	not applicable	Mouse	not applicable	not applicable	causal	4	Inhibited
PPARA	ligand-dependent nuclear receptor	ENSP00000385523	decreased activity	decreases	Lipolysis	[homozygous, knockout]	not applicable	Mouse	not applicable	not applicable	causal	3	Inhibited
PPARA	ligand-dependent nuclear receptor	ENSP00000385523	increased activity	affects	Hyperlipoproteinemia type V	wild type	not applicable	Human	approved	not applicable	correlation	2	Inhibited
PPARA	ligand-dependent nuclear receptor	ENSP00000385523	increased activity	affects	Circadian rhythm	wild type	not applicable	Mouse	not applicable	not applicable	causal	1	Inhibited
PPARA	ligand-dependent nuclear receptor	ENSP00000385523	increased activity	decreases	Cell viability of ovarian cancer cell lines	wild type	not applicable	Human	not applicable	not applicable	causal	1	Inhibited
PPARA	ligand-dependent nuclear receptor	ENSP00000385523	decreased activity	decreases	Oxidation of palmitic acid	[homozygous, knockout]	not applicable	Mouse	not applicable	not applicable	causal	1	Inhibited
PPARA	ligand-dependent nuclear receptor	ENSP00000385523	increased activity	affects	Beta-oxidation of fatty acid	wild type	not applicable	Uncategorized	not applicable	not applicable	causal	1	Inhibited
PPARA	ligand-dependent nuclear receptor	ENSP00000385523	increased activity	decreases	Storage of cholesterol	wild type	not applicable	Human	not applicable	not applicable	causal	1	Inhibited
PPARA	ligand-dependent nuclear receptor	ENSP00000385523	increased activity	increases	Accumulation of stearic acid	wild type	not applicable	Mouse	not applicable	not applicable	causal	1	Inhibited
PPARA	ligand-dependent nuclear receptor	ENSP00000385523	decreased activity	decreases	Secretion of triacylglycerol	[homozygous, knockout]	not applicable	Mouse	not applicable	not applicable	causal	1	Inhibited
PPARA	ligand-dependent nuclear receptor	ENSP00000385523	increased activity	affects	Catabolism of lipoprotein	wild type	not applicable	Uncategorized	not applicable	not applicable	causal	1	Inhibited
PPARA	ligand-dependent nuclear receptor	ENSP00000385523	increased activity	decreases	Esterification of cholesterol	wild type	not applicable	Human	not applicable	not applicable	causal	1	Inhibited
PPARA	ligand-dependent nuclear receptor	ENSP00000385523	increased activity	decreases	Cardiac contractility	wild type	not applicable	Rat	not applicable	not applicable	causal	1	Inhibited
PPARA	ligand-dependent nuclear receptor	ENSP00000385523	increased activity	affects	Hyperlipoproteinemia type V	wild type	not applicable	Human	discontinued	not applicable	correlation	3	Inhibited
PPARA	ligand-dependent nuclear receptor	ENSP00000385523	decreased activity	decreases	Generation of immunosuppressive regulatory B cells	knockout	not applicable	Mouse	not applicable	not applicable	causal	1	Inhibited
PPARA	ligand-dependent nuclear receptor	ENSP00000385523	decreased activity	affects	Concentration of triacylglycerol	[homozygous, knockout]	not applicable	Mouse	not applicable	not applicable	causal	1	Inhibited
PPARA	ligand-dependent nuclear receptor	ENSP00000385523	increased activity	affects	Catabolism of fatty acid	wild type	not applicable	Uncategorized	not applicable	not applicable	causal	1	Inhibited
PPARA	ligand-dependent nuclear receptor	ENSP00000385523	increased activity	increases	Transcription of DNA,Transcription of RNA	wild type	not applicable	Mouse	not applicable	not applicable	causal	2	Inhibited
PPARA	ligand-dependent nuclear receptor	ENSP00000385523	decreased activity	decreases	Oxidation of fatty acid	[homozygous, knockout]	not applicable	Mouse	not applicable	not applicable	causal	5	Inhibited
PPARA	ligand-dependent nuclear receptor	ENSP00000385523	decreased activity	increases	Migration of carcinoma cell lines,Migration of hepatoma cell lines	wild type	not applicable	Human	not applicable	not applicable	causal	1	Inhibited
PPARA	ligand-dependent nuclear receptor	ENSP00000385523	increased activity	affects	Replication of RNA	wild type	not applicable	Uncategorized	not applicable	not applicable	causal	1	Inhibited
PPARA	ligand-dependent nuclear receptor	ENSP00000385523	decreased activity	increases	Concentration of lipid	[homozygous, knockout]	not applicable	Mouse	not applicable	not applicable	causal	1	Inhibited
PPARA	ligand-dependent nuclear receptor	ENSP00000385523	increased activity	increases	Binding of NF-kappa B response element	wild type	not applicable	Uncategorized	not applicable	not applicable	causal	1	Inhibited
PPARA	ligand-dependent nuclear receptor	ENSP00000385523	increased activity	affects	Cardiovascular death	wild type	not applicable	Human	phase 3	not applicable	correlation	25	Inhibited
PPARA	ligand-dependent nuclear receptor	ENSP00000385523	increased activity	affects	Differentiation of adipocytes	wild type	not applicable	Uncategorized	not applicable	not applicable	causal	1	Inhibited
PPARA	ligand-dependent nuclear receptor	ENSP00000385523	decreased activity	decreases	Apoptosis of lymphocytes	[homozygous, knockout]	not applicable	Mouse	not applicable	not applicable	causal	1	Inhibited
PPARA	ligand-dependent nuclear receptor	ENSP00000385523	increased activity	decreases	Binding of DNA endogenous promoter	wild type	not applicable	Human	not applicable	not applicable	causal	1	Inhibited
PPARA	ligand-dependent nuclear receptor	ENSP00000385523	decreased activity	affects	Abnormal quantity of ketone body	[homozygous, knockout]	not applicable	Mouse	not applicable	not applicable	causal	1	Inhibited
PPARA	ligand-dependent nuclear receptor	ENSP00000385523	decreased activity	increases	Secretion of triacylglycerol	[homozygous, knockout]	not applicable	Mouse	not applicable	not applicable	causal	1	Inhibited
PPARA	ligand-dependent nuclear receptor	ENSP00000385523	increased activity	affects	Energy homeostasis	wild type	not applicable	Uncategorized	not applicable	not applicable	causal	1	Inhibited
PPARA	ligand-dependent nuclear receptor	ENSP00000385523	increased activity	affects	Mixed hyperlipidemia	wild type	not applicable	Human	not applicable	not applicable	correlation	3	Inhibited
PPARA	ligand-dependent nuclear receptor	ENSP00000385523	increased activity	decreases	Synthesis of protein	wild type	not applicable	Rat	not applicable	not applicable	causal	1	Inhibited
PPARA	ligand-dependent nuclear receptor	ENSP00000385523	increased activity	increases	Oxidation of fatty acid	wild type	not applicable	Uncategorized	not applicable	not applicable	causal	11	Inhibited
PPARA	ligand-dependent nuclear receptor	ENSP00000385523	increased activity	increases	Synthesis of lipid	wild type	not applicable	Human	not applicable	not applicable	causal	1	Inhibited
PPARA	ligand-dependent nuclear receptor	ENSP00000385523	increased activity	affects	Severe hypertriglyceridemia	wild type	not applicable	Human	discontinued	not applicable	correlation	3	Inhibited
PPARA	ligand-dependent nuclear receptor	ENSP00000385523	increased activity	affects	Homozygous familial hypercholesterolemia	wild type	not applicable	Human	phase 3	not applicable	correlation	9	Inhibited
PPARA	ligand-dependent nuclear receptor	ENSP00000385523	increased activity	increases	Proliferation of liver cells	wild type	not applicable	Mouse	not applicable	not applicable	causal	1	Inhibited
PPARA	ligand-dependent nuclear receptor	ENSP00000385523	increased activity	affects	Primary type IIb hypercholesterolemia	wild type	not applicable	Human	discontinued	not applicable	correlation	3	Inhibited
PPARA	ligand-dependent nuclear receptor	ENSP00000385523	increased activity	increases	Oxidation of fatty acid	wild type	not applicable	Human	not applicable	not applicable	causal	1	Inhibited
PPARA	ligand-dependent nuclear receptor	ENSP00000385523	increased activity	increases	Inflammation of footpad	wild type	not applicable	Mouse	not applicable	not applicable	causal	1	Inhibited
PPARA	ligand-dependent nuclear receptor	ENSP00000385523	increased activity	decreases	Colitis	wild type	not applicable	Mouse	not applicable	not applicable	causal	1	Inhibited
PPARA	ligand-dependent nuclear receptor	ENSP00000385523	decreased activity	increases	Survival of organism	[homozygous, knockout]	not applicable	Mouse	not applicable	not applicable	causal	1	Inhibited
PPARA	ligand-dependent nuclear receptor	ENSP00000385523	decreased activity	decreases	Density of dendritic spines	knockout	not applicable	Mouse	not applicable	not applicable	causal	1	Inhibited
PPARA	ligand-dependent nuclear receptor	ENSP00000385523	increased activity	increases	Concentration of lipid	wild type	not applicable	Mouse	not applicable	not applicable	causal	1	Inhibited
PPARA	ligand-dependent nuclear receptor	ENSP00000385523	increased activity	increases	Beta-oxidation of fatty acid	wild type	not applicable	Uncategorized	not applicable	not applicable	causal	3	Inhibited
PPARA	ligand-dependent nuclear receptor	ENSP00000385523	increased activity	increases	Catabolism of fatty acid	wild type	not applicable	Mouse	not applicable	not applicable	causal	1	Inhibited
PPARA	ligand-dependent nuclear receptor	ENSP00000385523	decreased activity	affects	Inflammation of paw	[homozygous, knockout]	not applicable	Mouse	not applicable	not applicable	causal	2	Inhibited
PPARA	ligand-dependent nuclear receptor	ENSP00000385523	increased activity	affects	Fatty acid metabolism	wild type	not applicable	Rat	not applicable	not applicable	causal	4	Inhibited
PPARA	ligand-dependent nuclear receptor	ENSP00000385523	decreased activity	increases	Concentration of testosterone	[homozygous, knockout]	not applicable	Mouse	not applicable	not applicable	causal	2	Inhibited
PPARA	ligand-dependent nuclear receptor	ENSP00000385523	increased activity	decreases	Leukocyte cell-cell adhesion	wild type	not applicable	Human	not applicable	not applicable	causal	1	Inhibited
PPARA	ligand-dependent nuclear receptor	ENSP00000385523	decreased activity	increases	Quantity of mitochondrial cristae	[homozygous, knockout]	not applicable	Mouse	not applicable	not applicable	causal	2	Inhibited
PPARA	ligand-dependent nuclear receptor	ENSP00000385523	increased activity	affects	Mixed dyslipidemia	wild type	not applicable	Human	discontinued	not applicable	correlation	3	Inhibited
PPARA	ligand-dependent nuclear receptor	ENSP00000385523	increased activity	affects	Uptake of fatty acid	wild type	not applicable	Uncategorized	not applicable	not applicable	causal	2	Inhibited
PPARA	ligand-dependent nuclear receptor	ENSP00000385523	increased activity	increases	Metabolism of amino acids	wild type	not applicable	Uncategorized	not applicable	not applicable	causal	1	Inhibited
PPARA	ligand-dependent nuclear receptor	ENSP00000385523	decreased activity	decreases	Thermogenesis	[homozygous, knockout]	not applicable	Mouse	not applicable	not applicable	causal	1	Inhibited
PPARA	ligand-dependent nuclear receptor	ENSP00000385523	increased activity	increases	Transcription of DNA,Transcription of RNA	wild type	not applicable	Human	not applicable	not applicable	causal	1	Inhibited
PPARA	ligand-dependent nuclear receptor	ENSP00000385523	increased activity	affects	Lipodystrophy	wild type	not applicable	Human	phase 3	not applicable	correlation	3	Inhibited
PPARA	ligand-dependent nuclear receptor	ENSP00000385523	increased activity	affects	Expression of RNA,Transcription	wild type	not applicable	Mouse	not applicable	not applicable	causal	1	Inhibited
PPARA	ligand-dependent nuclear receptor	ENSP00000385523	increased activity	affects	Homeostasis of D-glucose	wild type	not applicable	Uncategorized	not applicable	not applicable	causal	2	Inhibited
PPARA	ligand-dependent nuclear receptor	ENSP00000385523	decreased activity	affects	Steatohepatitis	[homozygous, knockout]	not applicable	Mouse	not applicable	not applicable	causal	1	Inhibited
PPARA	ligand-dependent nuclear receptor	ENSP00000385523	decreased activity	increases	Concentration of cholesterol	[homozygous, knockout]	not applicable	Mouse	not applicable	not applicable	causal	4	Inhibited
PPARA	ligand-dependent nuclear receptor	ENSP00000385523	increased activity	affects	Dyslipidemia	wild type	not applicable	Human	phase 3	not applicable	correlation	41	Inhibited
PPARA	ligand-dependent nuclear receptor	ENSP00000385523	increased activity	increases	Oxidation of palmitic acid	wild type	not applicable	Mouse	not applicable	not applicable	causal	5	Inhibited
PPARA	ligand-dependent nuclear receptor	ENSP00000385523	decreased activity	decreases	Beta-oxidation of palmitic acid	[homozygous, knockout]	not applicable	Mouse	not applicable	not applicable	causal	1	Inhibited
PPARA	ligand-dependent nuclear receptor	ENSP00000385523	increased activity	affects	Hyperlipidemia	wild type	not applicable	Human	phase 3	not applicable	correlation	16	Inhibited
PPARA	ligand-dependent nuclear receptor	ENSP00000385523	increased activity	increases	Synthesis of ATP	wild type	not applicable	Human	not applicable	not applicable	causal	1	Inhibited
PPARA	ligand-dependent nuclear receptor	ENSP00000385523	decreased activity	increases	Adiposis of liver	[homozygous, knockout]	not applicable	Mouse	not applicable	not applicable	causal	1	Inhibited
PPARA	ligand-dependent nuclear receptor	ENSP00000385523	increased activity	increases	Transcription of RNA	wild type	not applicable	Mouse	not applicable	not applicable	causal	2	Inhibited
PPARA	ligand-dependent nuclear receptor	ENSP00000385523	decreased activity	decreases	Proliferation of liver cells	[homozygous, knockout]	not applicable	Mouse	not applicable	not applicable	causal	1	Inhibited
PPARA	ligand-dependent nuclear receptor	ENSP00000385523	increased activity	increases	Concentration of triacylglycerol	wild type	not applicable	Rat	not applicable	not applicable	causal	1	Inhibited
PPARA	ligand-dependent nuclear receptor	ENSP00000385523	increased activity	increases	Concentration of triacylglycerol	wild type	not applicable	Mouse	not applicable	not applicable	causal	1	Inhibited
PPARA	ligand-dependent nuclear receptor	ENSP00000385523	increased activity	decreases	Appetite	wild type	not applicable	Mouse	not applicable	not applicable	causal	1	Inhibited
PPARA	ligand-dependent nuclear receptor	ENSP00000385523	increased activity	affects	Hyperlipoproteinemia type IV	wild type	not applicable	Human	approved	not applicable	correlation	2	Inhibited
PPARA	ligand-dependent nuclear receptor	ENSP00000385523	decreased activity	affects	Chronic hepatitis C	wild type	not applicable	Human	not applicable	downregulation	correlation	1	Inhibited
PPARA	ligand-dependent nuclear receptor	ENSP00000385523	decreased activity	decreases	Lean body mass	[homozygous, knockout]	not applicable	Mouse	not applicable	not applicable	causal	1	Inhibited
PPARA	ligand-dependent nuclear receptor	ENSP00000385523	increased activity	affects	Cancer of cells	wild type	not applicable	Uncategorized	not applicable	not applicable	causal	1	Inhibited
PPARA	ligand-dependent nuclear receptor	ENSP00000385523	increased activity	increases	Secretion of leukotriene B4	wild type	not applicable	Uncategorized	not applicable	not applicable	causal	1	Inhibited
PPARA	ligand-dependent nuclear receptor	ENSP00000385523	decreased activity	increases	Apoptosis of hepatocytes	[loss of function, null mutation]	not applicable	Mouse	not applicable	not applicable	causal	1	Inhibited
PPARA	ligand-dependent nuclear receptor	ENSP00000385523	increased activity	increases	Efflux of cholesterol	wild type	not applicable	Human	not applicable	not applicable	causal	1	Inhibited
PPARA	ligand-dependent nuclear receptor	ENSP00000385523	increased activity	affects	Synthesis of carnitine	wild type	not applicable	Uncategorized	not applicable	not applicable	causal	1	Inhibited
PPARA	ligand-dependent nuclear receptor	ENSP00000385523	increased activity	decreases	Inflammatory response	wild type	not applicable	Uncategorized	not applicable	not applicable	causal	2	Inhibited
PPARA	ligand-dependent nuclear receptor	ENSP00000385523	increased activity	decreases	Secretion of triacylglycerol	wild type	not applicable	Uncategorized	not applicable	not applicable	causal	1	Inhibited
PPARA	ligand-dependent nuclear receptor	ENSP00000385523	increased activity	increases	Regulation of cholesterol	wild type	not applicable	Mouse	not applicable	not applicable	causal	1	Inhibited
PPARA	ligand-dependent nuclear receptor	ENSP00000385523	decreased activity	decreases	Response of hepatocytes	[loss of function, null mutation]	not applicable	Mouse	not applicable	not applicable	causal	1	Inhibited
PPARA	ligand-dependent nuclear receptor	ENSP00000385523	increased activity	affects	Mixed dyslipidemia	wild type	not applicable	Human	not applicable	not applicable	correlation	3	Inhibited
PPARA	ligand-dependent nuclear receptor	ENSP00000385523	increased activity	increases	Binding of DNA endogenous promoter	wild type	not applicable	Human	not applicable	not applicable	causal	2	Inhibited
PPARA	ligand-dependent nuclear receptor	ENSP00000385523	decreased activity	decreases	Accumulation of lipid droplets	[homozygous, knockout]	not applicable	Mouse	not applicable	not applicable	causal	1	Inhibited
PPARA	ligand-dependent nuclear receptor	ENSP00000385523	decreased activity	affects	Function of cardiomyocytes	[homozygous, knockout]	not applicable	Mouse	not applicable	not applicable	causal	1	Inhibited
PPARA	ligand-dependent nuclear receptor	ENSP00000385523	decreased activity	affects	Inflammation of ear	[homozygous, knockout]	not applicable	Mouse	not applicable	not applicable	causal	3	Inhibited
PPARA	ligand-dependent nuclear receptor	ENSP00000385523	decreased activity	increases	Inflammation of heart	[homozygous, knockout]	not applicable	Mouse	not applicable	not applicable	causal	1	Inhibited
PPARA	ligand-dependent nuclear receptor	ENSP00000385523	increased activity	decreases	Activation of DNA endogenous promoter,Transcription of RNA	wild type	not applicable	Human	not applicable	not applicable	causal	2	Inhibited
PPARA	ligand-dependent nuclear receptor	ENSP00000385523	decreased activity	affects	Delay in formation of stratum corneum	[homozygous, knockout]	not applicable	Mouse	not applicable	not applicable	causal	2	Inhibited
PPARA	ligand-dependent nuclear receptor	ENSP00000385523	increased activity	affects	Dermatitis	wild type	not applicable	Uncategorized	not applicable	not applicable	causal	1	Inhibited
PPARA	ligand-dependent nuclear receptor	ENSP00000385523	increased activity	affects	Formation of epidermis	wild type	not applicable	Mouse	not applicable	not applicable	causal	1	Inhibited
PPARA	ligand-dependent nuclear receptor	ENSP00000385523	increased activity	affects	Primary genetic hyperlipidemia	wild type	not applicable	Human	approved	not applicable	correlation	10	Inhibited
PPARA	ligand-dependent nuclear receptor	ENSP00000385523	decreased activity	increases	Loss of dopaminergic neurons	[homozygous, knockout]	not applicable	Mouse	not applicable	not applicable	causal	1	Inhibited
PPARA	ligand-dependent nuclear receptor	ENSP00000385523	increased activity	decreases	Blood pressure	wild type	not applicable	Rat	not applicable	not applicable	causal	1	Inhibited
PPARA	ligand-dependent nuclear receptor	ENSP00000385523	increased activity	affects	Transactivation of RNA	wild type	not applicable	Human	not applicable	not applicable	causal	8	Inhibited
PPARA	ligand-dependent nuclear receptor	ENSP00000385523	increased activity	decreases	Inflammation	wild type	not applicable	Uncategorized	not applicable	not applicable	causal	1	Inhibited
PPARA	ligand-dependent nuclear receptor	ENSP00000385523	increased activity	affects	Synthesis of bile acid	wild type	not applicable	Human	not applicable	not applicable	causal	1	Inhibited
PPARA	ligand-dependent nuclear receptor	ENSP00000385523	increased activity	decreases	Concentration of triacylglycerol	wild type	not applicable	Uncategorized	not applicable	not applicable	causal	2	Inhibited
PPARA	ligand-dependent nuclear receptor	ENSP00000385523	decreased activity	decreases	Formation of testis,Reproductive process of testis,Spermatogenesis	[homozygous, knockout]	not applicable	Mouse	not applicable	not applicable	causal	1	Inhibited
PPARA	ligand-dependent nuclear receptor	ENSP00000385523	increased activity	affects	Response of cells	wild type	not applicable	Mouse	not applicable	not applicable	causal	1	Inhibited
PPARA	ligand-dependent nuclear receptor	ENSP00000385523	increased activity	decreases	Chemotaxis of eosinophils	wild type	not applicable	Human	not applicable	not applicable	causal	1	Inhibited
PPARA	ligand-dependent nuclear receptor	ENSP00000385523	increased activity	increases	Proliferation of peroxisomes	wild type	not applicable	Uncategorized	not applicable	not applicable	causal	4	Inhibited
PPARA	ligand-dependent nuclear receptor	ENSP00000385523	increased activity	increases	Beta-oxidation of palmitic acid	wild type	not applicable	Human	not applicable	not applicable	causal	2	Inhibited
PPARA	ligand-dependent nuclear receptor	ENSP00000385523	increased activity	affects	Smoldering myeloma	wild type	not applicable	Human	not applicable	upregulation	correlation	1	Inhibited
PPARA	ligand-dependent nuclear receptor	ENSP00000385523	decreased activity	decreases	Secretion of cholesterol	[homozygous, knockout]	not applicable	Mouse	not applicable	not applicable	causal	1	Inhibited
PPARA	ligand-dependent nuclear receptor	ENSP00000385523	increased activity	increases	Fragmentation of cells	wild type	not applicable	Mouse	not applicable	not applicable	causal	1	Inhibited
PPARA	ligand-dependent nuclear receptor	ENSP00000385523	decreased activity	increases	Synthesis of glycerol	[homozygous, loss of function, null mutation]	not applicable	Mouse	not applicable	not applicable	causal	3	Inhibited
PPARA	ligand-dependent nuclear receptor	ENSP00000385523	decreased activity	decreases	Proliferation of peroxisomes	[loss of function, null mutation]	not applicable	Mouse	not applicable	not applicable	causal	2	Inhibited
PPARA	ligand-dependent nuclear receptor	ENSP00000385523	decreased activity	increases	Mass of organism	[homozygous, knockout]	not applicable	Mouse	not applicable	not applicable	causal	2	Inhibited
PPARA	ligand-dependent nuclear receptor	ENSP00000385523	decreased activity	decreases	Damage of hepatocytes	[heterozygous, knockout]	not applicable	Mouse	not applicable	not applicable	causal	1	Inhibited
PPARA	ligand-dependent nuclear receptor	ENSP00000385523	increased activity	affects	Hypercholesterolemia	wild type	not applicable	Human	discontinued	not applicable	correlation	3	Inhibited
PPARA	ligand-dependent nuclear receptor	ENSP00000385523	decreased activity	increases	Concentration of fatty acid	[homozygous, knockout]	not applicable	Mouse	not applicable	not applicable	causal	6	Inhibited
PPARA	ligand-dependent nuclear receptor	ENSP00000385523	decreased activity	affects	Development of breast cancer cell lines	wild type	not applicable	Human	not applicable	not applicable	causal	1	Inhibited
PPARA	ligand-dependent nuclear receptor	ENSP00000385523	increased activity	affects	Homeostasis of lipid	wild type	not applicable	Human	not applicable	not applicable	causal	1	Inhibited
PPARA	ligand-dependent nuclear receptor	ENSP00000385523	decreased activity	decreases	Blood pressure	[homozygous, knockout]	not applicable	Mouse	not applicable	not applicable	causal	1	Inhibited
PPARA	ligand-dependent nuclear receptor	ENSP00000385523	increased activity	affects	Mixed dyslipidemia	wild type	not applicable	Human	approved	not applicable	correlation	85	Inhibited
PPARA	ligand-dependent nuclear receptor	ENSP00000385523	increased activity	increases	Accumulation of triacylglycerol	wild type	not applicable	Mouse	not applicable	not applicable	causal	1	Inhibited
PPARA	ligand-dependent nuclear receptor	ENSP00000385523	increased activity	increases	Catabolism of lipid	wild type	not applicable	Uncategorized	not applicable	not applicable	causal	1	Inhibited
PPARA	ligand-dependent nuclear receptor	ENSP00000385523	decreased activity	affects	Differentiation of keratinocytes	[homozygous, knockout]	not applicable	Mouse	not applicable	not applicable	causal	1	Inhibited
PPARA	ligand-dependent nuclear receptor	ENSP00000385523	increased activity	increases	Transcription of RNA	wild type	not applicable	Human	not applicable	not applicable	causal	9	Inhibited
PPARA	ligand-dependent nuclear receptor	ENSP00000385523	increased activity	decreases	Proliferation of cells	wild type	not applicable	Mouse	not applicable	not applicable	causal	2	Inhibited
PPARA	ligand-dependent nuclear receptor	ENSP00000385523	increased activity	affects	G1/S phase transition of smooth muscle cells	wild type	not applicable	Human	not applicable	not applicable	causal	1	Inhibited
PPARA	ligand-dependent nuclear receptor	ENSP00000385523	decreased activity	decreases	Systolic pressure	[homozygous, knockout]	not applicable	Mouse	not applicable	not applicable	causal	1	Inhibited
PPARA	ligand-dependent nuclear receptor	ENSP00000385523	decreased activity	increases	Synthesis of testosterone	[loss of function, null mutation]	not applicable	Mouse	not applicable	not applicable	causal	4	Inhibited
PPARA	ligand-dependent nuclear receptor	ENSP00000385523	increased activity	affects	Mass of organism	wild type	not applicable	Uncategorized	not applicable	not applicable	causal	1	Inhibited
PPARA	ligand-dependent nuclear receptor	ENSP00000385523	decreased activity	decreases	Influx of Ca2+	knockout	not applicable	Mouse	not applicable	not applicable	causal	4	Inhibited
PPARA	ligand-dependent nuclear receptor	ENSP00000385523	increased activity	affects	Regulation of lipid	wild type	not applicable	Uncategorized	not applicable	not applicable	causal	1	Inhibited
PPARA	ligand-dependent nuclear receptor	ENSP00000385523	increased activity	increases	Oxidation of oleic acid	wild type	not applicable	Rat	not applicable	not applicable	causal	1	Inhibited
PPARA	ligand-dependent nuclear receptor	ENSP00000385523	decreased activity	increases	Transcription of RNA	[homozygous, knockout]	not applicable	Mouse	not applicable	not applicable	causal	1	Inhibited
PPARA	ligand-dependent nuclear receptor	ENSP00000385523	decreased activity	increases	Organismal death	[homozygous, knockout]	not applicable	Mouse	not applicable	not applicable	causal	2	Inhibited
PPARA	ligand-dependent nuclear receptor	ENSP00000385523	decreased activity	increases	Beta-oxidation of palmitic acid	[heterozygous, knockout]	not applicable	Mouse	not applicable	not applicable	causal	1	Inhibited
PPARA	ligand-dependent nuclear receptor	ENSP00000385523	decreased activity	increases	Accumulation of triacylglycerol	[homozygous, knockout]	not applicable	Mouse	not applicable	not applicable	causal	1	Inhibited
PPARA	ligand-dependent nuclear receptor	ENSP00000385523	increased activity	affects	Proliferation of peroxisomes	wild type	not applicable	Uncategorized	not applicable	not applicable	causal	2	Inhibited
PPARA	ligand-dependent nuclear receptor	ENSP00000385523	decreased activity	increases	Experimental autoimmune encephalomyelitis	[homozygous, knockout]	not applicable	Mouse	not applicable	not applicable	causal	1	Inhibited
PPARA	ligand-dependent nuclear receptor	ENSP00000385523	increased activity	affects	Synthesis of lipid	wild type	not applicable	Uncategorized	not applicable	not applicable	causal	2	Inhibited
PPARA	ligand-dependent nuclear receptor	ENSP00000385523	decreased activity	increases	Tubulogenesis of endothelial cells	[homozygous, knockout]	not applicable	Mouse	not applicable	not applicable	causal	1	Inhibited
PPARA	ligand-dependent nuclear receptor	ENSP00000385523	increased activity	increases	Regulation of triacylglycerol	wild type	not applicable	Mouse	not applicable	not applicable	causal	1	Inhibited
PPARA	ligand-dependent nuclear receptor	ENSP00000385523	increased activity	increases	Transactivation of RNA	wild type	not applicable	Rat	not applicable	not applicable	causal	2	Inhibited
PPARA	ligand-dependent nuclear receptor	ENSP00000385523	increased activity	increases	Degradation of leukotriene B4	wild type	not applicable	Human	not applicable	not applicable	causal	1	Inhibited
PPARA	ligand-dependent nuclear receptor	ENSP00000385523	increased activity	decreases	Apoptosis of smooth muscle cell lines	wild type	not applicable	Rat	not applicable	not applicable	causal	1	Inhibited
PPARA	ligand-dependent nuclear receptor	ENSP00000385523	increased activity	increases	Beta-oxidation of fatty acid	wild type	not applicable	Human	not applicable	not applicable	causal	1	Inhibited
PPARA	ligand-dependent nuclear receptor	ENSP00000385523	increased activity	increases	Proliferation of peroxisomes	wild type	not applicable	Human	not applicable	not applicable	causal	1	Inhibited
PPARA	ligand-dependent nuclear receptor	ENSP00000385523	decreased activity	increases	Colitis	[homozygous, knockout]	not applicable	Mouse	not applicable	not applicable	causal	2	Inhibited
PPARA	ligand-dependent nuclear receptor	ENSP00000385523	increased activity	affects	Transactivation of RNA	wild type	not applicable	Mouse	not applicable	not applicable	causal	7	Inhibited
PPARA	ligand-dependent nuclear receptor	ENSP00000385523	increased activity	increases	Metabolism of lipid	wild type	not applicable	Uncategorized	not applicable	not applicable	causal	1	Inhibited
PPARA	ligand-dependent nuclear receptor	ENSP00000385523	increased activity	affects	Muscle weakness	wild type	not applicable	Human	phase 3	not applicable	correlation	2	Inhibited
PPARA	ligand-dependent nuclear receptor	ENSP00000385523	increased activity	affects	Synthesis of bile acid	wild type	not applicable	Uncategorized	not applicable	not applicable	causal	1	Inhibited
PPARA	ligand-dependent nuclear receptor	ENSP00000385523	decreased activity	increases	Myocardial necrosis	[homozygous, knockout]	not applicable	Mouse	not applicable	not applicable	causal	1	Inhibited
PPARA	ligand-dependent nuclear receptor	ENSP00000385523	decreased activity	decreases	Size of dendritic spines	knockout	not applicable	Mouse	not applicable	not applicable	causal	1	Inhibited
PPARA	ligand-dependent nuclear receptor	ENSP00000385523	decreased activity	decreases	Quantity of lipid peroxide	[heterozygous, knockout]	not applicable	Mouse	not applicable	not applicable	causal	1	Inhibited
PPARA	ligand-dependent nuclear receptor	ENSP00000385523	increased activity	increases	Transactivation of RNA	wild type	not applicable	Mouse	not applicable	not applicable	causal	1	Inhibited
PPARA	ligand-dependent nuclear receptor	ENSP00000385523	decreased activity	increases	Damage of hepatocytes	[homozygous, loss of function, null mutation]	not applicable	Mouse	not applicable	not applicable	causal	1	Inhibited
PPARA	ligand-dependent nuclear receptor	ENSP00000385523	decreased activity	increases	Absorption of cholesterol	[homozygous, knockout]	not applicable	Mouse	not applicable	not applicable	causal	1	Inhibited
PPARA	ligand-dependent nuclear receptor	ENSP00000385523	increased activity	affects	Carnitine palmitoyltransferase II deficiency	wild type	not applicable	Human	phase 3	not applicable	correlation	2	Inhibited
PPARA	ligand-dependent nuclear receptor	ENSP00000385523	increased activity	affects	Beta-oxidation of fatty acid	wild type	not applicable	Mouse	not applicable	not applicable	causal	1	Inhibited
PPARA	ligand-dependent nuclear receptor	ENSP00000385523	increased activity	increases	Accumulation of oleic acid	wild type	not applicable	Mouse	not applicable	not applicable	causal	1	Inhibited
PPARA	ligand-dependent nuclear receptor	ENSP00000385523	increased activity	affects	G1/S phase transition of smooth muscle cells	wild type	not applicable	Mouse	not applicable	not applicable	causal	1	Inhibited
PPARA	ligand-dependent nuclear receptor	ENSP00000385523	increased activity	decreases	Proliferation of hepatocytes	wild type	not applicable	Mouse	not applicable	not applicable	causal	1	Inhibited
PPARA	ligand-dependent nuclear receptor	ENSP00000385523	increased activity	affects	Familial hyperlipoproteinemia type IIa	wild type	not applicable	Human	discontinued	not applicable	correlation	3	Inhibited
PPARA	ligand-dependent nuclear receptor	ENSP00000385523	increased activity	decreases	Inflammatory response	wild type	not applicable	Human	not applicable	not applicable	causal	1	Inhibited
PPARA	ligand-dependent nuclear receptor	ENSP00000385523	decreased activity	decreases	Beta-oxidation of palmitic acid	[heterozygous, knockout]	not applicable	Mouse	not applicable	not applicable	causal	1	Inhibited
PPARA	ligand-dependent nuclear receptor	ENSP00000385523	decreased activity	affects	Production of taurocholic acid	[homozygous, loss of function, null mutation]	not applicable	Mouse	not applicable	not applicable	causal	1	Inhibited
PPARA	ligand-dependent nuclear receptor	ENSP00000385523	decreased activity	decreases	Excretion of sterol	[homozygous, knockout]	not applicable	Mouse	not applicable	not applicable	causal	1	Inhibited
PPARA	ligand-dependent nuclear receptor	ENSP00000385523	increased activity	increases	Transactivation of RNA	wild type	not applicable	Human	not applicable	not applicable	causal	10	Inhibited
PPARA	ligand-dependent nuclear receptor	ENSP00000385523	increased activity	affects	Type IIb mixed dyslipidemia	wild type	not applicable	Human	discontinued	not applicable	correlation	3	Inhibited
PPARA	ligand-dependent nuclear receptor	ENSP00000385523	increased activity	increases	Oxidation of fatty acid	wild type	not applicable	Mouse	not applicable	not applicable	causal	2	Inhibited
PPARA	ligand-dependent nuclear receptor	ENSP00000385523	increased activity	decreases	Synthesis of triacylglycerol	wild type	not applicable	Uncategorized	not applicable	not applicable	causal	1	Inhibited
PPARA	ligand-dependent nuclear receptor	ENSP00000385523	increased activity	affects	Mixed dyslipidemia	wild type	not applicable	Human	phase 3	not applicable	correlation	33	Inhibited
PPARA	ligand-dependent nuclear receptor	ENSP00000385523	increased activity	decreases	Biosynthesis of reactive oxygen species	wild type	not applicable	Human	not applicable	not applicable	causal	1	Inhibited
PPARA	ligand-dependent nuclear receptor	ENSP00000385523	increased activity	increases	Accumulation of palmitic acid	wild type	not applicable	Mouse	not applicable	not applicable	causal	1	Inhibited
PPARA	ligand-dependent nuclear receptor	ENSP00000385523	decreased activity	decreases	Formation of ketone body	[homozygous, knockout]	not applicable	Mouse	not applicable	not applicable	causal	1	Inhibited
PPARA	ligand-dependent nuclear receptor	ENSP00000385523	increased activity	affects	Inflammatory response	wild type	not applicable	Uncategorized	not applicable	not applicable	causal	1	Inhibited
PPARA	ligand-dependent nuclear receptor	ENSP00000385523	decreased activity	decreases	Cell viability of epithelial cell lines,Cell viability of eye cell lines	wild type	not applicable	Human	not applicable	not applicable	causal	1	Inhibited
PPARA	ligand-dependent nuclear receptor	ENSP00000385523	increased activity	increases	Catabolism of fatty acid	wild type	not applicable	Uncategorized	not applicable	not applicable	causal	5	Inhibited
PPARA	ligand-dependent nuclear receptor	ENSP00000385523	increased activity	affects	Transport of fatty acid	wild type	not applicable	Uncategorized	not applicable	not applicable	causal	1	Inhibited
PPARA	ligand-dependent nuclear receptor	ENSP00000385523	increased activity	increases	Activation of DNA endogenous promoter,Transcription of RNA	wild type	not applicable	Human	not applicable	not applicable	causal	3	Inhibited
PPARA	ligand-dependent nuclear receptor	ENSP00000385523	increased activity	increases	Formation of lysosome	wild type	not applicable	Uncategorized	not applicable	not applicable	causal	1	Inhibited
PPARA	ligand-dependent nuclear receptor	ENSP00000385523	decreased activity	decreases	Concentration of phospholipid	[homozygous, knockout]	not applicable	Mouse	not applicable	not applicable	causal	1	Inhibited
PPARA	ligand-dependent nuclear receptor	ENSP00000385523	decreased activity	decreases	Uptake of palmitic acid	[heterozygous, knockout]	not applicable	Mouse	not applicable	not applicable	causal	1	Inhibited
PPARA	ligand-dependent nuclear receptor	ENSP00000385523	increased activity	affects	Metabolism of lipid	wild type	not applicable	Uncategorized	not applicable	not applicable	causal	2	Inhibited
PPARA	ligand-dependent nuclear receptor	ENSP00000385523	[decreased activity, increased activity]	[decreases, increases]	Mass of organism	[homozygous, knockout, wild type]	not applicable	Mouse	not applicable	not applicable	causal	1	Inhibited
PPARA	ligand-dependent nuclear receptor	ENSP00000385523	increased activity	decreases	Function of heart ventricle	wild type	not applicable	Uncategorized	not applicable	not applicable	causal	1	Inhibited
PPARA	ligand-dependent nuclear receptor	ENSP00000385523	increased activity	affects	Metabolism of lipid	wild type	not applicable	Mouse	not applicable	not applicable	causal	1	Inhibited
PPARA	ligand-dependent nuclear receptor	ENSP00000385523	decreased activity	increases	Leukocyte migration	[homozygous, knockout]	not applicable	Mouse	not applicable	not applicable	causal	1	Inhibited
PPARA	ligand-dependent nuclear receptor	ENSP00000385523	decreased activity	decreases	Oxidation of 9-methylpentadecanoic acid	[homozygous, knockout]	not applicable	Mouse	not applicable	not applicable	causal	1	Inhibited
PPARA	ligand-dependent nuclear receptor	ENSP00000385523	increased activity	increases	Proliferation of peroxisomes	wild type	not applicable	Mouse	not applicable	not applicable	causal	4	Inhibited
PPARA	ligand-dependent nuclear receptor	ENSP00000385523	increased activity	increases	Homeostasis of lipid	wild type	not applicable	Uncategorized	not applicable	not applicable	causal	2	Inhibited
PPARA	ligand-dependent nuclear receptor	ENSP00000385523	increased activity	increases	Cell death of heart cell lines,Cell death of muscle cell lines	wild type	not applicable	Mouse	not applicable	not applicable	causal	1	Inhibited
PPARA	ligand-dependent nuclear receptor	ENSP00000385523	increased activity	decreases	Synthesis of cholesterol ester	wild type	not applicable	Human	not applicable	not applicable	causal	1	Inhibited
PPARA	ligand-dependent nuclear receptor	ENSP00000385523	increased activity	affects	Dyslipidemia	wild type	not applicable	Human	phase 2/3	not applicable	correlation	3	Inhibited
PPARA	ligand-dependent nuclear receptor	ENSP00000385523	decreased activity	increases	Secretion of triacylglycerol	[homozygous, loss of function, null mutation]	not applicable	Mouse	not applicable	not applicable	causal	1	Inhibited
PPARA	ligand-dependent nuclear receptor	ENSP00000385523	increased activity	increases	Uptake of bile salt	wild type	not applicable	Uncategorized	not applicable	not applicable	causal	1	Inhibited
PPARA	ligand-dependent nuclear receptor	ENSP00000385523	increased activity	affects	Hypercholesterolemia	wild type	not applicable	Human	phase 4	not applicable	correlation	33	Inhibited
PPARA	ligand-dependent nuclear receptor	ENSP00000385523	decreased activity	decreases	Concentration of bile acid	knockout	not applicable	Mouse	not applicable	not applicable	causal	1	Inhibited
PPARA	ligand-dependent nuclear receptor	ENSP00000385523	increased activity	decreases	Proliferation of smooth muscle cells	wild type	not applicable	Mouse	not applicable	not applicable	causal	3	Inhibited
PPARA	ligand-dependent nuclear receptor	ENSP00000385523	decreased activity	increases	Glucose tolerance	[homozygous, knockout]	not applicable	Mouse	not applicable	not applicable	causal	2	Inhibited
PPARA	ligand-dependent nuclear receptor	ENSP00000385523	increased activity	increases	Synthesis of ketone body	wild type	not applicable	Uncategorized	not applicable	not applicable	causal	1	Inhibited
PPARA	ligand-dependent nuclear receptor	ENSP00000385523	increased activity	increases	Transactivation of RNA	wild type	not applicable	Uncategorized	not applicable	not applicable	causal	1	Inhibited
PPARA	ligand-dependent nuclear receptor	ENSP00000385523	increased activity	affects	Mixed hyperlipidemia	wild type	not applicable	Human	approved	not applicable	correlation	3	Inhibited
PPARA	ligand-dependent nuclear receptor	ENSP00000385523	decreased activity	decreases	Concentration of dopamine	[homozygous, knockout]	not applicable	Mouse	not applicable	not applicable	causal	1	Inhibited
PPARA	ligand-dependent nuclear receptor	ENSP00000385523	decreased activity	affects	Nocifensive behavior	[homozygous, knockout]	not applicable	Mouse	not applicable	not applicable	causal	2	Inhibited
PPARA	ligand-dependent nuclear receptor	ENSP00000385523	increased activity	increases	Depolarization of mitochondrial membrane	wild type	not applicable	Mouse	not applicable	not applicable	causal	1	Inhibited
PPARA	ligand-dependent nuclear receptor	ENSP00000385523	increased activity	increases	Tubulation of endothelial cells	wild type	not applicable	Uncategorized	not applicable	not applicable	causal	1	Inhibited
PPARA	ligand-dependent nuclear receptor	ENSP00000385523	increased activity	affects	Homeostasis of lipid	wild type	not applicable	Uncategorized	not applicable	not applicable	causal	5	Inhibited
PPARA	ligand-dependent nuclear receptor	ENSP00000385523	increased activity	affects	Dyslipidemia	wild type	not applicable	Human	phase 4	not applicable	correlation	19	Inhibited
PPARA	ligand-dependent nuclear receptor	ENSP00000385523	increased activity	affects	Severe hypertriglyceridemia	wild type	not applicable	Human	approved	not applicable	correlation	48	Inhibited
PPARA	ligand-dependent nuclear receptor	ENSP00000385523	increased activity	increases	Transcription of RNA	wild type	not applicable	Rat	not applicable	not applicable	causal	3	Inhibited
PPARA	ligand-dependent nuclear receptor	ENSP00000385523	increased activity	affects	Hyperlipidemia	wild type	not applicable	Human	phase 4	not applicable	correlation	3	Inhibited
PPARA	ligand-dependent nuclear receptor	ENSP00000385523	increased activity	increases	Inflammation	wild type	not applicable	Mouse	not applicable	not applicable	causal	1	Inhibited
PPARA	ligand-dependent nuclear receptor	ENSP00000385523	increased activity	affects	Synthesis of carnitine	wild type	not applicable	Mouse	not applicable	not applicable	causal	2	Inhibited
PPARA	ligand-dependent nuclear receptor	ENSP00000385523	increased activity	decreases	Cell viability	wild type	not applicable	Mouse	not applicable	not applicable	causal	1	Inhibited
PPARA	ligand-dependent nuclear receptor	ENSP00000385523	increased activity	affects	Fatty acid metabolism	wild type	not applicable	Human	not applicable	not applicable	causal	1	Inhibited
PPARA	ligand-dependent nuclear receptor	ENSP00000385523	increased activity	affects	Metabolism of lipoprotein	wild type	not applicable	Rat	not applicable	not applicable	causal	1	Inhibited
PPARA	ligand-dependent nuclear receptor	ENSP00000385523	increased activity	affects	Oxidation of fat	wild type	not applicable	Uncategorized	not applicable	not applicable	causal	1	Inhibited
PPARA	ligand-dependent nuclear receptor	ENSP00000385523	increased activity	increases	DNA damage	wild type	not applicable	Uncategorized	not applicable	not applicable	causal	1	Inhibited
PPARA	ligand-dependent nuclear receptor	ENSP00000385523	increased activity	affects	Hypercholesterolemia	wild type	not applicable	Human	approved	not applicable	correlation	57	Inhibited
PPARA	ligand-dependent nuclear receptor	ENSP00000385523	decreased activity	increases	Hyperlipidemia	[homozygous, knockout]	not applicable	Mouse	not applicable	not applicable	causal	1	Inhibited
CIRBP	translation regulator	NP_001271.1	decreased activity,increased activity	affects,decreases,increases	Abnormal cell cycle,Abnormal morphology of spermatogonia,Apoptosis of germ cells,Arrest in Gap 0-Gap 1 phase of carcinoma cell lines,Arrest in Gap 0-Gap 1 phase of lung cancer cell lines,Cell proliferation of carcinoma cell lines,Cell proliferation of cervical cancer cell lines,Cell proliferation of fibroblasts,Colony formation of carcinoma cell lines,Colony formation of lung cancer cell lines,G1…	homozygous,knockout,wild type	not applicable	Mouse,Human,Uncategorized	not applicable	downregulation,not applicable,upregulation	causal,correlation	41	Inhibited
CIRBP	translation regulator	NP_001271.1	decreased activity	decreases	Proliferation of testicular cancer cell lines	wild type	not applicable	Human	not applicable	not applicable	causal	1	Inhibited
CIRBP	translation regulator	NP_001271.1	decreased activity	decreases	Migration of carcinoma cell lines,Migration of lung cancer cell lines	wild type	not applicable	Human	not applicable	not applicable	causal	2	Inhibited
CIRBP	translation regulator	NP_001271.1	increased activity	increases	Migration of carcinoma cell lines,Migration of lung cancer cell lines	wild type	not applicable	Human	not applicable	not applicable	causal	1	Inhibited
CIRBP	translation regulator	NP_001271.1	increased activity	increases	G1 phase of lung cancer cell lines	wild type	not applicable	Human	not applicable	not applicable	causal	1	Inhibited
CIRBP	translation regulator	NP_001271.1	increased activity	affects	Stabilization of mRNA	wild type	not applicable	Human	not applicable	not applicable	causal	1	Inhibited
CIRBP	translation regulator	NP_001271.1	increased activity	decreases	Proliferation of cells	wild type	not applicable	Mouse	not applicable	not applicable	causal	1	Inhibited
CIRBP	translation regulator	NP_001271.1	increased activity	affects	Organismal death	wild type	not applicable	Human	not applicable	upregulation	correlation	1	Inhibited
CIRBP	translation regulator	NP_001271.1	increased activity	increases	Migration of lung cancer cell lines	wild type	not applicable	Human	not applicable	not applicable	causal	1	Inhibited
CIRBP	translation regulator	NP_001271.1	increased activity	increases	Synthesis of protein	wild type	not applicable	Human	not applicable	not applicable	causal	1	Inhibited
CIRBP	translation regulator	NP_001271.1	decreased activity	decreases	Cell proliferation of carcinoma cell lines,Proliferation of lung cancer cell lines	wild type	not applicable	Human	not applicable	not applicable	causal	2	Inhibited
CIRBP	translation regulator	NP_001271.1	increased activity	increases	Colony formation of lung cancer cell lines	wild type	not applicable	Human	not applicable	not applicable	causal	1	Inhibited
CIRBP	translation regulator	NP_001271.1	increased activity	increases	Proliferation of embryonic cell lines,Proliferation of fibroblast cell lines	wild type	not applicable	Mouse	not applicable	not applicable	causal	2	Inhibited
CIRBP	translation regulator	NP_001271.1	decreased activity	decreases	Metastasis of carcinoma cell lines,Metastasis of lung cancer cell lines	wild type	not applicable	Mouse	not applicable	not applicable	causal	1	Inhibited
CIRBP	translation regulator	NP_001271.1	increased activity	increases	Proliferation of lung cancer cell lines	wild type	not applicable	Human	not applicable	not applicable	causal	1	Inhibited
CIRBP	translation regulator	NP_001271.1	increased activity	increases	Cell proliferation of carcinoma cell lines,Proliferation of lung cancer cell lines	wild type	not applicable	Human	not applicable	not applicable	causal	1	Inhibited
CIRBP	translation regulator	NP_001271.1	decreased activity	decreases	Colony formation of carcinoma cell lines,Colony formation of lung cancer cell lines	wild type	not applicable	Human	not applicable	not applicable	causal	2	Inhibited
CIRBP	translation regulator	NP_001271.1	decreased activity	increases	Arrest in Gap 0-Gap 1 phase of carcinoma cell lines,Arrest in Gap 0-Gap 1 phase of lung cancer cell lines	wild type	not applicable	Human	not applicable	not applicable	causal	2	Inhibited
CIRBP	translation regulator	NP_001271.1	decreased activity	decreases	Cell proliferation of cervical cancer cell lines	wild type	not applicable	Human	not applicable	not applicable	causal	1	Inhibited
CIRBP	translation regulator	NP_001271.1	increased activity	increases	Synthesis of protein	wild type	not applicable	Mouse	not applicable	not applicable	causal	3	Inhibited
CIRBP	translation regulator	NP_001271.1	increased activity	increases	Colony formation of carcinoma cell lines,Colony formation of lung cancer cell lines	wild type	not applicable	Human	not applicable	not applicable	causal	1	Inhibited
CIRBP	translation regulator	NP_001271.1	decreased activity	decreases	Proliferation of embryonic cell lines,Proliferation of fibroblast cell lines	wild type	not applicable	Mouse	not applicable	not applicable	causal	1	Inhibited
CIRBP	translation regulator	NP_001271.1	decreased activity	affects	Proliferation of spermatogonia	[homozygous, knockout]	not applicable	Mouse	not applicable	not applicable	causal	1	Inhibited
CIRBP	translation regulator	NP_001271.1	increased activity	increases	Inflammatory response	wild type	not applicable	Uncategorized	not applicable	not applicable	causal	1	Inhibited
CIRBP	translation regulator	NP_001271.1	decreased activity	decreases	Cell proliferation of fibroblasts	[homozygous, knockout]	not applicable	Mouse	not applicable	not applicable	causal	1	Inhibited
CIRBP	translation regulator	NP_001271.1	increased activity	increases	G1 phase of carcinoma cell lines,G1 phase of lung cancer cell lines	wild type	not applicable	Human	not applicable	not applicable	causal	1	Inhibited
CIRBP	translation regulator	NP_001271.1	decreased activity	affects	Apoptosis of germ cells	wild type	not applicable	Uncategorized	not applicable	downregulation	causal	1	Inhibited
CIRBP	translation regulator	NP_001271.1	increased activity	decreases	Replicative senescence of embryonic cell lines,Replicative senescence of fibroblast cell lines	wild type	not applicable	Mouse	not applicable	not applicable	causal	4	Inhibited
CIRBP	translation regulator	NP_001271.1	decreased activity	increases	Survival of organism	wild type	not applicable	Mouse	not applicable	not applicable	causal	1	Inhibited
CIRBP	translation regulator	NP_001271.1	increased activity	affects	Proliferation of cells	wild type	not applicable	Human	not applicable	not applicable	causal	1	Inhibited
CIRBP	translation regulator	NP_001271.1	decreased activity	affects	Abnormal cell cycle	[homozygous, knockout]	not applicable	Mouse	not applicable	not applicable	causal	1	Inhibited
CIRBP	translation regulator	NP_001271.1	decreased activity	affects	Abnormal morphology of spermatogonia	[homozygous, knockout]	not applicable	Mouse	not applicable	not applicable	causal	1	Inhibited
SMARCD3	transcription regulator	NP_001003801.1	decreased activity,increased activity	affects,decreases,increases	Abnormal morphology of ventricular septum,Cardiogenesis,Cell viability of bone cancer cell lines,Concentration of triacylglycerol,Contractility of cardiac muscle,Conversion of chondrocytes,Differentiation of muscle cells,Differentiation of smooth muscle,Disassembly of nucleosomes,Glycolytic capacity of anterior tibial muscle,Morphogenesis of heart,Non-homologous end joining of DNA double strand b…	homozygous,knockout,wild type	not applicable	Mouse,Human,Uncategorized,Rat	not applicable	not applicable	causal	23	Inhibited
SMARCD3	transcription regulator	NP_001003801.1	increased activity	increases	Glycolytic capacity of anterior tibial muscle	wild type	not applicable	Mouse	not applicable	not applicable	causal	1	Inhibited
SMARCD3	transcription regulator	NP_001003801.1	increased activity	affects	Disassembly of nucleosomes	wild type	not applicable	Human	not applicable	not applicable	causal	1	Inhibited
SMARCD3	transcription regulator	NP_001003801.1	decreased activity	affects	Relaxation of cardiac muscle	[homozygous, knockout]	not applicable	Mouse	not applicable	not applicable	causal	1	Inhibited
SMARCD3	transcription regulator	NP_001003801.1	increased activity	decreases	Quantity of subsarcolemmal mitochondria	wild type	not applicable	Mouse	not applicable	not applicable	causal	1	Inhibited
SMARCD3	transcription regulator	NP_001003801.1	decreased activity	decreases	Cell viability of bone cancer cell lines,Survival of sarcoma cell lines	wild type	not applicable	Human	not applicable	not applicable	causal	2	Inhibited
SMARCD3	transcription regulator	NP_001003801.1	increased activity	decreases	Quantity of mitochondrial DNA	wild type	not applicable	Mouse	not applicable	not applicable	causal	1	Inhibited
SMARCD3	transcription regulator	NP_001003801.1	increased activity	affects	Remodeling of chromatin	wild type	not applicable	Human	not applicable	not applicable	causal	1	Inhibited
SMARCD3	transcription regulator	NP_001003801.1	increased activity	increases	Proliferation of neuroblasts	wild type	not applicable	Human	not applicable	not applicable	causal	1	Inhibited
SMARCD3	transcription regulator	NP_001003801.1	decreased activity	affects	Abnormal morphology of ventricular septum	[homozygous, knockout]	not applicable	Mouse	not applicable	not applicable	causal	1	Inhibited
SMARCD3	transcription regulator	NP_001003801.1	decreased activity	affects	Cardiogenesis	[homozygous, knockout]	not applicable	Mouse	not applicable	not applicable	causal	1	Inhibited
SMARCD3	transcription regulator	NP_001003801.1	decreased activity	decreases	Non-homologous end joining of DNA double strand break site	wild type	not applicable	Human	not applicable	not applicable	causal	1	Inhibited
SMARCD3	transcription regulator	NP_001003801.1	increased activity	affects	Morphogenesis of heart	wild type	not applicable	Mouse	not applicable	not applicable	causal	1	Inhibited
SMARCD3	transcription regulator	NP_001003801.1	increased activity	increases	Differentiation of smooth muscle	wild type	not applicable	Rat	not applicable	not applicable	causal	1	Inhibited
SMARCD3	transcription regulator	NP_001003801.1	increased activity	increases	Transcription of DNA,Transcription of RNA	wild type	not applicable	Human	not applicable	not applicable	causal	1	Inhibited
SMARCD3	transcription regulator	NP_001003801.1	increased activity	decreases	Running	wild type	not applicable	Mouse	not applicable	not applicable	causal	1	Inhibited
SMARCD3	transcription regulator	NP_001003801.1	increased activity	increases	Conversion of chondrocytes	wild type	not applicable	[Human, Mouse]	not applicable	not applicable	causal	1	Inhibited
SMARCD3	transcription regulator	NP_001003801.1	increased activity	increases	Concentration of triacylglycerol	wild type	not applicable	Uncategorized	not applicable	not applicable	causal	1	Inhibited
SMARCD3	transcription regulator	NP_001003801.1	increased activity	increases	Transcription of DNA,Transcription of RNA	wild type	not applicable	Mouse	not applicable	not applicable	causal	1	Inhibited
SMARCD3	transcription regulator	NP_001003801.1	decreased activity	decreases	Contractility of cardiac muscle	[homozygous, knockout]	not applicable	Mouse	not applicable	not applicable	causal	1	Inhibited
SMARCD3	transcription regulator	NP_001003801.1	decreased activity	increases	Organismal death	[homozygous, knockout]	not applicable	Mouse	not applicable	not applicable	causal	2	Inhibited
SMARCD3	transcription regulator	NP_001003801.1	increased activity	affects	Differentiation of muscle cells	wild type	not applicable	Mouse	not applicable	not applicable	causal	1	Inhibited
EBF1	transcription regulator	ENSP00000322898	decreased activity,increased activity	affects,decreases,increases	Abnormal morphology of B lymphocytes,Abnormal morphology of bone,Abnormal morphology of bone marrow,Abnormal morphology of epiphyseal growth plate,Abnormal morphology of internal capsule,Abnormal morphology of lateral ganglionic eminences,Abnormal morphology of metencephalon,Abnormal morphology of striatum,Abnormal morphology of trabecular bone,Abnormal morphology of ventral striatum,Activation o…	heterozygous,homozygous,knockout,wild type	not applicable	Mouse,Human,Uncategorized,Rat	not applicable	not applicable,upregulation	causal,correlation	144	Inhibited
EBF1	transcription regulator	ENSP00000322898	increased activity	affects	Activation of B lymphocytes	wild type	not applicable	Uncategorized	not applicable	not applicable	causal	1	Inhibited
EBF1	transcription regulator	ENSP00000322898	decreased activity	affects	Abnormal morphology of epiphyseal growth plate	[homozygous, knockout]	not applicable	Mouse	not applicable	not applicable	causal	1	Inhibited
EBF1	transcription regulator	ENSP00000322898	decreased activity	increases	Precursor B-cell acute lymphoblastic leukemia	[heterozygous, knockout]	not applicable	Mouse	not applicable	not applicable	causal	1	Inhibited
EBF1	transcription regulator	ENSP00000322898	increased activity	affects	Development of B lymphocytes,Development of common lymphoid progenitor cells	wild type	not applicable	Mouse	not applicable	not applicable	causal	1	Inhibited
EBF1	transcription regulator	ENSP00000322898	decreased activity	affects	Proliferation of leukemia cell lines	[heterozygous, knockout]	not applicable	Mouse	not applicable	not applicable	causal	1	Inhibited
EBF1	transcription regulator	ENSP00000322898	decreased activity	affects	Migration of facial branchiomotor neurons	[homozygous, knockout]	not applicable	Mouse	not applicable	not applicable	causal	1	Inhibited
EBF1	transcription regulator	ENSP00000322898	decreased activity	decreases	Size of striatum	[homozygous, knockout]	not applicable	Mouse	not applicable	not applicable	causal	1	Inhibited
EBF1	transcription regulator	ENSP00000322898	decreased activity	increases	Feeding	[homozygous, knockout]	not applicable	Mouse	not applicable	not applicable	causal	1	Inhibited
EBF1	transcription regulator	ENSP00000322898	decreased activity	decreases	Expression of RNA	[homozygous, knockout]	not applicable	Mouse	not applicable	not applicable	causal	1	Inhibited
EBF1	transcription regulator	ENSP00000322898	increased activity	affects	Generation of pre-pro-B lymphocytes	wild type	not applicable	Uncategorized	not applicable	not applicable	causal	1	Inhibited
EBF1	transcription regulator	ENSP00000322898	decreased activity	increases	Thickness of trabecular bone	[homozygous, knockout]	not applicable	Mouse	not applicable	not applicable	causal	1	Inhibited
EBF1	transcription regulator	ENSP00000322898	decreased activity	decreases	Commitment of lymphohematopoietic progenitor cells,Commitment of T lymphocytes	knockout	not applicable	Mouse	not applicable	not applicable	causal	1	Inhibited
EBF1	transcription regulator	ENSP00000322898	decreased activity	decreases	Quantity of pre-B lymphocytes	[heterozygous, knockout]	not applicable	Mouse	not applicable	not applicable	causal	2	Inhibited
EBF1	transcription regulator	ENSP00000322898	decreased activity	affects	Ossification of bone	[homozygous, knockout]	not applicable	Mouse	not applicable	not applicable	causal	1	Inhibited
EBF1	transcription regulator	ENSP00000322898	increased activity	increases	Activation of DNA endogenous promoter,Transcription of RNA	wild type	not applicable	Mouse	not applicable	not applicable	causal	1	Inhibited
EBF1	transcription regulator	ENSP00000322898	decreased activity	affects	Abnormal morphology of B lymphocytes	[homozygous, knockout]	not applicable	Mouse	not applicable	not applicable	causal	1	Inhibited
EBF1	transcription regulator	ENSP00000322898	decreased activity	increases	Adiposity of bone marrow	[homozygous, knockout]	not applicable	Mouse	not applicable	not applicable	causal	1	Inhibited
EBF1	transcription regulator	ENSP00000322898	decreased activity	decreases	Differentiation of amacrine cells,Differentiation of retinal progenitor cells	wild type	not applicable	Mouse	not applicable	not applicable	causal	1	Inhibited
EBF1	transcription regulator	ENSP00000322898	decreased activity	decreases	Expansion of pre-B lymphocytes	[heterozygous, knockout]	not applicable	Mouse	not applicable	not applicable	causal	1	Inhibited
EBF1	transcription regulator	ENSP00000322898	increased activity	affects	Oral squamous cell carcinoma	wild type	not applicable	Human	not applicable	upregulation	correlation	1	Inhibited
EBF1	transcription regulator	ENSP00000322898	decreased activity	decreases	Osteoclastogenesis	[homozygous, knockout]	not applicable	Mouse	not applicable	not applicable	causal	4	Inhibited
EBF1	transcription regulator	ENSP00000322898	decreased activity	decreases	Survival of pro-B lymphocytes	[heterozygous, knockout]	not applicable	Mouse	not applicable	not applicable	causal	1	Inhibited
EBF1	transcription regulator	ENSP00000322898	decreased activity	decreases	Quantity of pro-B lymphocytes	[homozygous, knockout]	not applicable	Mouse	not applicable	not applicable	causal	1	Inhibited
EBF1	transcription regulator	ENSP00000322898	decreased activity	affects	Morphology of striatum	[homozygous, knockout]	not applicable	Mouse	not applicable	not applicable	causal	1	Inhibited
EBF1	transcription regulator	ENSP00000322898	increased activity	increases	Binding of protein binding site	wild type	not applicable	Human	not applicable	not applicable	causal	1	Inhibited
EBF1	transcription regulator	ENSP00000322898	decreased activity	affects	Abnormal morphology of internal capsule	[homozygous, knockout]	not applicable	Mouse	not applicable	not applicable	causal	1	Inhibited
EBF1	transcription regulator	ENSP00000322898	decreased activity	increases	Development of common lymphoid progenitor cells	[homozygous, knockout]	not applicable	Mouse	not applicable	not applicable	causal	1	Inhibited
EBF1	transcription regulator	ENSP00000322898	decreased activity	affects	Transformation of B lymphocytes	[heterozygous, knockout]	not applicable	Mouse	not applicable	not applicable	causal	54	Inhibited
EBF1	transcription regulator	ENSP00000322898	decreased activity	affects	Abnormal morphology of bone marrow	[homozygous, knockout]	not applicable	Mouse	not applicable	not applicable	causal	1	Inhibited
EBF1	transcription regulator	ENSP00000322898	increased activity	increases	Lymphopoiesis of B lymphocytes	wild type	not applicable	Rat	not applicable	not applicable	causal	1	Inhibited
EBF1	transcription regulator	ENSP00000322898	increased activity	increases	Differentiation of retinal progenitor cells,Differentiation of type 2 OFF-cone bipolar cells	wild type	not applicable	Mouse	not applicable	not applicable	causal	1	Inhibited
EBF1	transcription regulator	ENSP00000322898	increased activity	affects	Formation of trabecular bone	wild type	not applicable	Mouse	not applicable	not applicable	causal	1	Inhibited
EBF1	transcription regulator	ENSP00000322898	decreased activity	decreases	Quantity of bone marrow cells	[homozygous, knockout]	not applicable	Mouse	not applicable	not applicable	causal	1	Inhibited
EBF1	transcription regulator	ENSP00000322898	decreased activity	increases	Lack of B lymphocytes	[homozygous, knockout]	not applicable	Mouse	not applicable	not applicable	causal	1	Inhibited
EBF1	transcription regulator	ENSP00000322898	decreased activity	decreases	Quantity of osteoclasts	[heterozygous, knockout]	not applicable	Mouse	not applicable	not applicable	causal	1	Inhibited
EBF1	transcription regulator	ENSP00000322898	decreased activity	decreases	Deposition of lipid	[homozygous, knockout]	not applicable	Mouse	not applicable	not applicable	causal	1	Inhibited
EBF1	transcription regulator	ENSP00000322898	decreased activity	decreases	Quantity of IgM	[homozygous, knockout]	not applicable	Mouse	not applicable	not applicable	causal	1	Inhibited
EBF1	transcription regulator	ENSP00000322898	decreased activity	decreases	Migration by dopaminergic neurons	[homozygous, knockout]	not applicable	Mouse	not applicable	not applicable	causal	1	Inhibited
EBF1	transcription regulator	ENSP00000322898	decreased activity	affects	Abnormal morphology of striatum	[homozygous, knockout]	not applicable	Mouse	not applicable	not applicable	causal	1	Inhibited
EBF1	transcription regulator	ENSP00000322898	decreased activity	affects	Abnormal morphology of metencephalon	[homozygous, knockout]	not applicable	Mouse	not applicable	not applicable	causal	1	Inhibited
EBF1	transcription regulator	ENSP00000322898	decreased activity	decreases	Differentiation of adipocytes,Differentiation of adipose cell lines	wild type	not applicable	Human	not applicable	not applicable	causal	1	Inhibited
EBF1	transcription regulator	ENSP00000322898	increased activity	decreases	Apoptosis of lymphoma cell lines	wild type	not applicable	Human	not applicable	not applicable	causal	4	Inhibited
EBF1	transcription regulator	ENSP00000322898	increased activity	affects	Transcription of DNA,Transcription of RNA	wild type	not applicable	Mouse	not applicable	not applicable	causal	1	Inhibited
EBF1	transcription regulator	ENSP00000322898	decreased activity	affects	Abnormal morphology of trabecular bone	[homozygous, knockout]	not applicable	Mouse	not applicable	not applicable	causal	1	Inhibited
EBF1	transcription regulator	ENSP00000322898	decreased activity	increases	Hypotriglyceridemia	[homozygous, knockout]	not applicable	Mouse	not applicable	not applicable	causal	1	Inhibited
EBF1	transcription regulator	ENSP00000322898	decreased activity	affects	Arrest in differentiation of B lymphocytes	[homozygous, knockout]	not applicable	Mouse	not applicable	not applicable	causal	1	Inhibited
EBF1	transcription regulator	ENSP00000322898	decreased activity	decreases	Mineralization of bone	[homozygous, knockout]	not applicable	Mouse	not applicable	not applicable	causal	1	Inhibited
EBF1	transcription regulator	ENSP00000322898	decreased activity	increases	Ingestion by mice	[homozygous, knockout]	not applicable	Mouse	not applicable	not applicable	causal	1	Inhibited
EBF1	transcription regulator	ENSP00000322898	increased activity	decreases	Differentiation of plasma cells	wild type	not applicable	Mouse	not applicable	not applicable	causal	1	Inhibited
EBF1	transcription regulator	ENSP00000322898	increased activity	affects	Differentiation of B lymphocytes	wild type	not applicable	Uncategorized	not applicable	not applicable	causal	1	Inhibited
EBF1	transcription regulator	ENSP00000322898	decreased activity	increases	Apoptosis	[homozygous, knockout]	not applicable	Mouse	not applicable	not applicable	causal	1	Inhibited
EBF1	transcription regulator	ENSP00000322898	increased activity	increases	Differentiation of amacrine cells,Differentiation of retinal progenitor cells	wild type	not applicable	Mouse	not applicable	not applicable	causal	1	Inhibited
EBF1	transcription regulator	ENSP00000322898	decreased activity	affects	Abnormal morphology of bone	[homozygous, knockout]	not applicable	Mouse	not applicable	not applicable	causal	1	Inhibited
EBF1	transcription regulator	ENSP00000322898	decreased activity	increases	Organismal death	[homozygous, knockout]	not applicable	Mouse	not applicable	not applicable	causal	2	Inhibited
EBF1	transcription regulator	ENSP00000322898	decreased activity	decreases	Differentiation of pro-B lymphocytes	[heterozygous, knockout]	not applicable	Mouse	not applicable	not applicable	causal	2	Inhibited
EBF1	transcription regulator	ENSP00000322898	decreased activity	increases	Lack of B-1 lymphocytes	[homozygous, knockout]	not applicable	Mouse	not applicable	not applicable	causal	1	Inhibited
EBF1	transcription regulator	ENSP00000322898	decreased activity	affects	Differentiation of pro-B lymphocytes	[homozygous, knockout]	not applicable	Mouse	not applicable	not applicable	causal	1	Inhibited
EBF1	transcription regulator	ENSP00000322898	decreased activity	increases	Locomotion	[homozygous, knockout]	not applicable	Mouse	not applicable	not applicable	causal	1	Inhibited
EBF1	transcription regulator	ENSP00000322898	decreased activity	decreases	Size of body	[homozygous, knockout]	not applicable	Mouse	not applicable	not applicable	causal	2	Inhibited
EBF1	transcription regulator	ENSP00000322898	decreased activity	decreases	Differentiation of retinal progenitor cells,Differentiation of type 2 OFF-cone bipolar cells	wild type	not applicable	Mouse	not applicable	not applicable	causal	1	Inhibited
EBF1	transcription regulator	ENSP00000322898	decreased activity	increases	DNA damage	[heterozygous, knockout]	not applicable	Mouse	not applicable	not applicable	causal	3	Inhibited
EBF1	transcription regulator	ENSP00000322898	decreased activity	increases	Quantity of osteoblasts	[homozygous, knockout]	not applicable	Mouse	not applicable	not applicable	causal	1	Inhibited
EBF1	transcription regulator	ENSP00000322898	decreased activity	increases	Dendropoiesis,Development of common lymphoid progenitor cells	[homozygous, knockout]	not applicable	Mouse	not applicable	not applicable	causal	1	Inhibited
EBF1	transcription regulator	ENSP00000322898	increased activity	affects	Formation of tibia	wild type	not applicable	Mouse	not applicable	not applicable	causal	1	Inhibited
EBF1	transcription regulator	ENSP00000322898	increased activity	increases	Commitment of B lymphocytes	wild type	not applicable	Uncategorized	not applicable	not applicable	causal	1	Inhibited
EBF1	transcription regulator	ENSP00000322898	increased activity	increases	Initiation of differentiation of adipocytes,Initiation of differentiation of fibroblast cell lines	wild type	not applicable	Mouse	not applicable	not applicable	causal	1	Inhibited
EBF1	transcription regulator	ENSP00000322898	increased activity	increases	Development of B lymphocytes	wild type	not applicable	Mouse	not applicable	upregulation	causal	1	Inhibited
EBF1	transcription regulator	ENSP00000322898	increased activity	increases	Differentiation of horizontal cells,Differentiation of retinal progenitor cells	wild type	not applicable	Mouse	not applicable	not applicable	causal	1	Inhibited
EBF1	transcription regulator	ENSP00000322898	increased activity	increases	Transformation of B lymphocytes	wild type	not applicable	Mouse	not applicable	not applicable	causal	1	Inhibited
EBF1	transcription regulator	ENSP00000322898	increased activity	increases	Development of B-1 lymphocytes	wild type	not applicable	Uncategorized	not applicable	upregulation	causal	1	Inhibited
EBF1	transcription regulator	ENSP00000322898	decreased activity	increases	Quantity of osteoclasts	[homozygous, knockout]	not applicable	Mouse	not applicable	not applicable	causal	1	Inhibited
EBF1	transcription regulator	ENSP00000322898	increased activity	decreases	Ossification by calvarial cells	wild type	not applicable	Mouse	not applicable	not applicable	causal	1	Inhibited
EBF1	transcription regulator	ENSP00000322898	decreased activity	affects	Abnormal morphology of ventral striatum	[homozygous, knockout]	not applicable	Mouse	not applicable	not applicable	causal	1	Inhibited
EBF1	transcription regulator	ENSP00000322898	decreased activity	decreases	Activation of osteoclasts	[heterozygous, knockout]	not applicable	Mouse	not applicable	not applicable	causal	1	Inhibited
EBF1	transcription regulator	ENSP00000322898	increased activity	increases	Migration by dopaminergic neurons	wild type	not applicable	Mouse	not applicable	not applicable	causal	1	Inhibited
EBF1	transcription regulator	ENSP00000322898	increased activity	increases	Transcription of DNA,Transcription of RNA	wild type	not applicable	Mouse	not applicable	not applicable	causal	1	Inhibited
EBF1	transcription regulator	ENSP00000322898	decreased activity	affects	Formation of tibia	[heterozygous, knockout]	not applicable	Mouse	not applicable	not applicable	causal	1	Inhibited
EBF1	transcription regulator	ENSP00000322898	decreased activity	affects	Abnormal morphology of lateral ganglionic eminences	[homozygous, knockout]	not applicable	Mouse	not applicable	not applicable	causal	1	Inhibited
EBF1	transcription regulator	ENSP00000322898	decreased activity	decreases	Synthesis of lipid	wild type	not applicable	Mouse	not applicable	not applicable	causal	1	Inhibited
ADIPOQ	other	NP_001171271.1	decreased activity,increased activity,unknown change in activity	affects,decreases,increases	Abnormal energy balance,Abnormal glucose tolerance,Abnormal morphology of osteoclasts,Abnormal morphology of skeleton,Abnormal quantity of lipid,Accumulation of eosinophils,Accumulation of lipid,Accumulation of lipid droplets,Accumulation of myeloid-derived suppressor cells,Accumulation of reactive oxygen species,Accumulation of T lymphocytes,Accumulation of triacylglycerol,Activation of astrocyt…	heterozygous,homozygous,knockout,unclassified mutation,wild type	efficacy,not applicable,unspecified application	Mouse,Human,Uncategorized,Rat	not applicable	downregulation,not applicable,upregulation	causal,correlation	610	Inhibited
ADIPOQ	other	NP_001171271.1	increased activity	decreases	Synthesis of DNA	wild type	not applicable	Human	not applicable	not applicable	causal	4	Inhibited
ADIPOQ	other	NP_001171271.1	increased activity	decreases	Accumulation of lipid	wild type	not applicable	Uncategorized	not applicable	not applicable	causal	1	Inhibited
ADIPOQ	other	NP_001171271.1	increased activity	increases	Signal transduction	wild type	not applicable	Mouse	not applicable	not applicable	causal	2	Inhibited
ADIPOQ	other	NP_001171271.1	increased activity	decreases	Migration of mammary tumor cells	wild type	not applicable	Uncategorized	not applicable	not applicable	causal	3	Inhibited
ADIPOQ	other	NP_001171271.1	decreased activity	affects	Bone mineral density of femur	knockout	not applicable	Mouse	not applicable	not applicable	causal	1	Inhibited
ADIPOQ	other	NP_001171271.1	increased activity	increases	Clearance of thymocytes	wild type	not applicable	Mouse	not applicable	not applicable	causal	1	Inhibited
ADIPOQ	other	NP_001171271.1	increased activity	increases	Release of dinoprost	wild type	not applicable	Human	not applicable	not applicable	causal	1	Inhibited
ADIPOQ	other	NP_001171271.1	increased activity	affects	Oxidation of fatty acid	wild type	not applicable	Mouse	not applicable	not applicable	causal	1	Inhibited
ADIPOQ	other	NP_001171271.1	increased activity	decreases	Infiltration by neutrophils	wild type	not applicable	Uncategorized	not applicable	not applicable	causal	1	Inhibited
ADIPOQ	other	NP_001171271.1	increased activity	decreases	Concentration of triacylglycerol	wild type	not applicable	Mouse	not applicable	not applicable	causal	6	Inhibited
ADIPOQ	other	NP_001171271.1	decreased activity	increases	Cellular infiltration by macrophages	knockout	not applicable	Mouse	not applicable	not applicable	causal	1	Inhibited
ADIPOQ	other	NP_001171271.1	increased activity	affects	Fatty acid metabolism	wild type	not applicable	Uncategorized	not applicable	not applicable	causal	2	Inhibited
ADIPOQ	other	NP_001171271.1	increased activity	increases	Differentiation of osteoblasts	wild type	not applicable	Uncategorized	not applicable	not applicable	causal	1	Inhibited
ADIPOQ	other	NP_001171271.1	decreased activity	affects	Homeostasis of nitric oxide	[homozygous, knockout]	not applicable	Mouse	not applicable	not applicable	causal	1	Inhibited
ADIPOQ	other	NP_001171271.1	increased activity	decreases	Invasion of mammary tumor cells	wild type	not applicable	Uncategorized	not applicable	not applicable	causal	2	Inhibited
ADIPOQ	other	NP_001171271.1	increased activity	increases	Phosphorylation of L-tyrosine	wild type	not applicable	Rat	not applicable	not applicable	causal	1	Inhibited
ADIPOQ	other	NP_001171271.1	decreased activity	increases	Aggregation of blood platelets	[homozygous, knockout]	not applicable	Mouse	not applicable	not applicable	causal	3	Inhibited
ADIPOQ	other	NP_001171271.1	increased activity	increases	Uptake of fatty acid	wild type	not applicable	Uncategorized	not applicable	not applicable	causal	1	Inhibited
ADIPOQ	other	NP_001171271.1	decreased activity	increases	Dextran sodium sulfate-induced colitis	knockout	not applicable	Mouse	not applicable	not applicable	causal	1	Inhibited
ADIPOQ	other	NP_001171271.1	increased activity	decreases	Proliferation of malignant neoplasm of endometrium	wild type	not applicable	Uncategorized	not applicable	not applicable	causal	1	Inhibited
ADIPOQ	other	NP_001171271.1	increased activity	decreases	Accumulation of reactive oxygen species	wild type	not applicable	Uncategorized	not applicable	not applicable	causal	1	Inhibited
ADIPOQ	other	NP_001171271.1	increased activity	decreases	Cell proliferation of breast cell lines,Proliferation of epithelial cell lines	wild type	not applicable	Mouse	not applicable	not applicable	causal	1	Inhibited
ADIPOQ	other	NP_001171271.1	decreased activity	increases	Quantity of leukocytes	[homozygous, knockout]	not applicable	Mouse	not applicable	not applicable	causal	1	Inhibited
ADIPOQ	other	NP_001171271.1	increased activity	decreases	Apoptosis of cardiomyocytes	wild type	not applicable	Mouse	not applicable	not applicable	causal	1	Inhibited
ADIPOQ	other	NP_001171271.1	increased activity	affects	Proliferation of vascular smooth muscle cells	wild type	not applicable	Uncategorized	not applicable	not applicable	causal	1	Inhibited
ADIPOQ	other	NP_001171271.1	increased activity	increases	Invasion of embryonic cell lines	wild type	not applicable	Human	not applicable	not applicable	causal	1	Inhibited
ADIPOQ	other	NP_001171271.1	decreased activity	increases	Differentiation of bone marrow mesenchymal stem cells,Differentiation of osteoblasts	knockout	not applicable	Mouse	not applicable	not applicable	causal	1	Inhibited
ADIPOQ	other	NP_001171271.1	increased activity	decreases	Proliferation of embryonic cell lines,Proliferation of fibroblast cell lines,Proliferation of lung cell lines	wild type	not applicable	Human	not applicable	not applicable	causal	1	Inhibited
ADIPOQ	other	NP_001171271.1	increased activity	affects	Concentration of triacylglycerol	wild type	not applicable	Mouse	not applicable	not applicable	causal	1	Inhibited
ADIPOQ	other	NP_001171271.1	increased activity	decreases	Differentiation of macrophages	wild type	not applicable	Human	not applicable	not applicable	causal	1	Inhibited
ADIPOQ	other	NP_001171271.1	decreased activity	decreases	Glucose tolerance	[heterozygous, knockout]	not applicable	Mouse	not applicable	not applicable	causal	1	Inhibited
ADIPOQ	other	NP_001171271.1	increased activity	decreases	Activation of hepatic stellate cells	wild type	not applicable	Mouse	not applicable	not applicable	causal	1	Inhibited
ADIPOQ	other	NP_001171271.1	increased activity	decreases	Migration of carcinoma cell lines,Migration of hepatoma cell lines	wild type	not applicable	Human	not applicable	not applicable	causal	1	Inhibited
ADIPOQ	other	NP_001171271.1	decreased activity	increases	Quantity of osteoblasts	[homozygous, knockout]	not applicable	Mouse	not applicable	not applicable	causal	1	Inhibited
ADIPOQ	other	NP_001171271.1	decreased activity	increases	Synthesis of nitric oxide	[homozygous, knockout]	not applicable	Mouse	not applicable	not applicable	causal	1	Inhibited
ADIPOQ	other	NP_001171271.1	increased activity	decreases	Activation of nervous tissue cell lines	wild type	not applicable	Human	not applicable	not applicable	causal	1	Inhibited
ADIPOQ	other	NP_001171271.1	increased activity	decreases	Migration of squamous cell carcinoma cell lines	wild type	not applicable	Human	not applicable	not applicable	causal	1	Inhibited
ADIPOQ	other	NP_001171271.1	increased activity	decreases	Migration of cells	wild type	not applicable	Uncategorized	not applicable	not applicable	causal	2	Inhibited
ADIPOQ	other	NP_001171271.1	increased activity	decreases	Influx of Ca2+	wild type	not applicable	Uncategorized	not applicable	not applicable	causal	1	Inhibited
ADIPOQ	other	NP_001171271.1	decreased activity	decreases	Feeding,Ingestion by mice	[homozygous, knockout]	not applicable	Mouse	not applicable	not applicable	causal	1	Inhibited
ADIPOQ	other	NP_001171271.1	decreased activity	affects	Function of leukocytes	[homozygous, knockout]	not applicable	Mouse	not applicable	not applicable	causal	1	Inhibited
ADIPOQ	other	NP_001171271.1	increased activity	decreases	Cell death of cardiomyocytes	wild type	not applicable	Mouse	not applicable	not applicable	causal	2	Inhibited
ADIPOQ	other	NP_001171271.1	decreased activity	affects	Loss of CA1 neuron	knockout	not applicable	Mouse	not applicable	not applicable	causal	1	Inhibited
ADIPOQ	other	NP_001171271.1	increased activity	affects	Differentiation of brown adipocytes	wild type	not applicable	Mouse	not applicable	not applicable	causal	1	Inhibited
ADIPOQ	other	NP_001171271.1	decreased activity	increases	Hyperlipidemia	knockout	not applicable	Mouse	not applicable	not applicable	causal	1	Inhibited
ADIPOQ	other	NP_001171271.1	increased activity	increases	Depolarization of neurons	wild type	not applicable	Rat	not applicable	not applicable	causal	2	Inhibited
ADIPOQ	other	NP_001171271.1	increased activity	increases	Transport of D-glucose	wild type	not applicable	Uncategorized	not applicable	not applicable	causal	1	Inhibited
ADIPOQ	other	NP_001171271.1	increased activity	decreases	Differentiation of vascular smooth muscle cells	wild type	not applicable	Uncategorized	not applicable	not applicable	causal	1	Inhibited
ADIPOQ	other	NP_001171271.1	increased activity	increases	Accumulation of lipid droplets	wild type	not applicable	Mouse	not applicable	not applicable	causal	2	Inhibited
ADIPOQ	other	NP_001171271.1	increased activity	decreases	Cell proliferation of colorectal cancer cell lines	wild type	not applicable	Human	not applicable	not applicable	causal	4	Inhibited
ADIPOQ	other	NP_001171271.1	decreased activity	decreases	Accumulation of lipid	knockout	not applicable	Mouse	not applicable	not applicable	causal	1	Inhibited
ADIPOQ	other	NP_001171271.1	decreased activity	affects	Activation of microglia	knockout	not applicable	Mouse	not applicable	not applicable	causal	1	Inhibited
ADIPOQ	other	NP_001171271.1	decreased activity	decreases	Contraction of left ventricle	knockout	not applicable	Mouse	not applicable	not applicable	causal	1	Inhibited
ADIPOQ	other	NP_001171271.1	decreased activity	affects	Plasma cell myeloma	wild type	not applicable	Human	not applicable	downregulation	correlation	1	Inhibited
ADIPOQ	other	NP_001171271.1	increased activity	decreases	Storage of lipid	wild type	not applicable	Uncategorized	not applicable	not applicable	causal	1	Inhibited
ADIPOQ	other	NP_001171271.1	increased activity	decreases	Colony formation of colony-forming unit macrophages	wild type	not applicable	Human	not applicable	not applicable	causal	1	Inhibited
ADIPOQ	other	NP_001171271.1	increased activity	decreases	Leukostasis	wild type	not applicable	Mouse	not applicable	not applicable	causal	2	Inhibited
ADIPOQ	other	NP_001171271.1	increased activity	increases	Migration of vascular endothelial cells	wild type	not applicable	Uncategorized	not applicable	not applicable	causal	1	Inhibited
ADIPOQ	other	NP_001171271.1	increased activity	increases	Oxidation of fatty acid	wild type	not applicable	Uncategorized	not applicable	not applicable	causal	5	Inhibited
ADIPOQ	other	NP_001171271.1	increased activity	decreases	Colony formation of cervical cancer cell lines	wild type	not applicable	Human	not applicable	not applicable	causal	2	Inhibited
ADIPOQ	other	NP_001171271.1	decreased activity	increases	Inflammation of central nervous system	[homozygous, knockout]	not applicable	Mouse	not applicable	not applicable	causal	1	Inhibited
ADIPOQ	other	NP_001171271.1	increased activity	increases	Differentiation of vascular endothelial cells	wild type	not applicable	Uncategorized	not applicable	not applicable	causal	1	Inhibited
ADIPOQ	other	NP_001171271.1	increased activity	increases	Arrest in G0/G1 phase transition of breast cancer cell lines	wild type	not applicable	Human	not applicable	not applicable	causal	1	Inhibited
ADIPOQ	other	NP_001171271.1	increased activity	increases	Apoptosis of osteoclasts	wild type	not applicable	Uncategorized	not applicable	not applicable	causal	1	Inhibited
ADIPOQ	other	NP_001171271.1	decreased activity	decreases	Clearance of thymocytes	[homozygous, knockout]	not applicable	Mouse	not applicable	not applicable	causal	1	Inhibited
ADIPOQ	other	NP_001171271.1	increased activity	decreases	Transcription of DNA,Transcription of RNA	wild type	not applicable	Human	not applicable	not applicable	causal	1	Inhibited
ADIPOQ	other	NP_001171271.1	increased activity	decreases	Activation of cells	wild type	not applicable	Human	not applicable	not applicable	causal	1	Inhibited
ADIPOQ	other	NP_001171271.1	increased activity	decreases	Catabolism of protein	wild type	not applicable	Mouse	not applicable	not applicable	causal	2	Inhibited
ADIPOQ	other	NP_001171271.1	decreased activity	increases	Beta-oxidation of fatty acid	[homozygous, knockout]	not applicable	Mouse	not applicable	not applicable	causal	2	Inhibited
ADIPOQ	other	NP_001171271.1	increased activity	increases	Apoptosis	wild type	not applicable	Uncategorized	not applicable	not applicable	causal	1	Inhibited
ADIPOQ	other	NP_001171271.1	increased activity	decreases	Differentiation of adipocytes	wild type	not applicable	Mouse	not applicable	not applicable	causal	1	Inhibited
ADIPOQ	other	NP_001171271.1	increased activity	increases	Differentiation of vascular endothelial cells	wild type	not applicable	Human	not applicable	not applicable	causal	3	Inhibited
ADIPOQ	other	NP_001171271.1	increased activity	increases	Synthesis of prostaglandin E2	wild type	not applicable	Rat	not applicable	not applicable	causal	1	Inhibited
ADIPOQ	other	NP_001171271.1	increased activity	increases	Oxidation of fatty acid	wild type	not applicable	Human	not applicable	not applicable	causal	1	Inhibited
ADIPOQ	other	NP_001171271.1	increased activity	increases	Proliferation of prostate cell lines	wild type	not applicable	Human	not applicable	not applicable	causal	1	Inhibited
ADIPOQ	other	NP_001171271.1	increased activity	increases	Depletion of lipid	wild type	not applicable	Human	not applicable	not applicable	causal	1	Inhibited
ADIPOQ	other	NP_001171271.1	increased activity	increases	Autophagy of breast cancer cell lines	wild type	not applicable	Human	not applicable	not applicable	causal	2	Inhibited
ADIPOQ	other	NP_001171271.1	increased activity	decreases	Transcription of DNA,Transcription of RNA	wild type	not applicable	Mouse	not applicable	not applicable	causal	1	Inhibited
ADIPOQ	other	NP_001171271.1	decreased activity	decreases	Quantity of TREG cells	[homozygous, knockout]	not applicable	Mouse	not applicable	not applicable	causal	2	Inhibited
ADIPOQ	other	NP_001171271.1	increased activity	decreases	Secretion of testosterone	wild type	not applicable	Rat	not applicable	not applicable	causal	2	Inhibited
ADIPOQ	other	NP_001171271.1	decreased activity	decreases	Bone mineral density	[homozygous, knockout]	not applicable	Mouse	not applicable	not applicable	causal	1	Inhibited
ADIPOQ	other	NP_001171271.1	decreased activity	decreases	Degranulation of natural killer cells	knockout	not applicable	Mouse	not applicable	not applicable	causal	1	Inhibited
ADIPOQ	other	NP_001171271.1	increased activity	increases	Binding of DNA	wild type	not applicable	Mouse	not applicable	not applicable	causal	3	Inhibited
ADIPOQ	other	NP_001171271.1	increased activity	decreases	Synthesis of fatty acid	wild type	not applicable	Uncategorized	not applicable	not applicable	causal	1	Inhibited
ADIPOQ	other	NP_001171271.1	increased activity	decreases	Experimental nonalcoholic steatohepatitis	wild type	not applicable	Uncategorized	not applicable	not applicable	causal	1	Inhibited
ADIPOQ	other	NP_001171271.1	increased activity	decreases	Autoimmune response	wild type	not applicable	Mouse	not applicable	not applicable	causal	2	Inhibited
ADIPOQ	other	NP_001171271.1	increased activity	increases	Influx of Ca2+	wild type	not applicable	Uncategorized	not applicable	not applicable	causal	2	Inhibited
ADIPOQ	other	NP_001171271.1	decreased activity	affects	Quantity of osteoclasts	knockout	not applicable	Mouse	not applicable	not applicable	causal	1	Inhibited
ADIPOQ	other	NP_001171271.1	increased activity	decreases	Quantity of reactive oxygen species	wild type	not applicable	Uncategorized	not applicable	not applicable	causal	2	Inhibited
ADIPOQ	other	NP_001171271.1	increased activity	affects	Homeostasis of D-glucose	wild type	not applicable	Uncategorized	not applicable	not applicable	causal	1	Inhibited
ADIPOQ	other	NP_001171271.1	increased activity	increases	Apoptosis of breast cancer cell lines	wild type	not applicable	Human	not applicable	not applicable	causal	4	Inhibited
ADIPOQ	other	NP_001171271.1	increased activity	decreases	Experimental autoimmune encephalomyelitis	wild type	not applicable	Mouse	not applicable	not applicable	causal	1	Inhibited
ADIPOQ	other	NP_001171271.1	increased activity	affects	Proliferation of osteoblasts	wild type	not applicable	Uncategorized	not applicable	not applicable	causal	1	Inhibited
ADIPOQ	other	NP_001171271.1	decreased activity	affects	Homeostasis of urine	[homozygous, knockout]	not applicable	Mouse	not applicable	not applicable	causal	1	Inhibited
ADIPOQ	other	NP_001171271.1	increased activity	increases	Branching of endothelial cell lines	wild type	not applicable	Mouse	not applicable	not applicable	causal	1	Inhibited
ADIPOQ	other	NP_001171271.1	increased activity	increases	Autophagy of bone marrow-derived macrophages	wild type	not applicable	Mouse	not applicable	not applicable	causal	2	Inhibited
ADIPOQ	other	NP_001171271.1	decreased activity	decreases	Glucose tolerance	[homozygous, knockout]	not applicable	Mouse	not applicable	not applicable	causal	6	Inhibited
ADIPOQ	other	NP_001171271.1	decreased activity	affects	Cellular infiltration by macrophages	[homozygous, knockout]	not applicable	Mouse	not applicable	not applicable	causal	1	Inhibited
ADIPOQ	other	NP_001171271.1	increased activity	decreases	Apoptosis of ventricular myocytes	wild type	not applicable	Rat	not applicable	not applicable	causal	2	Inhibited
ADIPOQ	other	NP_001171271.1	[decreased activity, increased activity]	[decreases, increases]	Proliferation of smooth muscle cells	[homozygous, knockout, wild type]	not applicable	Mouse	not applicable	not applicable	causal	1	Inhibited
ADIPOQ	other	NP_001171271.1	increased activity	increases	Concentration of palmitic acid	wild type	not applicable	Mouse	not applicable	not applicable	causal	1	Inhibited
ADIPOQ	other	NP_001171271.1	increased activity	increases	Uptake of triolein	wild type	not applicable	Mouse	not applicable	not applicable	causal	2	Inhibited
ADIPOQ	other	NP_001171271.1	increased activity	decreases	Secretion of aldosterone	wild type	not applicable	Uncategorized	not applicable	not applicable	causal	1	Inhibited
ADIPOQ	other	NP_001171271.1	increased activity	increases	Survival of vascular endothelial cells	wild type	not applicable	Human	not applicable	not applicable	causal	4	Inhibited
ADIPOQ	other	NP_001171271.1	decreased activity	increases	Quantity of cytotoxic T cells	knockout	not applicable	Mouse	not applicable	not applicable	causal	1	Inhibited
ADIPOQ	other	NP_001171271.1	increased activity	increases	Cell proliferation of vascular endothelial cells	wild type	not applicable	Uncategorized	not applicable	not applicable	causal	1	Inhibited
ADIPOQ	other	NP_001171271.1	increased activity	decreases	Adhesion of immune cells	wild type	not applicable	Mouse	not applicable	not applicable	causal	1	Inhibited
ADIPOQ	other	NP_001171271.1	decreased activity	decreases	Migration of keratinocytes	knockout	not applicable	Mouse	not applicable	not applicable	causal	1	Inhibited
ADIPOQ	other	NP_001171271.1	decreased activity	increases	Quantity of gamma-delta T lymphocytes	[homozygous, knockout]	not applicable	Mouse	not applicable	not applicable	causal	1	Inhibited
ADIPOQ	other	NP_001171271.1	increased activity	affects	Activation of Protein kinase	wild type	not applicable	Rat	not applicable	not applicable	causal	1	Inhibited
ADIPOQ	other	NP_001171271.1	increased activity	decreases	Migration of hepatic stellate cells	wild type	not applicable	Rat	not applicable	not applicable	causal	1	Inhibited
ADIPOQ	other	NP_001171271.1	decreased activity	increases	Energy expenditure	[homozygous, knockout]	not applicable	Mouse	not applicable	not applicable	causal	2	Inhibited
ADIPOQ	other	NP_001171271.1	decreased activity	decreases	Size of bone	[homozygous, knockout]	not applicable	Mouse	not applicable	not applicable	causal	1	Inhibited
ADIPOQ	other	NP_001171271.1	increased activity	increases	Efflux of cholesterol	wild type	not applicable	Human	not applicable	not applicable	causal	1	Inhibited
ADIPOQ	other	NP_001171271.1	decreased activity	increases	Adhesion of immune cells	[homozygous, knockout]	not applicable	Mouse	not applicable	not applicable	causal	1	Inhibited
ADIPOQ	other	NP_001171271.1	decreased activity	affects	Abnormal morphology of skeleton	[homozygous, knockout]	not applicable	Mouse	not applicable	not applicable	causal	1	Inhibited
ADIPOQ	other	NP_001171271.1	increased activity	decreases	Attachment of macrophages	wild type	not applicable	Uncategorized	not applicable	not applicable	causal	1	Inhibited
ADIPOQ	other	NP_001171271.1	increased activity	increases	Migration of macrophages	wild type	not applicable	Uncategorized	not applicable	not applicable	causal	1	Inhibited
ADIPOQ	other	NP_001171271.1	increased activity	increases	Concentration of long chain fatty acid	wild type	not applicable	Mouse	not applicable	not applicable	causal	1	Inhibited
ADIPOQ	other	NP_001171271.1	increased activity	decreases	Activation of macrophages	wild type	not applicable	Human	not applicable	not applicable	causal	1	Inhibited
ADIPOQ	other	NP_001171271.1	increased activity	decreases	Mass of organism	wild type	not applicable	Mouse	not applicable	not applicable	causal	4	Inhibited
ADIPOQ	other	NP_001171271.1	increased activity	increases	Blood pressure	wild type	not applicable	Rat	not applicable	not applicable	causal	1	Inhibited
ADIPOQ	other	NP_001171271.1	increased activity	decreases	Production of superoxide	wild type	not applicable	Mouse	not applicable	not applicable	causal	6	Inhibited
ADIPOQ	other	NP_001171271.1	increased activity	decreases	Development of adipocytes	wild type	not applicable	Human	not applicable	not applicable	causal	1	Inhibited
ADIPOQ	other	NP_001171271.1	increased activity	decreases	Activation of phagocytes	wild type	not applicable	Uncategorized	not applicable	not applicable	causal	1	Inhibited
ADIPOQ	other	NP_001171271.1	increased activity	decreases	Proliferation of endothelial cells	wild type	not applicable	Uncategorized	not applicable	not applicable	causal	1	Inhibited
ADIPOQ	other	NP_001171271.1	[decreased activity, increased activity]	[decreases, increases]	Aggregation of blood platelets	[homozygous, knockout, wild type]	not applicable	Mouse	not applicable	not applicable	causal	3	Inhibited
ADIPOQ	other	NP_001171271.1	decreased activity	affects	Bone mineral density of lumbar vertebra	knockout	not applicable	Mouse	not applicable	not applicable	causal	1	Inhibited
ADIPOQ	other	NP_001171271.1	increased activity	decreases	Production of reactive oxygen species	wild type	not applicable	Uncategorized	not applicable	not applicable	causal	2	Inhibited
ADIPOQ	other	NP_001171271.1	increased activity	decreases	Formation of lamellipodia	wild type	not applicable	Uncategorized	not applicable	not applicable	causal	1	Inhibited
ADIPOQ	other	NP_001171271.1	decreased activity	increases	Stress response of cells	knockout	not applicable	Mouse	not applicable	not applicable	causal	1	Inhibited
ADIPOQ	other	NP_001171271.1	decreased activity	decreases	Contractility of ventricular myocardium	[homozygous, knockout]	not applicable	Mouse	not applicable	not applicable	causal	1	Inhibited
ADIPOQ	other	NP_001171271.1	decreased activity	increases	Proliferation of bone marrow mesenchymal stem cells	knockout	not applicable	Mouse	not applicable	not applicable	causal	1	Inhibited
ADIPOQ	other	NP_001171271.1	increased activity	increases	Import of D-glucose	wild type	not applicable	Mouse	not applicable	not applicable	causal	1	Inhibited
ADIPOQ	other	NP_001171271.1	increased activity	decreases	Synaptic transmission	wild type	not applicable	Human	not applicable	not applicable	causal	1	Inhibited
ADIPOQ	other	NP_001171271.1	increased activity	increases	Synthesis of hyaluronic acid	wild type	not applicable	Uncategorized	not applicable	not applicable	causal	1	Inhibited
ADIPOQ	other	NP_001171271.1	decreased activity	affects	Abnormal morphology of osteoclasts	[homozygous, knockout]	not applicable	Mouse	not applicable	not applicable	causal	1	Inhibited
ADIPOQ	other	NP_001171271.1	decreased activity	decreases	Blood pressure	[homozygous, knockout]	not applicable	Mouse	not applicable	not applicable	causal	1	Inhibited
ADIPOQ	other	NP_001171271.1	increased activity	decreases	Cell death of neuroblastoma cell lines	wild type	not applicable	Human	not applicable	not applicable	causal	2	Inhibited
ADIPOQ	other	NP_001171271.1	increased activity	decreases	Secretion of hormone	wild type	not applicable	Rat	not applicable	not applicable	causal	1	Inhibited
ADIPOQ	other	NP_001171271.1	increased activity	decreases	Systemic inflammation	wild type	not applicable	Mouse	not applicable	not applicable	causal	1	Inhibited
ADIPOQ	other	NP_001171271.1	increased activity	increases	Thermogenesis	wild type	not applicable	Mouse	not applicable	not applicable	causal	2	Inhibited
ADIPOQ	other	NP_001171271.1	increased activity	increases	Autophagy	wild type	not applicable	Mouse	not applicable	not applicable	causal	1	Inhibited
ADIPOQ	other	NP_001171271.1	increased activity	affects	Steatohepatitis	wild type	efficacy	Human	not applicable	not applicable	correlation	1	Inhibited
ADIPOQ	other	NP_001171271.1	increased activity	affects	Chronic hepatitis C	wild type	efficacy	Human	not applicable	not applicable	correlation	2	Inhibited
ADIPOQ	other	NP_001171271.1	increased activity	decreases	Migration of adventitial fibroblasts	wild type	not applicable	Uncategorized	not applicable	not applicable	causal	1	Inhibited
ADIPOQ	other	NP_001171271.1	increased activity	increases	Oxidation of oleic acid	wild type	not applicable	Rat	not applicable	not applicable	causal	3	Inhibited
ADIPOQ	other	NP_001171271.1	increased activity	decreases	Differentiation of adipoblasts	wild type	not applicable	Human	not applicable	not applicable	causal	2	Inhibited
ADIPOQ	other	NP_001171271.1	increased activity	increases	Migration of keratinocytes	wild type	not applicable	Human	not applicable	not applicable	causal	3	Inhibited
ADIPOQ	other	NP_001171271.1	decreased activity	increases	Organismal death	[homozygous, knockout]	not applicable	Mouse	not applicable	not applicable	causal	1	Inhibited
ADIPOQ	other	NP_001171271.1	decreased activity	increases	Experimental autoimmune encephalomyelitis	[homozygous, knockout]	not applicable	Mouse	not applicable	not applicable	causal	2	Inhibited
ADIPOQ	other	NP_001171271.1	increased activity	increases	Differentiation of osteoclasts	wild type	not applicable	Uncategorized	not applicable	not applicable	causal	1	Inhibited
ADIPOQ	other	NP_001171271.1	increased activity	increases	Fatty acid metabolism	wild type	not applicable	Mouse	not applicable	not applicable	causal	1	Inhibited
ADIPOQ	other	NP_001171271.1	increased activity	decreases	Cell death of microvascular endothelial cells	wild type	not applicable	Human	not applicable	not applicable	causal	1	Inhibited
ADIPOQ	other	NP_001171271.1	increased activity	increases	Apoptosis of carcinoma cell lines,Apoptosis of hepatoma cell lines	wild type	not applicable	Human	not applicable	not applicable	causal	1	Inhibited
ADIPOQ	other	NP_001171271.1	decreased activity	decreases	Accumulation of triacylglycerol	knockout	not applicable	Mouse	not applicable	not applicable	causal	1	Inhibited
ADIPOQ	other	NP_001171271.1	increased activity	affects	Immune response	wild type	not applicable	Uncategorized	not applicable	not applicable	causal	1	Inhibited
ADIPOQ	other	NP_001171271.1	decreased activity	increases	Systolic pressure	[homozygous, knockout]	not applicable	Mouse	not applicable	not applicable	causal	1	Inhibited
ADIPOQ	other	NP_001171271.1	decreased activity	increases	Frequency of natural killer cells	knockout	not applicable	Mouse	not applicable	not applicable	causal	1	Inhibited
ADIPOQ	other	NP_001171271.1	increased activity	decreases	Proliferation of colon carcinoma cells	wild type	not applicable	Uncategorized	not applicable	not applicable	causal	1	Inhibited
ADIPOQ	other	NP_001171271.1	decreased activity	increases	Degradation of mitochondria	knockout	not applicable	Mouse	not applicable	not applicable	causal	1	Inhibited
ADIPOQ	other	NP_001171271.1	increased activity	decreases	Migration of adventitial fibroblasts	wild type	not applicable	Mouse	not applicable	not applicable	causal	4	Inhibited
ADIPOQ	other	NP_001171271.1	decreased activity	increases	Accumulation of T lymphocytes	[homozygous, knockout]	not applicable	Mouse	not applicable	not applicable	causal	1	Inhibited
ADIPOQ	other	NP_001171271.1	increased activity	affects	Beta-oxidation of fatty acid	wild type	not applicable	Mouse	not applicable	not applicable	causal	1	Inhibited
ADIPOQ	other	NP_001171271.1	increased activity	affects	Formation of syncytiotrophoblast	wild type	not applicable	Uncategorized	not applicable	not applicable	causal	1	Inhibited
ADIPOQ	other	NP_001171271.1	increased activity	increases	Arrest in G1/S phase transition of colorectal cancer cell lines	wild type	not applicable	Human	not applicable	not applicable	causal	1	Inhibited
ADIPOQ	other	NP_001171271.1	decreased activity	affects	Activation of astrocytes	knockout	not applicable	Mouse	not applicable	not applicable	causal	1	Inhibited
ADIPOQ	other	NP_001171271.1	decreased activity	affects	Abnormal glucose tolerance	[homozygous, knockout]	not applicable	Mouse	not applicable	not applicable	causal	1	Inhibited
ADIPOQ	other	NP_001171271.1	increased activity	decreases	Apoptosis of colorectal cancer cell lines	wild type	not applicable	Human	not applicable	not applicable	causal	2	Inhibited
ADIPOQ	other	NP_001171271.1	decreased activity	increases	Quantity of osteoclasts	knockout	not applicable	Mouse	not applicable	not applicable	causal	1	Inhibited
ADIPOQ	other	NP_001171271.1	decreased activity	increases	Quantity of interstitial macrophages	[homozygous, knockout]	not applicable	Mouse	not applicable	not applicable	causal	1	Inhibited
ADIPOQ	other	NP_001171271.1	increased activity	increases	Insulin sensitivity	wild type	not applicable	Mouse	not applicable	not applicable	causal	2	Inhibited
ADIPOQ	other	NP_001171271.1	increased activity	increases	Proliferation of cells	wild type	not applicable	Uncategorized	not applicable	not applicable	causal	1	Inhibited
ADIPOQ	other	NP_001171271.1	increased activity	decreases	Concentration of triacylglycerol	wild type	not applicable	Human	not applicable	not applicable	causal	1	Inhibited
ADIPOQ	other	NP_001171271.1	increased activity	increases	Damage of endothelial cells	wild type	not applicable	Mouse	not applicable	not applicable	causal	1	Inhibited
ADIPOQ	other	NP_001171271.1	increased activity	increases	Cell survival	wild type	not applicable	Uncategorized	not applicable	not applicable	causal	1	Inhibited
ADIPOQ	other	NP_001171271.1	increased activity	decreases	Granulopoiesis	wild type	not applicable	Human	not applicable	not applicable	causal	1	Inhibited
ADIPOQ	other	NP_001171271.1	increased activity	increases	Quantity of TREG cells	wild type	not applicable	Mouse	not applicable	not applicable	causal	1	Inhibited
ADIPOQ	other	NP_001171271.1	decreased activity	increases	Strength of bone	[homozygous, knockout]	not applicable	Mouse	not applicable	not applicable	causal	1	Inhibited
ADIPOQ	other	NP_001171271.1	increased activity	increases	Efflux of cholesterol	wild type	not applicable	Uncategorized	not applicable	not applicable	causal	1	Inhibited
ADIPOQ	other	NP_001171271.1	increased activity	increases	Differentiation of breast cell lines	wild type	not applicable	Human	not applicable	not applicable	causal	2	Inhibited
ADIPOQ	other	NP_001171271.1	increased activity	increases	Activation of monocytes	wild type	not applicable	Uncategorized	not applicable	not applicable	causal	1	Inhibited
ADIPOQ	other	NP_001171271.1	decreased activity	increases	Quantity of eosinophils	[homozygous, knockout]	not applicable	Mouse	not applicable	not applicable	causal	1	Inhibited
ADIPOQ	other	NP_001171271.1	decreased activity	increases	Cytotoxicity of natural killer cells	knockout	not applicable	Mouse	not applicable	not applicable	causal	2	Inhibited
ADIPOQ	other	NP_001171271.1	increased activity	decreases	Adhesion of mammary tumor cells	wild type	not applicable	Uncategorized	not applicable	not applicable	causal	1	Inhibited
ADIPOQ	other	NP_001171271.1	increased activity	increases	Survival of ventricular myocytes	wild type	not applicable	Rat	not applicable	not applicable	causal	3	Inhibited
ADIPOQ	other	NP_001171271.1	increased activity	affects	Metabolism of lipid	wild type	not applicable	Uncategorized	not applicable	not applicable	causal	1	Inhibited
ADIPOQ	other	NP_001171271.1	increased activity	increases	Induction of nitric oxide	wild type	not applicable	Uncategorized	not applicable	not applicable	causal	1	Inhibited
ADIPOQ	other	NP_001171271.1	increased activity	decreases	Feeding	wild type	not applicable	Rat	not applicable	not applicable	causal	1	Inhibited
ADIPOQ	other	NP_001171271.1	increased activity	increases	Concentration of Ca2+	wild type	not applicable	Mouse	not applicable	not applicable	causal	1	Inhibited
ADIPOQ	other	NP_001171271.1	increased activity	decreases	Cell proliferation of vascular endothelial cells	wild type	not applicable	Human	not applicable	not applicable	causal	1	Inhibited
ADIPOQ	other	NP_001171271.1	increased activity	increases	Differentiation of adipocytes,Differentiation of fibroblast cell lines	wild type	not applicable	Mouse	not applicable	not applicable	causal	1	Inhibited
ADIPOQ	other	NP_001171271.1	increased activity	decreases	Differentiation of adipocytes	wild type	not applicable	Human	not applicable	not applicable	causal	1	Inhibited
ADIPOQ	other	NP_001171271.1	increased activity	affects	Implantation of embryo	wild type	not applicable	Uncategorized	not applicable	not applicable	causal	1	Inhibited
ADIPOQ	other	NP_001171271.1	increased activity	affects	Gestation,Reproductive process of embryo	wild type	not applicable	Uncategorized	not applicable	not applicable	causal	1	Inhibited
ADIPOQ	other	NP_001171271.1	increased activity	increases	Apoptosis of myeloma cells	wild type	not applicable	Mouse	not applicable	not applicable	causal	1	Inhibited
ADIPOQ	other	NP_001171271.1	increased activity	increases	Sprouting angiogenesis of aortic ring tissue	wild type	not applicable	Mouse	not applicable	not applicable	causal	1	Inhibited
ADIPOQ	other	NP_001171271.1	increased activity	increases	Migration of vascular endothelial cells	wild type	not applicable	Human	not applicable	not applicable	causal	1	Inhibited
ADIPOQ	other	NP_001171271.1	increased activity	increases	Proliferation of keratinocytes	wild type	not applicable	Uncategorized	not applicable	not applicable	causal	1	Inhibited
ADIPOQ	other	NP_001171271.1	decreased activity	increases	Energy expenditure	knockout	not applicable	Mouse	not applicable	not applicable	causal	3	Inhibited
ADIPOQ	other	NP_001171271.1	increased activity	decreases	Apoptosis of hepatocytes	wild type	not applicable	Uncategorized	not applicable	not applicable	causal	1	Inhibited
ADIPOQ	other	NP_001171271.1	increased activity	increases	Concentration of cyclic AMP	wild type	not applicable	Uncategorized	not applicable	not applicable	causal	1	Inhibited
ADIPOQ	other	NP_001171271.1	increased activity	decreases	Concentration of malonyl-coenzyme A	wild type	not applicable	Mouse	not applicable	not applicable	causal	1	Inhibited
ADIPOQ	other	NP_001171271.1	increased activity	increases	M2 polarization	wild type	not applicable	Mouse	not applicable	not applicable	causal	3	Inhibited
ADIPOQ	other	NP_001171271.1	increased activity	decreases	Mass of organism	wild type	not applicable	Rat	not applicable	not applicable	causal	1	Inhibited
ADIPOQ	other	NP_001171271.1	increased activity	decreases	Activation of natural killer cells	wild type	not applicable	Uncategorized	not applicable	not applicable	causal	1	Inhibited
ADIPOQ	other	NP_001171271.1	increased activity	decreases	Concentration of corticosterone	wild type	not applicable	Uncategorized	not applicable	not applicable	causal	1	Inhibited
ADIPOQ	other	NP_001171271.1	increased activity	increases	Synthesis of protein	wild type	not applicable	Uncategorized	not applicable	not applicable	causal	1	Inhibited
ADIPOQ	other	NP_001171271.1	increased activity	decreases	Invasion of carcinoma cell lines,Invasion of hepatoma cell lines	wild type	not applicable	Human	not applicable	not applicable	causal	1	Inhibited
ADIPOQ	other	NP_001171271.1	increased activity	decreases	Quantity of 1,2-diacylglycerol	wild type	not applicable	Mouse	not applicable	not applicable	causal	2	Inhibited
ADIPOQ	other	NP_001171271.1	increased activity	increases	Angiogenesis of aortic ring tissue	wild type	not applicable	Mouse	not applicable	not applicable	causal	2	Inhibited
ADIPOQ	other	NP_001171271.1	increased activity	decreases	Colony formation of colony-forming units granulocytes	wild type	not applicable	Human	not applicable	not applicable	causal	1	Inhibited
ADIPOQ	other	NP_001171271.1	increased activity	increases	Influx of Ca2+	wild type	not applicable	Mouse	not applicable	not applicable	causal	1	Inhibited
ADIPOQ	other	NP_001171271.1	decreased activity	decreases	Quantity of osteoblasts	[homozygous, knockout]	not applicable	Mouse	not applicable	not applicable	causal	1	Inhibited
ADIPOQ	other	NP_001171271.1	increased activity	increases	Migration of prostate cell lines	wild type	not applicable	Human	not applicable	not applicable	causal	1	Inhibited
ADIPOQ	other	NP_001171271.1	increased activity	decreases	Production of reactive oxygen species	wild type	not applicable	Mouse	not applicable	not applicable	causal	1	Inhibited
ADIPOQ	other	NP_001171271.1	increased activity	increases	Apoptosis of myeloma cell lines	wild type	not applicable	Mouse	not applicable	not applicable	causal	1	Inhibited
ADIPOQ	other	NP_001171271.1	decreased activity	increases	Proliferation of smooth muscle cells	[homozygous, knockout]	not applicable	Mouse	not applicable	not applicable	causal	1	Inhibited
ADIPOQ	other	NP_001171271.1	decreased activity	decreases	Autophagy of cardiomyocytes	knockout	not applicable	Mouse	not applicable	not applicable	causal	1	Inhibited
ADIPOQ	other	NP_001171271.1	increased activity	increases	Opsonization of cells	wild type	not applicable	Human	not applicable	not applicable	causal	1	Inhibited
ADIPOQ	other	NP_001171271.1	decreased activity	affects	Vasodilation	[homozygous, knockout]	not applicable	Mouse	not applicable	not applicable	causal	1	Inhibited
ADIPOQ	other	NP_001171271.1	decreased activity	increases	Production of superoxide	[homozygous, knockout]	not applicable	Mouse	not applicable	not applicable	causal	2	Inhibited
ADIPOQ	other	NP_001171271.1	decreased activity	decreases	Concentration of cholesterol	[homozygous, knockout]	not applicable	Mouse	not applicable	not applicable	causal	1	Inhibited
ADIPOQ	other	NP_001171271.1	decreased activity	increases	Concentration of triacylglycerol	[homozygous, knockout]	not applicable	Mouse	not applicable	not applicable	causal	2	Inhibited
ADIPOQ	other	NP_001171271.1	increased activity	decreases	Generation of superoxide	wild type	not applicable	Uncategorized	not applicable	not applicable	causal	1	Inhibited
ADIPOQ	other	NP_001171271.1	increased activity	affects	Development of embryo	wild type	not applicable	Uncategorized	not applicable	not applicable	causal	1	Inhibited
ADIPOQ	other	NP_001171271.1	decreased activity	affects	Homeostasis of D-glucose	[homozygous, knockout]	not applicable	Mouse	not applicable	not applicable	causal	1	Inhibited
ADIPOQ	other	NP_001171271.1	decreased activity	increases	Experimentally induced airway hyperresponsiveness	[homozygous, knockout]	not applicable	Mouse	not applicable	not applicable	causal	1	Inhibited
ADIPOQ	other	NP_001171271.1	decreased activity	increases	Proliferation of lymphocytes	[homozygous, knockout]	not applicable	Mouse	not applicable	not applicable	causal	1	Inhibited
ADIPOQ	other	NP_001171271.1	decreased activity	increases	Organismal death	knockout	not applicable	Mouse	not applicable	not applicable	causal	1	Inhibited
ADIPOQ	other	NP_001171271.1	decreased activity	affects	Atopic dermatitis	wild type	not applicable	Human	not applicable	downregulation	correlation	2	Inhibited
ADIPOQ	other	NP_001171271.1	increased activity	increases	I-kappaB kinase/NF-kappaB cascade	wild type	not applicable	Mouse	not applicable	not applicable	causal	2	Inhibited
ADIPOQ	other	NP_001171271.1	increased activity	affects	Rheumatoid arthritis	wild type	not applicable	Human	not applicable	upregulation	correlation	1	Inhibited
ADIPOQ	other	NP_001171271.1	increased activity	increases	Phosphorylation of protein	wild type	not applicable	Human	not applicable	not applicable	causal	1	Inhibited
ADIPOQ	other	NP_001171271.1	increased activity	increases	Proliferation of fibroblast cell lines	wild type	not applicable	Mouse	not applicable	not applicable	causal	3	Inhibited
ADIPOQ	other	NP_001171271.1	increased activity	increases	Lipophagy	wild type	not applicable	Human	not applicable	not applicable	causal	3	Inhibited
ADIPOQ	other	NP_001171271.1	decreased activity	increases	Volume of trabecular bone	[homozygous, knockout]	not applicable	Mouse	not applicable	not applicable	causal	1	Inhibited
ADIPOQ	other	NP_001171271.1	increased activity	increases	Cell viability of endothelial cells	wild type	not applicable	Mouse	not applicable	not applicable	causal	1	Inhibited
ADIPOQ	other	NP_001171271.1	increased activity	affects	Folliculogenesis	wild type	not applicable	Uncategorized	not applicable	not applicable	causal	1	Inhibited
ADIPOQ	other	NP_001171271.1	decreased activity	increases	Quantity of atretic ovarian follicle	[homozygous, knockout]	not applicable	Mouse	not applicable	not applicable	causal	1	Inhibited
ADIPOQ	other	NP_001171271.1	increased activity	decreases	Migration of cells	wild type	not applicable	Mouse	not applicable	not applicable	causal	1	Inhibited
ADIPOQ	other	NP_001171271.1	increased activity	decreases	Phagocytosis of cells	wild type	not applicable	Human	not applicable	not applicable	causal	1	Inhibited
ADIPOQ	other	NP_001171271.1	increased activity	decreases	Concentration of lipid	wild type	not applicable	Mouse	not applicable	not applicable	causal	3	Inhibited
ADIPOQ	other	NP_001171271.1	increased activity	decreases	Apoptosis of vascular endothelial cells	wild type	not applicable	Human	not applicable	not applicable	causal	1	Inhibited
ADIPOQ	other	NP_001171271.1	increased activity	decreases	Cellular infiltration by macrophages	wild type	not applicable	Uncategorized	not applicable	not applicable	causal	2	Inhibited
ADIPOQ	other	NP_001171271.1	increased activity	affects	Homeostasis of D-glucose	wild type	not applicable	Human	not applicable	not applicable	causal	1	Inhibited
ADIPOQ	other	NP_001171271.1	increased activity	decreases	Synthesis of triacylglycerol	wild type	not applicable	Mouse	not applicable	not applicable	causal	1	Inhibited
ADIPOQ	other	NP_001171271.1	decreased activity	increases	Apoptosis of cardiomyocytes	[homozygous, knockout]	not applicable	Mouse	not applicable	not applicable	causal	2	Inhibited
ADIPOQ	other	NP_001171271.1	increased activity	increases	Uptake of palmitic acid	wild type	not applicable	Rat	not applicable	not applicable	causal	3	Inhibited
ADIPOQ	other	NP_001171271.1	increased activity	decreases	Cellular infiltration by macrophages	wild type	not applicable	Mouse	not applicable	not applicable	causal	4	Inhibited
ADIPOQ	other	NP_001171271.1	increased activity	decreases	Formation of lamellipodia	wild type	not applicable	Human	not applicable	not applicable	causal	1	Inhibited
ADIPOQ	other	NP_001171271.1	increased activity	decreases	Synthesis of fatty acid	wild type	not applicable	Mouse	not applicable	not applicable	causal	2	Inhibited
ADIPOQ	other	NP_001171271.1	increased activity	increases	Quantity of mitochondria	wild type	not applicable	Mouse	not applicable	not applicable	causal	1	Inhibited
ADIPOQ	other	NP_001171271.1	decreased activity	decreases	Concentration of triacylglycerol	[homozygous, knockout]	not applicable	Mouse	not applicable	not applicable	causal	1	Inhibited
ADIPOQ	other	NP_001171271.1	decreased activity	decreases	Concentration of progesterone	[homozygous, knockout]	not applicable	Mouse	not applicable	not applicable	causal	1	Inhibited
ADIPOQ	other	NP_001171271.1	increased activity	increases	Binding of NFkB binding site	wild type	not applicable	Human	not applicable	not applicable	causal	10	Inhibited
ADIPOQ	other	NP_001171271.1	increased activity	increases	Development of embryo	wild type	not applicable	Uncategorized	not applicable	not applicable	causal	1	Inhibited
ADIPOQ	other	NP_001171271.1	increased activity	affects	Rheumatoid arthritis	wild type	unspecified application	Human	not applicable	upregulation	correlation	1	Inhibited
ADIPOQ	other	NP_001171271.1	increased activity	increases	Phagocytosis of cells	wild type	not applicable	Human	not applicable	not applicable	causal	2	Inhibited
ADIPOQ	other	NP_001171271.1	increased activity	affects	Oxidation of lipid	wild type	not applicable	Uncategorized	not applicable	not applicable	causal	1	Inhibited
ADIPOQ	other	NP_001171271.1	decreased activity	affects	Homeostasis of lipid	[homozygous, knockout]	not applicable	Mouse	not applicable	not applicable	causal	1	Inhibited
ADIPOQ	other	NP_001171271.1	decreased activity	decreases	Size of body	[homozygous, knockout]	not applicable	Mouse	not applicable	not applicable	causal	2	Inhibited
ADIPOQ	other	NP_001171271.1	increased activity	decreases	Proliferation of smooth muscle cells	wild type	not applicable	Human	not applicable	not applicable	causal	2	Inhibited
ADIPOQ	other	NP_001171271.1	increased activity	increases	Migration of vascular endothelial cells	wild type	not applicable	Mouse	not applicable	not applicable	causal	3	Inhibited
ADIPOQ	other	NP_001171271.1	increased activity	decreases	Concentration of fatty acid	wild type	not applicable	Human	not applicable	not applicable	causal	1	Inhibited
ADIPOQ	other	NP_001171271.1	decreased activity	decreases	Diastolic function	knockout	not applicable	Mouse	not applicable	not applicable	causal	1	Inhibited
ADIPOQ	other	NP_001171271.1	increased activity	increases	Production of superoxide	wild type	not applicable	Uncategorized	not applicable	not applicable	causal	2	Inhibited
ADIPOQ	other	NP_001171271.1	decreased activity	increases	Dysfunction of mitochondria	[homozygous, knockout]	not applicable	Mouse	not applicable	not applicable	causal	1	Inhibited
ADIPOQ	other	NP_001171271.1	decreased activity	affects	Necroinflammatory liver disease	wild type	not applicable	Human	not applicable	downregulation	correlation	1	Inhibited
ADIPOQ	other	NP_001171271.1	increased activity	increases	Tubulation	wild type	not applicable	Uncategorized	not applicable	not applicable	causal	1	Inhibited
ADIPOQ	other	NP_001171271.1	increased activity	decreases	Binding of monocyte-derived macrophages	wild type	not applicable	Human	not applicable	not applicable	causal	1	Inhibited
ADIPOQ	other	NP_001171271.1	increased activity	decreases	I-kappaB kinase/NF-kappaB cascade	wild type	not applicable	Human	not applicable	not applicable	causal	1	Inhibited
ADIPOQ	other	NP_001171271.1	increased activity	decreases	Concentration of cholesterol ester	wild type	not applicable	Human	not applicable	not applicable	causal	2	Inhibited
ADIPOQ	other	NP_001171271.1	decreased activity	affects	Function of leukocytes	[heterozygous, knockout]	not applicable	Mouse	not applicable	not applicable	causal	1	Inhibited
ADIPOQ	other	NP_001171271.1	increased activity	increases	Apoptosis	wild type	not applicable	Mouse	not applicable	not applicable	causal	1	Inhibited
ADIPOQ	other	NP_001171271.1	decreased activity	increases	Frequency of type 2 innate lymphoid cells	knockout	not applicable	Mouse	not applicable	not applicable	causal	3	Inhibited
ADIPOQ	other	NP_001171271.1	decreased activity	decreases	Concentration of beta-estradiol	[homozygous, knockout]	not applicable	Mouse	not applicable	not applicable	causal	1	Inhibited
ADIPOQ	other	NP_001171271.1	increased activity	decreases	Synthesis of nitric oxide	wild type	not applicable	Uncategorized	not applicable	not applicable	causal	1	Inhibited
ADIPOQ	other	NP_001171271.1	decreased activity	decreases	Glucose tolerance	knockout	not applicable	Mouse	not applicable	not applicable	causal	1	Inhibited
ADIPOQ	other	NP_001171271.1	increased activity	decreases	Accumulation of lipid	wild type	not applicable	Uncategorized	not applicable	upregulation	causal	1	Inhibited
ADIPOQ	other	NP_001171271.1	increased activity	increases	Proliferation of chondrocytes	wild type	not applicable	Uncategorized	not applicable	not applicable	causal	1	Inhibited
ADIPOQ	other	NP_001171271.1	decreased activity	affects	Lactation	[homozygous, knockout]	not applicable	Mouse	not applicable	not applicable	causal	1	Inhibited
ADIPOQ	other	NP_001171271.1	decreased activity	affects	Function of osteoblasts	[homozygous, knockout]	not applicable	Mouse	not applicable	not applicable	causal	1	Inhibited
ADIPOQ	other	NP_001171271.1	increased activity	decreases	Generation of reactive oxygen species	wild type	not applicable	Uncategorized	not applicable	not applicable	causal	1	Inhibited
ADIPOQ	other	NP_001171271.1	[decreased activity, increased activity]	[decreases, increases]	Synthesis of nitric oxide	[homozygous, knockout, wild type]	not applicable	Mouse	not applicable	not applicable	causal	1	Inhibited
ADIPOQ	other	NP_001171271.1	decreased activity	decreases	Proliferation of cells	knockout	not applicable	Mouse	not applicable	not applicable	causal	1	Inhibited
ADIPOQ	other	NP_001171271.1	decreased activity	increases	Quantity of natural killer cells	knockout	not applicable	Mouse	not applicable	not applicable	causal	1	Inhibited
ADIPOQ	other	NP_001171271.1	increased activity	increases	Beta-oxidation of fatty acid	wild type	not applicable	Uncategorized	not applicable	not applicable	causal	1	Inhibited
ADIPOQ	other	NP_001171271.1	increased activity	increases	Migration of embryonic cell lines	wild type	not applicable	Human	not applicable	not applicable	causal	1	Inhibited
ADIPOQ	other	NP_001171271.1	decreased activity	increases	Injury of axons	[homozygous, knockout]	not applicable	Mouse	not applicable	not applicable	causal	1	Inhibited
ADIPOQ	other	NP_001171271.1	decreased activity	increases	Concentration of testosterone	[homozygous, knockout]	not applicable	Mouse	not applicable	not applicable	causal	1	Inhibited
ADIPOQ	other	NP_001171271.1	decreased activity	decreases	Clearance of fatty acid	[homozygous, knockout]	not applicable	Mouse	not applicable	not applicable	causal	1	Inhibited
ADIPOQ	other	NP_001171271.1	increased activity	decreases	Colony formation of colony-forming granulocyte-macrophages	wild type	not applicable	Human	not applicable	not applicable	causal	1	Inhibited
ADIPOQ	other	NP_001171271.1	decreased activity	affects	Abnormal quantity of lipid	[homozygous, knockout]	not applicable	Mouse	not applicable	not applicable	causal	1	Inhibited
ADIPOQ	other	NP_001171271.1	decreased activity	affects	Atherogenic dyslipidemia	wild type	not applicable	Human	not applicable	downregulation	correlation	1	Inhibited
ADIPOQ	other	NP_001171271.1	increased activity	increases	Glucose tolerance	wild type	not applicable	Mouse	not applicable	not applicable	causal	4	Inhibited
ADIPOQ	other	NP_001171271.1	increased activity	affects	Function of beta islet cells	wild type	not applicable	Uncategorized	not applicable	not applicable	causal	1	Inhibited
ADIPOQ	other	NP_001171271.1	increased activity	increases	Oxidation of palmitic acid	wild type	not applicable	Mouse	not applicable	not applicable	causal	2	Inhibited
ADIPOQ	other	NP_001171271.1	increased activity	decreases	Proliferation of cells	wild type	not applicable	Uncategorized	not applicable	not applicable	causal	2	Inhibited
ADIPOQ	other	NP_001171271.1	decreased activity	increases	Activation of B lymphocytes,Quantity of B lymphocytes	knockout	not applicable	Mouse	not applicable	not applicable	causal	1	Inhibited
ADIPOQ	other	NP_001171271.1	increased activity	decreases	Cell proliferation of breast cancer cell lines	wild type	not applicable	Human	not applicable	not applicable	causal	4	Inhibited
ADIPOQ	other	NP_001171271.1	decreased activity	increases	Thickness of cortical bone	[homozygous, knockout]	not applicable	Mouse	not applicable	not applicable	causal	1	Inhibited
ADIPOQ	other	NP_001171271.1	increased activity	decreases	Inflammatory response	wild type	not applicable	Mouse	not applicable	not applicable	causal	1	Inhibited
ADIPOQ	other	NP_001171271.1	increased activity	affects	Homeostasis of D-glucose	wild type	not applicable	Mouse	not applicable	not applicable	causal	4	Inhibited
ADIPOQ	other	NP_001171271.1	increased activity	increases	Apoptosis of hepatic stellate cells	wild type	not applicable	Uncategorized	not applicable	not applicable	causal	2	Inhibited
ADIPOQ	other	NP_001171271.1	increased activity	decreases	Tubulation of vascular endothelial cells	wild type	not applicable	Human	not applicable	not applicable	causal	1	Inhibited
ADIPOQ	other	NP_001171271.1	increased activity	decreases	Infiltration by T lymphocytes	wild type	not applicable	Uncategorized	not applicable	not applicable	causal	1	Inhibited
ADIPOQ	other	NP_001171271.1	decreased activity	decreases	Volume of trabecular bone	[homozygous, knockout]	not applicable	Mouse	not applicable	not applicable	causal	1	Inhibited
ADIPOQ	other	NP_001171271.1	increased activity	increases	Fragmentation of DNA	wild type	not applicable	Human	not applicable	not applicable	causal	1	Inhibited
ADIPOQ	other	NP_001171271.1	increased activity	decreases	Concentration of malonyl-coenzyme A	wild type	not applicable	Rat	not applicable	not applicable	causal	2	Inhibited
ADIPOQ	other	NP_001171271.1	increased activity	increases	Release of prostaglandin E2	wild type	not applicable	Human	not applicable	not applicable	causal	3	Inhibited
ADIPOQ	other	NP_001171271.1	decreased activity	increases	Apoptosis of cardiomyocytes	knockout	not applicable	Mouse	not applicable	not applicable	causal	1	Inhibited
ADIPOQ	other	NP_001171271.1	increased activity	decreases	Differentiation of adipocytes	wild type	not applicable	Uncategorized	not applicable	upregulation	causal	1	Inhibited
ADIPOQ	other	NP_001171271.1	increased activity	decreases	Migration of vascular endothelial cells	wild type	not applicable	Human	not applicable	not applicable	causal	1	Inhibited
ADIPOQ	other	NP_001171271.1	increased activity	decreases	Apoptosis of cardiomyocytes	wild type	not applicable	Uncategorized	not applicable	not applicable	causal	1	Inhibited
ADIPOQ	other	NP_001171271.1	decreased activity	increases	Activation of endothelial tissue	[homozygous, knockout]	not applicable	Mouse	not applicable	not applicable	causal	1	Inhibited
ADIPOQ	other	NP_001171271.1	increased activity	decreases	Proliferation of myoblasts	wild type	not applicable	Uncategorized	not applicable	not applicable	causal	1	Inhibited
ADIPOQ	other	NP_001171271.1	increased activity	increases	Proliferation of keratinocytes	wild type	not applicable	Human	not applicable	not applicable	causal	3	Inhibited
ADIPOQ	other	NP_001171271.1	increased activity	increases	M2 polarization of Kupffer cells	wild type	not applicable	Rat	not applicable	not applicable	causal	2	Inhibited
ADIPOQ	other	NP_001171271.1	increased activity	increases	Formation of actin stress fibers	wild type	not applicable	Rat	not applicable	not applicable	causal	2	Inhibited
ADIPOQ	other	NP_001171271.1	increased activity	increases	Import of D-glucose	wild type	not applicable	Human	not applicable	not applicable	causal	1	Inhibited
ADIPOQ	other	NP_001171271.1	increased activity	decreases	Apoptosis	wild type	not applicable	Mouse	not applicable	not applicable	causal	2	Inhibited
ADIPOQ	other	NP_001171271.1	increased activity	decreases	Proliferation of myeloid cells	wild type	not applicable	Human	not applicable	not applicable	causal	1	Inhibited
ADIPOQ	other	NP_001171271.1	increased activity	increases	Synthesis of ceramide	wild type	not applicable	Uncategorized	not applicable	not applicable	causal	1	Inhibited
ADIPOQ	other	NP_001171271.1	decreased activity	affects	Clustering of microglia	knockout	not applicable	Mouse	not applicable	not applicable	causal	1	Inhibited
ADIPOQ	other	NP_001171271.1	decreased activity	increases	Quantity of neutrophils	[homozygous, knockout]	not applicable	Mouse	not applicable	not applicable	causal	2	Inhibited
ADIPOQ	other	NP_001171271.1	decreased activity	increases	Apoptosis	knockout	not applicable	Mouse	not applicable	not applicable	causal	2	Inhibited
ADIPOQ	other	NP_001171271.1	increased activity	decreases	Inflammation	wild type	not applicable	Uncategorized	not applicable	not applicable	causal	1	Inhibited
ADIPOQ	other	NP_001171271.1	increased activity	decreases	Cell death	wild type	not applicable	Uncategorized	not applicable	not applicable	causal	2	Inhibited
ADIPOQ	other	NP_001171271.1	increased activity	affects	Proliferation of mammary tumor cells	wild type	not applicable	Uncategorized	not applicable	not applicable	causal	1	Inhibited
ADIPOQ	other	NP_001171271.1	increased activity	decreases	Inflammation of liver	wild type	not applicable	Mouse	not applicable	not applicable	causal	1	Inhibited
ADIPOQ	other	NP_001171271.1	decreased activity	affects	Adjuvant arthritis	wild type	not applicable	Rat	not applicable	downregulation	correlation	2	Inhibited
ADIPOQ	other	NP_001171271.1	decreased activity	increases	Quantity of leukocytes	[heterozygous, knockout]	not applicable	Mouse	not applicable	not applicable	causal	1	Inhibited
ADIPOQ	other	NP_001171271.1	decreased activity	affects	Nonalcoholic steatohepatitis	wild type	not applicable	Human	not applicable	downregulation	correlation	4	Inhibited
ADIPOQ	other	NP_001171271.1	increased activity	decreases	Function of eosinophils	wild type	not applicable	Uncategorized	not applicable	not applicable	causal	1	Inhibited
ADIPOQ	other	NP_001171271.1	increased activity	increases	Proliferation of adventitial fibroblasts	wild type	not applicable	Uncategorized	not applicable	not applicable	causal	1	Inhibited
ADIPOQ	other	NP_001171271.1	increased activity	decreases	Accumulation of lipid	wild type	not applicable	Mouse	not applicable	not applicable	causal	2	Inhibited
ADIPOQ	other	NP_001171271.1	increased activity	decreases	Synthesis of nitric oxide	wild type	not applicable	Mouse	not applicable	not applicable	causal	2	Inhibited
ADIPOQ	other	NP_001171271.1	increased activity	decreases	Blood pressure	wild type	not applicable	Human	not applicable	not applicable	causal	1	Inhibited
ADIPOQ	other	NP_001171271.1	decreased activity	increases	Degeneration of muscle cells	knockout	not applicable	Mouse	not applicable	not applicable	causal	1	Inhibited
ADIPOQ	other	NP_001171271.1	increased activity	affects	Dyslipidemia	wild type	efficacy	Human	not applicable	not applicable	correlation	2	Inhibited
ADIPOQ	other	NP_001171271.1	increased activity	affects	Beta-oxidation of fatty acid	wild type	not applicable	Human	not applicable	not applicable	causal	1	Inhibited
ADIPOQ	other	NP_001171271.1	increased activity	decreases	Proliferation of osteoclast precursor cells	wild type	not applicable	Uncategorized	not applicable	not applicable	causal	1	Inhibited
ADIPOQ	other	NP_001171271.1	decreased activity	decreases	Quantity of oocytes	[homozygous, knockout]	not applicable	Mouse	not applicable	not applicable	causal	1	Inhibited
ADIPOQ	other	NP_001171271.1	decreased activity	increases	Concentration of fatty acid	[homozygous, knockout]	not applicable	Mouse	not applicable	not applicable	causal	1	Inhibited
ADIPOQ	other	NP_001171271.1	increased activity	increases	Synthesis of nitric oxide	wild type	not applicable	Human	not applicable	not applicable	causal	4	Inhibited
ADIPOQ	other	NP_001171271.1	decreased activity	affects	Abnormal energy balance	[homozygous, knockout]	not applicable	Mouse	not applicable	not applicable	causal	1	Inhibited
ADIPOQ	other	NP_001171271.1	increased activity	increases	Accumulation of lipid	wild type	not applicable	Mouse	not applicable	not applicable	causal	1	Inhibited
ADIPOQ	other	NP_001171271.1	decreased activity	increases	Quantity of lymphocytes	[homozygous, knockout]	not applicable	Mouse	not applicable	not applicable	causal	1	Inhibited
ADIPOQ	other	NP_001171271.1	increased activity	decreases	Cell viability of breast cancer cell lines	wild type	not applicable	Human	not applicable	not applicable	causal	4	Inhibited
ADIPOQ	other	NP_001171271.1	decreased activity	increases	Inflammation of airway	[homozygous, knockout]	not applicable	Mouse	not applicable	not applicable	causal	1	Inhibited
ADIPOQ	other	NP_001171271.1	increased activity	affects	Regulation of lipid	wild type	not applicable	Uncategorized	not applicable	not applicable	causal	1	Inhibited
ADIPOQ	other	NP_001171271.1	decreased activity	increases	Blood pressure	knockout	not applicable	Mouse	not applicable	not applicable	causal	1	Inhibited
ADIPOQ	other	NP_001171271.1	increased activity	affects	Apoptosis	wild type	not applicable	Uncategorized	not applicable	not applicable	causal	1	Inhibited
ADIPOQ	other	NP_001171271.1	increased activity	decreases	Activation of hepatic stellate cells,Proliferation of hepatic stellate cells	wild type	not applicable	Uncategorized	not applicable	not applicable	causal	1	Inhibited
ADIPOQ	other	NP_001171271.1	increased activity	increases	Differentiation of endothelial tube,Differentiation of vascular endothelial cells	wild type	not applicable	Mouse	not applicable	not applicable	causal	3	Inhibited
ADIPOQ	other	NP_001171271.1	[decreased activity, increased activity]	[decreases, increases]	Clearance of thymocytes	[homozygous, knockout, wild type]	not applicable	Mouse	not applicable	not applicable	causal	1	Inhibited
ADIPOQ	other	NP_001171271.1	decreased activity	decreases	Recruitment of macrophages	wild type	not applicable	Uncategorized	not applicable	not applicable	causal	1	Inhibited
ADIPOQ	other	NP_001171271.1	increased activity	increases	Oxidation of palmitic acid	wild type	not applicable	Human	not applicable	not applicable	causal	2	Inhibited
ADIPOQ	other	NP_001171271.1	decreased activity	decreases	Heart rate	[homozygous, knockout]	not applicable	Mouse	not applicable	not applicable	causal	1	Inhibited
ADIPOQ	other	NP_001171271.1	increased activity	decreases	Proliferation of adventitial fibroblasts	wild type	not applicable	Mouse	not applicable	not applicable	causal	4	Inhibited
ADIPOQ	other	NP_001171271.1	decreased activity	increases	Calcification of extracellular matrix	knockout	not applicable	Mouse	not applicable	not applicable	causal	1	Inhibited
ADIPOQ	other	NP_001171271.1	decreased activity	increases	Feeding,Ingestion by mice	[homozygous, knockout]	not applicable	Mouse	not applicable	not applicable	causal	1	Inhibited
ADIPOQ	other	NP_001171271.1	increased activity	increases	Maturation of oocytes	wild type	not applicable	Uncategorized	not applicable	not applicable	causal	1	Inhibited
ADIPOQ	other	NP_001171271.1	increased activity	decreases	Cell proliferation of carcinoma cell lines,Cell proliferation of hepatoma cell lines	wild type	not applicable	Human	not applicable	not applicable	causal	1	Inhibited
ADIPOQ	other	NP_001171271.1	increased activity	increases	Generation of reactive oxygen species	wild type	not applicable	Uncategorized	not applicable	not applicable	causal	1	Inhibited
ADIPOQ	other	NP_001171271.1	[decreased activity, increased activity]	[decreases, increases]	Production of superoxide	[homozygous, knockout, wild type]	not applicable	Mouse	not applicable	not applicable	causal	2	Inhibited
ADIPOQ	other	NP_001171271.1	increased activity	decreases	Migration of smooth muscle cells	wild type	not applicable	Human	not applicable	not applicable	causal	2	Inhibited
ADIPOQ	other	NP_001171271.1	increased activity	increases	Fatty acid metabolism	wild type	not applicable	Human	not applicable	not applicable	causal	1	Inhibited
ADIPOQ	other	NP_001171271.1	decreased activity	increases	Localization of protein	[homozygous, knockout]	not applicable	Mouse	not applicable	not applicable	causal	1	Inhibited
ADIPOQ	other	NP_001171271.1	decreased activity	decreases	Size of epididymal fat	knockout	not applicable	Mouse	not applicable	not applicable	causal	1	Inhibited
ADIPOQ	other	NP_001171271.1	increased activity	decreases	Differentiation of myeloid progenitor cells	wild type	not applicable	Uncategorized	not applicable	not applicable	causal	1	Inhibited
ADIPOQ	other	NP_001171271.1	decreased activity	decreases	Function of mitochondria	[homozygous, knockout]	not applicable	Mouse	not applicable	not applicable	causal	1	Inhibited
ADIPOQ	other	NP_001171271.1	increased activity	decreases	Binding of smooth muscle cells	wild type	not applicable	Human	not applicable	not applicable	causal	1	Inhibited
ADIPOQ	other	NP_001171271.1	increased activity	increases	Oxidation of fatty acid	wild type	not applicable	Mouse	not applicable	not applicable	causal	7	Inhibited
ADIPOQ	other	NP_001171271.1	[decreased activity, increased activity]	[decreases, increases]	Apoptosis of cardiomyocytes	[homozygous, knockout, wild type]	not applicable	Mouse	not applicable	not applicable	causal	2	Inhibited
ADIPOQ	other	NP_001171271.1	decreased activity	increases	Accumulation of eosinophils	wild type	not applicable	Uncategorized	not applicable	not applicable	causal	1	Inhibited
ADIPOQ	other	NP_001171271.1	increased activity	decreases	Autophagy of ventricular myocytes	wild type	not applicable	Rat	not applicable	not applicable	causal	1	Inhibited
ADIPOQ	other	NP_001171271.1	increased activity	increases	Formation of lymph vessel	wild type	not applicable	Uncategorized	not applicable	not applicable	causal	1	Inhibited
ADIPOQ	other	NP_001171271.1	decreased activity	affects	Activation of neuroglia	knockout	not applicable	Mouse	not applicable	not applicable	causal	1	Inhibited
ADIPOQ	other	NP_001171271.1	increased activity	affects	Localization of protein	wild type	not applicable	Human	not applicable	not applicable	causal	1	Inhibited
ADIPOQ	other	NP_001171271.1	increased activity	decreases	Concentration of fatty acid	wild type	not applicable	Mouse	not applicable	not applicable	causal	4	Inhibited
ADIPOQ	other	NP_001171271.1	increased activity	decreases	Development of adipocytes	wild type	not applicable	Mouse	not applicable	not applicable	causal	1	Inhibited
ADIPOQ	other	NP_001171271.1	increased activity	decreases	Migration of splenocytes	wild type	not applicable	Uncategorized	not applicable	not applicable	causal	1	Inhibited
ADIPOQ	other	NP_001171271.1	decreased activity	increases	Endoplasmic reticulum stress response	knockout	not applicable	Mouse	not applicable	not applicable	causal	1	Inhibited
ADIPOQ	other	NP_001171271.1	decreased activity	decreases	Accumulation of myeloid-derived suppressor cells	knockout	not applicable	Mouse	not applicable	not applicable	causal	2	Inhibited
ADIPOQ	other	NP_001171271.1	increased activity	decreases	Necrotizing inflammation	wild type	not applicable	Uncategorized	not applicable	not applicable	causal	2	Inhibited
ADIPOQ	other	NP_001171271.1	decreased activity	increases	Plasma cell myeloma	[homozygous, knockout]	not applicable	Mouse	not applicable	not applicable	causal	1	Inhibited
ADIPOQ	other	NP_001171271.1	increased activity	affects	Differentiation of osteoblasts	wild type	not applicable	Uncategorized	not applicable	not applicable	causal	1	Inhibited
ADIPOQ	other	NP_001171271.1	increased activity	decreases	Aggregation of blood platelets	wild type	not applicable	Uncategorized	not applicable	not applicable	causal	1	Inhibited
ADIPOQ	other	NP_001171271.1	increased activity	increases	Signal transduction	wild type	not applicable	Human	not applicable	not applicable	causal	1	Inhibited
ADIPOQ	other	NP_001171271.1	increased activity	decreases	Production of extracellular matrix	wild type	not applicable	Uncategorized	not applicable	not applicable	causal	1	Inhibited
ADIPOQ	other	NP_001171271.1	increased activity	decreases	Proliferation of adventitial fibroblasts	wild type	not applicable	Uncategorized	not applicable	not applicable	causal	1	Inhibited
ADIPOQ	other	NP_001171271.1	decreased activity	increases	Systemic inflammation	[homozygous, knockout]	not applicable	Mouse	not applicable	not applicable	causal	1	Inhibited
ADIPOQ	other	NP_001171271.1	increased activity	increases	Cell proliferation of colorectal cancer cell lines	wild type	not applicable	Human	not applicable	not applicable	causal	2	Inhibited
ADIPOQ	other	NP_001171271.1	increased activity	decreases	Invasion of cells	wild type	not applicable	Uncategorized	not applicable	not applicable	causal	1	Inhibited
ADIPOQ	other	NP_001171271.1	decreased activity	increases	Size of bone	[homozygous, knockout]	not applicable	Mouse	not applicable	not applicable	causal	1	Inhibited
ADIPOQ	other	NP_001171271.1	decreased activity	increases	Autophagy of cardiomyocytes	knockout	not applicable	Mouse	not applicable	not applicable	causal	1	Inhibited
ADIPOQ	other	NP_001171271.1	increased activity	affects	Homeostasis of lipid	wild type	not applicable	Uncategorized	not applicable	not applicable	causal	1	Inhibited
ADIPOQ	other	NP_001171271.1	increased activity	increases	Accumulation of lipid	wild type	not applicable	Uncategorized	not applicable	not applicable	causal	1	Inhibited
ADIPOQ	other	NP_001171271.1	increased activity	decreases	Activation of osteoclasts	wild type	not applicable	Uncategorized	not applicable	not applicable	causal	2	Inhibited
ADIPOQ	other	NP_001171271.1	increased activity	decreases	Proliferation of PASMC cells	wild type	not applicable	Uncategorized	not applicable	not applicable	causal	3	Inhibited
ADIPOQ	other	NP_001171271.1	increased activity	increases	Synthesis of nitric oxide	wild type	not applicable	Uncategorized	not applicable	not applicable	causal	2	Inhibited
ADIPOQ	other	NP_001171271.1	decreased activity	decreases	Mass of organism	knockout	not applicable	Mouse	not applicable	not applicable	causal	1	Inhibited
ADIPOQ	other	NP_001171271.1	increased activity	increases	Apoptosis of breast cell lines,Apoptosis of epithelial cell lines	wild type	not applicable	Mouse	not applicable	not applicable	causal	2	Inhibited
ADIPOQ	other	NP_001171271.1	decreased activity	affects	Hypertrophy of microglia	knockout	not applicable	Mouse	not applicable	not applicable	causal	1	Inhibited
ADIPOQ	other	NP_001171271.1	decreased activity	decreases	Estrus	[homozygous, knockout]	not applicable	Mouse	not applicable	not applicable	causal	1	Inhibited
ADIPOQ	other	NP_001171271.1	decreased activity	increases	Bone mineral density	[homozygous, knockout]	not applicable	Mouse	not applicable	not applicable	causal	1	Inhibited
ADIPOQ	other	NP_001171271.1	decreased activity	increases	Cellular infiltration by leukocytes	knockout	not applicable	Mouse	not applicable	not applicable	causal	2	Inhibited
ADIPOQ	other	NP_001171271.1	decreased activity	decreases	Proliferation of keratinocytes	knockout	not applicable	Mouse	not applicable	not applicable	causal	1	Inhibited
ADIPOQ	other	NP_001171271.1	decreased activity	decreases	Biogenesis of mitochondria	[homozygous, knockout]	not applicable	Mouse	not applicable	not applicable	causal	1	Inhibited
E2F1	transcription regulator	ENSP00000345571	decreased activity,increased activity,unknown change in activity	affects,decreases,increases	Abnormal cell cycle,Abnormal function of B lymphocytes,Abnormal morphology of bipolar cells,Abnormal morphology of CD4+ T-lymphocytes,Abnormal morphology of CD8+ T lymphocyte,Abnormal morphology of corpus luteum,Abnormal morphology of double-positive thymocyte,Abnormal morphology of enlarged thymus gland,Abnormal morphology of epiphyseal growth plate,Abnormal morphology of outer nuclear layer,Abn…	dominant,gain-of-function,heterozygous,homozygous,knockout,loss of function,nonsense,null mutation,unclassified mutation,wild type	not applicable	Mouse,Human,Uncategorized,Rat	not applicable	downregulation,not applicable,upregulation	causal,correlation	658	Inhibited
E2F1	transcription regulator	ENSP00000345571	increased activity	increases	Cell death of leukocyte cell lines	wild type	not applicable	Mouse	not applicable	not applicable	causal	1	Inhibited
E2F1	transcription regulator	ENSP00000345571	increased activity	affects	G1/S phase transition	wild type	not applicable	Rat	not applicable	not applicable	causal	1	Inhibited
E2F1	transcription regulator	ENSP00000345571	decreased activity	increases	Apoptosis of cervical cancer cell lines	wild type	not applicable	Human	not applicable	not applicable	causal	2	Inhibited
E2F1	transcription regulator	ENSP00000345571	increased activity	increases	Apoptosis of embryonic cell lines,Apoptosis of fibroblast cell lines	wild type	not applicable	Mouse	not applicable	not applicable	causal	1	Inhibited
E2F1	transcription regulator	ENSP00000345571	increased activity	increases	Cell proliferation of fibroblasts	wild type	not applicable	Human	not applicable	not applicable	causal	1	Inhibited
E2F1	transcription regulator	ENSP00000345571	decreased activity	decreases	Apoptosis	[homozygous, knockout]	not applicable	Mouse	not applicable	not applicable	causal	1	Inhibited
E2F1	transcription regulator	ENSP00000345571	decreased activity	decreases	Mass of testis	[homozygous, knockout]	not applicable	Mouse	not applicable	not applicable	causal	1	Inhibited
E2F1	transcription regulator	ENSP00000345571	decreased activity	decreases	Cell viability of stomach cancer cell lines	wild type	not applicable	Human	not applicable	not applicable	causal	1	Inhibited
E2F1	transcription regulator	ENSP00000345571	increased activity	affects	Checkpoint control	wild type	not applicable	Uncategorized	not applicable	not applicable	causal	1	Inhibited
E2F1	transcription regulator	ENSP00000345571	decreased activity	increases	Colony formation of carcinoma cell lines,Colony formation of kidney cancer cell lines	wild type	not applicable	Human	not applicable	not applicable	causal	1	Inhibited
E2F1	transcription regulator	ENSP00000345571	decreased activity	increases	Lymphoma	[homozygous, knockout]	not applicable	Mouse	not applicable	not applicable	causal	1	Inhibited
E2F1	transcription regulator	ENSP00000345571	decreased activity	decreases	S phase of bone cancer cell lines	[dominant, loss of function]	not applicable	Human	not applicable	not applicable	causal	1	Inhibited
E2F1	transcription regulator	ENSP00000345571	increased activity	increases	Accumulation of reactive oxygen species	wild type	not applicable	Mouse	not applicable	not applicable	causal	1	Inhibited
E2F1	transcription regulator	ENSP00000345571	increased activity	increases	G1/S phase transition	wild type	not applicable	Uncategorized	not applicable	not applicable	causal	6	Inhibited
E2F1	transcription regulator	ENSP00000345571	increased activity	increases	Transcription of RNA	wild type	not applicable	Uncategorized	not applicable	not applicable	causal	10	Inhibited
E2F1	transcription regulator	ENSP00000345571	increased activity	increases	Activation of DNA endogenous promoter,Transcription of RNA	wild type	not applicable	Mouse	not applicable	not applicable	causal	4	Inhibited
E2F1	transcription regulator	ENSP00000345571	decreased activity	decreases	Entry into S phase of tumor cell lines	[dominant, loss of function]	not applicable	Human	not applicable	not applicable	causal	1	Inhibited
E2F1	transcription regulator	ENSP00000345571	increased activity	increases	Ploidy of hepatocytes	wild type	not applicable	Mouse	not applicable	not applicable	causal	1	Inhibited
E2F1	transcription regulator	ENSP00000345571	increased activity	affects	Megakaryocytopoiesis	wild type	not applicable	Human	not applicable	not applicable	causal	1	Inhibited
E2F1	transcription regulator	ENSP00000345571	increased activity	affects	Transcription of DNA,Transcription of RNA	wild type	not applicable	Human	not applicable	not applicable	causal	1	Inhibited
E2F1	transcription regulator	ENSP00000345571	decreased activity	increases	Thermogenesis	[homozygous, knockout]	not applicable	Mouse	not applicable	not applicable	causal	1	Inhibited
E2F1	transcription regulator	ENSP00000345571	increased activity	increases	Proliferation of granulosa cells	wild type	not applicable	Mouse	not applicable	not applicable	causal	1	Inhibited
E2F1	transcription regulator	ENSP00000345571	increased activity	increases	Apoptosis of carcinoma cell lines,Apoptosis of thyroid tumor cell lines	wild type	not applicable	Human	not applicable	not applicable	causal	1	Inhibited
E2F1	transcription regulator	ENSP00000345571	increased activity	increases	Cell proliferation of kidney cell lines,Proliferation of embryonic cell lines,Proliferation of epithelial cell lines	wild type	not applicable	Human	not applicable	not applicable	causal	1	Inhibited
E2F1	transcription regulator	ENSP00000345571	increased activity	increases	Re-entry into S phase of fibroblast cell lines	wild type	not applicable	Mouse	not applicable	not applicable	causal	1	Inhibited
E2F1	transcription regulator	ENSP00000345571	increased activity	increases	Proliferation of fibroblast cell lines	wild type	not applicable	Mouse	not applicable	not applicable	causal	1	Inhibited
E2F1	transcription regulator	ENSP00000345571	increased activity	increases	Apoptosis of vascular smooth muscle cells	wild type	not applicable	Human	not applicable	not applicable	causal	1	Inhibited
E2F1	transcription regulator	ENSP00000345571	increased activity	increases	Cell death of ventricular myocytes	wild type	not applicable	Rat	not applicable	not applicable	causal	3	Inhibited
E2F1	transcription regulator	ENSP00000345571	increased activity	decreases	Proliferation of vascular smooth muscle cells	wild type	not applicable	Human	not applicable	not applicable	causal	1	Inhibited
E2F1	transcription regulator	ENSP00000345571	increased activity	affects	Cell cycle progression	wild type	not applicable	Uncategorized	not applicable	not applicable	causal	2	Inhibited
E2F1	transcription regulator	ENSP00000345571	increased activity	increases	Senescence of bone cancer cell lines,Senescence of sarcoma cell lines	wild type	not applicable	Human	not applicable	not applicable	causal	1	Inhibited
E2F1	transcription regulator	ENSP00000345571	increased activity	increases	Apoptosis of leukemia cell lines	wild type	not applicable	Human	not applicable	not applicable	causal	2	Inhibited
E2F1	transcription regulator	ENSP00000345571	increased activity	increases	Expression of RNA	wild type	not applicable	Human	not applicable	not applicable	causal	1	Inhibited
E2F1	transcription regulator	ENSP00000345571	increased activity	increases	Nucleotide excision repair,Repair of colorectal cancer cell lines	wild type	not applicable	Human	not applicable	not applicable	causal	1	Inhibited
E2F1	transcription regulator	ENSP00000345571	increased activity	increases	Cell transformation	wild type	not applicable	Uncategorized	not applicable	not applicable	causal	4	Inhibited
E2F1	transcription regulator	ENSP00000345571	increased activity	affects	Arrest in Gap 0-Gap 1 phase of leukemia cell lines	wild type	not applicable	Mouse	not applicable	not applicable	causal	1	Inhibited
E2F1	transcription regulator	ENSP00000345571	increased activity	increases	Apoptosis	wild type	not applicable	Human	not applicable	not applicable	causal	7	Inhibited
E2F1	transcription regulator	ENSP00000345571	increased activity	decreases	Adhesion of endothelial cell lines,Adhesion of lymphoma cell lines	wild type	not applicable	Human	not applicable	not applicable	causal	1	Inhibited
E2F1	transcription regulator	ENSP00000345571	increased activity	increases	Proliferation of stomach cancer cell lines	wild type	not applicable	Human	not applicable	not applicable	causal	1	Inhibited
E2F1	transcription regulator	ENSP00000345571	decreased activity	affects	Abnormal morphology of double-positive thymocyte	[homozygous, knockout]	not applicable	Mouse	not applicable	not applicable	causal	2	Inhibited
E2F1	transcription regulator	ENSP00000345571	increased activity	increases	Proliferation of neuroglia	wild type	not applicable	Rat	not applicable	not applicable	causal	1	Inhibited
E2F1	transcription regulator	ENSP00000345571	decreased activity	decreases	Cell death of dopaminergic neurons	wild type	not applicable	Mouse	not applicable	not applicable	causal	1	Inhibited
E2F1	transcription regulator	ENSP00000345571	decreased activity	decreases	Proliferation of CD8+ T lymphocyte	[homozygous, knockout]	not applicable	Mouse	not applicable	not applicable	causal	1	Inhibited
E2F1	transcription regulator	ENSP00000345571	decreased activity	increases	Quantity of thymocytes	[homozygous, knockout]	not applicable	Mouse	not applicable	not applicable	causal	6	Inhibited
E2F1	transcription regulator	ENSP00000345571	increased activity	decreases	Arrest in G1 phase of embryonic cell lines,Arrest in G1 phase of fibroblast cell lines	wild type	not applicable	Mouse	not applicable	not applicable	causal	1	Inhibited
E2F1	transcription regulator	ENSP00000345571	increased activity	increases	Apoptosis of neuroblastoma cell lines	wild type	not applicable	Mouse	not applicable	not applicable	causal	3	Inhibited
E2F1	transcription regulator	ENSP00000345571	increased activity	increases	Proliferation of epithelial cells	wild type	not applicable	Mouse	not applicable	not applicable	causal	3	Inhibited
[truncated: 1,454 more rows]

## Sheet: b) B-Prfl-Function-sort
Symbol	Molecule Type	ID	Molecule Activity	Type	Group	Effect on Disease or Function	Disease or Function	Mutation evidence	Biomarker Application Evidence	Species Evidence	Drug target evidence	Expression evidence	Causal or Correlated	Findings
NUPR1	transcription regulator	BAG35071.1	decreased activity	Enhanced	L	affects	Abnormal cell cycle	[homozygous, knockout]	not applicable	Mouse	not applicable	not applicable	causal	1
CDK4	kinase	ENSP00000257904	decreased activity	Inhibited	H	affects	Abnormal cell cycle	[heterozygous, knockout]	not applicable	Mouse	not applicable	not applicable	causal	1
CDK4	kinase	ENSP00000257904	decreased activity	Inhibited	H	affects	Abnormal cell cycle	[homozygous, knockout]	not applicable	Mouse	not applicable	not applicable	causal	4
CIRBP	translation regulator	NP_001271.1	decreased activity	Inhibited	H	affects	Abnormal cell cycle	[homozygous, knockout]	not applicable	Mouse	not applicable	not applicable	causal	1
E2F1	transcription regulator	ENSP00000345571	decreased activity	Inhibited	H	affects	Abnormal cell cycle	[homozygous, knockout]	not applicable	Mouse	not applicable	not applicable	causal	1
E2F1	transcription regulator	ENSP00000345571	decreased activity,increased activity,unknown change in activity	Inhibited	H/L	affects,decreases,increases	Abnormal cell cycle,Abnormal function of B lymphocytes,Abnormal morphology of bipolar cells,Abnormal morphology of CD4+ T-lymphocytes,Abnormal morphology of CD8+ T lymphocyte,Abnormal morphology of corpus luteum,Abnormal morphology of double-positive thymocyte,Abnormal morphology of enlarged thymus gland,Abnormal morphology of epiphyseal growth plate,Abnormal morphology of outer nuclear layer,Abn…	dominant,gain-of-function,heterozygous,homozygous,knockout,loss of function,nonsense,null mutation,unclassified mutation,wild type	not applicable	Mouse,Human,Uncategorized,Rat	not applicable	downregulation,not applicable,upregulation	causal,correlation	658
CDK4	kinase	ENSP00000257904	decreased activity,increased activity	Inhibited	H/L	affects,decreases,increases	Abnormal cell cycle,Abnormal morphology of corpus luteum,Abnormal morphology of eye,Abnormal morphology of hematopoietic progenitor cells,Abnormal morphology of myeloid progenitor cells,Abnormal morphology of ovary,Abnormal morphology of red blood cells,Abnormal morphology of seminiferous tubule,Abnormal morphology of Sertoli cells,Abnormal morphology of stem cells,Abnormal morphology of testis,A…	dominant,heterozygous,homozygous,knockout,loss of function,unclassified mutation,wild type	not applicable	Human,Mouse,Uncategorized,Rat	approved,not applicable,phase 3	downregulation,not applicable,upregulation	causal,correlation	329
NUPR1	transcription regulator	BAG35071.1	decreased activity,increased activity	Enhanced	H/L	affects,decreases,increases	Abnormal cell cycle,Abnormal morphology of corpus luteum,Acetylation of protein,Acute inflammatory response,Apoptosis,Apoptosis of bone cancer cell lines,Apoptosis of embryonic cell lines,Apoptosis of fibroblast cell lines,Apoptosis of fibroblasts,Apoptosis of neurons,Apoptosis of sarcoma cell lines,Arrest in proliferation of fibroblasts,Assembly of autophagosomes,Assembly of protein-protein comp…	homozygous,knockout,wild type	not applicable	Mouse,Human,Uncategorized,Rat	not applicable	not applicable,upregulation	causal,correlation	69
CIRBP	translation regulator	NP_001271.1	decreased activity,increased activity	Inhibited	H/L	affects,decreases,increases	Abnormal cell cycle,Abnormal morphology of spermatogonia,Apoptosis of germ cells,Arrest in Gap 0-Gap 1 phase of carcinoma cell lines,Arrest in Gap 0-Gap 1 phase of lung cancer cell lines,Cell proliferation of carcinoma cell lines,Cell proliferation of cervical cancer cell lines,Cell proliferation of fibroblasts,Colony formation of carcinoma cell lines,Colony formation of lung cancer cell lines,G1…	homozygous,knockout,wild type	not applicable	Mouse,Human,Uncategorized	not applicable	downregulation,not applicable,upregulation	causal,correlation	41
ADIPOQ	other	NP_001171271.1	decreased activity	Inhibited	H	affects	Abnormal energy balance	[homozygous, knockout]	not applicable	Mouse	not applicable	not applicable	causal	1
ADIPOQ	other	NP_001171271.1	decreased activity,increased activity,unknown change in activity	Inhibited	H/L	affects,decreases,increases	Abnormal energy balance,Abnormal glucose tolerance,Abnormal morphology of osteoclasts,Abnormal morphology of skeleton,Abnormal quantity of lipid,Accumulation of eosinophils,Accumulation of lipid,Accumulation of lipid droplets,Accumulation of myeloid-derived suppressor cells,Accumulation of reactive oxygen species,Accumulation of T lymphocytes,Accumulation of triacylglycerol,Activation of astrocyt…	heterozygous,homozygous,knockout,unclassified mutation,wild type	efficacy,not applicable,unspecified application	Mouse,Human,Uncategorized,Rat	not applicable	downregulation,not applicable,upregulation	causal,correlation	610
E2F1	transcription regulator	ENSP00000345571	decreased activity	Inhibited	H	increases	Abnormal function of B lymphocytes	[homozygous, knockout]	not applicable	Mouse	not applicable	not applicable	causal	1
ADIPOQ	other	NP_001171271.1	decreased activity	Inhibited	H	affects	Abnormal glucose tolerance	[homozygous, knockout]	not applicable	Mouse	not applicable	not applicable	causal	1
EBF1	transcription regulator	ENSP00000322898	decreased activity	Inhibited	H	affects	Abnormal morphology of B lymphocytes	[homozygous, knockout]	not applicable	Mouse	not applicable	not applicable	causal	1
EBF1	transcription regulator	ENSP00000322898	decreased activity,increased activity	Inhibited	H/L	affects,decreases,increases	Abnormal morphology of B lymphocytes,Abnormal morphology of bone,Abnormal morphology of bone marrow,Abnormal morphology of epiphyseal growth plate,Abnormal morphology of internal capsule,Abnormal morphology of lateral ganglionic eminences,Abnormal morphology of metencephalon,Abnormal morphology of striatum,Abnormal morphology of trabecular bone,Abnormal morphology of ventral striatum,Activation o…	heterozygous,homozygous,knockout,wild type	not applicable	Mouse,Human,Uncategorized,Rat	not applicable	not applicable,upregulation	causal,correlation	144
NTRK2	kinase	ENSP00000277120	decreased activity	Inhibited	H	affects	Abnormal morphology of barrel cortex	[homozygous, knockout]	not applicable	Mouse	not applicable	not applicable	causal	2
NTRK2	kinase	ENSP00000277120	decreased activity,increased activity	Inhibited	H/L	affects,decreases,increases	Abnormal morphology of barrel cortex,Abnormal morphology of dendrites,Abnormal morphology of geniculate ganglion,Abnormal morphology of inferior ganglion of vagus nerve,Abnormal morphology of lumbar 4 dorsal root ganglia,Abnormal morphology of optic nerve,Abnormal morphology of petrosal ganglion,Abnormal morphology of rod outer segments,Abnormal morphology of small dorsal root ganglion,Abnormal m…	dominant,heterozygous,homozygous,knockout,loss of function,nonsense,null mutation,wild type	not applicable	Human,Mouse,Uncategorized,Rat	not applicable,phase 3	not applicable,upregulation	causal,correlation	756
E2F1	transcription regulator	ENSP00000345571	decreased activity	Inhibited	H	affects	Abnormal morphology of bipolar cells	[homozygous, knockout]	not applicable	Mouse	not applicable	not applicable	causal	1
EBF1	transcription regulator	ENSP00000322898	decreased activity	Inhibited	H	affects	Abnormal morphology of bone	[homozygous, knockout]	not applicable	Mouse	not applicable	not applicable	causal	1
EBF1	transcription regulator	ENSP00000322898	decreased activity	Inhibited	H	affects	Abnormal morphology of bone marrow	[homozygous, knockout]	not applicable	Mouse	not applicable	not applicable	causal	1
E2F1	transcription regulator	ENSP00000345571	decreased activity	Inhibited	H	affects	Abnormal morphology of CD4+ T-lymphocytes	[homozygous, knockout]	not applicable	Mouse	not applicable	not applicable	causal	1
E2F1	transcription regulator	ENSP00000345571	decreased activity	Inhibited	H	affects	Abnormal morphology of CD8+ T lymphocyte	[homozygous, knockout]	not applicable	Mouse	not applicable	not applicable	causal	1
NUPR1	transcription regulator	BAG35071.1	decreased activity	Enhanced	L	affects	Abnormal morphology of corpus luteum	[homozygous, knockout]	not applicable	Mouse	not applicable	not applicable	causal	1
CDK4	kinase	ENSP00000257904	decreased activity	Inhibited	H	affects	Abnormal morphology of corpus luteum	[homozygous, knockout]	not applicable	Mouse	not applicable	not applicable	causal	2
E2F1	transcription regulator	ENSP00000345571	decreased activity	Inhibited	H	affects	Abnormal morphology of corpus luteum	[homozygous, knockout]	not applicable	Mouse	not applicable	not applicable	causal	1
ERBB2	kinase	ENSP00000269571	decreased activity	Inhibited	H	affects	Abnormal morphology of cranial nerve ganglion	[homozygous, knockout]	not applicable	Mouse	not applicable	not applicable	causal	1
ERBB2	kinase	ENSP00000269571	decreased activity,increased activity,unknown change in activity	Inhibited	H/L	affects,decreases,increases	Abnormal morphology of cranial nerve ganglion,Abnormal morphology of dorsal root ganglion,Abnormal morphology of geniculate ganglion,Abnormal morphology of glossopharyngeal nerve,Abnormal morphology of hypoglossal nerve,Abnormal morphology of oligodendrocytes,Abnormal morphology of petrosal ganglion,Abnormal morphology of prevertebral ganglion,Abnormal morphology of spiral ganglion,Abnormal morph…	dominant,gain-of-function,heterozygous,homozygous,knockout,loss of function,missense,nonsense,null mutation,unclassified mutation,wild type	not applicable	Human,Mouse,Uncategorized,Rat	approved,not applicable,phase 2/3,phase 3,phase 4	downregulation,not applicable,upregulation	causal,correlation	6856
SOX4	transcription regulator	NP_003098.1	decreased activity	Inhibited	H	affects	Abnormal morphology of cranium	[heterozygous, knockout]	not applicable	Mouse	not applicable	not applicable	causal	2
SOX4	transcription regulator	NP_003098.1	decreased activity,increased activity,unknown change in activity	Inhibited	H/L	affects,decreases,increases	Abnormal morphology of cranium,Abnormal morphology of lumbar vertebra,Abnormal morphology of lung,Abnormal morphology of notochord,Abnormal morphology of spleen,Abnormal morphology of ventricular septum,Abnormal morphology of vertebrae,Abnormal morphology of xiphoid process,Activation of DNA endogenous promoter,Apoptosis,Apoptosis of hepatoma cell lines,Apoptosis of mesenchymal progenitor cells,A…	dominant,heterozygous,homozygous,knockout,unclassified mutation,wild type	not applicable,unspecified application	Mouse,Human,Uncategorized	not applicable	not applicable,upregulation	causal,correlation	209
NTRK2	kinase	ENSP00000277120	decreased activity	Inhibited	H	affects	Abnormal morphology of dendrites	[homozygous, knockout]	not applicable	Mouse	not applicable	not applicable	causal	1
ERBB2	kinase	ENSP00000269571	decreased activity	Inhibited	H	affects	Abnormal morphology of dorsal root ganglion	[homozygous, knockout]	not applicable	Mouse	not applicable	not applicable	causal	1
E2F1	transcription regulator	ENSP00000345571	decreased activity	Inhibited	H	affects	Abnormal morphology of double-positive thymocyte	[homozygous, knockout]	not applicable	Mouse	not applicable	not applicable	causal	2
E2F1	transcription regulator	ENSP00000345571	decreased activity	Inhibited	H	affects	Abnormal morphology of enlarged thymus gland	[homozygous, knockout]	not applicable	Mouse	not applicable	not applicable	causal	2
EBF1	transcription regulator	ENSP00000322898	decreased activity	Inhibited	H	affects	Abnormal morphology of epiphyseal growth plate	[homozygous, knockout]	not applicable	Mouse	not applicable	not applicable	causal	1
E2F1	transcription regulator	ENSP00000345571	decreased activity	Inhibited	H	affects	Abnormal morphology of epiphyseal growth plate	[homozygous, knockout]	not applicable	Mouse	not applicable	not applicable	causal	1
JAG1	growth factor	ENSP00000254958	decreased activity	Inhibited	H	affects	Abnormal morphology of eye	[heterozygous, knockout]	not applicable	Mouse	not applicable	not applicable	causal	1
CDK4	kinase	ENSP00000257904	decreased activity	Inhibited	H	affects	Abnormal morphology of eye	[homozygous, knockout]	not applicable	Mouse	not applicable	not applicable	causal	1
JAG1	growth factor	ENSP00000254958	decreased activity,increased activity	Inhibited	H/L	affects,decreases,increases	Abnormal morphology of eye,Abnormal morphology of pupil,Abnormal morphology of subventricular zone,Activation of DNA endogenous promoter,Adhesion of cell-associated matrix,Adhesion of fibroblast cell lines,Apoptosis,Apoptosis of carcinoma cell lines,Apoptosis of lung cancer cell lines,Apoptosis of tumor cell lines,Apoptosis of tumor cells,Attachment of embryonic cell lines,Attachment of endometri…	heterozygous,homozygous,knockout,wild type	not applicable	Human,Mouse,Uncategorized,Rat	not applicable	not applicable,upregulation	causal,correlation	129
NTRK2	kinase	ENSP00000277120	decreased activity	Inhibited	H	affects	Abnormal morphology of geniculate ganglion	[homozygous, knockout]	not applicable	Mouse	not applicable	not applicable	causal	2
ERBB2	kinase	ENSP00000269571	decreased activity	Inhibited	H	affects	Abnormal morphology of geniculate ganglion	[homozygous, knockout]	not applicable	Mouse	not applicable	not applicable	causal	2
ERBB2	kinase	ENSP00000269571	decreased activity	Inhibited	H	affects	Abnormal morphology of glossopharyngeal nerve	[homozygous, knockout]	not applicable	Mouse	not applicable	not applicable	causal	2
CDK4	kinase	ENSP00000257904	decreased activity	Inhibited	H	affects	Abnormal morphology of hematopoietic progenitor cells,Abnormal morphology of stem cells	[homozygous, knockout]	not applicable	Mouse	not applicable	not applicable	causal	1
SOX9	transcription regulator	ENSP00000245479	decreased activity	Inhibited	H	affects	Abnormal morphology of humerus	[heterozygous, knockout]	not applicable	Mouse	not applicable	not applicable	causal	1
SOX9	transcription regulator	ENSP00000245479	decreased activity,increased activity,unknown change in activity	Inhibited	H/L	affects,decreases,increases	Abnormal morphology of humerus,Accumulation of Ca2+,Accumulation of extracellular matrix,Activation of DNA endogenous promoter,Adhesion of cells,Adhesion of chondrocyte cell lines,Anal squamous cell carcinoma,Apoptosis,Apoptosis of colorectal cancer cell lines,Apoptosis of fibroblasts,Apoptosis of intestinal epithelial cells,Apoptosis of lymphoma cell lines,Apoptosis of mesenchymal cells,Arrest i…	dominant,heterozygous,homozygous,knockout,loss of function,missense,nonsense,silent,unclassified mutation,wild type	not applicable	Mouse,Human,Uncategorized,Rat	not applicable	not applicable,upregulation	causal,correlation	284
ERBB2	kinase	ENSP00000269571	decreased activity	Inhibited	H	affects	Abnormal morphology of hypoglossal nerve	[homozygous, knockout]	not applicable	Mouse	not applicable	not applicable	causal	1
NTRK2	kinase	ENSP00000277120	decreased activity	Inhibited	H	affects	Abnormal morphology of inferior ganglion of vagus nerve	[homozygous, knockout]	not applicable	Mouse	not applicable	not applicable	causal	3
EBF1	transcription regulator	ENSP00000322898	decreased activity	Inhibited	H	affects	Abnormal morphology of internal capsule	[homozygous, knockout]	not applicable	Mouse	not applicable	not applicable	causal	1
EBF1	transcription regulator	ENSP00000322898	decreased activity	Inhibited	H	affects	Abnormal morphology of lateral ganglionic eminences	[homozygous, knockout]	not applicable	Mouse	not applicable	not applicable	causal	1
NTRK2	kinase	ENSP00000277120	decreased activity	Inhibited	H	affects	Abnormal morphology of lumbar 4 dorsal root ganglia	[homozygous, knockout]	not applicable	Mouse	not applicable	not applicable	causal	1
SOX4	transcription regulator	NP_003098.1	decreased activity	Inhibited	H	affects	Abnormal morphology of lumbar vertebra	[heterozygous, knockout]	not applicable	Mouse	not applicable	not applicable	causal	1
SOX4	transcription regulator	NP_003098.1	decreased activity	Inhibited	H	affects	Abnormal morphology of lung	[heterozygous, knockout]	not applicable	Mouse	not applicable	not applicable	causal	1
EBF1	transcription regulator	ENSP00000322898	decreased activity	Inhibited	H	affects	Abnormal morphology of metencephalon	[homozygous, knockout]	not applicable	Mouse	not applicable	not applicable	causal	1
CDK4	kinase	ENSP00000257904	decreased activity	Inhibited	H	affects	Abnormal morphology of myeloid progenitor cells	[homozygous, knockout]	not applicable	Mouse	not applicable	not applicable	causal	1
[truncated: 3,400 more rows]

## Sheet: c) FE-expd-function-sort
Gene_ID	Trt-groug	Effect	Function (Complete Description)
[truncated: 15,357 more rows]

## Sheet: d) FE-expd-Effect-Group-sort
Gene_ID	Trt-groug	Effect	Function (Complete Description)
[truncated: 15,357 more rows]

## Sheet: e) FE-shrt-function-sort
Gene_ID	Trt-groug	Effect	Function (Brief Description)
[truncated: 11,115 more rows]

[truncated: 2 more sheets: f) FE-shrt-Effect-Func-sort, g) FE-shrt-Effect-gene-x-grp]
