# Supplementary material for: Differences in gene expression between high and low tolerance rainbow trout (Oncorhynchus mykiss) to acute thermal stress
Source: PLoS One. 2025 Jan 8;20(1):e0312694. doi: 10.1371/journal.pone.0312694 (PMC11709236; doi:10.1371/journal.pone.0312694)
Supplement: S11 File — For a more detailed description of all the worksheets in the supplementary files the reader is directed to the DRYAD repository: doi.org/10.5061/dryad.6wwpzgn74. (XLSX) [file pone.0312694.s011.xlsx]

## Sheet: NOTES
WORKSHEETS a) & b) list the IPA predicted top ranked functional effects in both high tolerance (H) and low tolerance (L) fish
Positive ranked z-scores are related to H fish and negative ranked z-scores refer to L fish
IPA predicted regulators were queried (see list below) if they were identifed as DEG, using the IPA generated Functional Effects lists for the top ranked Functions
Gene lists for each function are provided as:
affects	function ID		list of gene IDs
decreases	function ID		list of gene IDs
increases	function ID		list of gene IDs
Genes listed in the last column will elicit the response indicated in the first column upon the function described in the 2nd column, when they have elevated expression levels.
Hence all genes listed in the H group (see below) will generate an overall effect score that is independent of the effect score generated by genes listed in L group (see below).
The experimental group with greatest affect and/or increase in function is indicated in the last column of the Function-check (worksheet c).
Significance in the observed distribution of gene counts for the distributions were obtained using a modified Contingency Chi-sq test (2 d.f.). See Materials and Methods for an explanation, and refer to description notes for the Gene-vs-Function_Match program (doi.org/10.5281/zenodo.13620590) for further explanation.
List of significant IPA identified upstream regulators. NOTE: This list of genes was used as the input for the data analysis presented in worksheet c). NOTE: The data presented in worksheet d) represents the analysis based upon ALL significant genes in the dataset. See worksheet f) for a complete listing of all genes and gene duplicates analyzed for the complete 'all-gene' set.
These genes possessed signicant gene expression differences between the HvL experimental groups.										List of upstream regulators excluded from the analysis.
GENE	GROUP									GENE	Explanation for exclusion.
ABCB7	H									FBXW7	Assigned to L group in Alma and H group in Lyndon
ACACA	H									LIPE	Assigned to L group in Alma and H group in Lyndon
ACLY	H									MAPKAPK	Assigned to L group in Alma and H group in Lyndon
ACTL6A	H									EIF4E	Assigned to H group in Alma and L group in Lyndon
ALKBH5	H									DOCK2	Only identified by IPA as being an L group regulator in Alma fish, even though Lyndon fish have sign. negative expression levels for this gene in L fish.
AP3B1	H									MAT1A	Only identified by IPA as being an H group regulator in Lyndon fish, even though Alma fish have sign. positive expression levels for this gene in H fish.
APP	H
ARV1	H
ATF6	H
BACH1	H
BCAP31	H
BIRC3	H									Worksheet e) presents the results from the single column 'sample proportions' test.
BLVRA	H									This test is conducted if zero counts are detected in any of the 'affects' 'decreases' or 'increases' categories when assessing gene matches within the dataset.
BMP7	H									See the program notes for the Gene-vs-Function_Match program (doi.org/10.5281/zenodo.13620590) for a description of this test.
BRD4	H
C9orf72	H
CA4	H
CANX	H
CAPNS1	H
CARM1	H
CCN2	H
CCNC	H
CCNK	H
CD4	H
CDC42	H
CDK2AP1	H
CDK8	H
CEBPB	H
CEBPZ	H
CHCHD10	H
CHMP6	H
CLDN7	H
CLU	H
CNOT3	H
CREB3	H
CSNK2A1	H
CTH	H
CYB5R4	H
CYP7A1	H
DGAT1	H
DIABLO	H
DIO2	H
EAF2	H
ECSIT	H
EIF2A	H
EIF2B5	H
EIF2S1	H
EIF4G1	H
EIF4G2	H
EIF6	H
EP400	H
EZR	H
F3	H
FICD	H
FOSB	H
GCLM	H
GLS	H
GPR183	H
GSR	H
HCFC1	H
HDAC2	H
HGF	H
HMGA1	H
HNF1B	H
HNRNPH1	H
HNRNPK	H
HNRNPL	H
HSPA5	H
HUWE1	H
ICMT	H
IER3	H
IFNGR1	H
INSIG2	H
IRS2	H
JDP2	H
JUN	H
KEAP1	H
KLF6	H
KMT2D	H
LAS1L	H
LONP1	H
MAFK	H
MAP3K14	H
MAP3K8	H
MAPK7	H
MBD2	H
MBOAT7	H
MDC1	H
MTDH	H
MYCL	H
N6AMT1	H
NFE2L1	H
NFKB2	H
NFKBIA	H
NFYA	H
NGEF	H
NOCT	H
NRG1	H
NRIP1	H
NRP1	H
NSD2	H
NUMB	H
NUPR1	H
PAK1	H
PARG	H
PDIA6	H
PELP1	H
PFDN5	H
PPARGC1B	H
PRMT1	H
PRMT6	H
PSMD10	H
PSME3	H
PTBP1	H
PTGES3	H
PTPRN2	H
RAB1B	H
RBBP4	H
RBCK1	H
RBMX	H
RELA	H
RND3	H
RNF40	H
RPS6KB2	H
RRP1B	H
RUVBL1	H
RUVBL2	H
SDCBP	H
SELENOS	H
SEMA7A	H
SGPL1	H
SLC30A7	H
SMAD3	H
SMARCA5	H
SMARCB1	H
SNRPA	H
SPDEF	H
SPTLC1	H
SRA1	H
STK24	H
SYVN1	H
TEF	H
TFRC	H
THEM6	H
TNFRSF13B	H
TNFRSF9	H
TOP1	H
TPM3	H
TRAF2	H
TRIB3	H
TTYH1	H
TXN	H
USP4	H
VCP	H
YTHDF1	H
YTHDF2	H
ZBTB17	H
ABCA1	L
ABCG1	L
ACACB	L
ACOX1	L
ACSS2	L
ACVR1	L
ADIPOQ	L
ADORA2A	L
AEBP1	L
AHR	L
AKR1B1	L
AKT1	L
ANGPT1	L
ANGPTL3	L
ANLN	L
APOB	L
APOC1	L
APOE	L
AR	L
ARID3B	L
ARNT2	L
ATP5IF1	L
ATR	L
AURKB	L
AXIN1	L
BCL11A	L
BCL2	L
BCL6	L
BHLHE40	L
BIRC5	L
BMPR1B	L
BNIP3L	L
BRD2	L
CASK	L
CCNB1	L
CDC20	L
CDC23	L
CDK1	L
CDK4	L
CDK6	L
CELF2	L
CHD4	L
CIP2A	L
CIRBP	L
CKAP2L	L
CKS1B	L
COL18A1	L
CPT1B	L
CPXM1	L
CTBP2	L
CYP1A1	L
CYP27A1	L
CYP27B1	L
CYP2J2	L
DCN	L
DKK4	L
DLL4	L
DMD	L
DNMT3A	L
DSP	L
E2F1	L
E2F4	L
E2F8	L
EBF1	L
EGFR	L
EHHADH	L
EHMT1	L
ELOVL5	L
ENTPD5	L
EPAS1	L
EPHX2	L
EPO	L
EPOR	L
ERBB2	L
ESRRA	L
ETS1	L
EWSR1	L
EZH2	L
FABP2	L
FBN1	L
FGFR1	L
FGFR2	L
FGFR4	L
FKBP10	L
FUS	L
GADD45A	L
GATA6	L
GMNN	L
GNL1	L
GNMT	L
GPAT3	L
GPD1	L
GPX4	L
H2AX	L
HDAC1	L
HDAC6	L
HDAC7	L
HIF1A	L
HLF	L
HMOX1	L
HNF4A	L
HNF4G	L
HNRNPR	L
HRAS	L
HSPG2	L
ID2	L
ID3	L
IDH2	L
IFNA2	L
IGF1	L
IGF2	L
IGF2BP3	L
IGFBP1	L
IGFBP5	L
INSIG1	L
INSR	L
IRS1	L
ITGA11	L
ITGA6	L
ITGB1	L
ITGB5	L
JAG1	L
KL	L
KLF11	L
KLF15	L
KPNA2	L
LAMA2	L
LAMA4	L
LCAT	L
LDLR	L
LEF1	L
LEPR	L
LMNA	L
LNX2	L
LPL	L
LRIG1	L
LRP1	L
LRP5	L
LSS	L
MACROH2A1	L
MAP3K3	L
MAP3K5	L
MAP4K1	L
MAP4K4	L
MAPK14	L
ME1	L
MED13	L
MGLL	L
MKI67	L
MLH1	L
MMP11	L
MMP2	L
MTOR	L
MXD1	L
MYO6	L
MYOF	L
NCOA3	L
NDRG1	L
NEK2	L
NFASC	L
NFYC	L
NOTCH1	L
NOTCH3	L
NPM1	L
NR0B2	L
NR1H4	L
NR1I2	L
NR2F1	L
NR2F2	L
NR3C1	L
NRG2	L
NTRK2	L
OSBPL8	L
PACS1	L
PALMD	L
PCYT1A	L
PDK4	L
PDLIM2	L
PKM	L
PLA2R1	L
PLCL2	L
PPARA	L
PPARG	L
PPARGC1A	L
PPP2R5C	L
PPP3CA	L
PPP3R1	L
PRDM1	L
PRIMA1	L
PRKAG3	L
PRKCE	L
PRKDC	L
PRKN	L
PROM1	L
PTGFR	L
PTK2	L
PTTG1	L
QKI	L
RAD21	L
RAPGEF4	L
RBL1	L
RBL2	L
RELN	L
RORA	L
RORC	L
RXRA	L
S1PR4	L
SALL4	L
SCAP	L
SEPTIN4	L
SERTAD2	L
SFRP1	L
SH2D5	L
SH3GLB1	L
SIRT3	L
SIX5	L
SLC22A2	L
SLC51A	L
SLC7A11	L
SMAD4	L
SMARCA2	L
SMARCD3	L
SMC1A	L
SMO	L
SMOC2	L
SNAI2	L
SOX4	L
SOX9	L
SPTLC2	L
SRF	L
SRPK1	L
SRSF2	L
SRSF3	L
STAT5B	L
SVIL	L
TBX2	L
TCF3	L
TCF4	L
TCF7L2	L
TFDP1	L
THBS4	L
THRB	L
TNFSF10	L
TNFSF12	L
TOX	L
TP53	L
TRPV1	L
UCP2	L
USF1	L
VEGFB	L
VTN	L
YAP1	L
YY1	L
ZNF367	L
ZNRF3	L

## Sheet: a) Alma-Functional-Terms-Sort
Categories	Diseases or Functions Annotation	p-value	Predicted Activation State	Activation z-score	Molecules	# Molecules	Group
Organismal Development	Size of body	2.75e-17	Decreased	-5.489	AAAS,ABCA1,ABCA2,ABL1,ACACB,ACHE,ACOX1,ADAM17,ADAMTS18,ADD1,ADGRG7,ADIPOQ,AEBP1,AGTR2,AHR,AKT1,ALDH5A1,ALPL,ANGPTL2,ANGPTL3,ANGPTL4,ANO1,AP1M2,APLNR,APLP1,APOB,APOE,APP,AQP1,AR,ARHGAP35,ARID3A,ARIH2,ASPA,ATAD1,ATP2A2,AVPR2,BAMBI,BAX,BBS2,BCL2,BCL2L11,BCL6,BICD2,BLMH,BMP7,BNIP3L,BPNT2,BRCA2,BTC,CA4,CANT1,CANX,CASP6,CBS/LOC102724560,CCNB2,CCNY,CD74,CDK4,CDK6,CEBPB,CETN2,CHTF18,CISD2,CKB,CKS1B,CLCN3…	317	Low
Cardiovascular System Development and Function,Organismal Development	Vasculogenesis	2.24e-20	Decreased	-4.483	ABL1,ACVR1,ACVR2B,ADAM17,ADAM9,ADAMTS2,ADCY6,ADIPOQ,ADORA2A,AGTR2,AGTRAP,AHR,AK4,AKAP1,AKR1B1,AKT1,ALCAM,ALOX5,ALOX5AP,ANGPT1,ANGPTL1,ANGPTL2,ANGPTL3,ANGPTL4,ANPEP,ANTXR2,APLNR,APOB,APOE,APOH,APP,AR,ARG1,ARHGEF15,ARHGEF26,ATOH8,ATP1B3,ATP2A2,ATP5IF1,BCAS3,BCL2,BIRC5,BMP7,BTC,C1GALT1,CALCRL,CALR,CAMK2D,CAPN1,CAPNS1,CASP10,CAT,CAVIN2,CBS/LOC102724560,CCDC88A,CCL11,CCN2,CD276,CD82,CDC42,CDK4,CDK6,CD…	330	Low
Cardiovascular System Development and Function,Organismal Development	Angiogenesis	1.08e-20	Decreased	-4.333	ABL1,ACVR1,ACVR2B,ADAM17,ADAM9,ADAMTS12,ADAMTS2,ADAMTS9,ADCY6,ADD1,ADIPOQ,ADORA2A,AGTR2,AGTRAP,AHR,AK4,AKAP1,AKR1B1,AKT1,ALCAM,ALOX5,ALOX5AP,ANGPT1,ANGPTL1,ANGPTL2,ANGPTL3,ANGPTL4,ANPEP,ANTXR1,ANTXR2,APLNR,APOB,APOE,APOH,APP,AQP1,AR,ARG1,ARHGEF15,ARHGEF26,ASPH,ATOH8,ATP1B3,ATP2A2,ATP2B4,ATP5IF1,BCAS3,BCL2,BIRC5,BMP7,BTC,C1GALT1,CALCRL,CALR,CAMK2D,CAPN1,CAPNS1,CASP10,CAT,CAVIN2,CBS/LOC102724560,CC…	388	Low
Cardiovascular System Development and Function	Development of vasculature	4.40e-21	Decreased	-4.27	ABL1,ACVR1,ACVR2B,ADAM17,ADAM9,ADAMTS12,ADAMTS2,ADAMTS9,ADCY6,ADD1,ADIPOQ,ADORA2A,AGTR2,AGTRAP,AHR,AK4,AKAP1,AKR1B1,AKT1,ALCAM,ALOX5,ALOX5AP,ANGPT1,ANGPTL1,ANGPTL2,ANGPTL3,ANGPTL4,ANPEP,ANTXR1,ANTXR2,APLNR,APOB,APOE,APOH,APP,AQP1,AR,ARG1,ARHGEF12,ARHGEF15,ARHGEF26,ARID3B,ASPH,ATOH8,ATP1B3,ATP2A2,ATP2B4,ATP4A,ATP5IF1,BACH1,BCAS3,BCL2,BIRC5,BMP1,BMP7,BTC,C1GALT1,CALCRL,CALR,CAMK2D,CAPN1,CAPN2,CAPNS…	427	Low
Tissue Morphology	Quantity of cells	1.08e-27	Decreased	-3.947	ABCA1,ABCG1,ABCG2,ABL1,ACACA,ACHE,ACKR4,ACVR1C,ADAM17,ADAM28,ADAM9,ADAMTS12,ADAMTS18,ADD1,ADD3,ADGRE5,ADIPOQ,ADORA2A,AGA,AGK,AGRN,AGTR2,AGTRAP,AHR,AIFM1,AKIRIN2,AKR1A1,AKT1,ALCAM,ALKBH1,ALOX5,ALPL,ALS2,AMBP,ANGPT1,ANGPTL2,ANK3,ANPEP,ANTXR2,AP3B1,APCS,APLP1,APOA4,APOB,APOE,APP,AQP1,AR,ARF1,ARF6,ARG1,ARHGEF5,ARID1B,ARID3A,ARNTL2,ASPA,ATP4A,AURKA,B4GALNT1,B4GALT2,BANK1,BAP1,BATF3,BAX,BBS2,BCAR1,BCL1…	714	Low
Lipid Metabolism,Small Molecule Biochemistry	Fatty acid metabolism	1.52e-21	Decreased	-3.67	AACS,ABCA1,ABCA2,ABCA7,ABCC1,ABCC2,ABCC3,ABCC4,ABCD3,ABCG1,ABCG2,ABCG5,ACACA,ACACB,ACADS,ACBD3,ACLY,ACOT1,ACOT2,ACOX1,ACSS2,ADIPOQ,ADORA2A,AEBP1,AKR1B1,ALB,ALDH5A1,ALOX12B,ALOX5,ALOX5AP,ANGPTL3,ANGPTL4,ANXA6,APCS,APOA4,APOB,APOC1,APOE,APOH,APP,AQP9,ARHGEF12,ARV1,ATP10D,ATP11B,Atp8b5,B3GALT1,B4GALNT1,B4GALT6,BTC,CANX,CBR1,CBR4,CCL11,CD4,CD74,CD82,CDC42,CEBPB,CERT1,CHKA,CLN3,CLU,CPT1A,CPT1B,CPT2,CR…	251	Low
Embryonic Development,Organismal Development	Development of head	2.10e-17	Decreased	-3.63	ABL1,ABR,ACVR1,ACVR2B,ADAM17,ADAM9,ADAMTS18,ADAMTS9,ADGRV1,ADIPOR1,ADORA2A,AGPAT3,AGTR2,AHR,AIFM1,AKT1,ALG2,ALKBH1,ALPL,ANGPT1,ANGPTL3,ANGPTL4,ANK3,ANTXR1,APLP1,APOB,APOE,APP,APPL2,AQP1,ARHGAP35,ARHGEF12,ARNT2,ASPA,ASPH,ASPM,ATF6,ATP1B1,AXIN1,AXIN2,B4GALT2,BAX,BBS2,BCL2,BCL2L1,BCL2L11,BCL9,BICD2,BIN3,BMP7,BMPR1B,BRCA2,BTC,C1QTNF5,C2CD3,CAMKK2,CASP2,CASP6,CBS/LOC102724560,CCDC85C,CCND2,CD93,CDC14B…	399	Low
Embryonic Development,Organismal Development	Development of body axis	1.36e-16	Decreased	-3.603	ABL1,ABR,ACVR1,ACVR2B,ADAM17,ADAM9,ADAMTS18,ADAMTS9,ADGRV1,ADIPOR1,ADORA2A,AGPAT3,AGTR2,AHR,AIFM1,AKT1,ALG2,ALG5,ALKBH1,ALPL,ANGPT1,ANGPTL3,ANGPTL4,ANK3,ANTXR1,APLP1,APOB,APOE,APP,APPL2,AQP1,ARHGAP35,ARHGEF12,ARNT2,ASPA,ASPH,ASPM,ATF6,ATP1B1,AURKA,AXIN1,AXIN2,B4GALT2,BAX,BBS2,BCL2,BCL2L1,BCL2L11,BCL9,BICD2,BIN3,BMP7,BMPR1B,BRCA2,BTC,C1QTNF5,C2CD3,CAMKK2,CASP2,CASP6,CBS/LOC102724560,CCDC85C,CCND2,…	415	Low
Embryonic Development,Organismal Development	Development of body trunk	3.86e-19	Decreased	-3.351	AACS,ABCA1,ABL1,ACTN2,ACVR1,ACVR2B,ADAM17,ADAMTS18,ADAMTS2,ADGRL2,ADIPOQ,ADRM1,AEBP1,AFAP1,AGRN,AGTR2,AHR,AKAP12,AKAP9,AKR1B1,AKT1,ALB,ANGPT1,ANPEP,AP3B1,APLNR,APOE,AQP1,AR,ARF6,ARHGAP35,ARID3B,ASL,ATP2A2,AXIN1,BAX,BCAR1,BCL2,BCL2L1,BCL2L11,BCL3,BIRC5,BMP7,BRCA2,BTC,C1GALT1,C1QTNF1,C2CD3,CALCRL,CALR,CAMK2D,CAPNS1,CARMIL2,CASP10,CAT,CBS/LOC102724560,CCBE1,CCL11,CCL19,CCN2,CCNA2,CCNB1,CCNB2,CCND2,C…	449	Low
Molecular Transport	Transport of molecule	1.05e-24	Decreased	-3.188	AAAS,ABCA1,ABCA2,ABCA7,ABCB7,ABCC1,ABCC2,ABCC3,ABCC4,ABCD3,ABCG1,ABCG2,ABCG5,ACACA,ACACB,ACADS,ACBD3,ACHE,ACLY,ACTN2,ADAM9,ADGRL2,ADIPOQ,ADORA2A,AEBP1,AGK,AGTR2,AGXT,AIP,AKIRIN2,AKT1,ALB,ALKBH5,ALOX5,ANGPT1,ANGPTL3,ANK1,ANK3,ANKH,ANKRD9,ANO1,ANO4,ANO5,ANXA6,AP1M1,AP1M2,AP1S1,AP2M1,AP3B1,AP3B2,AP3D1,AP3S1,APCS,APOA4,APOB,APOC1,APOE,APOH,APP,APPL1,APPL2,AQP1,AQP10,AQP9,ARCN1,ARF1,ARF5,ARF6,ARFGAP1,…	591	Low
Cell Morphology,Cellular Assembly and Organization,Cellular Function and Maintenance	Formation of cellular protrusions	1.61e-22	Decreased	-3.167	ABCC4,ABCG1,ABL1,ACACA,ACHE,ACTN2,ACTR2,ADAM17,ADAP1,ADCY6,ADIPOQ,ADORA2A,AGRN,AGTR2,AHR,AKAP12,AKAP9,AKT1,ALCAM,ALKBH1,ALPK1,ALS2,AMIGO3,ANAPC2,ANGPT1,ANGPTL4,ANK3,ANPEP,APOE,APP,APPL2,AQP1,AR,ARF1,ARF6,ARFGEF1,ARFIP2,ARHGAP32,ARHGAP33,ARHGAP35,ARHGAP8/PRR5-ARHGAP8,ARHGEF25,ARHGEF5,ARID1B,ARPC3,ARPC4,ATF6,ATG9A,AURKA,AXIN1,B4GALT6,BBS2,BCAR1,BCAS3,BCL11A,BCL2,BICDL1,BIN3,BLOC1S6,BMP7,BRK1,BTG3,C…	439	Low
Cellular Development,Cellular Growth and Proliferation,Nervous System Development and Function,Tissue Development	Development of neurons	3.39e-15	Decreased	-3.144	ABL1,ACHE,ACTR2,ADAM17,ADAP1,ADCY6,ADGRE5,ADGRL2,ADORA2A,AGRN,AGTR2,AHR,AKT1,ALCAM,ALKBH1,ALS2,AMIGO3,ANAPC2,ANGPT1,ANK3,APOE,APP,AR,ARF1,ARF6,ARFGEF1,ARHGAP32,ARHGAP33,ARHGAP35,ARHGEF15,ARHGEF25,ARHGEF5,ARID1B,ASPA,ATF6,AXIN1,B4GALT6,BCL11A,BCL2,BCL2L1,BICDL1,BLOC1S6,BMP7,BTG3,C4A/C4B,CALD1,CAMK1D,CAMKK2,CAPNS1,CAPRIN1,CARM1,CASK,CASP6,CAST,CCDC88A,CCL19,CCN2,CDC20,CDC42,CDK16,CDK6,CHL1,CIT,CKB,…	357	Low
Cellular Development,Cellular Growth and Proliferation,Nervous System Development and Function,Tissue Development	Development of neural cells	6.22e-17	Decreased	-3.134	ABL1,ACHE,ACTR2,ADAM17,ADAMTSL4,ADAP1,ADCY6,ADGRE5,ADGRL2,ADORA2A,AGRN,AGTR2,AHR,AKT1,ALCAM,ALKBH1,ALS2,AMIGO3,ANAPC2,ANGPT1,ANK3,APOE,APP,AR,ARF1,ARF6,ARFGEF1,ARHGAP32,ARHGAP33,ARHGAP35,ARHGEF15,ARHGEF25,ARHGEF5,ARID1B,ASPA,ATF6,AXIN1,B4GALT6,BAX,BCL11A,BCL2,BCL2L1,BICDL1,BLOC1S6,BMP7,BTG3,C4A/C4B,CALD1,CAMK1D,CAMKK2,CAPNS1,CAPRIN1,CARM1,CASK,CASP6,CAST,CCDC88A,CCL19,CCN2,CD93,CDC20,CDC42,CDK16,…	378	Low
Gene Expression	Transactivation of RNA	5.01e-16	Decreased	-2.89	ACACB,ACVR1,ACVR2B,AHR,AKT1,APP,APPL1,AR,ARHGEF12,ASCC1,ATF6,AXIN1,AXIN2,BCL2,BCL3,BCL6,BMP7,BMPR1B,BRCA2,BRD2,CABIN1,CALCOCO1,CAMK1D,CARM1,CCND2,CCT2,CDC42,CEBPB,CEP350,CHD4,CIAO1,CYP1A1,CYTIP,E2F1,E2F4,EIF2AK2,EPAS1,ESRRA,ETS1,ETS2,EWSR1,FOSB,FOSL1,FUS,GADD45A,GADD45G,GATA6,GLIS1,GTF2A1,HCFC1,HDAC1,HDAC2,HERPUD1,HES1,HGF,HIF1A,HNF4A,HNF4G,HNRNPK,HRAS,HSPA9,HTATIP2,ID1,ID3,IFNA2,IGF1,IGFBP4,IGFB…	201	Low
Gene Expression	Transactivation	2.37e-16	Decreased	-2.707	ACACB,ACVR1,ACVR2B,AHR,AKT1,APOE,APP,APPL1,AR,ARHGEF12,ASCC1,ATF6,AXIN1,AXIN2,BCL2,BCL3,BCL6,BMP7,BMPR1B,BRCA2,BRD2,CABIN1,CALCOCO1,CAMK1D,CARM1,CCN2,CCND2,CCT2,CDC42,CEBPB,CEP350,CHD4,CHP1,CIAO1,CRTC1,CYP1A1,CYTIP,E2F1,E2F4,EIF2AK2,EPAS1,EPO,ESRRA,ETS1,ETS2,EWSR1,FKBP4,FOSB,FOSL1,FUS,GAB1,GADD45A,GADD45G,GATA6,GLIS1,GTF2A1,HCFC1,HDAC1,HDAC2,HERPUD1,HES1,HGF,HIF1A,HNF4A,HNF4G,HNRNPK,HRAS,HSPA9,HT…	212	Low
Nervous System Development and Function,Organismal Development,Tissue Development	Morphogenesis of nervous tissue	4.07e-15	Decreased	-2.698	ABL1,ACHE,ACTR2,ADAM17,ADAP1,ADCY6,ADORA2A,AGRN,AGTR2,AHR,AKT1,ALCAM,ALKBH1,ALS2,AMIGO3,ANAPC2,ANGPT1,ANK3,APOE,APP,AR,ARF1,ARF6,ARFGEF1,ARHGAP32,ARHGAP33,ARHGAP35,ARHGEF25,ARID1B,ATF6,AXIN1,B4GALT6,BCL11A,BCL2,BICDL1,BLOC1S6,BMP7,BTG3,C4A/C4B,CALD1,CAMK1D,CAMKK2,CAPNS1,CAPRIN1,CARM1,CASK,CASP6,CCDC88A,CCL19,CCN2,CDC20,CDC42,CDK16,CHL1,CIT,CKB,CLASP2,CLU,CNP,CNTN4,COBL,COBLL1,CPEB3,CRK,CRP,CRTC1,…	296	Low
Cellular Assembly and Organization	Development of cytoplasm	4.54e-21	Decreased	-2.69	ABCD3,ABL1,ACO2,ACTR2,ADD1,ADIPOQ,ADORA2A,AKAP1,AKAP9,AKT1,ANKRD13D,APOE,APP,APPL1,AR,ARF1,ARF6,ARFGEF1,ARHGAP18,ARHGAP28,ARHGAP32,ARHGEF12,ARHGEF15,ARHGEF17,ARHGEF2,ARHGEF5,ATG4B,ATG4D,ATG9A,ATP2A2,BAX,BCAR1,BCL2L1,BIRC5,BOP1,BRK1,CA9,CALD1,CAPN1,CCDC88A,CCL11,CCL19,CCN2,CD74,CDC42,CDK4,CDK6,CEP104,CERT1,CKAP5,CLASP1,CLASP2,CNP,COBL,COL18A1,CRK,CRYAB,CUL2,CUL4B,DBN1,DBNL,DHX29,DLG1,DLGAP5,DMD,DN…	229	Low
Cell Morphology,Cellular Development,Cellular Growth and Proliferation,Nervous System Development and Function,Organismal Development,Tissue Development	Morphogenesis of neurons	3.71e-15	Decreased	-2.643	ABL1,ACHE,ACTR2,ADAM17,ADAP1,ADCY6,ADORA2A,AGRN,AGTR2,AHR,AKT1,ALCAM,ALKBH1,ALS2,AMIGO3,ANAPC2,ANGPT1,ANK3,APOE,APP,AR,ARF1,ARF6,ARFGEF1,ARHGAP32,ARHGAP33,ARHGAP35,ARHGEF25,ARID1B,ATF6,AXIN1,B4GALT6,BCL11A,BCL2,BICDL1,BLOC1S6,BMP7,BTG3,C4A/C4B,CALD1,CAMK1D,CAMKK2,CAPNS1,CAPRIN1,CARM1,CASK,CASP6,CCDC88A,CCL19,CCN2,CDC20,CDC42,CDK16,CHL1,CIT,CKB,CLASP2,CLU,CNP,CNTN4,COBL,COBLL1,CPEB3,CRK,CRP,CRTC1,…	295	Low
Organismal Development	Growth of organism	1.82e-23	Decreased	-2.632	AARS1,ABCA1,ABCC1,ACACA,ACOX1,ACVR1,ACVR2B,ADARB1,ADD1,ADIPOQ,AGO3,AHR,AHSG,AKT1,ALKBH1,APLNR,APLP1,APOE,APP,APPL2,AQP1,AQP9,AR,ARCN1,ARG1,ARV1,ASPM,ATP6V0C,BAX,BCL2,BCL2L1,BLM,BMI1,BMP7,BMPR1B,BPNT1,BRCA2,BTC,BYSL,C8orf44-SGK3/SGK3,CASP2,CBS/LOC102724560,CCL11,CCL19,CCNB2,CDC42,CDK11A,CDK4,CDK6,CEP120,CHAF1A,CIP2A,CIT,CLU,COL18A1,CPB2,CSNK1D,CSNK2B,CTCF,CUX2,DAG1,DAO,DEGS1,DGKZ,DHCR7,DHX15,DIO2,…	339	Low
Cellular Assembly and Organization,Cellular Function and Maintenance	Microtubule dynamics	8.36e-31	Decreased	-2.579	ABCC1,ABCC4,ABCG1,ABL1,ACACA,ACHE,ACTN2,ACTR2,ADAM17,ADAP1,ADCY6,ADIPOQ,ADORA2A,AGRN,AGTR2,AHR,AKAP12,AKAP9,AKT1,ALCAM,ALKBH1,ALPK1,ALS2,AMIGO3,ANAPC2,ANGPT1,ANGPTL4,ANK3,ANPEP,APOE,APP,APPL2,AQP1,AR,ARF1,ARF6,ARFGEF1,ARFIP2,ARHGAP20,ARHGAP32,ARHGAP33,ARHGAP35,ARHGAP8/PRR5-ARHGAP8,ARHGEF2,ARHGEF25,ARHGEF5,ARID1B,ARPC3,ARPC4,ATF6,ATG9A,AURKA,AURKB,AXIN1,B4GALT6,BAX,BBS2,BCAR1,BCAS3,BCL11A,BCL2,BIC…	552	Low
Cell Morphology,Cellular Assembly and Organization,Cellular Development,Cellular Function and Maintenance,Cellular Growth and Proliferation,Nervous System Development and Function,Organismal Development,Tissue Development	Neuritogenesis	6.19e-15	Decreased	-2.563	ABL1,ACHE,ACTR2,ADAM17,ADAP1,ADCY6,ADORA2A,AGRN,AGTR2,AHR,AKT1,ALCAM,ALKBH1,ALS2,AMIGO3,ANAPC2,ANGPT1,ANK3,APOE,APP,AR,ARF1,ARF6,ARFGEF1,ARHGAP32,ARHGAP33,ARHGAP35,ARHGEF25,ARID1B,ATF6,AXIN1,B4GALT6,BCL11A,BCL2,BICDL1,BLOC1S6,BMP7,BTG3,C4A/C4B,CALD1,CAMK1D,CAMKK2,CAPNS1,CAPRIN1,CARM1,CASK,CASP6,CCDC88A,CCL19,CCN2,CDC20,CDC42,CDK16,CHL1,CIT,CKB,CLASP2,CLU,CNP,CNTN4,COBL,CPEB3,CRK,CRP,CRTC1,CSMD3,C…	291	Low
Cellular Assembly and Organization,Cellular Function and Maintenance	Organization of cytoskeleton	2.35e-33	Decreased	-2.438	ABCC1,ABCC4,ABCG1,ABL1,ABR,ACACA,ACHE,ACTN2,ACTR2,ADAM17,ADAP1,ADCY6,ADD1,ADD3,ADIPOQ,ADORA2A,AFAP1,AGRN,AGTR2,AHR,AKAP12,AKAP9,AKT1,ALCAM,ALKBH1,ALPK1,ALS2,AMIGO3,ANAPC2,ANGPT1,ANGPTL4,ANK3,ANPEP,ANTXR1,APOE,APP,APPL2,AQP1,AR,ARF1,ARF6,ARFGEF1,ARFIP2,ARHGAP12,ARHGAP17,ARHGAP18,ARHGAP20,ARHGAP25,ARHGAP32,ARHGAP33,ARHGAP35,ARHGAP8/PRR5-ARHGAP8,ARHGEF17,ARHGEF2,ARHGEF25,ARHGEF5,ARID1B,ARPC3,ARPC4,A…	622	Low
Cell Death and Survival	Cell viability of cervical cancer cell lines	1.91e-17	Decreased	-2.435	ACER2,ACVR2B,ADK,ATF6,ATR,AURKA,AURKB,BCKDK,BCL2,BCL2L1,BCL2L11,BCL6,BIRC5,BLM,BRCA2,BUB1B,CAMK2D,CASK,CAT,CCNA2,CCNK,CDK6,CDK8,CENPA,CHKA,CLU,CRYAB,DUSP22,DYRK1B,EGFR,EWSR1,FA2H,FAAP20,FANCA,FTH1,GJA3,GLS,GPT2,HIF1A,HNRNPUL1,IER3,INPP1,INPP4A,INPP5A,INPP5B,IPO4,JUN,KIF15,MAP3K1,MAP3K4,MAP3K8,MCL1,MCOLN1,MCOLN2,MGAT1,MMS22L,MTMR7,MYO18A,NEK7,NEK8,NFKBIA,NKRF,NLK,PAK1,PARP1,PFDN2,PFDN4,PFDN5,PFKFB…	107	Low
Cellular Assembly and Organization,Cellular Function and Maintenance	Organization of cytoplasm	2.83e-41	Decreased	-2.409	ABCA1,ABCC1,ABCC4,ABCD3,ABCG1,ABL1,ABR,ACACA,ACHE,ACTN2,ACTR2,ADAM17,ADAP1,ADCY6,ADD1,ADD3,ADIPOQ,ADORA2A,AFAP1,Afg3l1,AGRN,AGTR2,AHR,AKAP12,AKAP9,AKT1,ALCAM,ALKBH1,ALPK1,ALS2,AMIGO3,ANAPC2,ANGPT1,ANGPTL4,ANK3,ANPEP,ANTXR1,AP3B1,APOE,APP,APPL2,AQP1,AR,ARF1,ARF6,ARFGEF1,ARFIP2,ARHGAP12,ARHGAP17,ARHGAP18,ARHGAP20,ARHGAP25,ARHGAP32,ARHGAP33,ARHGAP35,ARHGAP8/PRR5-ARHGAP8,ARHGEF17,ARHGEF2,ARHGEF25,ARH…	696	Low
Hematological System Development and Function,Tissue Morphology	Quantity of blood cells	3.27e-18	Decreased	-2.2	ABCA1,ABCG1,ABCG2,ABL1,ACACA,ACHE,ACKR4,ADAM17,ADAM28,ADAMTS12,ADD1,ADD3,ADGRE5,ADIPOQ,ADORA2A,AGK,AHR,AKIRIN2,AKT1,ALCAM,ALOX5,ALPL,AMBP,ANPEP,AP3B1,APOB,APOE,APP,AQP1,AR,ARG1,ARHGEF5,ARID3A,AURKA,B4GALNT1,BANK1,BAP1,BATF3,BAX,BCL11A,BCL2,BCL2L1,BCL2L11,BCL3,BCL6,BHLHE40,BIRC3,BIRC5,BLM,BNIP3L,BRCA2,BRCC3,BUB1,C1QTNF6,C4A/C4B,CA9,CALCRL,CAPNS1,CARM1,CBLB,CBS/LOC102724560,CCBE1,CCDC3,CCL11,CCL19,…	418	Low
Cellular Movement	Cell movement	2.83e-38	Decreased	-2.072	ABCA1,ABCC1,ABCC4,ABCG1,ABHD2,ABL1,ACACA,ACKR4,ACLY,ACO2,ACTR2,ACVR1,ADAM17,ADAM9,ADARB1,ADD1,ADGRE5,ADGRL2,ADIPOQ,ADIPOR1,ADORA2A,AFAP1,AGK,AGTR2,AGTRAP,AHR,AHSG,AKAP1,AKAP12,AKAP9,AKR1B1,AKT1,ALB,ALCAM,ALKBH1,ALKBH5,ALOX5,ALOX5AP,AMOTL1,ANGPT1,ANGPTL1,ANGPTL2,ANGPTL3,ANGPTL4,ANKS1A,ANO5,ANOS1,ANPEP,ANTXR1,AP2M1,APCS,APLNR,APOB,APOC1,APOE,APOH,APP,APPL1,APPL2,AQP1,AQP9,AR,ARF1,ARF6,ARFGAP3,ARFGE…	908	Low
Cell Death and Survival,Organismal Injury and Abnormalities	Cell death of colorectal cancer cell lines	8.33e-16		-1.903	ABL1,ADAM17,ADIPOQ,ADIPOR1,AHSA1,AIFM1,AKT1,AXIN1,BAX,BCL2,BCL2L1,BCL2L11,BCL2L14,BIRC5,BRD4,BTG3,CAPN2,CASP10,CASP2,CASP6,CCDC88A,CCNB1,CDC20,CDC37,CDC42,CDCA5,CDK1,CDKN1C,CKAP2,CLTC,CLU,COL18A1,CTBP2,CTPS1,CYFIP2,DAPK2,DHODH,DIABLO,DLG1,DPP3,E2F1,EGFR,EIF1AX,EIF2B5,ENC1,EPHX2,ERBB2,ETS1,EXOC2,EZR,FASN,FCHSD2,GADD45A,GATA6,GDF15,GLS2,GMDS,GNL1,GPX4,GSN,GSTP1,HDAC2,HGF,HIPK2,HMOX1,HRAS,HSPD1,HTRA…	140	Low
Cell Cycle	M phase	3.08e-15		-1.889	AAAS,AKAP12,AKAP9,ANLN,APP,ARF6,ATR,AURKA,AURKB,BCL2,BCL2L1,BIRC5,BRCA2,BRD4,BUB1B,CALM1 (includes others),CAPN2,CCNB1,CCNB3,CDC20,CDC23,CDC42,CDK1,CDT1,CENPV,CEP55,CETN2,CIT,CKAP2,CSPP1,DCAF1,DNAI7,E2F8,ECT2,EFTUD2,GADD45A,GATA6,HDAC1,HIPK2,INCENP,ITGB1,IVNS1ABP,KIF14,KIF20A,KIF20B,KIF23,KIF3B,KIF4A,KIFC1,LDLRAP1,LMNA,MAP1S,MAPRE1,MAPRE3,MCM7,MLH1,MLXIPL,NCAPD2,NDC80,NEK2,NEK6,NEK7,NFE2L1,NPM1,N…	103	Low
DNA Replication, Recombination, and Repair	Repair of DNA	4.72e-15		-1.859	ABL1,ABRAXAS1,ACTL6A,AKT1,ALKBH1,APLF,APP,ARID1B,ATR,BAP1,BCL2,BCL2L1,BLM,BMI1,BRCA2,BRCC3,BRD4,BRIP1,CDC14B,CDCA5,CDK1,CDK2AP1,CETN2,CLU,COMMD1,DTX3L,DYNLL1,DYRK1B,E2F1,EGFR,EHMT2,EIF4G1,EME1,ERBB2,ERCC1,ESCO2,EZH2,FANCA,FANCI,FASN,FBXW7,FEN1,FTO,FUS,G6PD,GADD45A,GADD45G,GSTP1,GTF2H3,H2AX,HGF,HMGA1,HMGB2,HMGN1,HMOX1,HRAS,HSPA1A/HSPA1B,HUWE1,IER3,IFFO1,IGF1,INO80E,INTS3,IP6K2,JUN,KDM6A,KMT5B,KPNA…	149	Low
Carbohydrate Metabolism	Quantity of carbohydrate	1.24e-17		-1.85	ABCA1,ABCC1,ABCC4,ABCG1,ABCG2,ACACA,ACACB,ACOT11,ACP6,ACVR2B,ADIPOQ,ADIPOR1,AGL,AGMO,AKT1,ALB,AMBP,AP1M2,APOA4,APOC1,APOE,APP,AQP9,AR,ARF1,ARF6,ATF6,ATP2A2,AZGP1,BAX,BCL2,BLVRA,BTC,C8orf44-SGK3/SGK3,CAMKK2,CCDC3,CCDC80,CCN2,CDK4,CDKAL1,CEBPB,CHKA,CLCN3,CLN3,CLU,CNOT3,CPT1A,CPT1B,CRBN,CTCF,CTH,CYB5R4,CYP2J2,CYP7A1,DAB2IP,DDAH2,DECR1,DGAT1,DGKD,DGKZ,DHTKD1,DNAJC3,DOCK2,E2F1,EGFR,EIF2AK2,ELOVL5,EPHX…	238	Low
Cell Death and Survival,Organismal Injury and Abnormalities	Cell death of connective tissue cells	2.09e-22		-1.845	ABCC1,ABCC4,ABCE1,ABCG2,ABL1,ADIPOQ,ADIPOR1,AGTR2,AHR,AIFM1,AIFM2,AKT1,APP,AR,ATF6,ATR,AXIN1,BAP1,BAX,BCL2,BCL2L1,BCL2L11,BCL2L13,BCL2L14,BCL6,BIRC3,BIRC5,BLM,BMI1,BMPR1B,BNIP3L,BRCA2,BUB1,CA4,CABIN1,CAPNS1,CASP2,CAT,CCDC47,CCDC80,CCNB1,CCNC,CDC20,CDC42,CDK11A,CDK4,CDK6,CDKN2AIP,CEBPB,CLU,COL2A1,CRK,CRYAB,CTBP2,CTSV,Cyct,CYLD,CYP1B1,DAPK3,DCAF1,DCN,DHCR24,DIABLO,DKK4,DNMT1,DPM3,DUSP4,E2F1,EGFR,EI…	248	Low
Cell Death and Survival	Cell survival	3.14e-57		-1.738	AARS1,ABCA1,ABCC1,ABCC3,ABCE1,ABCG2,ABL1,ACACA,ACER2,ACHE,ACLY,ACTL6A,ACTR2,ACVR2B,ADAM17,ADIPOQ,ADIPOR1,ADK,ADORA2A,ADPGK,ADRM1,AEN,AGA,AGRN,AGTRAP,AHR,AIFM1,AK4,AKT1,ALB,ALCAM,ALG2,ALG5,ALS2,ANGPT1,ANGPTL1,ANLN,ANTXR1,ANTXR2,AP2B1,APLF,APOB,APOE,APP,APPL1,APPL2,AR,ARCN1,ARF6,ARID1B,ARPC3,ASNS,ATF6,ATG4B,ATR,AURKA,AURKB,BACH1,BAMBI,BAP1,BAX,BCAP31,BCAR1,BCKDK,BCL2,BCL2L1,BCL2L11,BCL3,BCL6,BHLHE4…	719	Low
Organismal Survival	Survival of organism	7.66e-25		-1.697	ABCC1,ABCC4,ABCG2,ABL1,ACHE,ADAM9,ADORA2A,AEBP1,AGRN,AGTR2,AGXT,AKR1A1,AKT1,ALDH5A1,ALKBH1,ALOX5,ANGPTL2,ANO1,ANTXR2,APCS,APOE,APP,AQP1,AQP9,AR,ARF6,ARG1,ARV1,ASB13,ASPA,ATF6,ATR,AURKB,BAP1,BAX,BCL2,BCL2L1,BCL2L11,BCL6,BIRC3,BIRC5,BLM,BLMH,BMP7,BRCA2,BRCC3,C1QTNF1,C4A/C4B,CALR,CANX,CAST,CBLB,CBS/LOC102724560,CCN2,CCND2,CCNK,CD4,CD55,CD74,CD79A,CD79B,CDA,CDCA8,CDK6,CEBPB,CH25H,CIRBP,CLN3,CNPY3,COI…	349	Low
Carbohydrate Metabolism	Metabolism of carbohydrate	3.10e-18		-1.686	ACP6,ADAMTS12,ADIPOQ,ADORA2A,ADPGK,AGK,AGL,AGPAT3,AGTR2,AKR1A1,AKR1B1,AKT1,ALG1,ALG2,ALG3,ANGPT1,ANGPTL3,AP3B1,APLNR,APOA4,APOE,APP,APPL1,AQP9,ARF1,ARF6,ARRDC3,ATF6,B3GALT1,B3GNT4,B4GALNT1,BMP7,BPNT2,CAMKK2,CANT1,CAPN2,CASD1,CBR1,CBR4,CCN2,CDC42,CDIPT,CEBPB,CEMIP,CHKA,CHPF,CHST13,CHST7,CLN3,CLN6,CLTC,CLU,CMAS,CNKSR1,COL2A1,CPT1A,CS,CTBP2,CTBS,CTH,DCN,DGKD,DGKZ,DHDH,DHRS7B,DIO2,DPM1,DPM2,DPM3,EDNR…	272	Low
Cellular Movement	Migration of cells	5.30e-37		-1.616	ABCA1,ABCC1,ABCC4,ABCG1,ABHD2,ABL1,ACACA,ACLY,ACVR1,ADAM17,ADAM9,ADARB1,ADD1,ADGRE5,ADGRL2,ADIPOQ,ADIPOR1,ADORA2A,AFAP1,AGK,AGTR2,AGTRAP,AHR,AHSG,AKAP1,AKAP12,AKAP9,AKT1,ALB,ALCAM,ALKBH1,ALKBH5,ALOX5,ALOX5AP,AMOTL1,ANGPT1,ANGPTL1,ANGPTL2,ANGPTL3,ANGPTL4,ANKS1A,ANPEP,AP2M1,APCS,APLNR,APOB,APOC1,APOE,APOH,APP,APPL1,APPL2,AQP1,AQP9,AR,ARF1,ARF6,ARFGAP3,ARFGEF1,ARG1,ARHGAP11A,ARHGAP18,ARHGAP25,ARHGAP…	830	Low
Cell Death and Survival,Organismal Injury and Abnormalities	Cell death of fibroblast cell lines	3.29e-19		-1.57	ABCC1,ABCC4,ABCE1,ABCG2,ABL1,ADIPOR1,AGTR2,AHR,AIFM1,AIFM2,AKT1,APP,ATF6,ATR,AXIN1,BAP1,BAX,BCL2,BCL2L1,BCL2L11,BCL2L13,BCL2L14,BCL6,BIRC3,BIRC5,BLM,BMI1,BNIP3L,BRCA2,CA4,CAPNS1,CASP2,CCNB1,CCNC,CDC20,CDK11A,CDK4,CDK6,CDKN2AIP,CEBPB,CLU,CRK,CRYAB,CTSV,CYLD,DAPK3,DIABLO,DKK4,DNMT1,DPM3,DUSP4,E2F1,EGFR,EIF2A,EIF2AK1,EIF2AK2,EIF2B5,EIF2S1,EIF4EBP1,EIF5B,EIF6,ENTPD5,EP400,EPHX1,ERBB2,ETS1,FGFR2,FKBP4…	180	Low
Cell Death and Survival,Organismal Injury and Abnormalities	Apoptosis of fibroblast cell lines	4.50e-19		-1.561	ABCE1,ABL1,AGTR2,AHR,AIFM1,AKT1,APP,ATF6,ATR,AXIN1,BAP1,BAX,BCL2,BCL2L1,BCL2L11,BCL2L13,BCL2L14,BCL6,BIRC3,BIRC5,BLM,BMI1,BNIP3L,CA4,CAPNS1,CASP2,CCNB1,CCNC,CDC20,CDK11A,CDK4,CDKN2AIP,CEBPB,CRK,CRYAB,CYLD,DAPK3,DIABLO,DKK4,DNMT1,DPM3,DUSP4,E2F1,EGFR,EIF2A,EIF2AK2,EIF2B5,EIF2S1,EIF4EBP1,EIF6,ENTPD5,EP400,EPHX1,ERBB2,ETS1,FGFR2,FTH1,GADD45A,GLS,GRB10,GSN,HGF,HIF1A,HIPK2,HPSE,HRAS,HSPA5,HSPD1,HTRA2,…	143	Low
Cellular Development,Cellular Growth and Proliferation	Cell proliferation of carcinoma cell lines	3.12e-21		-1.512	AAGAB,ABCC1,ABCC2,ACLY,ADAM17,ADIPOQ,AHSG,AKT1,AMOTL1,ANGPTL2,APP,AR,ASNS,ASPH,AURKA,BAX,BCKDK,BCL2,BCL2L1,BCL3,BIRC5,BRCA2,C1GALT1,CAMKK2,CASP2,CCDC80,CCN2,CCNA2,CCNB1,CCNDBP1,CCNG2,CD276,CDCA2,CDCA5,CDK1,CDK14,CDK4,CDK6,CDK8,CEBPB,CHP2,CIRBP,CKAP2L,CKS1B,CLU,CNOT3,COL14A1,COL18A1,COL1A1,COPB2,COPS3,COPS4,CRTC1,CSNK2A1,CYP2J2,DAPK2,DDX24,DEGS1,DGKD,DHCR24,DLGAP5,DLL4,DNMT1,DNMT3B,DUSP22,DYNC1H1,…	257	Low
Lipid Metabolism,Small Molecule Biochemistry	Synthesis of lipid	6.20e-24		-1.488	ABCA1,ABCA2,ABCC1,ABCC4,ABCD3,ABCG1,ABCG5,ACACA,ACACB,ACADS,ACBD3,ACER2,ACER3,ACLY,ACO2,ACP6,ACSS2,ADIPOQ,AGK,AGMO,AGPAT3,AGTR2,AHR,AKR1B1,AKR1D1,AKT1,ALB,ALG1,ALG2,ALG3,ALOX12B,ALOX5,ALOX5AP,ANGPT1,ANGPTL3,ANGPTL4,ANPEP,APOA4,APOB,APOC1,APOE,APP,AR,ARF1,ARF6,ARV1,ASPA,ATF6,B3GALT1,B4GALNT1,B4GALT6,BAX,BCL2,BCL2L1,BHLHE40,BMP7,BRD2,BTC,C1QTNF1,CAMKK2,CAPN2,CAT,CBR1,CBR4,CCDC3,CCL11,CD4,CD74,CD82,…	332	Low
Cellular Movement	Invasion of tumor cell lines	9.29e-26		-1.463	ABL1,ACLY,ACSS2,ACVR1,ACVR1C,ADAM17,ADAM9,ADAMTS15,ADGRE5,ADGRL2,ADIPOQ,AHR,AKAP12,AKT1,ALCAM,ALKBH5,ANGPTL4,ANK3,ANTXR2,APLNR,APOC1,APP,AR,ARF1,ARF5,ARF6,ARG1,ARHGEF17,ARHGEF26,ARRDC3,ASPH,AURKA,AZGP1,BATF3,BCAR1,BCKDK,BCL11A,BCL2,BCL2L1,BCL9,BIRC5,BMP7,BPNT2,BTC,BTG3,C1GALT1,CALR,CAPN2,CAPNS1,CAT,CCDC88A,CCL11,CCL19,CCN2,CCN4,CCNA2,CCNB1,CD74,CD82,CDC42,CDK1,CDK14,CDKN3,CEBPB,CHAF1A,CHP2,CLDN3,…	399	Low
Cell Death and Survival,Organismal Injury and Abnormalities	Necrosis of prostate cancer cell lines	4.74e-16		-1.446	ABCE1,ABL1,ACACA,AIFM1,AIFM2,AKAP12,AKT1,ALCAM,ALOX5,AR,ARF1,BAX,BCL2,BCL2L1,BCL2L11,BCL3,BIRC3,BIRC5,BMP7,CALR,CAT,CD82,CEBPB,CLU,COPZ1,DAB2IP,DCAF1,DHODH,DIABLO,DYNLL1,E2F1,EAF2,EGFR,ENTPD5,ETS2,FASN,FBXO11,FGFR1,FOSL1,GADD45A,GADD45G,GDF15,GOLGA4,HBEGF,HGF,HIF1A,HRAS,HSPA1A/HSPA1B,HSPA5,HSPD1,ICMT,ID1,IGF1,IGFBP1,IGFBP4,IGFBP5,IGFBP7,ITGA6,ITGB1,JUN,KLF6,MAP3K7,MAPK8IP1,MCL1,MCM7,NAPA,NASP,NCO…	97	Low
Cellular Movement	Invasion of cells	1.28e-29		-1.377	ABL1,ACLY,ACSS2,ACVR1,ACVR1C,ADAM17,ADAM9,ADAMTS15,ADGRE5,ADGRL2,ADIPOQ,AHR,AHSG,AKAP12,AKT1,ALCAM,ALKBH5,ALOX5,ANGPTL4,ANK3,ANO1,ANPEP,ANTXR2,APLNR,APOC1,APP,AR,ARF1,ARF5,ARF6,ARG1,ARHGEF17,ARHGEF26,ARRDC3,ASPH,ATP6V0C,AURKA,AZGP1,BATF3,BAX,BCAR1,BCKDK,BCL11A,BCL2,BCL2L1,BCL6,BCL9,BHLHE40,BIRC5,BMP7,BPNT2,BRINP3,BTBD7,BTC,BTG3,C1GALT1,CA9,CALR,CAPN2,CAPNS1,CAT,CAVIN2,CCDC88A,CCL11,CCL19,CCL25,CC…	477	Low
Cell Cycle	Interphase of tumor cell lines	3.62e-20		-1.336	ABL1,ADGRL2,ADIPOQ,AGK,AHR,AKT1,AR,ARHGAP11A,ATR,BAP1,BAX,BCL2,BCL2L1,BHLHE40,BIRC5,BMI1,BMP7,BTG3,CAMKK2,CAT,CBX1,CCDC88A,CCNA2,CCNB1,CCND2,CCNG2,CDC42,CDCA2,CDK1,CDK4,CDK6,CDKN1C,CDKN3,CEBPB,CELF2,CHKA,CIRBP,CNOT7,CSNK2A1,CSNK2B,CYP1B1,DAB2IP,DCAF1,DCN,DDX24,DEGS1,DLL1,DNMT1,DONSON,DTD1,DYRK1B,E2F1,E2F8,EGFR,EHMT2,EIF2AK2,EME1,EPO,ERBB2,ERCC1,ESRRA,ETS1,EZH2,FAAP20,FASN,FGFR1,FZR1,GADD45A,GATA6…	194	Low
Tissue Development	Growth of epithelial tissue	4.01e-15		-1.279	ADAM17,ADAMTS2,ADIPOQ,ADORA2A,AGTR2,AHR,AKT1,ALOX5,ANGPT1,ANGPTL1,ANGPTL4,ANTXR2,APOE,APOH,APP,AR,ARG1,ATOH8,ATP1B3,ATP5IF1,AURKB,AZIN1,BAX,BCAR1,BCL2,BCL2L1,BMP7,BTC,C8orf44-SGK3/SGK3,CALR,CAMK2D,CASK,CAVIN2,CCL11,CCN4,CCNB1,CCND2,CCNDBP1,CCNG2,CD276,CDC37,CDK4,CDK6,CDKN1C,CEBPB,CLU,COL18A1,COL1A1,COL1A2,CPB2,CRYAB,CSMD3,CTSV,DAB2IP,DLG1,DLL4,DOCK7,DOK1,E2F1,E2F8,EAF2,EDNRA,EDNRB,EGFR,EIF4E,ENTP…	274	Low
Embryonic Development,Organismal Development	Development of abdomen	1.20e-15		-1.276	AACS,ABL1,ACVR2B,ADAM17,ADIPOQ,ADRM1,AEBP1,AGTR2,AHR,AKAP9,AKR1B1,AKT1,ALB,ANGPT1,APOE,AQP1,AR,ARF6,ASL,BAX,BCL2,BCL2L1,BCL2L11,BCL3,BMP7,BRCA2,C1GALT1,C1QTNF1,CAT,CCL19,CCN2,CCND2,CEBPB,CFC1/CFC1B,CIAPIN1,CLU,CRK,CSMD1,CTCF,CYP27A1,CYP27B1,CYP51A1,DLG1,EAF2,EDNRA,EDNRB,EFEMP1,EFNA5,EHD3,EHMT2,EIF2B2,EIF2B4,EIF2B5,ENPP1,EPAS1,EPO,EPOR,ERMP1,EXT1,EZH2,EZR,FABP2,FANCA,FBLN1,FBN1,FEN1,FGFR1,FGFR2,FG…	238	Low
Organismal Development	Development of genitourinary system	5.28e-21		-1.258	ABCA1,ABCC4,ABL1,ACACA,ACOX1,ACVR1,ACVR1C,ACVR2B,ADAM28,ADAMTS2,ADIPOQ,ADRM1,AFAP1,AGBL5,AGTR2,AGTRAP,AHR,AHSG,AKAP12,AKAP9,AKR1B1,AKT1,ALB,ALKBH1,ALKBH5,ANGPT1,ANGPTL3,ANGPTL4,ANPEP,AP3B1,APOB,APOE,AQP1,AR,ARHGAP35,ARHGEF12,ARV1,ASPM,AXIN1,B4GALNT1,BAX,BCKDK,BCL2,BCL2L1,BCL2L11,BCL6,BLM,BMP7,BRCA2,BRD2,BRIP1,BTC,C1GALT1,C1QTNF1,CAT,CAVIN1,CBS/LOC102724560,CCL11,CCN2,CCND2,CDK16,CDK4,CDK6,CDYL,CE…	402	Low
Cell Death and Survival	Cell viability	4.43e-55		-1.231	AARS1,ABCA1,ABCC1,ABCC3,ABCE1,ABCG2,ABL1,ACACA,ACER2,ACHE,ACLY,ACTL6A,ACTR2,ACVR2B,ADAM17,ADIPOQ,ADIPOR1,ADK,ADORA2A,ADPGK,ADRM1,AEN,AGA,AGRN,AGTRAP,AHR,AIFM1,AK4,AKT1,ALB,ALCAM,ALG2,ALG5,ALS2,ANGPT1,ANGPTL1,ANLN,ANTXR1,ANTXR2,AP2B1,APLF,APOB,APOE,APP,APPL1,APPL2,AR,ARCN1,ARF6,ARID1B,ARPC3,ASNS,ATF6,ATG4B,ATR,AURKA,AURKB,BACH1,BAP1,BAX,BCAP31,BCAR1,BCKDK,BCL2,BCL2L1,BCL2L11,BCL3,BCL6,BHLHE40,BIRC…	688	Low
Cell Death and Survival,Embryonic Development	Cell viability of embryonic cell lines	3.69e-15		-1.221	ABCC3,ABCG2,AKT1,ALG5,APP,APPL1,APPL2,ATR,BAX,BCL2,BCL2L1,BIRC5,BLM,BRCA2,CASP2,CCDC47,CCNC,CDK8,CIAO3,CLNS1A,DPYD,ECT2,EIF2S1,EMC1,EMC2,EMC3,EMC4,EMC6,EMC7,FANCA,GADD45A,H2AX,HBEGF,HGF,HIPK2,HMGN1,HNRNPK,IFNA2,ITGB1,JUN,LMNA,MAP3K8,MGAT1,MSH2,MSH6,NFKBIA,NUP93,PARP1,PLCD3,POLDIP2,PPM1A,PRKCE,PRPF3,PSMA6,PSMC2,PSMD1,PSMD12,PSMD14,PTGR1,PTK2,RAD54L,RASD2,RELA,RPN2,RPS6KB2,RUVBL1,SGPL1,SLC22A2,SMAR…	82	Low
Gene Expression	Expression of RNA	2.74e-34		-1.215	ABCA2,ABCC2,ABCF1,ABL1,ABT1,ACACB,ACTL6A,ACTR1B,ACTR2,ACVR1,ACVR1C,ACVR2B,ADIPOQ,ADORA2A,AEBP1,AGO3,AGRN,AGTR2,AHR,AKIRIN2,AKT1,ALKBH1,ALOX12B,ANAPC2,ANGPT1,ANK3,AP3B1,AP3D1,APLNR,APLP1,APOB,APOE,APP,AR,ARHGEF2,ARID1B,ARID3A,ARID3B,ARNT2,ARNTL2,ASCC1,ASCC2,ASPM,ATF6,ATF6B,ATF7IP,ATOH8,ATP1B1,ATP2B4,AURKA,AURKB,AVPR2,AXIN1,BACH1,BAMBI,BANK1,BAP1,BATF3,BAX,BBS2,BCAS3,BCL11A,BCL2,BCL2L1,BCL3,BCL6,BC…	802	Low
Carbohydrate Metabolism	Quantity of monosaccharide	8.64e-16		-1.213	ABCC4,ACACB,ACOT11,ACVR2B,ADIPOQ,ADIPOR1,AGL,AKT1,AP1M2,APOA4,APOC1,APOE,AQP9,ATF6,ATP2A2,AZGP1,BCL2,BLVRA,BTC,C8orf44-SGK3/SGK3,CAMKK2,CCDC3,CCDC80,CDK4,CDKAL1,CEBPB,CLCN3,CLU,CNOT3,CPT1A,CPT1B,CRBN,CTCF,CTH,CYB5R4,CYP2J2,CYP7A1,DDAH2,DECR1,DGAT1,DGKD,DHTKD1,DNAJC3,DOCK2,E2F1,EGFR,EIF2AK2,ELOVL5,EPHX2,EPO,ERCC1,FBP1,FGFR1,FGFR4,FKBP1B,G6PD,GAA,GANAB,GAS7,GDF15,GGT1,GLS2,GNMT,GPAM,GPAT3,GPR39,GRB…	163	Low
Cell Death and Survival,Organismal Injury and Abnormalities	Apoptosis of prostate cancer cell lines	1.59e-14		-1.202	ABCE1,ABL1,ACACA,AIFM2,AKAP12,AKT1,ALCAM,ALOX5,AR,ARF1,BAX,BCL2,BCL2L1,BCL2L11,BCL3,BIRC3,BIRC5,BMP7,CALR,CAT,CD82,CLU,COPZ1,DAB2IP,DCAF1,DHODH,DIABLO,DYNLL1,E2F1,EAF2,EGFR,ENTPD5,ETS2,FASN,FBXO11,FOSL1,GADD45A,GADD45G,GDF15,GOLGA4,HBEGF,HGF,HIF1A,HRAS,HSPA1A/HSPA1B,HSPA5,HSPD1,ID1,IGF1,IGFBP1,IGFBP4,IGFBP5,IGFBP7,ITGB1,JUN,KLF6,MAP3K7,MAPK8IP1,MCL1,NAPA,NASP,NCOA3,NDRG1,NFKBIA,NTRK2,PAK1,PARP1,P…	85	Low
Cell Cycle	G1 phase	7.12e-16		-1.168	ACTL6A,ADGRL2,ADIPOQ,AHR,AKAP12,AKT1,APOE,AR,ARG1,ARHGAP11A,BAP1,BAX,BCL2,BCL2L1,BCL3,BHLHE40,BIRC5,BMP7,BOP1,BTG3,CABLES1,CAMK2D,CAMKK2,CAPNS1,CARM1,CBX1,CCNA2,CCND2,CCNG2,CDC42,CDCA2,CDK1,CDK4,CDK6,CDKN1C,CDKN3,CEBPB,CIRBP,CSNK2A1,CSNK2B,CUL2,CYLD,CYP1B1,DAB2IP,DCN,DDX24,DEGS1,DGKZ,DLL1,DTD1,DYRK1B,E2F1,E2F4,EGFR,EIF2AK2,EIF4E,EIF4EBP1,EP400,EPOR,ERBB2,ESRRA,ETS1,EZH2,FASN,FCER2,FZR1,GADD45A,GA…	181	Low
Cell Death and Survival	Cell viability of tumor cell lines	7.41e-49		-1.146	AARS1,ABCA1,ABCC1,ABCC3,ABCE1,ABCG2,ABL1,ACACA,ACER2,ACHE,ACVR2B,ADAM17,ADIPOQ,ADIPOR1,ADK,ADORA2A,ADPGK,ADRM1,AEN,AGA,AGTRAP,AHR,AIFM1,AKT1,ALB,ALCAM,ALG2,ALS2,ANLN,ANTXR1,ANTXR2,APLF,APOE,APP,AR,ARCN1,ARID1B,ASNS,ATF6,ATG4B,ATR,AURKA,AURKB,BACH1,BAX,BCKDK,BCL2,BCL2L1,BCL2L11,BCL6,BHLHE40,BIRC5,BLM,BMI1,BRCA2,BRD4,BRIP1,BUB1B,C1GALT1,C8orf44-SGK3/SGK3,CA9,CALR,CAMK2D,CAMKK2,CAPN1,CAPN2,CASK,CASP…	486	Low
Cell Death and Survival,Organismal Injury and Abnormalities,Renal and Urological Disease	Cell death of kidney cell lines	4.31e-15		-1.121	ABCC1,ABCG2,AKT1,AMOTL1,APP,AR,ATF6,BAX,BCL2,BCL2L1,BCL2L11,BCL2L14,BCL6,BIRC3,BIRC5,BNIP3L,BRCA2,CA4,CABLES1,CASP10,CASP2,CAT,CCNB1,CDC42,CHMP6,CRYAB,CUL4B,DDX17,DPM3,DUSP4,EGFR,EIF2AK2,ELOVL4,EPHB2,ERBB2,EZH2,EZR,F3,FGFR4,FTO,FYN,GAS7,GLS,GNAL,GPR37,GPR39,GRB10,GSN,GSTP1,HDAC6,HGF,HIPK2,HK1,HRAS,HSPA1A/HSPA1B,HSPA5,HTRA2,HYOU1,IER3,IGF1,IP6K2,IRS1,ITGB1,ITPR2,KLB,LRP5,MAP1S,MAP2K6,MAP3K1,MAP3K5…	131	Low
Gene Expression	Transcription	1.06e-33		-1.092	ABCA2,ABCC2,ABL1,ABT1,ACACB,ACTL6A,ACTR1B,ACTR2,ACVR1,ACVR1C,ACVR2B,ADIPOQ,ADORA2A,AEBP1,AGO3,AGRN,AGTR2,AHR,AKIRIN2,AKT1,ALKBH1,ALOX12B,ANAPC2,ANGPT1,ANK3,AP3B1,AP3D1,APCS,APLNR,APOB,APOE,APP,AR,ARHGEF2,ARID1B,ARID3A,ARID3B,ARNT2,ARNTL2,ASCC1,ASCC2,ASPM,ATF6,ATF6B,ATF7IP,ATOH8,ATP1B1,ATP2B4,AURKA,AURKB,AVPR2,AXIN1,BACH1,BAMBI,BAP1,BATF3,BBS2,BCAS3,BCL11A,BCL2,BCL2L1,BCL3,BCL6,BCL9,BHLHE40,BIRC5,…	758	Low
Organismal Injury and Abnormalities	Growth of lesion	3.00e-30		-1.07	ABCC1,ABCC4,ABCG2,ABL1,ACKR4,ACLY,ACO2,ACSS2,ACVR1C,ADAM28,ADAM9,ADAMTS12,ADIPOQ,ADORA2A,AGA,AGTR2,AHR,AKR1B1,AKT1,ALCAM,ALKBH5,ALOX5,AMOTL1,ANGPTL4,ANO1,ANPEP,ANTXR1,APOE,AR,ARF5,ARF6,ARHGAP8/PRR5-ARHGAP8,ARHGEF17,ARRDC3,ASIC1,ASPH,ATF6,ATF7IP,ATP5IF1,AURKA,B4GALNT1,BACH1,BAMBI,BAP1,BCL2,BCL2L1,BCL2L13,BCL9,BIRC5,BMI1,BMP7,BNIP3L,BRCA2,BTC,BTG3,BUB1B,C1GALT1,C8orf44-SGK3/SGK3,CA9,CALR,CAPN2,CAPN…	475	Low
Cellular Growth and Proliferation,Tissue Development	Proliferation of neural cells	9.52e-20		-1.059	ABL1,ADAM17,ADCY6,ADORA2A,AHR,AKT1,ALCAM,ALS2,ANGPT1,ANK3,APOE,APP,APPL2,AR,ARF6,ARFGEF1,ARG1,ARHGAP17,ARHGAP32,ARHGAP33,ARHGEF25,ARID1B,ASPM,AXIN1,B4GALNT1,B4GALT6,BAX,BCL2,BICD2,BMI1,BMP7,BTC,BTG3,CABLES1,CAMKK2,CAT,CBR1,CDC42,CDK1,CDK11A,CDK4,CDK6,CELF2,CHD4,CHL1,CIP2A,CLASP2,CLPTM1,CLU,CNP,CNPY2,COBL,CREB3,CRK,CSNK1D,CSNK2B,CTNND2,CUX2,DAB2IP,DDR1,DHCR24,DIXDC1,DLL1,DLL4,DNMT1,DOCK3,DOCK7,DPY…	283	Low
Cell Cycle	Cell cycle progression	1.27e-32		-1.034	AAAS,ABCG2,ABL1,ACTL6A,ADARB1,ADGRL2,AGTR2,AHR,AHSG,AKAP9,AKT1,ANAPC2,ANGPTL2,ANKS1A,ANLN,APOE,APP,AR,ARG1,ARHGAP32,ARNTL2,ASNS,ATR,AURKA,AURKB,BAP1,BAX,BCAR1,BCL2,BCL2L1,BCL2L11,BCL6,BIRC5,BLM,BMI1,BMP7,BMPR1B,BOP1,BRCA2,BRD2,BRD4,BRINP3,BTC,BTG3,BUB1,BUB1B,C8orf44-SGK3/SGK3,CABLES1,CALD1,CALR,CAPN2,CASP2,CAST,CCNA2,CCNB1,CCNB2,CCNB3,CCNC,CCND2,CCNG2,CCNK,CD4,CDC20,CDC23,CDC37,CDC42,CDCA5,CDCA8,…	444	Low
Cellular Movement	Cell movement of tumor cell lines	4.69e-30		-1.003	ABCA1,ABCC4,ACKR4,ACLY,ACVR1,ADAM17,ADAM9,ADGRE5,ADGRL2,ADIPOQ,AFAP1,AGK,AHR,AKAP12,AKT1,ALCAM,ALKBH5,ANGPTL4,ANKS1A,ANPEP,AP2M1,APLNR,APOC1,APP,APPL1,AR,ARF1,ARF6,ARFGEF1,ARHGAP11A,ARHGAP35,ARHGAP8/PRR5-ARHGAP8,ARHGEF17,ARRDC3,ASB13,ASIC1,ASNS,ASPH,ATG9A,ATP5IF1,AURKA,AXIN2,BCAR1,BCKDK,BCL2L1,BCL3,BCL9,BMI1,BMP7,BPNT2,BRD4,BRK1,C1GALT1,C8orf44-SGK3/SGK3,CA9,CALD1,CALR,CALU,CAMKK2,CAPN1,CAPN2,CAP…	487	Low
Cell Death and Survival,Organismal Injury and Abnormalities	Cell death of tumor cell lines	5.43e-69		-0.885	AAAS,ABCA1,ABCB7,ABCC1,ABCC4,ABCE1,ABCG1,ABCG2,ABL1,ACACA,ACER2,ACER3,ACHE,ACO2,ACVR1C,ACVR2B,ADAM17,ADAMTS12,ADGRL2,ADIPOQ,ADIPOR1,ADORA2A,ADRM1,AFAP1,AGA,AGTR2,AHR,AHSA1,AIFM1,AIFM2,AIP,AKAP1,AKAP12,AKR1B1,AKT1,ALB,ALCAM,ALOX5,ALS2,ANGPTL4,ANTXR2,AP2M1,APOB,APOE,APP,APPL1,AR,ARF1,ARG1,ARID3B,ARMC10,AS3MT,ASNS,ATF6,ATP1B3,ATP2A2,ATR,AURKA,AURKB,AXIN1,AXIN2,BACH1,BAP1,BAX,BCAP31,BCAR1,BCKDK,BCL2,…	762	Low
Cell Cycle	Interphase	2.48e-29		-0.876	ABL1,ABRAXAS1,ACTL6A,ADGRL2,ADIPOQ,AGK,AHR,AKAP12,AKT1,ANGPT1,APOE,APP,AR,ARG1,ARHGAP11A,ATR,AURKA,BAP1,BAX,BCL2,BCL2L1,BCL3,BHLHE40,BIRC5,BLM,BMI1,BMP7,BOP1,BRCC3,BTG3,BUB1,BUB1B,CABLES1,CAMK2D,CAMKK2,CAPNS1,CARM1,CAT,CBX1,CCDC88A,CCNA2,CCNB1,CCNB3,CCND2,CCNG2,CCNY,CDC14B,CDC20,CDC42,CDCA2,CDK1,CDK14,CDK4,CDK6,CDKN1C,CDKN3,CEBPB,CELF2,CHAF1A,CHKA,CIRBP,CIT,CKS1B,CNOT7,CSNK2A1,CSNK2B,CSTB,CUL2,CY…	315	Low
Gene Expression	Transcription of RNA	3.25e-30		-0.873	ABCA2,ABL1,ABT1,ACTL6A,ACTR1B,ACTR2,ACVR1,ACVR1C,ACVR2B,ADIPOQ,ADORA2A,AEBP1,AGRN,AGTR2,AHR,AKIRIN2,AKT1,AP3B1,AP3D1,APOE,APP,AR,ARHGEF2,ARID1B,ARID3A,ARID3B,ARNT2,ARNTL2,ASCC1,ASCC2,ASPM,ATF6,ATF6B,ATF7IP,ATOH8,ATP2B4,AURKB,AXIN1,BACH1,BAMBI,BAP1,BATF3,BCAS3,BCL11A,BCL2,BCL2L1,BCL3,BCL6,BCL9,BHLHE40,BIRC5,BLM,BMI1,BMP7,BMPR1B,BRCA2,BRD2,BRD3,BRD4,BRIP1,BTG3,C8orf44-SGK3/SGK3,CALCOCO1,CALR,CAMK2D…	652	Low
Gene Expression	Transcription of DNA	8.58e-25		-0.851	ABCA2,ABL1,ABT1,ACTL6A,ACTR2,ACVR1,ACVR2B,ADIPOQ,ADORA2A,AEBP1,AGRN,AGTR2,AHR,AKIRIN2,AKT1,AP3B1,AP3D1,APOE,APP,AR,ARHGEF2,ARID3A,ARID3B,ARNT2,ARNTL2,ASCC1,ASCC2,ATF6,ATF6B,ATF7IP,ATOH8,ATP2B4,AURKB,AXIN1,BACH1,BAMBI,BAP1,BATF3,BCAS3,BCL11A,BCL3,BCL6,BCL9,BHLHE40,BIRC5,BLM,BMI1,BMP7,BMPR1B,BRCA2,BRD2,BRD3,BRD4,CALCOCO1,CALR,CAMK2D,CAMKK2,CARF,CARM1,CASK,CAVIN1,CAVIN2,CBX1,CCNA2,CCNK,CD4,CD74,CDK6…	545	Low
Cell Death and Survival,Organismal Injury and Abnormalities,Renal and Urological Disease	Necrosis of kidney	2.37e-18		-0.828	ABCC1,ABCG2,AKT1,ALB,AMOTL1,APOE,APP,AR,ATF6,BAX,BCL2,BCL2L1,BCL2L11,BCL2L14,BCL6,BIRC3,BIRC5,BNIP3L,BRCA2,C4A/C4B,CA4,CABLES1,CASP10,CASP2,CAT,CCN2,CCNB1,CDC42,CDK10,CEBPB,CHMP6,CLU,CRYAB,CUL4B,DCN,DDX17,DPM3,DUSP4,EGFR,EIF2AK2,ELOVL4,EPHB2,EPO,ERBB2,EZH2,EZR,F3,FGFR4,FTO,FYN,GAS7,GLS,GNAL,GPR37,GPR39,GPX4,GRB10,GSN,GSTP1,GSTZ1,HDAC6,HGF,HIF1A,HIPK2,HK1,HMOX1,HNF1B,HRAS,HSPA1A/HSPA1B,HSPA5,HTRA2…	166	Low
Connective Tissue Development and Function,Tissue Development	Growth of connective tissue	1.74e-25		-0.817	ABL1,ACACA,ADIPOQ,ADIPOR1,ADORA2A,AEBP1,AGTR2,AHR,AKAP12,AKR1A1,AKT1,ALB,ALOX5,ANPEP,APLNR,AQP1,AR,ARHGAP32,ARHGEF12,ARID3A,ATR,AURKA,AURKB,AXIN2,BAX,BCAR1,BCL2,BCL2L1,BLM,BMI1,BMPR1B,BRCA2,BRK1,BTC,BUB1,C8orf44-SGK3/SGK3,CAPNS1,CASK,CCDC80,CCN2,CCN4,CCNA2,CCNB1,CCND2,CCNG2,CD74,CDC42,CDK1,CDK4,CDK6,CEBPB,CIRBP,CKS1B,CNOT7,COL14A1,COL1A1,COL1A2,CREB3L1,CRK,CSK,CTCF,CTSV,CYP27B1,DAB2IP,DCN,DHFR,DO…	293	Low
Cell Death and Survival,Organismal Injury and Abnormalities,Renal and Urological Disease	Cell death of kidney cells	5.67e-18		-0.773	ABCC1,ABCG2,AKT1,ALB,AMOTL1,APOE,APP,AR,ATF6,BAX,BCL2,BCL2L1,BCL2L11,BCL2L14,BCL6,BIRC3,BIRC5,BNIP3L,BRCA2,C4A/C4B,CA4,CABLES1,CASP10,CASP2,CAT,CCN2,CCNB1,CDC42,CEBPB,CHMP6,CLU,CRYAB,CUL4B,DCN,DDX17,DPM3,DUSP4,EGFR,EIF2AK2,ELOVL4,EPHB2,EPO,ERBB2,EZH2,EZR,F3,FGFR4,FTO,FYN,GAS7,GLS,GNAL,GPR37,GPR39,GPX4,GRB10,GSN,GSTP1,HDAC6,HGF,HIF1A,HIPK2,HK1,HNF1B,HRAS,HSPA1A/HSPA1B,HSPA5,HTRA2,HYOU1,ICAM1,IER3,…	159	Low
Cell Death and Survival,Embryonic Development,Organismal Injury and Abnormalities	Cell death of embryonic cell lines	4.71e-18		-0.75	ABCC1,ABCG2,ABL1,ADIPOR1,AHR,AIFM1,AIFM2,AKT1,AMOTL1,APP,AR,BAX,BCL2,BCL2L1,BCL2L11,BCL6,BIRC3,BIRC5,BMI1,BNIP3L,CABLES1,CAPNS1,CASP10,CASP2,CCNC,CDC42,CDK2AP1,CDK4,CEBPB,CRK,CRYAB,CTSV,CUL4B,CYLD,DAPK3,DDX17,DIABLO,DNMT1,DUSP4,E2F1,EGFR,EIF2A,EIF2AK2,EIF4EBP1,ELOVL4,EPHB2,ERBB2,FGFR2,FGFR4,FKBP4,FKBP8,FYN,GADD45A,GAS7,GPR37,GPR39,GPX4,GSN,GSTP1,H2AX,HDAC6,HIF1A,HIPK2,HK1,HRAS,HSPA5,HTRA2,IER3,IF…	163	Low
Cellular Development,Cellular Growth and Proliferation	Development of tumor cell lines	1.04e-19		-0.639	ABCE1,ACLY,ADAM17,ADIPOQ,AHR,AIFM1,AKAP12,AKT1,APOE,AR,ASPH,BCL2,BCL2L1,BCL2L11,BCL6,BIRC5,BMI1,BMP7,CABLES1,CAPN1,CAST,CCDC88A,CCN4,CCNG2,CD82,CDC42,CDK6,CEBPB,CETN2,CIRBP,CIT,CKS1B,CLU,CNKSR1,CNOT3,CNOT7,COBLL1,COL18A1,CRK,CRTC1,CSNK2A1,CSNK2B,CSPP1,CTCF,CTDSP1,CYP2J2,DHCR24,DIABLO,DLL4,DMAP1,DYNC1H1,DYRK1B,E2F1,E2F8,EDA2R,EGFR,EIF4E,ENTPD5,EPAS1,EPB41L3,ERBB2,ERRFI1,ESPL1,ETS1,FBLN1,FGFR1,FGFR…	198	Low
Cellular Growth and Proliferation	Colony formation	4.92e-21		-0.617	ABCE1,ABL1,ACHE,ACLY,ADAM17,ADIPOQ,AHR,AIFM1,AKAP12,AKT1,ANO1,AR,ARHGAP32,ATR,AXIN2,BAMBI,BCL2,BCL2L1,BCL2L11,BCL6,BIRC5,BMI1,BNIP3L,BRCA2,CABLES1,CALR,CAPN1,CAST,CAT,CBLB,CCDC88A,CCN4,CCNB1,CCNG2,CD4,CD82,CDA,CDC42,CDCA7,CDK1,CDK6,CEBPB,CIRBP,CIT,CKS1B,CLU,CNKSR1,CNOT7,CRK,CRTC1,CSNK2A1,CSNK2B,CTCF,CYP2J2,DCK,DCN,DHCR24,DIABLO,DLL1,DMAP1,DOK1,DPP3,DYNC1H1,DYRK1B,E2F1,E2F8,EDA2R,EGFR,EIF2AK2,EIF4…	272	Low
Cellular Development,Cellular Growth and Proliferation	Colony formation of cells	6.22e-21		-0.59	ABCE1,ABL1,ACHE,ACLY,ADAM17,ADIPOQ,AHR,AIFM1,AKAP12,AKT1,ANO1,AR,ARHGAP32,ATR,BAMBI,BCL2,BCL2L1,BCL2L11,BCL6,BIRC5,BMI1,BNIP3L,CABLES1,CALR,CAPN1,CAST,CAT,CBLB,CCDC88A,CCN4,CCNG2,CD4,CD82,CDA,CDC42,CDCA7,CDK6,CEBPB,CIRBP,CIT,CKS1B,CLU,CNKSR1,CNOT7,CRK,CRTC1,CSNK2A1,CSNK2B,CTCF,CYP2J2,DCK,DCN,DHCR24,DIABLO,DMAP1,DOK1,DYNC1H1,DYRK1B,E2F1,E2F8,EDA2R,EGFR,EIF2AK2,EIF4E,EIF4EBP1,EIF6,ENTPD5,EP400,EPAS…	242	Low
Cell Death and Survival,Organismal Injury and Abnormalities	Cell death of breast cancer cell lines	4.35e-19		-0.589	ABCC4,ABCG2,ABL1,ACVR1C,ADIPOQ,AHR,AIFM1,AKT1,AR,BACH1,BAX,BCAR1,BCL2,BCL2L1,BCL2L11,BCL2L13,BCL6,BHLHE40,BIRC3,BIRC5,BNIP3L,C8orf44-SGK3/SGK3,CASP2,CASP6,CAT,CCDC80,CCN2,CCND2,CDC42,CDK1,CEBPB,CKS1B,CLU,COL2A1,CRYAB,CSNK2A1,CSTB,CTCF,CYLD,DCAF1,DHODH,DIABLO,DLL1,DNAJC15,DPH5,DUSP4,E2F1,EDA2R,EGFR,EHMT1,EHMT2,EIF2AK2,EIF4E,ERBB2,ERRFI1,ESRRA,ETS2,EXOC2,FASN,FASTKD2,FBLN1,FBXL20,FGFR1,FGFR2,FKBPL,…	167	Low
Lipid Metabolism,Molecular Transport,Small Molecule Biochemistry	Concentration of sterol	1.18e-15		-0.589	ABCA1,ABCA7,ABCG1,ABCG5,ACACB,ACOT11,ADIPOQ,AEBP1,AHR,ANGPTL3,ANGPTL4,ANXA6,AP1M2,APOA4,APOB,APOC1,APOE,APP,AQP12A/AQP12B,AR,ARV1,B4GALNT1,BAMBI,BCL2,BPNT1,CASP2,CBS/LOC102724560,CCNY,CHKA,CHP1,CLU,CRP,CTBP2,CYP1B1,CYP27A1,CYP27B1,CYP7A1,DGAT1,DHCR24,DHCR7,DNAJC7,DOCK2,EDNRB,ENTPD5,EPHX2,ERBB2,FA2H,FABP2,FABP6,FASN,FLOT2,FUCA1,GAS7,GLA,GPAM,GPAT3,HGF,HMGA1,HMGCR,HNF4A,HP,ICAM1,IFNGR1,IGF1,INSIG1,…	150	Low
Cell Death and Survival,Embryonic Development,Organismal Injury and Abnormalities	Apoptosis of embryonic cell lines	2.37e-15		-0.541	ABL1,AHR,AIFM1,AKT1,AMOTL1,APP,BAX,BCL2,BCL2L1,BCL2L11,BCL6,BIRC3,BIRC5,BMI1,BNIP3L,CABLES1,CAPNS1,CASP10,CASP2,CCNC,CDK2AP1,CDK4,CEBPB,CRK,CRYAB,CUL4B,DAPK3,DDX17,DIABLO,DNMT1,DUSP4,E2F1,EGFR,EIF2A,EIF2AK2,EIF4EBP1,ELOVL4,ERBB2,FGFR2,FGFR4,GADD45A,GAS7,GSN,H2AX,HIF1A,HIPK2,HRAS,HSPA5,IER3,IRS1,ITGB1,JUN,KLB,MAP2K6,MAP3K1,MAP3K5,MAP3K7,MAP3K8,MAPK14,MCL1,MTOR,NOTCH1,NUPR1,OPA1,P4HB,PARP1,PPID,PPM…	121	Low
Cell Death and Survival	Cell viability of carcinoma cell lines	5.45e-16		-0.54	ABCC1,ABCC3,ABCG2,ACER2,ADAM17,ADPGK,AIFM1,AKT1,ARCN1,BCL2,BCL2L1,BCL2L11,BIRC5,BMI1,C1GALT1,CAMKK2,CAT,CDC40,CDCA8,CDK4,CDK6,CLU,COPA,COPS3,COPS4,DNAI7,DNAJB6,E2F1,EGFR,EPDR1,ERBB2,ERCC1,EVI5,EZH2,FASN,FGFR1,FGFR2,FOSL1,GHRHR,GSTP1,HBEGF,HGF,HIF1A,HK1,HMCES,HMOX1,HTATIP2,HTRA3,IDH2,IFNA2,IGF1,IGF2,IK,JUN,KIF11,LAMB3,LNX2,MAP1LC3B,MAP3K8,MAPK7,MCL1,MLH1,MSH2,MST1R,MTDH,NFKBIA,NLRP1,NOTCH1,NRG1,NR…	108	Low
Neurological Disease,Organismal Injury and Abnormalities	Intracranial lesion	5.02e-89		-0.487	AASDH,ABCA1,ABCA2,ABCA7,ABCB7,ABCC1,ABCC2,ABCC3,ABCC4,ABCD3,ABCE1,ABCF1,ABCF3,ABCG2,ABHD15,ABHD2,ABL1,ABR,ACACB,ACADS,ACBD5,ACER3,ACHE,ACLY,ACOT11,ACOT2,ACOX1,ACOXL,ACP6,ACSS2,ACTN2,ACTR1B,ACVR1,ACVR1C,ACVR2B,ACY1,ACY3,ADAM28,ADAM9,ADAMTS12,ADAMTS15,ADAMTS18,ADAMTS2,ADAMTS9,ADAMTSL4,ADAT3,ADCK2,ADD1,ADGRG7,ADGRL2,ADGRV1,ADHFE1,ADIPOQ,ADIPOR1,ADORA2A,ADPGK,ADSL,AFAP1,AGA,AGBL5,AGPAT3,AGRN,AGTRAP,A…	2162	Low
Cellular Growth and Proliferation,Connective Tissue Development and Function,Tissue Development	Proliferation of connective tissue cells	2.06e-25		-0.482	ABL1,ACACA,ADIPOQ,ADIPOR1,ADORA2A,AEBP1,AGTR2,AHR,AKAP12,AKR1A1,AKT1,ALB,ALOX5,APLNR,AQP1,AR,ARHGAP32,ARHGEF12,ARID3A,ATR,AXIN2,BAX,BCAR1,BCL2,BCL2L1,BLM,BMI1,BMPR1B,BRCA2,BRK1,BTC,BUB1,C8orf44-SGK3/SGK3,CAPNS1,CASK,CCDC80,CCN2,CCN4,CCNA2,CCNB1,CCND2,CCNG2,CD74,CDC42,CDK1,CDK4,CDK6,CEBPB,CIRBP,CKS1B,CNOT7,COL14A1,COL1A1,COL1A2,CREB3L1,CRK,CSK,CTCF,CTSV,CYP27B1,DAB2IP,DCN,DOK1,DUSP4,E2F1,E2F8,EDNR…	273	Low
Lipid Metabolism,Small Molecule Biochemistry	Metabolism of membrane lipid derivative	6.80e-15		-0.393	ABCA1,ABCA2,ABCC1,ABCG1,ABCG5,ACER2,ACER3,ACLY,ACP6,ADIPOQ,AGK,AGMO,AGPAT3,AGTR2,AKR1D1,AKT1,ALOX12B,ALOX5,ANGPTL3,AP3B1,APOA4,APOB,APOC1,APOE,APP,ARF1,ARF6,ARV1,ASPA,ATF6,B3GALT1,B4GALNT1,B4GALT6,BAX,BCL2,BCL2L1,CAPN2,CAT,CD82,CDC42,CDIPT,CERT1,CH25H,CHKA,CHP1,CLN3,CLN6,CNKSR1,CPTP,CTBP2,CYP1B1,CYP27A1,CYP39A1,CYP46A1,CYP51A1,CYP7A1,DEGS1,DGKD,DGKZ,DHCR24,DHCR7,DHRS7B,DPM1,DPM2,DPM3,ENPP1,ETNK1,…	182	Low
Cellular Function and Maintenance	Endocytosis	3.89e-16		-0.379	ABCA1,ABCA7,ABCF1,ABL1,ACTR2,ADD1,AHSA1,ANK1,ANTXR1,ANXA6,AP1S1,AP2B1,AP2M1,APCS,APLP1,APOC1,APOE,APP,APPL1,APPL2,ARF1,ARF6,ARFGAP1,ARPC3,ARPC4,ATP6V0C,ATP6V1F,AXIN1,BCAR1,BCL2L1,BRK1,BTBD9,BTC,C9orf72,CABIN1,CALR,CANX,CAPG,CCL19,CCNC,CD82,CD93,CDC40,CDC42,CEBPB,CH25H,CKAP5,CKB,CLCN3,CLN3,CLTC,CLU,CMAS,CNN2,CRP,CSK,DBN1,DEF6,DGKD,DIO2,DLG1,DLL1,DOCK2,EGFR,EHD1,EIF2AK1,EIF2AK2,EIF4E,ENTPD1,EPB41L2…	232	Low
Cell Death and Survival,Organismal Injury and Abnormalities	Cell death of blood cells	5.62e-17		-0.372	ABCC1,ABCC4,ABCG1,ABL1,ADAM17,ADORA2A,AGA,AGRN,AHR,AIFM1,AIP,AKIRIN2,AKT1,ANGPT1,ANPEP,ANTXR1,ANTXR2,APOB,APOE,APP,ARF6,AURKB,BAP1,BAX,BCL11A,BCL2,BCL2L1,BCL2L11,BCL3,BCL6,BIRC3,BIRC5,BLM,BMI1,BNIP3L,CABIN1,CASP10,CASP2,CASP6,CAST,CAT,CCDC86,CCL11,CCL19,CCL25,CCNB1,CCND2,CD4,CD74,CD79A,CD79B,CDC42,CDK1,CDK6,CEBPB,CHD4,CISH,CKS1B,CLU,COL1A1,CRP,CYLD,DAPK2,DCK,DCN,DEF6,DFFB,DIABLO,DLL1,DLL4,DNASE2,…	270	Low
Lipid Metabolism,Molecular Transport,Small Molecule Biochemistry	Concentration of lipid	4.02e-28		-0.351	ABCA1,ABCA2,ABCA7,ABCC2,ABCC3,ABCC4,ABCG1,ABCG2,ABCG5,ACACA,ACACB,ACADS,ACER3,ACLY,ACO2,ACOT11,ACOT2,ACP6,ACSS2,ADIPOQ,ADIPOR1,ADORA2A,AEBP1,AFAP1,AGMO,AGTR2,AGTRAP,AHR,AHSG,AIFM1,AKR1B1,AKT1,ALB,ALOX12B,ALOX5,ALOX5AP,ANGPTL3,ANGPTL4,ANXA6,AP1M2,APOA4,APOB,APOC1,APOE,APP,AQP12A/AQP12B,AQP9,AR,ARF1,ARF6,ARG2,ARV1,ATP2A2,ATP5IF1,AZGP1,B4GALNT1,B4GALT2,B4GALT6,BAMBI,BAX,BBS2,BCAP31,BCL2,BCL2L1,BHLHE…	385	Low
Cellular Function and Maintenance	Cellular homeostasis	2.86e-23		-0.298	ABCA1,ABCB7,ABCC1,ABCC2,ABCC3,ABCD3,ABCG1,ABCG2,ABL1,ACACB,ACBD5,ACER2,ACHE,ACLY,ACOT11,ACTN2,ADAM17,ADAM9,ADCY6,ADIPOQ,ADIPOR1,ADORA2A,AGA,AGTR2,AHR,AIFM1,AKAP1,AKR1B1,AKT1,ALB,ALOX5,ALPL,AMOTL1,ANGPT1,ANGPTL4,ANK1,ANKH,ANKRD9,ANO1,ANXA6,AP3B1,AP3D1,APOE,APP,APPL1,APPL2,AQP1,AQP10,AR,ARF1,ARF6,ARFGEF1,ARFIP2,ARG1,ARHGAP35,ASIC1,ATF6,ATG4B,ATG4C,ATG4D,ATG9A,ATP1B1,ATP1B3,ATP2A2,ATP2A3,ATP2B4,ATP5…	642	Low
Cell Death and Survival,Organismal Injury and Abnormalities	Necrosis	6.17e-78		-0.283	AAAS,AARS1,ABCA1,ABCB7,ABCC1,ABCC3,ABCC4,ABCE1,ABCG1,ABCG2,ABL1,ACACA,ACER2,ACER3,ACHE,ACLY,ACO2,ACTR2,ACVR1C,ACVR2B,ADAM17,ADAMTS12,ADARB1,ADCY6,ADGRL2,ADIPOQ,ADIPOR1,ADORA2A,ADRM1,AFAP1,AGA,AGRN,AGTR2,AHR,AHSA1,AIFM1,AIFM2,AIP,AKAP1,AKAP12,AKIRIN2,AKR1B1,AKT1,ALB,ALCAM,ALKBH1,ALOX5,ALS2,AMOTL1,ANGPT1,ANGPTL1,ANGPTL4,ANPEP,ANTXR1,ANTXR2,AP2B1,AP2M1,APOB,APOC1,APOE,APP,APPL1,AR,ARCN1,ARF1,ARF6,AR…	1156	Low
Gene Expression	Activation of DNA endogenous promoter	9.75e-16		-0.263	ABCA2,ABL1,ABT1,ACTR2,ACVR1,ACVR2B,AEBP1,AGRN,AHR,AKIRIN2,AKT1,AP3B1,AP3D1,APP,AR,ARHGEF2,ARID3A,ARID3B,ARNT2,ARNTL2,ATF6,ATF6B,ATF7IP,ATP2B4,AURKB,BACH1,BATF3,BCAS3,BCL11A,BCL3,BCL6,BCL9,BHLHE40,BMI1,BMP7,BMPR1B,BRD2,BRD3,BRD4,CALCOCO1,CALR,CAMK2D,CARF,CARM1,CASK,CAVIN2,CCNK,CDK6,CEBPB,CEBPZ,CHD4,CHD6,CHP2,CHURC1,CIAO1,CKAP2,CNOT1,CNOT7,CPEB3,CREB3,CRK,CRTC1,CRY1,CSRNP1,CSRNP2,CTBP2,CTCF,CTDSP1,…	415	Low
Hereditary Disorder,Neurological Disease,Organismal Injury and Abnormalities	Familial encephalopathy	1.53e-38		-0.239	AARS1,ABCA2,ABCA7,ABCB7,ACBD5,ACER3,ACHE,ACO2,ACOT11,ACTN2,ACTN3,ADAM28,ADARB1,ADAT3,ADD3,ADGRV1,ADK,ADORA2A,AEBP1,AHSG,AIFM1,AKT1,ALB,ALOX12B,ALOX5,ALS2,ANGPT1,ANK3,ANOS1,ANTKMT,ANXA11,AOX1,AP1S1,AP2M1,AP3B2,APLNR,APLP1,APOA4,APOB,APOC1,APOE,APP,AQP1,ARF1,ARF6,ARHGAP32,ARHGEF15,ARHGEF2,ARID1B,ARIH2,ARNT2,ARV1,ASNS,ASPA,ATP1B1,ATP2A2,ATP2A3,ATP5IF1,B4GALNT1,BAX,BBS2,BCAP31,BCL11A,BCL2,BCL2L1,BCL6…	669	Low
Organismal Injury and Abnormalities	Soft tissue lesion	9.08e-94		-0.223	AASDH,ABCA1,ABCA2,ABCA7,ABCB7,ABCC1,ABCC2,ABCC3,ABCC4,ABCD3,ABCE1,ABCF1,ABCF3,ABCG2,ABHD15,ABHD2,ABL1,ABR,ABRAXAS1,ACACB,ACADS,ACBD5,ACER3,ACHE,ACLY,ACOT11,ACOT2,ACOX1,ACOXL,ACP6,ACSS2,ACTN2,ACTR1B,ACVR1,ACVR1C,ACVR2B,ACY1,ACY3,ADAM28,ADAM9,ADAMTS12,ADAMTS15,ADAMTS18,ADAMTS2,ADAMTS9,ADAMTSL4,ADAP1,ADAT3,ADCK2,ADD1,ADGRE5,ADGRG7,ADGRL2,ADGRV1,ADHFE1,ADIPOQ,ADIPOR1,ADORA2A,ADPGK,ADSL,AFAP1,AGA,AGBL…	2275	Low
Hereditary Disorder,Neurological Disease,Organismal Injury and Abnormalities	Familial central nervous system disease	1.16e-41		-0.213	AARS1,ABCA2,ABCA7,ABCB7,ACBD5,ACER3,ACHE,ACO2,ACOT11,ACTN2,ACTN3,ADAM28,ADARB1,ADAT3,ADD3,ADGRV1,ADK,ADORA2A,AEBP1,AHSG,AIFM1,AKT1,ALB,ALOX12B,ALOX5,ALPK1,ALS2,ANGPT1,ANK3,ANOS1,ANTKMT,ANTXR1,ANXA11,AOX1,AP1S1,AP2M1,AP3B2,APLNR,APLP1,APOA4,APOB,APOC1,APOE,APP,AQP1,AR,ARF1,ARF6,ARHGAP32,ARHGEF15,ARHGEF2,ARID1B,ARIH2,ARNT2,ARV1,ASCC1,ASNS,ASPA,ATAD1,ATP1B1,ATP2A2,ATP2A3,ATP5IF1,B4GALNT1,BAX,BBS2,BC…	695	Low
Lipid Metabolism,Molecular Transport,Small Molecule Biochemistry	Quantity of steroid	4.07e-16		-0.21	ABCA1,ABCA7,ABCC2,ABCC3,ABCC4,ABCG1,ABCG5,ACACB,ACOT11,ADIPOQ,AEBP1,AGTR2,AHR,ALB,ANGPTL3,ANGPTL4,ANXA6,AP1M2,APOA4,APOB,APOC1,APOE,APP,AQP12A/AQP12B,AR,ARV1,B4GALNT1,BAMBI,BCAP31,BCL2,BMP7,BPNT1,BRD2,CASP2,CBS/LOC102724560,CCNY,CD4,CDK4,CEBPB,CHKA,CHP1,CISD2,CLDN7,CLU,CRAT,CRP,CRY1,CTBP2,CYP1B1,CYP27A1,CYP27B1,CYP7A1,DGAT1,DHCR24,DHCR7,DNAJC7,DOCK2,EDNRB,EGFR,EHHADH,ENTPD5,EPHX2,ERBB2,FA2H,FABP2…	210	Low
Cell Cycle	G2/M phase	1.07e-19		-0.195	ABRAXAS1,ACTL6A,AHR,APP,AR,ATR,AURKA,BCL2,BCL2L1,BIRC5,BLM,BMI1,BMP7,BRCC3,CAT,CCDC88A,CCNA2,CCNB1,CCNY,CDC14B,CDK1,CDK14,CELF2,CIT,CNOT7,CSNK2B,DONSON,DUSP4,E2F4,EGFR,EHMT2,EIF2AK2,ELAC2,EME1,EP400,EPOR,ERBB2,ERCC1,FAAP20,FOXN3,FZR1,GADD45A,GADD45G,GATA6,GCN1,GMNN,GORASP2,GSTA4,H2AX,HDAC1,HIF1A,HMCES,HMGA1,HMGN1,HNF4A,HRAS,IDH2,IER3,IGF2,IGFBP5,IRS1,JUN,KAT14,LMNA,LMO4,MAP2K6,MAP3K5,MAP3K8,MAPK1…	119	Low
DNA Replication, Recombination, and Repair	Metabolism of DNA	9.00e-15		-0.191	AAGAB,ABCB7,ACTL6A,ADIPOQ,AGTR2,AHR,AIFM1,AKT1,ALOX5,ANGPT1,ANTXR1,AP1AR,APOE,APP,ATR,BAX,BCL2,BCL2L1,BIRC5,BLM,BMI1,BRCA2,BRIP1,BTC,CAPN2,CASP10,CASP2,CASP6,CAST,CCDC88A,CCNA2,CDK1,CDK2AP1,CDT1,CLU,CRYAB,CUL4B,DCAF1,DFFB,DIABLO,DNAJC2,DNASE1L3,DNASE2,DONSON,DSCC1,E2F1,EGFR,EHMT2,EIF2AK2,ERCC1,ESCO2,ESRRA,FAM135A,FBL,FEN1,FYN,GADD45G,GMNN,GRN,GRWD1,HBEGF,HMGA1,HMGB2,HMGN1,HRAS,HUWE1,ID1,ID3,IGF1,…	159	Low
Cellular Development,Cellular Growth and Proliferation,Connective Tissue Development and Function,Tissue Development	Cell proliferation of fibroblasts	6.09e-16		-0.173	ABL1,ADIPOQ,ADIPOR1,ADORA2A,AEBP1,AGTR2,AHR,AKT1,ALB,ALOX5,AQP1,ARHGEF12,ARID3A,BAX,BCAR1,BLM,BMI1,BRCA2,BRK1,BTC,BUB1,CCDC80,CCN2,CCN4,CCNA2,CCNB1,CCND2,CD74,CDK1,CDK4,CDK6,CEBPB,CIRBP,CKS1B,COL14A1,CREB3L1,CRK,DAB2IP,DCN,DOK1,DUSP4,E2F1,E2F8,EDNRA,EGFR,EIF4EBP1,EMD,EP400,ERBB2,ESPL1,EZH2,FEN1,FGFR1,FOSB,FOSL1,FSTL1,FTH1,FYN,GADD45A,GCN1,GNPNAT1,GRB10,GRN,GSTP1,HBEGF,HGF,HIF1A,HMGN1,HMOX1,HPSE,H…	158	Low
Cellular Movement	Migration of tumor cell lines	1.36e-27		-0.172	ABCC4,ACLY,ACVR1,ADAM17,ADAM9,ADGRE5,ADGRL2,ADIPOQ,AFAP1,AGK,AHR,AKAP12,AKT1,ALCAM,ALKBH5,ANGPTL4,ANKS1A,ANPEP,AP2M1,APLNR,APOC1,APP,APPL1,AR,ARF1,ARF6,ARFGEF1,ARHGAP11A,ARHGAP35,ARHGAP8/PRR5-ARHGAP8,ARHGEF17,ARRDC3,ASB13,ASIC1,ASNS,ASPH,ATG9A,ATP5IF1,AURKA,AXIN2,BCAR1,BCKDK,BCL2L1,BCL3,BCL9,BMI1,BPNT2,BRD4,BRK1,C1GALT1,C8orf44-SGK3/SGK3,CA9,CALD1,CALR,CALU,CAMKK2,CAPN1,CAPN2,CAPNS1,CAT,CBLB,CCDC…	428	Low
Cellular Development,Cellular Growth and Proliferation,Nervous System Development and Function,Tissue Development	Proliferation of neuronal cells	3.01e-16		-0.152	ABL1,ADAM17,ADCY6,ADORA2A,AKT1,ALCAM,ALS2,ANGPT1,APOE,APP,AR,ARF6,ARFGEF1,ARG1,ARHGAP17,ARHGAP32,ARHGAP33,ARHGEF25,ARID1B,ASPM,B4GALNT1,BAX,BCL2,BICD2,BMP7,BTC,BTG3,CABLES1,CAMKK2,CAT,CDC42,CDK1,CELF2,CHL1,CIP2A,CLASP2,CLPTM1,CLU,CNP,CNPY2,COBL,CREB3,CRK,CSNK1D,CTNND2,DAB2IP,DDR1,DHCR24,DIXDC1,DLL1,DLL4,DOCK3,DPYSL3,E2F1,EFNB3,EGFR,EIF2B2,EIF4EBP1,EIF4G2,ELMO2,EPHB2,EPO,ERBB2,EXT1,EXTL3,EZR,FARP2…	216	Low
Connective Tissue Disorders,Inflammatory Disease,Inflammatory Response,Organismal Injury and Abnormalities,Skeletal and Muscular Disorders	Inflammation of joint	1.18e-14		-0.105	ABCC1,ABCC2,ABCG2,ABCG5,ABL1,ACHE,ACLY,ACTL6A,ADAM17,ADAM9,ADAMTS12,ADAMTS15,ADAMTS18,ADAMTS2,ADAMTS20,ADAMTS9,ADGRE5,ADIPOQ,ADIPOR1,ADORA2A,ADSS2,AHR,AHSG,AKR1A1,AKR1D1,ALB,ALOX5,ALOX5AP,ALPL,ANAPC2,ANKH,AP3B1,APOE,AQP9,AR,ARCN1,ARF1,ARFGAP1,ARG1,ARHGAP30,ARHGAP33,ASIC1,ATF6B,ATP1B1,ATP4A,AZGP1,BCL2L11,BCL3,BCL6,BHLHE40,BIRC5,BMP1,BRD2,BTC,C1QTNF6,C1R,C4A/C4B,C9orf72,C9orf78,CACNA2D1,CACNA2D4,CA…	367	Low
Connective Tissue Disorders,Inflammatory Disease,Organismal Injury and Abnormalities,Skeletal and Muscular Disorders	Rheumatic Disease	2.06e-17		-0.103	ABCC1,ABCC2,ABCG2,ABCG5,ABL1,ACHE,ACLY,ACTL6A,ADAM17,ADAM9,ADAMTS12,ADAMTS15,ADAMTS18,ADAMTS2,ADAMTS20,ADAMTS9,ADGRE5,ADIPOQ,ADIPOR1,ADORA2A,ADSS2,AHR,AHSG,AKR1A1,AKR1D1,ALB,ALOX5,ALOX5AP,ALPL,ANAPC2,ANKH,AP3B1,APOE,AQP9,AR,ARCN1,ARF1,ARFGAP1,ARG1,ARHGAP30,ARHGAP33,ARPC3,ASIC1,ATF6B,ATP1B1,ATP4A,AZGP1,BCL2L11,BCL3,BCL6,BHLHE40,BIRC5,BMP1,BRD2,BTC,C1QTNF6,C1R,C4A/C4B,C9orf72,C9orf78,CACNA2D1,CACNA…	396	Low
Cellular Development,Cellular Growth and Proliferation	Proliferation of prostate cancer cell lines	1.44e-16		-0.099	ACACA,ACO2,ADAM9,AFAP1,AGK,AKAP12,AKT1,ALCAM,ANO1,APOB,AR,ARF1,ARG1,ARG2,BCL2L1,BIRC5,BMP7,BMPR1B,CAMKK2,CBX1,CD74,CDC37,CDK6,CEBPB,CLN3,CLU,COBLL1,CREB3,DAB2IP,DCAF1,DEPDC5,DNAJB2,DYNLL1,E2F1,EAF2,EGFR,ENTPD1,ENTPD5,EPAS1,ERBB2,ESRRA,ETS1,ETS2,EZH2,FASN,FEN1,FGFR4,FKBP4,FUS,FYN,GADD45G,GDF15,GOLGA4,GPD1,GRN,HBEGF,HGF,HIF1A,HK1,HMOX1,HNF4A,HNRNPK,HNRNPL,HPSE,HSPA5,ICMT,ID1,ID2,IGF1,IGF2,IGFBP1,IG…	148	Low
Cellular Assembly and Organization	Organization of organelle	9.35e-24		-0.026	ABCA1,ABCD3,ABL1,ACTL6A,ADAMTS12,ADAMTS2,ADD1,ADGRL2,ADGRV1,AEBP1,AFAP1,Afg3l1,AGRN,AKT1,ALS2,ANK1,ANK3,AP3B1,APOE,APP,ARF1,ARF6,ARFGEF1,ARFIP2,ARHGAP12,ARHGAP17,ARHGAP25,ARHGEF2,ARL1,ATL2,ATP2A2,Atp8b5,ATR,AXIN1,BAX,BCAR1,BCAS3,BCL2,BLM,BLZF1,BMP1,BNIP1,BRCA2,C9orf72,CCDC47,CCL11,CDC42,CDCA8,CDH23,CDH8,CDT1,CENPT,CENPV,CENPW,CERT1,CHAF1A,CHCHD10,CHMP1A,CHMP1B,CHMP4B,CHMP6,CHP1,CIT,CLASP1,CLASP2,…	282	Low
Cell Death and Survival,Organismal Injury and Abnormalities	Apoptosis of tumor cell lines	1.46e-50		-0.017	AAAS,ABCA1,ABCB7,ABCC1,ABCE1,ABCG1,ABCG2,ABL1,ACACA,ACER3,ACO2,ACVR1C,ACVR2B,ADAM17,ADGRL2,ADIPOQ,ADIPOR1,ADORA2A,AGA,AGTR2,AHR,AHSA1,AIFM1,AIFM2,AIP,AKAP1,AKAP12,AKR1B1,AKT1,ALB,ALCAM,ALOX5,ALS2,ANGPTL4,AP2M1,APOE,APP,AR,ARF1,ARG1,ARID3B,ARMC10,ASNS,ATF6,ATP1B3,ATR,AURKA,AXIN1,AXIN2,BACH1,BAP1,BAX,BCAP31,BCAR1,BCKDK,BCL2,BCL2L1,BCL2L11,BCL2L13,BCL2L14,BCL3,BCL6,BHLHE40,BIRC3,BIRC5,BLM,BMI1,BMP7,…	596	Low
Cellular Development,Cellular Growth and Proliferation,Connective Tissue Development and Function	Proliferation of fibroblast cell lines	3.30e-18		-0.012	ADIPOQ,AHR,AKAP12,AKR1B1,AKT1,ALOX5,ARHGAP32,ARHGEF12,ATG9A,AXIN1,BAX,BCAR1,BCL2L1,BLM,BMI1,BOP1,BTG3,CAPRIN1,CAST,CAT,CCN4,CCNB2,CDC14B,CDC42,CDCA5,CDK1,CDK4,CDK6,CEBPB,CIRBP,CKS1B,COL1A1,CRK,CSNK2A1,CSNK2B,DCAF1,DKK4,E2F1,E2F4,EGFR,EIF2AK1,EIF2AK2,EIF4E,EIF4E3,EIF6,ERBB2,ERO1A,ERRFI1,EZH2,F2RL1,FBXW7,FGFR2,FRS3,G6PD,GAB1,GADD45A,GADD45G,GHRHR,GRB14,GRN,HBEGF,HGF,HIPK2,HMGA1,HMOX1,HRAS,HSPA1A/HS…	176	Low
Neurological Disease,Organismal Injury and Abnormalities	Brain lesion	2.80e-88		-0.002	AASDH,ABCA1,ABCA2,ABCA7,ABCB7,ABCC1,ABCC2,ABCC3,ABCC4,ABCD3,ABCE1,ABCF1,ABCF3,ABCG2,ABHD15,ABHD2,ABL1,ABR,ACACB,ACADS,ACBD5,ACER3,ACHE,ACLY,ACOT11,ACOT2,ACOX1,ACOXL,ACP6,ACSS2,ACTN2,ACTR1B,ACVR1,ACVR1C,ACVR2B,ACY1,ACY3,ADAM28,ADAM9,ADAMTS12,ADAMTS15,ADAMTS18,ADAMTS2,ADAMTS9,ADAMTSL4,ADAT3,ADCK2,ADD1,ADGRG7,ADGRL2,ADGRV1,ADHFE1,ADIPOQ,ADIPOR1,ADORA2A,ADPGK,ADSL,AFAP1,AGA,AGBL5,AGPAT3,AGRN,AGTRAP,A…	2173	Low
Cellular Compromise,Cellular Function and Maintenance	Endoplasmic reticulum stress response	3.48e-16		-0.002	ABL1,ACOT11,ADIPOQ,AR,ATF6,ATP2A2,BAX,BCAP31,BCL2,BCL2L11,CALR,CCDC47,CDC37,CEBPB,CERT1,COPA,CREB3L1,CTH,DERL1,DNAJB2,DNAJC10,EFEMP1,EIF2A,EIF2AK2,EIF2B5,EIF2S1,EPHX2,ERMP1,ERO1A,ERP44,FICD,GAA,GORASP2,GPR37,HERPUD1,HMOX1,HSP90AA1,HSP90B1,HSPA1A/HSPA1B,HSPA4L,HSPA5,HSPD1,HSPE1,HYOU1,ID2,IGF1,IGF2,MANF,MAP3K5,MGAT2,MTOR,NFE2L1,ORMDL3,P4HB,PIK3R2,PPARGC1A,PPP1R15B,PRKN,RASGRF2,RTN1,SDF2L1,SEC16A,SE…	86	Low
Cellular Development,Cellular Growth and Proliferation	Cell proliferation of breast cancer cell lines	3.79e-17		0.063	ADAM17,ADIPOQ,AHR,AKT1,AR,ARF1,ARHGAP11A,ARRDC3,AURKA,AXIN2,BACH1,BCAR1,BCL2,BCL2L1,BCL9,BIRC5,BMI1,BMP7,BRCA2,BTBD9,BTC,BUB1,C8orf44-SGK3/SGK3,CA9,CAT,CCN2,CCND2,CDK1,CEBPB,CHKA,CHN2,CIP2A,CISD2,CKS1B,CLN3,CLU,CNKSR1,COL6A3,COPS3,COPS4,CPSF4,CTCF,DCN,DDX17,DEGS1,DEPDC5,DLGAP5,DLL1,DNAJB6,DNMT3B,DPYSL3,E2F1,EGFR,EIF4EBP1,EIF4G2,EPO,ERBB2,ERRFI1,ESRRA,ETS1,ETS2,EZH2,EZR,F3,FASN,FBLN5,FBXW7,FEN1,FG…	222	High
Hereditary Disorder,Neurological Disease,Organismal Injury and Abnormalities	Familial neurological disorder	2.55e-47		0.102	AAAS,AARS1,ABCA2,ABCA7,ABCB7,ABCC1,ACBD5,ACER3,ACHE,ACO2,ACOT11,ACOX1,ACTN2,ACTN3,ADAM28,ADARB1,ADAT3,ADCY6,ADD3,ADGRV1,ADK,ADORA2A,AEBP1,AGRN,AHSG,AIFM1,AKT1,ALB,ALG2,ALOX12B,ALOX5,ALPK1,ALS2,ANGPT1,ANK3,ANOS1,ANTKMT,ANTXR1,ANXA11,AOX1,AP1S1,AP2M1,AP3B2,APLNR,APLP1,APOA4,APOB,APOC1,APOE,APP,AQP1,AR,ARF1,ARF6,ARG1,ARHGAP32,ARHGEF15,ARHGEF2,ARID1B,ARIH2,ARNT2,ARV1,ASCC1,ASL,ASNS,ASPA,ASPH,ATAD1,AT…	829	High
Organismal Injury and Abnormalities,Renal and Urological Disease	Formation of renal lesion	1.44e-17		0.119	ABCF1,ABCG1,ACACB,ACADS,ACKR4,ACOT1,ACP6,ADAM28,ADAMTSL4,ADORA2A,AKAP9,AKT1,ALB,ALDH5A1,AMBP,ANK1,ANKLE2,ANLN,ANO5,ANPEP,AOX1,APOC1,APOH,APP,AQP9,AR,ARFGAP2,ARHGAP35,ARID1B,ARIH2,ARV1,ASNS,ASPM,ATP11B,ATP5IF1,ATR,AURKA,AURKB,AXIN2,BAP1,BAX,BBS2,BCAR1,BCL2L1,BHLHE40,BLM,BLVRB,BNIP3L,BRCA2,BTG3,BUB1B,CA9,CACTIN,CALCRL,CANT1,CASP2,CAVIN1,CCDC18,CCDC186,CCDC80,CCDC88A,CCND2,CCT3,CCT8,CD79B,CDC14B,CDH…	485	High
Endocrine System Disorders,Gastrointestinal Disease,Metabolic Disease,Organismal Injury and Abnormalities	Non-insulin-dependent diabetes mellitus	4.66e-16		0.128	AACS,ABCA1,ABCG5,ACACA,ACOT2,ADAMTS2,ADAMTS9,ADIPOQ,ADIPOR1,ADK,ADORA2A,AEBP1,AGRN,AGTR2,AKT1,ALB,ALPL,ANAPC5,ANXA11,AOX1,APOB,APOC1,AR,ATF6,ATP2A2,ATP4A,ATP5IF1,BAX,BCL2L1,BCL2L11,CA4,CA9,CALR,CANX,CAPN2,CAT,CBS/LOC102724560,CCN2,CDC23,CDC42,CDKAL1,CHP1,CKB,CLIC5,CLU,CNTNAP5,COL1A1,COL1A2,COPS3,CPT1A,CPT2,CRP,CSNK1D,CTCF,CTH,CTSK,DECR1,DIMT1,ECHS1,EDNRA,EDNRB,EGFR,ENPP1,EPHX2,EPO,FABP2,FASN,FBXO…	179	High
Cell Death and Survival,Organismal Injury and Abnormalities	Cell death of cervical cancer cell lines	1.56e-19		0.161	ABCB7,ABL1,ACER2,ACER3,ADGRL2,ADRM1,AIFM1,AKT1,AP2M1,APOB,APP,ATP2A2,AURKB,AXIN2,BAX,BCAP31,BCL2,BCL2L1,BCL2L11,BIRC5,BNIP3L,BRCA2,BUB1,BUB1B,CALR,CASP2,CAT,CCNB1,CCND2,CDC20,CDCA2,CDK1,CDK8,CDKN2AIP,CKAP5,CLASP1,CLTC,COL2A1,CSNK2A1,CYB5R1,DGKD,DIABLO,DYNC1H1,DYNLL1,E2F1,EGFR,EIF2AK2,EIF4E,EIF4G2,ELOC,EXOC2,FAIM2,FASTKD2,FIS1,FKBP8,FLNB,FTH1,GADD45A,GADD45G,GALE,GNA11,GPT2,GRINA,HIF1A,HNRNPH1,HNR…	167	High
Connective Tissue Development and Function,Tissue Morphology	Quantity of connective tissue	8.29e-21		0.176	ABCA1,ABCA7,ABL1,ACACA,ACACB,ACADS,ACHE,ACOT11,ADD1,ADD3,ADIPOQ,ADORA2A,AEBP1,AGTR2,AHR,AKR1A1,AKT1,ALPL,ANGPTL2,ANGPTL4,APCS,APOA4,APOB,APOE,APP,AQP1,AR,ARF1,ARID3A,ARV1,ASPA,BBS2,BCL2,BCL2L1,BIRC5,BLM,BNIP3L,CAMKK2,CAPN1,CAPNS1,CCBE1,CCDC3,CCDC80,CCL25,CCN2,CCND2,CCNY,CDC42,CDK1,CDK4,CDK6,CEBPB,CEMIP,CHAD,CIAPIN1,CISD2,CLDN18,CNOT3,COL1A1,COL2A1,CTSK,CTSV,CYB5R4,CYLD,CYP27B1,DCK,DCN,DGAT1,DGKZ,…	258	High
Cell Death and Survival,Organismal Injury and Abnormalities	Cell death of epithelial cells	5.11e-24		0.226	ABCC1,ABCC3,ABCG2,ADIPOQ,AHR,AIFM1,AKT1,AMOTL1,APP,AR,ARF6,AURKA,BAX,BCL2,BCL2L1,BCL2L11,BCL6,BIRC3,BIRC5,BLM,BMP7,BNIP3L,BTC,CABLES1,CALR,CASP10,CASP2,CASP6,CAT,CBLB,CBS/LOC102724560,CDC37,CDC42,CDK6,CEBPB,CERT1,CIT,CLU,CRYAB,CTH,CUL4B,CYB5R4,CYLD,CYP7A1,DAB2IP,DCN,DDX17,DECR1,DYNLL1,E2F1,E2F8,EGFR,EIF2AK2,EIF2B5,EIF4E,ELOVL4,ENTPD5,EP400,EPHB2,EPO,EPOR,ERBB2,ERCC1,ETS1,F3,FASN,FBXW7,FGFR1,FGFR4…	245	High
Cell Cycle	Mitosis	7.68e-19		0.238	ABL1,ACTL6A,ADGRL2,AHR,AHSG,AKT1,ANGPTL2,ANKS1A,ANLN,APOE,APP,AR,ATR,AURKA,AURKB,BAP1,BCL2,BIRC5,BLM,BMI1,BMP7,BMPR1B,BRCA2,BRD2,BRINP3,BTC,BTG3,BUB1,BUB1B,CAPN2,CCNA2,CCNB1,CCNB2,CD4,CDC20,CDC23,CDCA5,CDCA8,CDK1,CDK11A,CDKN1C,CDKN3,CDT1,CEBPB,CENPA,CENPT,CENPW,CHD4,CHMP1A,CHMP1B,CHMP4B,CHMP6,CHN2,CIT,CKAP2,CKAP5,CLASP1,CLASP2,CLTC,CRK,CSK,CSNK1D,CSNK2B,CYLD,DAPK3,DLGAP5,DRG1,DYNC1H1,DYNC1LI2,E2F…	214	High
Cell Cycle	G2 phase	1.27e-21		0.257	ABL1,ABRAXAS1,ACTL6A,AHR,AKT1,APP,AR,ATR,AURKA,BAX,BCL2,BCL2L1,BIRC5,BLM,BMI1,BMP7,BRCC3,CAT,CCDC88A,CCNA2,CCNB1,CCNG2,CCNY,CDC14B,CDK1,CDK14,CDK4,CELF2,CIT,CKS1B,CNOT7,CSNK2A1,CSNK2B,DCAF1,DNMT1,DONSON,DUSP4,E2F1,E2F4,EGFR,EHMT2,EIF2AK2,ELAC2,EME1,EP400,EPOR,ERBB2,ERCC1,FAAP20,FASN,FEN1,FGFR1,FOXN3,FZR1,GADD45A,GADD45G,GATA6,GCN1,GMNN,GORASP2,GRB10,GSTA4,H2AX,HDAC1,HIF1A,HMCES,HMGA1,HMGN1,HNF4A,…	143	High
Gastrointestinal Disease,Organismal Injury and Abnormalities	Oral lesion	2.17e-18		0.283	ABCA1,ABCA2,ABCC1,ABL1,ACOT11,ACTN2,ADAM28,ADAM9,ADD3,ADGRV1,ADSL,AIFM1,AKAP1,AKAP9,AKT1,ANO5,AP2B1,AR,ARF6,ARHGAP18,AS3MT,ASNS,ASPH,ATP11B,ATP2A2,ATRNL1,AZIN1,BAMBI,BAP1,BAZ2B,BCL11A,BCL2,BCL2L1,BCL9,BIRC5,BMPR1B,BOLA3,BRCA2,BRD4,BTBD7,BTBD9,C16orf72,C2CD3,CABIN1,CARMIL3,CASP10,CCDC85A,CCDC86,CCDC88A,CCL11,CCL19,CCN2,CD276,CD4,CDC42EP1,CDCA2,CDH18,CDH8,CDK2AP1,CDK4,CDK6,CDR2,CEBPZ,CELF2,CEMIP,CH…	425	High
Infectious Diseases,Organismal Injury and Abnormalities	Viral Infection	1.98e-45		0.31	ABCC2,ABCE1,ABCF1,ABL1,ACACB,ACLY,ACTR2,ADAMTS2,ADAP1,ADARB1,ADGRE5,ADIPOQ,ADK,ADORA2A,AGBL5,AGO3,AGTR2,AGTRAP,AHR,AHSG,AIP,AKR1A1,AKT1,ALB,ALDH9A1,ALOX5,ALOX5AP,ALPL,ANAPC2,ANK3,ANKRD9,ANO1,ANPEP,ANXA6,AP1M1,AP1S1,AP2B1,AP2M1,AP3D1,AP3M1,APCS,APLNR,APOB,APOC1,APOE,APOH,APP,AR,ARCN1,ARF1,ARF5,ARF6,ARFIP2,ARHGAP12,ARHGAP32,ARHGEF12,ARPC3,ARRDC3,ATAD3B,ATG4B,ATP1B1,ATP1B3,ATP2A2,ATP4A,ATP5IF1,ATP6V…	761	High
Protein Synthesis	Metabolism of protein	1.70e-44		0.367	ABCA1,ABCF1,ACHE,ACY1,ADAM17,ADAM9,ADAMTS20,ADAMTS9,ADGRV1,ADIPOQ,ADRM1,AHR,AKT1,ALKBH1,ALOX5,AMBP,APCS,APLP1,APOB,APOE,APP,ARHGEF2,ARIH2,ASPH,ATF6,ATF7IP,ATG4B,ATG4C,ATG4D,ATP1B1,ATP1B3,AURKA,AXIN1,AZGP1,AZIN1,BANK1,BCL2,BCL2L1,BCL3,BMP1,BPNT1,BZW1,C2CD3,CALR,CANX,CAPN1,CAPN2,CAPNS1,CAPRIN1,CASP10,CASP2,CASP6,CAST,CAT,CBLB,CBS/LOC102724560,CCDC47,CCL19,CCN4,CCT2,CCT3,CCT8,CD4,CD74,CDC23,CDC37,CD…	466	High
Protein Degradation,Protein Synthesis	Catabolism of protein	3.28e-30		0.397	ACHE,ACY1,ADAM17,ADAM9,ADAMTS20,ADAMTS9,ADGRV1,ADIPOQ,ADRM1,AHR,AKT1,ALOX5,AMBP,APCS,APOB,APOE,APP,ARIH2,ASPH,ATF6,ATF7IP,ATG4B,ATG4C,ATG4D,ATP1B1,ATP1B3,AURKA,AXIN1,AZGP1,AZIN1,BCL2,BCL2L1,BMP1,C2CD3,CALR,CANX,CAPN1,CAPN2,CAPNS1,CASP10,CASP2,CASP6,CAST,CAT,CBLB,CCDC47,CCT2,CCT3,CCT8,CD74,CDC23,CDC37,CDKN2AIP,CHMP6,CHP1,CLN3,CLN6,CLPX,CLU,CNOT4,COG7,COLEC11,CPB2,CRYAB,CSNK2A1,CSTB,CTSC,CTSK,CTSO,…	289	High
Cell Death and Survival	Cell viability of colorectal cancer cell lines	8.54e-16		0.397	ABL1,ACHE,ADRM1,AEN,AIFM1,AKT1,AR,ATG4B,BCL2L1,BIRC5,BRCA2,CCNB1,CDCA8,CLN3,COPS3,COPS4,EGFR,EHMT2,EIF4E,EPAS1,ERBB2,ERRFI1,EVI5,EZH2,FA2H,FAAP20,FABP6,FBL,FGFR4,FTO,GPR180,HDAC2,HIF1A,ID2,IFNA2,IGF1,IGF2BP3,INSR,JAG1,KIF18A,LEF1,LNX2,MAP3K1,MAP3K7,MAP3K8,MAPK14,MLH1,MRE11,MSH2,MSH3,MTHFR,MTSS1,NFE2L3,NOP2,NOTCH1,NRG1,OGG1,PAK1,PIK3R2,PIN1,PKM,PLCE1,POMP,PRPF19,PSMB6,PTTG1,RBM39,RNPS1,RPF1,RRM2,R…	85	High
Organismal Injury and Abnormalities,Reproductive System Disease	Abnormality of endometrium	7.70e-56		0.426	AAAS,AASDH,ABCA1,ABCA2,ABCB7,ABCC1,ABCC12,ABCC2,ABCE1,ABCG2,ABCG5,ABHD17A,ABHD2,ABHD4,ABL1,ABR,ABRAXAS1,ACACB,ACAD10,ACER2,ACOX1,ACSS2,ACTN2,ACTN3,ACVR1,ACY1,ADAM28,ADAM9,ADAMTS12,ADAMTS18,ADAMTS2,ADAMTS9,ADAMTSL4,ADAP1,ADCY6,ADD1,ADD3,ADGRG7,ADGRV1,ADIPOQ,ADORA2A,ADSL,AGBL5,AGK,AGMAT,AGMO,AGO3,AGPAT3,AGRN,AGTR2,AGXT,AGXT2,AHR,AKAP12,AKAP9,AKR1D1,AKT1,ALB,ALDH4A1,ALDH5A1,ALG11,ALG2,ALG5,ALKBH1,AL…	1547	High
Cellular Development,Connective Tissue Development and Function,Tissue Development	Differentiation of connective tissue cells	6.22e-17		0.427	ABL1,ACVR1,ACVR2B,ADAM17,ADAMTS12,ADIPOQ,ADK,AHR,AKT1,ALOX5,ANXA6,APCS,APOE,ATP2A2,AXIN1,AXIN2,BAMBI,BCL2,BCL3,BCL6,BMP7,BMPR1B,CALR,CAPNS1,CARM1,CAST,CAVIN1,CCDC3,CCN2,CCN4,CCNA2,CCNC,CCNY,CD200,CD276,CDK1,CDK6,CEBPB,CHRDL2,CLDN18,CNOT3,COL2A1,CPXM1,CREB3L1,CRK,CSRNP1,CTBP2,CYP27B1,DEF6,DGKZ,DHRS7B,DIO2,DLK2,DNMT1,DYNLL1,E2F1,EBF1,EDNRA,EFEMP1,EGFR,EIF2AK2,ENPP1,EPHX1,EPO,ERO1A,ESRRA,EXT1,EZH2,F…	257	High
Cell Death and Survival,Organismal Injury and Abnormalities	Necrosis of epithelial tissue	8.04e-26		0.435	ABCC1,ABCC3,ABCG2,ABL1,ADAM17,ADIPOQ,AHR,AIFM1,AKT1,AMOTL1,ANGPT1,ANGPTL4,APP,AR,ARF6,ARG2,ARHGAP18,ATP1B3,AURKA,BAX,BCL2,BCL2L1,BCL2L11,BCL6,BIRC3,BIRC5,BLM,BMP7,BNIP3L,BTC,CABLES1,CALR,CASP10,CASP2,CASP6,CAT,CBLB,CBS/LOC102724560,CD74,CDC37,CDC42,CDK6,CEBPB,CERT1,CIT,CLU,CNP,COL18A1,CRP,CRYAB,CTH,CUL4B,CYB5R4,CYLD,CYP7A1,DAB2IP,DCN,DDX17,DECR1,DYNLL1,E2F1,E2F8,EGFR,EIF2AK2,EIF2B5,EIF4E,ELOVL4,E…	281	High
Protein Synthesis	Synthesis of protein	4.75e-19		0.522	ABCF1,ADIPOQ,ADRM1,AHR,AKT1,ALKBH1,APLP1,APP,ARHGEF2,AZGP1,BANK1,BCL2,BCL3,BPNT1,BZW1,CALR,CAPRIN1,CBS/LOC102724560,CCL19,CCN4,CD4,CDCA8,CDK11A,CDK4,CIRBP,CKAP5,CNOT1,CNOT7,CPEB3,CRBN,CRK,CRTC1,CYP1A1,CYP1B1,DAPK3,DHFR,DIMT1,DNAJC1,DNMT1,DUS2,EGFR,EIF1AX,EIF2A,EIF2AK1,EIF2AK2,EIF2B1,EIF2B2,EIF2B3,EIF2B4,EIF2B5,EIF2S1,EIF4E,EIF4E2,EIF4EBP1,EIF4EBP3,EIF4ENIF1,EIF4G1,EIF4G2,EIF5,EIF5B,EIF6,ENC1,ERBB…	202	High
Immunological Disease,Inflammatory Disease,Organismal Injury and Abnormalities	Immune mediated inflammatory disease	2.33e-18		0.534	ABCA1,ABCA7,ABCC1,ACAD10,ACHE,ACKR4,ACLY,ACO2,ACTL6A,ADAM17,ADAM9,ADAMTS2,ADARB1,ADGRE5,ADHFE1,ADIPOQ,ADIPOR1,ADORA2A,ADSS2,AGK,AGTR2,AHR,AHSG,AKR1A1,AKR1D1,AKT1,ALB,ALDH5A1,ALOX5,ALPK1,ALPL,ANO1,APCS,APOE,APOH,AQP9,AR,ARCN1,ARF1,ARFGAP3,ARG1,ARHGAP32,ARHGAP33,ARPC3,ASB13,ASIC1,ASNS,ATF6B,ATP1B1,ATP4A,AZGP1,BANK1,BAX,BCL2,BCL2L1,BCL2L11,BCL2L14,BCL3,BCL6,BIN3,BIRC5,BMI1,BMP1,BNIP3L,BRD2,BTC,C1QTN…	495	High
Hereditary Disorder,Organismal Injury and Abnormalities,Psychological Disorders	Familial psychiatric disease	1.23e-17		0.555	AARS1,ABCA7,ACBD5,ACER3,ACHE,ACO2,ACOT11,ACTN2,ACTN3,ADAM28,ADD3,ADORA2A,AEBP1,AIFM1,AKT1,ALB,ALOX12B,ALOX5,ALS2,ANTKMT,ANXA11,AOX1,AP1S1,APLNR,APLP1,APOA4,APOC1,APOE,APP,AQP1,ARHGAP32,ARIH2,ASPA,ATP1B1,ATP2A2,ATP5IF1,B4GALNT1,BAX,BCL2,BCL2L1,BCL6,BHLHE40,BICD2,BRINP3,C1R,C4A/C4B,C7,C7orf57,C9,C9orf72,CA4,CA9,CAMKK2,CAPN1,CAPNS1,CASK,CASP2,CASP6,CCDC88A,CCN2,CD74,CDH18,CDH23,CDKN1C,CELF2,CETN2,CH…	376	High
Cell Death and Survival	Apoptosis	1.99e-67		0.634	AAAS,AARS1,ABCA1,ABCB7,ABCC1,ABCE1,ABCG1,ABCG2,ABL1,ACACA,ACER2,ACER3,ACHE,ACLY,ACO2,ACVR1C,ACVR2B,ADAM17,ADAMTS20,ADAMTSL4,ADARB1,ADCY6,ADGRL2,ADIPOQ,ADIPOR1,ADORA2A,AGA,AGO3,AGRN,AGTR2,AHR,AHSA1,AIFM1,AIFM2,AIP,AKAP1,AKAP12,AKIRIN2,AKR1B1,AKT1,ALB,ALCAM,ALKBH1,ALKBH5,ALOX5,ALS2,AMOTL1,ANGPT1,ANGPTL1,ANGPTL4,ANKLE2,ANKRD13C,ANPEP,ANTXR1,ANTXR2,ANXA11,ANXA6,AP2M1,APCS,APOC1,APOE,APP,APPL1,AQP1,AR…	1085	High
Lipid Metabolism,Molecular Transport,Small Molecule Biochemistry	Accumulation of lipid	5.01e-18		0.64	ABCA1,ABCA2,ABCC1,ABCG1,ACACA,ACLY,ACOX1,ADIPOQ,ADIPOR1,AGTR2,AHR,AKT1,AP3B1,APOB,APOC1,APOE,APOH,APP,ARF6,ATF6,ATP5IF1,B4GALNT1,BAX,BCAP31,BCL2,BCL2L1,BHLHE40,CCL19,CD74,CD79B,CEBPB,CERT1,CLEC4E,COL14A1,CPT1A,CPT2,CSNK2A1,CYB5R4,CYP7A1,DGAT1,ECHS1,EHMT2,EIF6,ELOVL4,ELOVL5,EPAS1,EPO,ERCC1,ESRRA,FASN,FBXW7,GGT5,GLA,GNMT,GPAM,GPAT3,GRINA,HDAC7,HEXA,HIF1A,HMGB2,HMGCR,HMOX1,ICAM1,IGF1,IGF2,IL17RC,INS…	156	High
Cell Death and Survival,Organismal Injury and Abnormalities	Cell death of carcinoma cell lines	3.81e-17		0.68	ABCC1,ACO2,ADAM17,ADIPOQ,AIFM1,AKT1,ANGPTL4,APP,AR,ATF6,ATR,AURKA,BAP1,BAX,BCKDK,BCL2,BCL2L1,BCL2L11,BCL3,BIRC3,BIRC5,BMI1,CALR,CAMKK2,CASP2,CASP6,CCNB1,CCND2,CD82,CDC20,CDCA2,CLU,COL18A1,CSNK2A1,CYLD,CYP2J2,DAPK2,DAPK3,DHCR24,DHODH,DIABLO,DNAJC15,DNMT1,DPYD,DSP,E2F1,EGFR,EHMT2,EIF2S1,ELOVL5,EPAS1,EPDR1,ERBB2,ETS1,ETS2,EZH2,FAIM2,FASN,FBP1,FGA,FGFR1,FGFR2,G6PD,GAB1,GATA6,GPM6A,GRN,HDAC6,HGF,HIF1A…	172	High
Cell Cycle	Senescence of cells	4.06e-19		0.696	ABCC3,ABL1,ACLY,ADD3,AIFM1,AKR1B1,AKT1,APP,AR,ARF1,ARHGAP18,ARID3A,ATF6,ATR,BAX,BCL11A,BCL2,BCL2L1,BCL6,BHLHE40,BLM,BMI1,BMP7,BRCA2,BTG3,BUB1,BUB1B,CALR,CAT,CCNA2,CDC14B,CDK4,CDKN1C,CDKN2AIP,CEBPB,CENPA,CIRBP,CKS1B,CLTC,CSNK2A1,DDX24,DMPK,DNMT1,DNMT3B,E2F1,E2F4,EGFR,EIF4E,EIF4EBP1,EPHX1,ERBB2,ERBIN,ERCC1,FASN,FBP1,FGFR2,FOSL1,GADD45A,GDA,GPATCH8,HDAC2,HGF,HIF1A,HLX,HM13,HMGA1,HMOX1,HNF4A,HRAS,HSP…	156	High
Gastrointestinal Disease,Hepatic System Disease,Organismal Injury and Abnormalities	Liver lesion	5.18e-62		0.737	AAAS,ABCA1,ABCA2,ABCA7,ABCC1,ABCC12,ABCC2,ABCC3,ABCC4,ABCF3,ABCG1,ABCG2,ABCG5,ABL1,ABRAXAS1,ABT1,ACACB,ACBD3,ACLY,ACO2,ACOT1,ACOT11,ACOX1,ACSS2,ACTR2,ACVR1,ACY1,ADAM17,ADAM28,ADAM9,ADAMTS12,ADAMTS18,ADAMTS2,ADAMTS20,ADAMTS9,ADAMTSL4,ADARB1,ADD1,ADGRL2,ADGRV1,ADIPOQ,ADK,ADORA2A,ADRM1,AEBP1,AGA,AGBL5,AGK,AGRN,AGXT2,AHR,AHSA1,AHSG,AIFM1,AIFM2,AKAP12,AKAP9,AKR1D1,AKT1,ALB,ALCAM,ALDH4A1,ALDH9A1,ALG1,A…	1812	High
Cellular Development,Cellular Growth and Proliferation	Cell proliferation of tumor cell lines	1.11e-54		0.764	AAGAB,ABCB7,ABCC1,ABCC2,ABL1,ACACA,ACER3,ACHE,ACLY,ACO2,ACOT2,ACSS2,ACVR1,ACVR1C,ADAM17,ADAM9,ADAMTS15,ADGRL2,ADIPOQ,ADIPOR1,ADSL,AFAP1,AGA,AGK,AHR,AHSA1,AHSG,AKAP12,AKIRIN2,AKT1,ALCAM,ALKBH5,AMOTL1,ANGPTL2,ANGPTL4,ANO1,ANTXR1,ANXA6,APOB,APP,AQP1,AR,ARCN1,ARF1,ARF6,ARG1,ARG2,ARHGAP11A,ARHGEF2,ARID3A,ARIH2,ARRDC3,ASNS,ASPH,ATP2A2,ATP5IF1,ATR,AURKA,AURKB,AXIN1,AXIN2,BACH1,BAP1,BAX,BCAR1,BCKDK,BCL2,…	822	High
Hematological Disease,Organismal Injury and Abnormalities	Bone marrow lesion	6.97e-27		0.863	ABCC1,ABCC2,ABCC3,ABCC4,ABCG2,ABCG5,ABHD17A,ABL1,ADAM17,ADAM28,ADAMTS12,ADAMTS9,ADGRV1,ADORA2A,AGTR2,AIFM1,AKAP9,AKIRIN2,AKT1,ALDH4A1,ALG11,ALOX12B,ANGPT1,ANGPTL4,ANK3,ANO4,ANP32B,ANPEP,ANTXR1,APLNR,APLP1,APOB,AR,ARFGEF1,ARHGAP18,ARHGAP35,ARHGEF5,ARID1B,ARID3A,ARL17A/ARL17B,ATAD1,ATF6B,ATF7IP,ATG4D,ATL2,ATP1B1,ATP2B4,ATR,ATRNL1,AURKA,AURKB,AXIN1,AXIN2,AZIN1,B3GALT1,B4GALNT1,B4GALT2,BAZ2B,BCAR1,BC…	622	High
Neurological Disease,Organismal Injury and Abnormalities	Progressive encephalopathy	1.35e-18		0.883	AARS1,ABCA1,ABCA2,ABCA7,ABCG2,ABL1,ACER3,ACHE,ACLY,ACTN3,ADGRL2,ADORA2A,AGRN,AIFM1,ALB,ALDH5A1,ALG2,ALS2,ANXA11,APOA4,APOC1,APOE,APP,AQP1,AR,ARG1,ARNT2,ATL2,ATP1B1,ATR,AVPR2,BACH1,BAX,BCL2,BCL2L1,BCL2L11,C1R,C4A/C4B,C7,C9,C9orf72,CALM1 (includes others),CANX,CAPN1,CAPN2,CASP2,CASP6,CBS/LOC102724560,CCDC88A,CCN2,CCNB1,CCND2,CCNG2,CCT2,CD74,CDK1,CDK4,CDKL1,CELF2,CH25H,CHCHD10,CHL1,CHRNG,CLN3,CLU,CN…	331	High
Cellular Development,Cellular Growth and Proliferation	Cell proliferation of colorectal cancer cell lines	9.36e-18		0.931	ADAMTS15,ADIPOQ,ADIPOR1,AHSA1,AKT1,ANGPTL4,APP,ASPH,ATR,AURKA,AXIN1,BCL2,BCL2L1,BIRC5,BMI1,BRCA2,BRD4,CALR,CCDC80,CCDC88A,CCN2,CDC37,CDC42,CDK1,CDK8,CDT1,CELF2,CLN3,COL18A1,COPS3,COPS4,CTDSP1,DAPK2,DAPK3,DDX17,DPP3,E2F1,EFEMP1,EGFR,EIF2B5,EIF6,EMILIN1,ENC1,EPAS1,EPCAM,ERRFI1,EXOC2,EXOC8,EXOSC8,F2RL1,FA2H,FABP2,FASN,FBXW7,FCHSD2,FEN1,FGFR2,FGFR4,GADD45A,GMNN,GRN,HDAC2,HGF,HIF1A,HIPK2,HRAS,HSP90AA1…	162	High
Organismal Injury and Abnormalities,Reproductive System Disease	Abnormal growth in endometrium	2.56e-54		0.943	AAAS,AASDH,ABCA1,ABCA2,ABCB7,ABCC1,ABCC12,ABCC2,ABCE1,ABCG2,ABCG5,ABHD17A,ABHD2,ABHD4,ABL1,ABR,ABRAXAS1,ACACB,ACAD10,ACER2,ACOX1,ACSS2,ACTN2,ACTN3,ACVR1,ACY1,ADAM28,ADAM9,ADAMTS12,ADAMTS18,ADAMTS2,ADAMTS9,ADAMTSL4,ADAP1,ADCY6,ADD1,ADD3,ADGRG7,ADGRV1,ADIPOQ,ADORA2A,ADSL,AGBL5,AGK,AGMAT,AGMO,AGO3,AGPAT3,AGTR2,AGXT,AGXT2,AHR,AKAP12,AKAP9,AKR1D1,AKT1,ALB,ALDH4A1,ALDH5A1,ALG11,ALG2,ALG5,ALOX12B,ALOX5,…	1506	High
Neurological Disease,Organismal Injury and Abnormalities	Cognitive impairment	7.02e-19		1.061	AARS1,ABCA2,ACHE,ACP6,ADARB1,ADAT3,ADK,ADORA2A,ADSS1,AGA,AGTR2,AHSA1,AHSG,AKT1,ALDH4A1,ALDH5A1,ALG3,ANK3,ANKH,AP2M1,AP3B1,APOB,APOE,APP,AR,ARG1,ARHGEF26,ARID1B,ASIC1,ASPA,ASPM,B4GALT2,BAX,BCAP31,BCKDK,BCL11A,BCL2,BCL9,BRCA2,BTD,C1R,CA4,CA9,CACNA2D1,CAMKK2,CAPZA2,CARF,CASK,CASP2,CBS/LOC102724560,CCDC22,CCDC88A,CCN2,CCNA2,CCNB1,CCNK,CDC42,CDC42EP4,CDK10,CDK16,CDK8,CEBPB,CERT1,CHD4,CHMP1A,CIT,CKAP2L…	360	High
Cell Death and Survival,Organismal Injury and Abnormalities	Apoptosis of epithelial cells	3.27e-15		1.116	ADIPOQ,AHR,AKT1,APP,ARF6,AURKA,BAX,BCL2,BCL2L1,BCL2L11,BIRC3,BIRC5,BLM,BMP7,BTC,CASP6,CAT,CBS/LOC102724560,CDC37,CDK6,CEBPB,CERT1,CIT,CLU,CRYAB,CYP7A1,DCN,E2F1,E2F8,EGFR,EIF4E,ENTPD5,EP400,EPO,EPOR,ERBB2,ERCC1,F3,FBXW7,FGFR1,FKBP4,GADD45A,GDF15,GOT2,GRN,GSN,GUCY2C,HGF,HIPK2,HMOX1,HNF4A,HRAS,ID1,ID2,IFNGR1,IGF1,IGFBP1,IGFBP5,IL11,IQGAP2,IRAK3,ITGA6,ITGB1,JUN,JUP,KL,LAMA2,LAMA4,LDLR,LEF1,MAOA,MAP1L…	138	High
Connective Tissue Disorders,Hereditary Disorder,Organismal Injury and Abnormalities	Hereditary connective tissue disorder	3.66e-18		1.118	ABCG5,ACTN3,ACVR1,ADAMTS2,ADAMTSL4,ADARB1,ADCY6,ADGRV1,ADIPOQ,AEBP1,AIFM1,ALB,ALPL,ANKH,ANKLE2,ANTXR2,APCS,APOE,ARCN1,ARHGAP29,ASPM,ATR,BCL2,BMP1,BMPR1B,BNIP1,BPNT2,C1R,C2CD3,C4A/C4B,CANT1,CASK,CAVIN1,CCN2,CCNK,CDC42,CDH23,CDK6,CDKN1C,CENPP,CENPT,CEP120,CEP135,CHRNG,CILK1,CIT,CKAP2L,CLASP1,CLTC,CLU,COG6,COL14A1,COL19A1,COL1A1,COL1A2,COL27A1,COL2A1,COL6A1,COL6A2,COL6A3,COPA,COPB2,CREB3L1,CTSC,CTSK…	250	High
Cell Death and Survival,Organismal Injury and Abnormalities	Neuronal cell death	3.01e-15		1.174	AARS1,ABCC1,ABL1,ACHE,ACTR2,ADAM17,ADARB1,ADORA2A,AGA,AGRN,AGTR2,AIFM1,AKT1,ALKBH1,ALS2,ANGPT1,AP2B1,APOE,APP,AR,ARF6,ARFIP2,ARPC3,ATR,B4GALNT1,BAX,BCKDK,BCL2,BCL2L1,BCL2L11,BIRC5,BMI1,BMPR1B,BTBD10,BUB1,BUB1B,C7,C9,C9orf72,CAPN1,CAPN2,CAPNS1,CAPRIN1,CASP2,CASP6,CAST,CAT,CCN2,CCNB1,CD200,CD4,CDC42,CDK1,CDK4,CDK6,CDKN1C,CEBPB,CHL1,CHMP4B,CHP1,CIAPIN1,CIT,CLN3,CLU,CSNK2A1,CTH,CTSV,DIABLO,DNAJB2,DNA…	294	High
Lipid Metabolism,Molecular Transport,Small Molecule Biochemistry	Concentration of acylglycerol	7.02e-16		1.178	ABCA1,ACACA,ACACB,ACADS,ACLY,ACOT11,ADIPOQ,ADIPOR1,ADORA2A,AEBP1,AGTR2,AGTRAP,AHSG,AKR1B1,AKT1,ALOX5,ANGPTL3,ANGPTL4,APOA4,APOB,APOC1,APOE,AQP9,AR,ARV1,ATP2A2,ATP5IF1,AZGP1,BBS2,BHLHE40,CACNA2D1,CASP2,CBS/LOC102724560,CCDC3,CCNY,CEBPB,CHKA,CHP1,CNOT3,CNPY2,COL18A1,CRBN,CRP,CYP1B1,CYP27A1,DDHD2,DGAT1,DGKZ,DIO2,DOCK2,DYRK1B,E2F1,EGFR,ELOVL5,ENTPD5,ERCC1,FABP6,FASN,FKBP4,G6PD,GAS7,GNA11,GPAM,GUCY2C,…	168	High
Cellular Response to Therapeutics	Sensitivity of tumor cell lines	6.23e-22		1.212	ABCG2,ACLY,ACTN2,ADAP1,AIP,AKT1,ALG3,AP2M1,AR,ARF1,ARG1,ATP1B3,ATR,BAP1,BCL11A,BCL2,BCL2L1,BRCA2,BRCC3,BRD2,CAMKK2,CANX,CDC37,CDCA3,CDK4,CDK6,CLPX,CLU,CNOT4,CS,CSNK2B,CUL4B,DCAF5,DDR1,DHCR24,DNMT1,DR1,EGFR,EHD1,EIF2AK2,EIF4E,EMC1,EMC2,EMC3,EMC4,EMC6,EMC7,ERBB2,ERCC1,ERRFI1,EWSR1,EZH2,FASN,FBXL20,FBXO11,FBXO22,FBXO8,FBXW11,FBXW7,GAB1,GADD45A,GADD45G,GAREM1,GLS,GOSR2,HIF1A,HNRNPH1,HNRNPK,HSPA4,HUWE…	168	High
Infectious Diseases,Organismal Injury and Abnormalities	HIV infection	6.64e-20		1.218	ACACB,ACLY,ADGRE5,ADK,ADORA2A,AGBL5,AGO3,AGTR2,AKT1,ALB,ALOX5,ALPL,ANAPC2,ANKRD9,ANO1,AP2M1,APP,AR,ARF1,ARF6,ARHGAP32,ARHGEF12,ATP6V0C,BCL11A,BCL2,BCL2L1,BCL9,BICD2,BMP1,C1R,C4A/C4B,CACNA2D1,CACNA2D4,CALCOCO1,CAMK1D,CAMKK2,CANT1,CCDC51,CCL11,CCT2,CD4,CD74,CDC40,CGREF1,CHAF1A,CHORDC1,CHRNG,CLN3,CLNS1A,CLU,CRP,CRYAB,CSPP1,CYP46A1,CYP51A1,DAPK2,DCAF1,DDOST,DDX10,DDX55,DEPDC5,DHFR,DHX15,DIMT1,DNAJA2,…	277	High
Infectious Diseases,Organismal Injury and Abnormalities	Infection by Retroviridae	4.18e-19		1.275	ACACB,ACLY,ADGRE5,ADK,ADORA2A,AGBL5,AGO3,AGTR2,AKT1,ALB,ALOX5,ALPL,ANAPC2,ANKRD9,ANO1,AP2M1,APP,AR,ARF1,ARF6,ARHGAP32,ARHGEF12,ATP6V0C,BCL11A,BCL2,BCL2L1,BCL9,BICD2,BMP1,C1R,C4A/C4B,CACNA2D1,CACNA2D4,CALCOCO1,CAMK1D,CAMKK2,CANT1,CCDC51,CCL11,CCT2,CD4,CD74,CDC40,CGREF1,CHAF1A,CHORDC1,CHRNG,CLN3,CLNS1A,CLU,CRP,CRYAB,CSPP1,CYP46A1,CYP51A1,DAPK2,DCAF1,DDOST,DDX10,DDX55,DEPDC5,DHFR,DHX15,DIMT1,DNAJA2,…	278	High
Organismal Injury and Abnormalities	Abdominal lesion	1.83e-232		1.286	AAAS,AACS,AAGAB,AASDH,ABCA1,ABCA2,ABCA7,ABCB7,ABCC1,ABCC12,ABCC2,ABCC3,ABCC4,ABCD3,ABCE1,ABCF1,ABCF3,ABCG1,ABCG2,ABCG5,ABHD15,ABHD17A,ABHD2,ABHD4,ABL1,ABR,ABRAXAS1,ABT1,ACACB,ACAD10,ACADS,ACBD3,ACBD4,ACBD5,ACER2,ACER3,ACHE,ACKR4,ACLY,ACMSD,ACO2,ACOT1,ACOT11,ACOX1,ACOXL,ACP6,ACSS2,ACTN2,ACTN3,ACTR1B,ACTR2,ACVR1,ACVR1C,ACVR2B,ACY1,ACY3,ADAM17,ADAM28,ADAM9,ADAMTS12,ADAMTS15,ADAMTS18,ADAMTS2,ADAMTS20…	3440	High
Endocrine System Disorders,Gastrointestinal Disease,Organismal Injury and Abnormalities	Pancreatic mass	2.11e-22		1.317	AASDH,ABCA1,ABCA7,ABCC3,ABCC4,ABCD3,ABCG1,ABCG2,ABL1,ABR,ACACB,ACBD5,ACLY,ACOT11,ACOXL,ACTN2,ADAM17,ADAM9,ADAMTS12,ADAMTS15,ADAMTS18,ADAMTS2,ADAMTS20,ADAP1,ADARB1,ADD1,ADGRG7,ADGRL2,ADGRV1,ADIPOQ,ADPGK,ADSL,AGBL5,AGL,AGRN,AGTR2,AGXT2,AHR,AKAP9,AKR1B1,AKT1,ALB,ALCAM,ALPK1,ALPL,ALS2,AMOTL1,ANAPC5,ANGPT1,ANK1,ANO1,ANO4,ANP32E,ANPEP,AOX1,AP3B1,AP3B2,AP3D1,AP3S1,APLNR,APOB,APOC1,APP,APPL1,APPL2,AR,ARF…	909	High
Endocrine System Disorders,Gastrointestinal Disease,Organismal Injury and Abnormalities	Pancreatic lesion	2.39e-22		1.317	AASDH,ABCA1,ABCA7,ABCC3,ABCC4,ABCD3,ABCG1,ABCG2,ABL1,ABR,ACACB,ACBD5,ACLY,ACOT11,ACOXL,ACTN2,ADAM17,ADAM9,ADAMTS12,ADAMTS15,ADAMTS18,ADAMTS2,ADAMTS20,ADAP1,ADARB1,ADD1,ADGRG7,ADGRL2,ADGRV1,ADIPOQ,ADPGK,ADSL,AGBL5,AGL,AGRN,AGTR2,AGXT2,AHR,AKAP9,AKR1B1,AKT1,ALB,ALCAM,ALPK1,ALPL,ALS2,AMOTL1,ANAPC5,ANGPT1,ANK1,ANO1,ANO4,ANP32E,ANPEP,AOX1,AP3B1,AP3B2,AP3D1,AP3S1,APLNR,APOB,APOC1,APP,APPL1,APPL2,AR,ARF…	908	High
Infectious Diseases,Organismal Injury and Abnormalities	Infection by HIV-1	1.74e-16		1.32	ACACB,ADGRE5,AGBL5,AGO3,AKT1,ANAPC2,ANKRD9,AP2M1,APP,ARF1,ARF6,ARHGAP32,ARHGEF12,ATP6V0C,BCL11A,BCL9,BICD2,BMP1,CACNA2D1,CACNA2D4,CALCOCO1,CAMK1D,CAMKK2,CANT1,CCDC51,CCL11,CCT2,CD4,CD74,CDC40,CGREF1,CHAF1A,CHORDC1,CLN3,CLNS1A,CRYAB,CSPP1,CYP46A1,DAPK2,DCAF1,DDOST,DDX10,DDX55,DEPDC5,DHX15,DIMT1,DNAJA2,DOCK10,DPM1,EDNRA,EGFR,EIF2B5,ELOC,ENC1,EPAS1,ERCC1,ETF1,ETHE1,ETS2,EXOSC10,FAM172A,FBH1,FBXO21,F…	225	High
Lipid Metabolism,Molecular Transport,Small Molecule Biochemistry	Concentration of triacylglycerol	9.74e-16		1.336	ABCA1,ACACA,ACACB,ACADS,ACLY,ACOT11,ADIPOQ,ADIPOR1,AEBP1,AGTR2,AGTRAP,AHSG,AKR1B1,AKT1,ALOX5,ANGPTL3,ANGPTL4,APOA4,APOB,APOC1,APOE,AQP9,AR,ARV1,ATP2A2,ATP5IF1,AZGP1,BBS2,BHLHE40,CACNA2D1,CASP2,CBS/LOC102724560,CCDC3,CCNY,CEBPB,CHKA,CHP1,CNOT3,CNPY2,COL18A1,CRBN,CRP,CYP1B1,CYP27A1,DDHD2,DGAT1,DIO2,DOCK2,E2F1,ELOVL5,ENTPD5,ERCC1,FABP6,FASN,FKBP4,G6PD,GAS7,GNA11,GPAM,GUCY2C,HGF,HKDC1,HNF4A,IGF1,INSI…	157	High
Gastrointestinal Disease,Hepatic System Disease,Metabolic Disease,Organismal Injury and Abnormalities	Hepatic steatosis	6.69e-20		1.383	ABCA1,ACACA,ACADS,ACBD5,ACLY,ACOT1,ACOT11,ACOX1,ACSS2,ACVR1C,ACVR2B,ADIPOQ,ADK,ADORA2A,AHR,AHSA1,ALOX5,APOB,APOE,AR,ATF6,ATP2A2,ATP4A,BAX,BBS2,BHLHE40,BLVRA,CAMKK2,CASP2,CAT,CBS/LOC102724560,CCDC3,CLU,CNPY2,CPT1A,CPT2,CRELD2,CSNK2A1,CTBP2,CYP46A1,CYP4A11,CYP7A1,DAG1,DDC,DECR1,DEPDC5,DGAT1,DLGAP5,DNAJC7,DPP7,DYRK1B,E2F1,EBF1,EGFR,EHHADH,EIF2A,EIF6,ELOVL5,EPAS1,ERCC1,F8,FASN,FBP1,FBXW7,FGFR2,FGFR4,…	174	High
Connective Tissue Disorders,Developmental Disorder,Organismal Injury and Abnormalities,Skeletal and Muscular Disorders	Microcephaly	1.11e-19		1.406	AAAS,ABL1,ADARB1,ADAT3,ADD3,ALPL,ALS2,ANK1,ANKLE2,AP3B2,ARCN1,ARHGEF2,ARID1B,ASPM,ATPAF2,ATR,BCAP31,BLM,CASK,CCDC88A,CDK6,CDT1,CENPT,CEP135,CIT,CKAP2L,CLASP1,COL2A1,COPB2,CPSF3,CPT2,CSPP1,DHCR7,DNMT3A,DOCK6,DONSON,DYNC1I2,EFTUD2,EIF2B1,ELAC2,EMC1,EMG1,EXOC8,EXT1,F8,FAM20C,FANCA,FANCI,FARSB,FBN1,FGFRL1,FRMD4A,GAD1,GEMIN4,GMNN,HES1,HPRT1,HSPG2,IER3IP1,IGF1,JARID2,KIF11,KIF14,KIF23,KMT2D,LRP5,MCM3,M…	128	High
Gastrointestinal Disease,Organismal Injury and Abnormalities	Gastric lesion	4.59e-33		1.48	AASDH,ABCA1,ABCA2,ABCA7,ABCC1,ABCC4,ABCF1,ABCF3,ABCG1,ABL1,ABR,ACACB,ACBD4,ACBD5,ACKR4,ACMSD,ACOT11,ACVR1,ADAM17,ADAM28,ADAM9,ADAMTS12,ADAMTS18,ADAMTS20,ADAMTS9,ADAMTSL4,ADARB1,ADD3,ADGRL2,ADGRV1,ADHFE1,ADIPOR1,ADK,ADORA2A,AEBP1,AFAP1,AGL,AGRN,AGTR2,AGXT,AHR,AKAP9,AKR1B1,AKR1D1,AKT1,ALB,ALCAM,ALG11,ALKBH1,ALKBH5,ALS2,AMOTL1,ANAPC5,ANGPT1,ANK1,ANK3,ANKLE2,ANKRD34C,ANKS1A,ANLN,ANO1,ANO4,ANOS1,ANPEP…	1212	High
Metabolic Disease,Organismal Injury and Abnormalities	Glucose metabolism disorder	5.12e-17		1.611	AACS,ABCA1,ABCA7,ABCC4,ABCD3,ABCF1,ABCG1,ABCG5,ABT1,ACACA,ACACB,ACAD10,ACADS,ACER2,ACHE,ACOT1,ACOT2,ACOX1,ACVR1C,ADAMTS12,ADAMTS2,ADAMTS9,ADARB1,ADIPOQ,ADIPOR1,ADK,ADORA2A,AEBP1,AGMO,AGRN,AGTR2,AGTRAP,AHSG,AKR1B1,AKT1,ALB,ALOX5AP,ALPL,AMBP,ANAPC5,ANGPTL4,ANPEP,ANXA11,AOX1,APOA4,APOB,APOC1,APOE,APPL1,APPL2,AQP1,AR,ARG1,ARG2,ARHGEF15,ARL1,ARNT2,ASL,ATF6,ATP1B1,ATP1B3,ATP2A2,ATP2B4,ATP4A,ATP5IF1,ATR…	577	High
Dermatological Diseases and Conditions,Organismal Injury and Abnormalities	Skin lesion	1.70e-85		1.613	AAAS,AACS,AASDH,ABCA1,ABCA2,ABCA7,ABCB7,ABCC1,ABCC12,ABCC2,ABCC3,ABCC4,ABCE1,ABCF1,ABCF3,ABCG1,ABCG2,ABHD15,ABHD4,ABL1,ABR,ACACB,ACAD10,ACBD3,ACBD4,ACBD5,ACHE,ACKR4,ACLY,ACMSD,ACO2,ACOT1,ACOT11,ACOT2,ACOXL,ACP6,ACTN2,ACTR1B,ACTR2,ACVR1,ACVR1C,ACVR2B,ACY3,ADAM28,ADAM9,ADAMTS12,ADAMTS15,ADAMTS18,ADAMTS2,ADAMTS20,ADAMTS9,ADAMTSL4,ADAP1,ADAP2,ADARB1,ADAT3,ADCK2,ADCY6,ADD1,ADD3,ADGRE5,ADGRG7,ADGRL2,AD…	2550	High
Cellular Response to Therapeutics	Sensitivity of cells	4.08e-21		1.781	ABCC1,ABCG2,ABRAXAS1,ACLY,ACTN2,ADAP1,AIP,AKT1,ALG3,AP2M1,APOE,AR,ARF1,ARG1,ATP1B3,ATR,BAP1,BAX,BCL11A,BCL2,BCL2L1,BRCA2,BRCC3,BRD2,CAMKK2,CANX,CDC37,CDCA3,CDK4,CDK6,CLPX,CLU,CNOT4,CS,CSNK2B,CTCF,CUL4B,DCAF5,DDR1,DHCR24,DNMT1,DR1,EBF1,EGFR,EHD1,EIF2AK2,EIF4E,EMC1,EMC2,EMC3,EMC4,EMC6,EMC7,EPO,EPOR,ERBB2,ERCC1,ERRFI1,EWSR1,EZH2,FASN,FBXL20,FBXO11,FBXO22,FBXO8,FBXW11,FBXW7,FEN1,GAB1,GADD45A,GADD45G,…	204	High
Neurological Disease,Organismal Injury and Abnormalities	Progressive neurological disorder	7.56e-22		1.815	AARS1,ABCA1,ABCA2,ABCA7,ABCG2,ABL1,ACER3,ACHE,ACLY,ACOX1,ACTN3,ADAM17,ADGRL2,ADORA2A,AGRN,AIFM1,ALB,ALCAM,ALDH5A1,ALG2,ALOX5,ALS2,ANK3,ANTXR1,ANXA11,APOA4,APOC1,APOE,APP,AQP1,AR,ARG1,ARNT2,ASIC1,ATL2,ATP1B1,ATP4A,ATR,AVPR2,B4GALNT1,B4GALT6,BACH1,BAX,BCL2,BCL2L1,BCL2L11,BIRC5,BRD2,BTC,C1R,C4A/C4B,C7,C9,C9orf72,CALM1 (includes others),CANX,CAPN1,CAPN2,CASP2,CASP6,CBLB,CBS/LOC102724560,CCDC50,CCDC88…	399	High
Infectious Diseases,Organismal Injury and Abnormalities	Infection by RNA virus	2.47e-24		1.87	ABCC2,ABL1,ACACB,ACLY,ACTR2,ADAMTS2,ADGRE5,ADIPOQ,ADK,ADORA2A,AGBL5,AGO3,AGTR2,AHSG,AIP,AKR1A1,AKT1,ALB,ALDH9A1,ALOX5,ALOX5AP,ALPL,ANAPC2,ANK3,ANKRD9,ANO1,ANPEP,AP2B1,AP2M1,APCS,APOE,APOH,APP,AR,ARCN1,ARF1,ARF6,ARHGAP12,ARHGAP32,ARHGEF12,ARPC3,ATP5IF1,ATP6V0C,BCKDK,BCL11A,BCL2,BCL2L1,BCL9,BICD2,BMP1,C1GALT1,C1R,C4A/C4B,CACNA2D1,CACNA2D4,CALCOCO1,CAMK1D,CAMKK2,CANT1,CAPZA2,CBLB,CCDC51,CCL11,CCN2,C…	462	High
Organismal Injury and Abnormalities	Benign lesion	4.41e-29		1.876	ABCA1,ABCC4,ABCG2,ABL1,ACHE,ADARB1,ADGRE5,ADIPOQ,ADK,AEBP1,AFAP1,AGRN,AHR,AIP,AKR1D1,AKT1,ALB,ALCAM,ALDH5A1,ALG1,ALG11,ALG2,ANGPT1,ANGPTL1,ANGPTL2,ANKH,ANTXR1,ANTXR2,APCS,APOC1,APOE,APP,AR,ARG1,ARHGEF2,ARID1B,ARIH2,ATP2A2,ATP4A,ATP6V1F,ATR,ATRNL1,AURKB,AXIN1,AXIN2,B4GALNT1,BAP1,BCL2,BCL2L1,BCL2L11,BCL3,BCL9,BIRC5,BLM,BLMH,BRCA2,BRINP3,BRIP1,BUB1B,BYSL,C1orf115,C2orf88,CALCRL,CALR,CAVIN2,CCDC80,CC…	442	High
Neurological Disease,Organismal Injury and Abnormalities	Epilepsy or neurodevelopmental disorder	1.59e-14		1.91	AAAS,AARS1,ABCC1,ABCC2,ACVR1C,ADARB1,ADGRV1,ALDH5A1,ANGPTL4,ANOS1,AP2M1,AP3B2,APOE,ARHGEF15,ARHGEF2,ARID1B,ARRDC3,ARV1,ASL,ATP4A,ATR,AXIN2,BAP1,BAZ2B,BCAP31,BCL11A,BCL2L11,BRD4,C4A/C4B,CA4,CA9,CACNA2D1,CACNA2D4,CALCRL,CASK,CDC42,CELF2,CEMIP,CH25H,CILK1,CLCN3,CLN3,CLN6,CLTC,CLU,CNKSR2,CNOT1,CNOT3,CNPY3,CPSF3,CSNK2B,CSTB,CUX2,CYFIP2,DDC,DDX10,DEPDC5,DHFR,DHX30,DLL1,DMPK,DNAJB5,DNMT3A,DOCK3,DOCK7,DP…	274	High
Infectious Diseases,Organismal Injury and Abnormalities	Infection of tumor cell lines	5.91e-15		1.919	ACACB,ACTR2,ADGRE5,AGBL5,AGO3,AKT1,ANAPC2,ANKRD9,AP2B1,AP2M1,APOE,APOH,ARCN1,ARF1,ARF6,ARHGAP32,ARHGEF12,ARPC3,ATP5IF1,BCL9,BICD2,CAMK1D,CAMKK2,CBLB,CCT2,CD4,CD55,CD74,CDC40,CDC42,CDK15,CH25H,CLN3,CLNS1A,CLTB,CLTC,CMAS,CNOT7,COG1,COG5,COPA,COPB1,COPB2,COPZ1,CSPP1,CYP46A1,DAPK2,DCAF1,DCAF13,DDOST,DDX10,DDX55,DEPDC5,DIMT1,DNAJA2,DPM1,DYNC1H1,EDNRA,EGFR,EIF2A,EIF2AK2,EPAS1,ETF1,ETHE1,FBH1,FBL,FBXO21…	199	High
Cell Morphology,Cellular Function and Maintenance	Autophagy	4.74e-21	Increased	2.108	ABL1,ACBD5,ACER2,ACLY,ADIPOQ,AGTR2,AIFM1,AKAP1,AKT1,ALB,APP,APPL1,ARF6,ARFIP2,ATF6,ATG4B,ATG4C,ATG4D,ATG9A,ATP6V0C,AURKA,BAX,BCL2,BCL2L1,BCL2L11,BCL2L13,BIRC5,BMI1,BNIP3L,BORCS7,C9orf72,CALR,CAPN1,CAPNS1,CASP2,CAST,CAT,CBLB,CCNC,CCNY,CCT8,CD4,CDK16,CEBPB,CHMP1A,CHMP1B,CHMP4B,CHMP6,CIP2A,CISD2,CLN3,CLTC,COPZ1,CPT1A,CPTP,CRP,CRYAB,CSTB,CTSK,DAP,DAPK2,DAPK3,DCN,DNMT3A,DRAM2,DUSP4,E2F1,EGFR,EHMT2,EIF…	260	High
Cell Morphology,Cellular Function and Maintenance	Autophagy of cells	2.65e-16	Increased	2.173	ABL1,ACER2,ADIPOQ,AGTR2,AIFM1,AKAP1,AKT1,ALB,APP,APPL1,ATF6,ATG4B,ATG4C,ATG4D,ATG9A,BAX,BCL2,BCL2L1,BCL2L11,BCL2L13,BIRC5,BMI1,BNIP3L,C9orf72,CALR,CAPN1,CAPNS1,CASP2,CAST,CAT,CCNY,CCT8,CD4,CDK16,CEBPB,CHMP1A,CHMP1B,CHMP4B,CHMP6,CIP2A,CISD2,CLN3,COPZ1,CPTP,CRP,CRYAB,DAP,DAPK2,DAPK3,DCN,DNMT3A,DRAM2,DUSP4,E2F1,EGFR,EHMT2,EIF2AK1,EIF2AK2,EIF2B1,EIF2S1,EIF4EBP1,EIF4G1,EIF4G2,EPHB2,EPO,ERBIN,ERO1A,EXO…	181	High
Neurological Disease,Organismal Injury and Abnormalities,Skeletal and Muscular Disorders	Neuromuscular disease	5.03e-17	Increased	2.208	ABCG2,ABL1,ACHE,ACOT11,ACTN2,ACTN3,ADAM17,ADORA2A,AEBP1,AIFM1,AKT1,ALB,ALCAM,ALOX5,ANTKMT,AOX1,AP1S1,APLNR,APLP1,APOA4,APOB,APOE,APP,AQP1,AR,ARHGAP32,ARIH2,ASIC1,ASL,ASPA,ATP1B1,ATP2A2,ATP4A,ATP5IF1,AVPR2,B4GALNT1,B4GALT6,BACH1,BAX,BCL2,BCL2L1,BCL3,BCL6,BHLHE40,BIRC5,BRD2,BRINP3,BTC,BTD,C1R,C4A/C4B,C7,C7orf57,C9,CALR,CAMKK2,CANX,CAPNS1,CASP2,CASP6,CBLB,CCN2,CD55,CD74,CD79B,CDH18,CDKN1C,CELF2,CETN…	413	High
Infectious Diseases,Organismal Injury and Abnormalities	Infection of cells	1.71e-22	Increased	2.232	ACACB,ACTR2,ADGRE5,AGBL5,AGO3,AIP,AKT1,ANAPC2,ANKRD9,ANPEP,AP2B1,AP2M1,APCS,APOE,APOH,APP,ARCN1,ARF1,ARF6,ARHGAP32,ARHGEF12,ARPC3,ATP5IF1,ATP6V0C,BCL11A,BCL9,BICD2,BMP1,C1R,CALCOCO1,CAMK1D,CAMKK2,CANT1,CBLB,CCDC51,CCT2,CD4,CD55,CD74,CD93,CDC40,CDC42,CDK15,CGREF1,CH25H,CHAF1A,CHORDC1,CLN3,CLNS1A,CLTB,CLTC,CMAS,CNOT7,COG1,COG5,COPA,COPB1,COPB2,COPZ1,CRYAB,CSPP1,CYP46A1,DAG1,DAPK2,DBN1,DCAF1,DCAF13,…	311	High
Organismal Injury and Abnormalities,Renal and Urological Disease	Renal lesion	2.36e-24	Increased	2.38	ABCF1,ABCG1,ABL1,ACACB,ACADS,ACKR4,ACOT1,ACP6,ADAM17,ADAM28,ADAMTS9,ADAMTSL4,ADIPOQ,ADORA2A,AGA,AGTR2,AKAP9,AKT1,ALB,ALDH5A1,AMBP,ANK1,ANKLE2,ANLN,ANO5,ANPEP,AOX1,APOC1,APOE,APOH,APP,AQP1,AQP9,AR,ARFGAP1,ARFGAP2,ARHGAP35,ARID1B,ARIH2,ARV1,ASNS,ASPM,ATP11B,ATP1B1,ATP5IF1,ATR,AURKA,AURKB,AXIN2,BAP1,BAX,BBS2,BCAR1,BCL2,BCL2L1,BHLHE40,BIRC5,BLM,BLVRB,BMP7,BNIP3L,BRCA2,BTG3,BUB1B,C7,CA9,CACTIN,CALCRL,…	591	High
Neurological Disease,Organismal Injury and Abnormalities	Movement Disorders	7.98e-21	Increased	2.553	ABCA1,ABCA2,ABCB7,ABL1,ACHE,ACOT11,ACTN2,ACTN3,ADD3,ADORA2A,AEBP1,AGA,AGL,AGRN,AHR,AIFM1,AKT1,ALB,ALDH5A1,ALS2,ANK3,ANKH,ANTKMT,AOX1,AP1S1,APLNR,APLP1,APOA4,APOB,APOE,APP,AQP1,AR,ARF1,ARF5,ARHGAP32,ARIH2,ASPA,ATAD1,ATP1B1,ATP2A2,ATP2A3,ATP5IF1,ATR,AVPR2,B4GALNT1,BACH1,BAX,BCAP31,BCL2,BCL2L1,BCL6,BHLHE40,BICD2,BRINP3,BTBD9,BTD,C1R,C4A/C4B,C7,C7orf57,C9,CA4,CA9,CACNA2D1,CACNA2D4,CAMKK2,CANX,CAPNS1,…	486	High
Organismal Injury and Abnormalities	Fibrosis	2.54e-18	Increased	2.74	ABCC1,ABCC3,ABCC4,ABCG2,ABCG5,ABL1,ADAM17,ADIPOQ,ADK,ADORA2A,AGA,AGTR2,AGTRAP,AHR,AIFM1,AKAP12,AKT1,ALB,ALOX5,ALPL,ANGPT1,ANP32B,APCS,APOB,APOE,AQP1,AR,ARG1,ARG2,ARHGAP17,ARHGAP18,ASIC1,ATF6,ATP1B1,ATP2A2,ATP2B4,ATP4A,AURKA,AVPR2,AZIN1,BAX,BCL2,BCL2L1,BCL6,BLMH,BMP1,BMP7,BTC,BUB1B,CA4,CALR,CAMK2D,CAPNS1,CBLB,CBS/LOC102724560,CCN2,CD4,CD55,CD74,CD79A,CDC37,CDC42,CDK4,CEBPB,CENPX,CISH,CLEC4E,CLIC5,…	328	High
Organismal Injury and Abnormalities	Non-malignant disorder	1.20e-34	Increased	2.793	ABCA1,ABCC4,ABCG1,ABCG2,ABL1,ACHE,ACP6,ACSS2,ADAMTS2,ADAMTS9,ADARB1,ADGRE5,ADIPOQ,ADK,AEBP1,AFAP1,AGRN,AHR,AHSG,AIP,AKT1,ALB,ALCAM,ALDH5A1,ALG1,ALG11,ALG2,ALKBH1,ANGPT1,ANGPTL1,ANGPTL2,ANK3,ANKH,ANKLE2,ANTXR1,ANTXR2,AP1M1,APCS,APLP1,APOB,APOC1,APOE,APP,AR,ARF1,ARG1,ARHGAP17,ARHGAP29,ARHGEF2,ARID1B,ARIH2,ARSH,ASPH,ATP1B1,ATP2A2,ATP4A,ATP6V1F,ATR,ATRNL1,AURKB,AXIN1,AXIN2,BAP1,BAX,BCL2,BCL2L1,BCL2L1…	711	High
Neurological Disease,Organismal Injury and Abnormalities	Motor dysfunction or movement disorder	4.39e-21	Increased	2.918	ABCA1,ABCA2,ABCB7,ABL1,ACHE,ACOT11,ACTN2,ACTN3,ADD3,ADORA2A,AEBP1,AGA,AGL,AGRN,AHR,AIFM1,AKT1,ALB,ALDH5A1,ALS2,ANK3,ANKH,ANTKMT,AOX1,AP1S1,APLNR,APLP1,APOA4,APOB,APOE,APP,AQP1,AR,ARF1,ARF5,ARHGAP32,ARIH2,ASPA,ATAD1,ATP1B1,ATP2A2,ATP2A3,ATP5IF1,ATR,AVPR2,B4GALNT1,BACH1,BAX,BCAP31,BCL2,BCL2L1,BCL6,BHLHE40,BICD2,BRCA2,BRINP3,BTBD9,BTD,C1R,C4A/C4B,C7,C7orf57,C9,CA4,CA9,CACNA2D1,CACNA2D4,CAMKK2,CANX,C…	492	High
Cardiovascular Disease,Hematological Disease,Organismal Injury and Abnormalities	Anemia	1.11e-17	Increased	3.026	ABCB7,ACHE,ACSS2,ACTL6A,ADCY6,ADD1,ADD3,ADK,ADORA2A,AKT1,ALPL,AMBP,ANK1,APOE,AR,ARF6,ARHGAP33,ATP1B1,ATP4A,AVPR2,BAX,BCL2,BCL2L1,BHLHE40,BIN3,BLM,BNIP3L,BPNT1,BRCA2,BRIP1,BUB1,C1GALT1,C4A/C4B,CALR,CAST,CAT,CCBE1,CCND2,CDA,CDIN1,CDK4,CDK6,COL1A1,CRBN,CRP,CYP51A1,DAD1,DCK,DFFB,DHFR,DIPK1A,DNASE2,DNMT1,DNMT3A,E2F4,EDNRA,EDNRB,EIF2AK1,EIF2AK2,EP400,EPO,EPOR,ERBB2,EZH2,F3,FANCA,FANCI,FBXW7,FCGR1BP,FGF…	194	High
Hematological Disease,Immunological Disease,Organismal Injury and Abnormalities	Lymphoproliferative disorder	4.79e-49	Increased	3.165	ABCA1,ABCA7,ABCC1,ABCC3,ABCC4,ABCF1,ABCG1,ABCG2,ABL1,ABRAXAS1,ACBD3,ACHE,ACLY,ACOT11,ACOXL,ACP6,ACVR1,ADAM28,ADAM9,ADAMTS12,ADAMTS9,ADCY6,ADD1,ADD3,ADGRL2,ADGRV1,ADIPOQ,ADORA2A,ADSL,AGL,AGRN,AGTR2,AGXT2,AHR,AKT1,ALB,ALDH5A1,ALDH9A1,ALG2,ALOX12B,ALOX5,ALPL,AMIGO3,AMOTL1,ANK1,ANK3,ANKH,ANKLE2,ANKRD50,ANKS1A,ANLN,ANO1,ANO5,ANOS1,ANPEP,ANTXR1,ANTXR2,ANXA11,ANXA6,AP1M1,APOB,APOE,APP,AQP1,AR,ARF1,ARHGA…	1036	High
Neurological Disease,Organismal Injury and Abnormalities	Early-onset encephalopathy	3.47e-16	Increased	3.191	AARS1,ABCA7,ABCB7,ABL1,ACER3,ACHE,ADARB1,AIFM1,ALB,ALKBH1,ALOX5,ALS2,ANGPT1,ANOS1,AP3B2,APOA4,APOB,APOC1,APOE,APP,AR,ARF1,ARHGAP35,ARHGEF15,ARHGEF2,ARID1B,ARV1,ASNS,ASPA,BBS2,BCAP31,BCL2L1,BIRC5,BMP7,BRCA2,C2CD3,CA4,CA9,CALR,CASK,CCDC22,CCN2,CCND2,CDC40,CDH23,CDK10,CEP104,CEP120,CEP55,CH25H,CHD4,CHMP1A,CILK1,CKAP2L,CNOT1,CNPY3,COL18A1,COL1A1,COL2A1,CPSF3,CSNK2B,CSPP1,CSTB,CUL4B,CYFIP2,CYP27A1,CYP…	281	High
Inflammatory Response,Organismal Injury and Abnormalities	Inflammation of absolute anatomical region	1.64e-17	Increased	3.373	ABCA1,ABCC1,ABCC2,ABCC4,ABCG1,ABCG2,ABCG5,ABL1,ACKR4,ACO2,ACOT1,ACOX1,ADAM17,ADAM9,ADAMTS12,ADAMTS18,ADIPOQ,ADK,ADORA2A,AGTR2,AHR,AHSA1,AKAP12,AKT1,ALB,ALCAM,ALDH5A1,ALOX5,ALPL,AMBP,ANGPT1,APCS,APOA4,APOB,APOE,APOH,APP,AQP1,AQP12A/AQP12B,AR,ARG1,ARHGAP33,ARIH2,ASNS,ATP1B1,ATP4A,BANK1,BAX,BCL2,BCL2L1,BCL2L11,BCL3,BCL6,BHLHE40,BIN3,BIRC3,BIRC5,BLM,BMI1,C1GALT1,C1QTNF6,C4A/C4B,CA4,CA9,CALCRL,CALR,CA…	442	High
Neurological Disease,Organismal Injury and Abnormalities	Early-onset neurological disorder	6.59e-16	Increased	3.412	AARS1,ABCA7,ABCB7,ABL1,ACER3,ACHE,ADARB1,AIFM1,ALB,ALKBH1,ALOX5,ALS2,ANGPT1,ANK3,ANOS1,AP3B2,APOA4,APOB,APOC1,APOE,APP,AR,ARF1,ARHGAP35,ARHGEF15,ARHGEF2,ARID1B,ARV1,ASNS,ASPA,BBS2,BCAP31,BCL2L1,BIRC5,BMP7,BRCA2,C2CD3,CA4,CA9,CALR,CASK,CCDC22,CCN2,CCND2,CDC40,CDH23,CDK10,CEP104,CEP120,CEP55,CH25H,CHD4,CHMP1A,CILK1,CKAP2L,CNOT1,CNPY3,COL18A1,COL1A1,COL2A1,CPSF3,CSNK2B,CSPP1,CSTB,CUL4B,CYFIP2,CYP27A…	297	High
Inflammatory Response,Organismal Injury and Abnormalities	Inflammation of organ	5.59e-21	Increased	3.501	ABCA1,ABCC2,ABCC4,ABCG1,ABCG2,ABCG5,ABL1,ACKR4,ACO2,ACOT1,ACOX1,ADAM17,ADAM9,ADAMTS12,ADAMTS18,ADIPOQ,ADK,ADORA2A,AGTR2,AHR,AHSA1,AKAP12,AKR1D1,AKT1,ALB,ALCAM,ALDH5A1,ALOX5,ALPL,AMBP,ANGPT1,ANO1,APCS,APOA4,APOB,APOE,APOH,APP,APPL1,AQP1,AQP12A/AQP12B,AR,ARCN1,ARFGAP3,ARG1,ARHGAP32,ARHGAP33,ARIH2,ASNS,ATP1B1,ATP4A,BANK1,BAX,BCL2,BCL2L1,BCL2L11,BCL2L14,BCL3,BCL6,BHLHE40,BIN3,BIRC3,BIRC5,BLM,BLMH,BMI…	526	High
Developmental Disorder,Neurological Disease,Organismal Injury and Abnormalities	Congenital neurological disorder	3.56e-18	Increased	3.505	AAAS,ABCA7,ABCB7,ADARB1,ADCY6,AGRN,AIFM1,ALB,ALG2,ALKBH1,ALOX5,ANGPT1,ANOS1,ANTXR1,APOA4,APOB,APOC1,APOE,APP,AR,ARF1,ARG1,ARHGAP35,ARHGEF2,ARID1B,ASCC1,ASL,ASNS,ASPA,AXIN2,BBS2,BCAP31,BCL2L1,BICD2,BMP7,BRCA2,C1QTNF5,C2CD3,CA4,CALR,CASK,CBS/LOC102724560,CCDC22,CCDC47,CCN2,CCND2,CDC40,CDC42,CDH23,CDK10,CEP104,CEP120,CEP55,CH25H,CHD4,CHMP1A,CILK1,CKAP2L,CLN3,CLN5,CLN6,CLTC,CLU,CNOT1,COL18A1,COL1A1,C…	338	High
Developmental Disorder,Hereditary Disorder,Organismal Injury and Abnormalities	Familial congenital malformation	7.40e-25	Increased	4.111	AAAS,ABCC2,ABCC3,ABCD3,ABCG1,ABL1,ACOX1,ACTN2,ACVR1,ACVR2B,ADAMTS18,ADAMTS2,ADAMTSL4,ADARB1,ADCY6,AEBP1,AGK,AGPAT3,AGRN,AGTR2,AHR,AIFM1,AIP,AKAP9,ALB,ALG1,ALG2,ALOX12B,ALPL,ANGPT1,ANKH,ANKLE2,ANTXR1,AP1S1,AP3B1,AP3D1,APOE,APP,AR,ARCN1,ARF1,ARHGAP29,ARHGEF2,ARID1B,ASCC1,ASL,ASPA,ASPH,ASPM,ATP1B1,ATR,AVPR2,AZGP1,BACH1,BAX,BBS2,BCAP31,BCL2,BCL2L1,BCL6,BICD2,BIRC5,BLM,BLOC1S6,BMP1,BMP7,BMPR1B,BNIP1,B…	578	High
Developmental Disorder,Organismal Injury and Abnormalities	Growth Failure	2.12e-19	Increased	4.483	ABCA1,ABCA2,ACACA,AEBP1,AGK,AHR,ALKBH1,ANTXR1,AP1M2,AQP1,ARID1B,ARID3B,AURKA,BAP1,BCAR1,BCAS3,BCL2,BCL6,BLM,BMP7,BNIP3L,BRCA2,CANT1,CBS/LOC102724560,CCNC,CDK10,CDKN1C,CDT1,CISD2,CKB,CLCN3,CLDN7,CNPY3,COMMD1,COPS3,COPS8,CREB3L1,CSNK2B,CTSK,CTSV,CUL4B,CYP27B1,CYP7A1,DAD1,DDR1,DERL1,DHCR7,DIO2,DLL4,DNAJC5,DNMT3A,DONSON,E2F4,E2F8,EDNRB,EFTUD2,EGFR,EHHADH,EHMT1,EHMT2,EIF4G2,ERCC1,ESPL1,ETHE1,ETS1,EZH2…	248	High
Developmental Disorder,Organismal Injury and Abnormalities	Growth failure or short stature	6.72e-24	Increased	4.681	ABCA1,ABCA2,ACACA,AEBP1,AGK,AHR,AIFM1,ALKBH1,ANKH,ANTXR1,AP1M2,AQP1,ARCN1,ARID1B,ARID3B,ATR,AURKA,BAP1,BCAR1,BCAS3,BCL2,BCL2L1,BCL6,BLM,BMP7,BMPR1B,BNIP1,BNIP3L,BPNT2,BRCA2,C2CD3,CANT1,CBS/LOC102724560,CCN2,CCNC,CDK10,CDKN1C,CDT1,CENPT,CEP120,CISD2,CKB,CLASP1,CLCN3,CLDN7,CNPY3,COL1A1,COL2A1,COMMD1,COPS3,COPS8,CREB3L1,CSNK2B,CTSK,CTSV,CUL4B,CYP27B1,CYP7A1,DAD1,DDR1,DERL1,DHCR7,DIO2,DLL4,DNAJC5,DNM…	306	High
Organismal Injury and Abnormalities,Organismal Survival	Organismal death	3.22e-62	Increased	6.194	ABCA1,ABCA2,ABCB7,ABCC1,ABCC4,ABCG1,ABL1,ABR,ABRAXAS1,ACACA,ACHE,ACLY,ACTL6A,ACVR1,ACVR2B,ADAM17,ADAM28,ADAM9,ADAMTS9,ADARB1,ADD1,ADGRL2,ADGRV1,ADIPOQ,ADK,ADORA2A,AEBP1,AFMID,AGA,AGL,AGRN,AGTR2,AHR,AHSG,AIFM1,AIP,AKAP10,AKAP12,AKAP9,AKIRIN2,AKT1,ALDH5A1,ALG2,ALOX12B,ALOX5,ALPL,AMBP,ANAPC2,ANGPT1,ANGPTL3,ANGPTL4,ANK3,ANKH,ANO1,ANTXR2,AP1M1,AP1M2,AP2M1,APLNR,APLP1,APOB,APOC1,APOE,APOH,APP,AQP1,AR,A…	1050	High
Organismal Development	Morphology of body cavity	2.66e-40		NA	ABCA1,ABCA7,ABCC1,ABCC2,ABCC4,ABCD3,ABCG1,ABCG2,ABL1,ACACB,ACOX1,ACTN2,ACVR1C,ACVR2B,ADAM17,ADAM9,ADAMTS18,ADAMTS2,ADAMTS9,ADCY6,ADGRE5,ADGRL2,ADIPOQ,ADIPOR1,ADK,ADORA2A,AEBP1,AGA,AGK,AGL,AGTR2,AHR,AIFM1,AIP,AKAP1,AKAP12,AKAP9,AKR1B1,AKT1,ALB,ALOX5,ALPK1,ALPL,AMBP,ANGPT1,ANGPTL3,ANGPTL4,ANK3,ANO1,ANTXR1,ANTXR2,AP1M2,APCS,APLNR,APOB,APOE,APP,AQP1,AQP12A/AQP12B,AR,ARF6,ARG1,ARG2,ARHGAP35,ARHGEF12,A…	671	neutral
Organismal Development	Abnormal morphology of body cavity	9.82e-35		NA	ABCA1,ABCA7,ABCC1,ABCC4,ABCD3,ABCG2,ABL1,ACACB,ACOX1,ACTN2,ACVR2B,ADAM17,ADAM9,ADAMTS18,ADAMTS2,ADAMTS9,ADCY6,ADGRL2,ADIPOQ,ADK,ADORA2A,AEBP1,AGA,AGK,AGL,AGTR2,AHR,AIFM1,AKAP1,AKAP12,AKAP9,AKR1B1,AKT1,ALOX5,ALPK1,ALPL,AMBP,ANGPT1,ANGPTL4,ANK3,ANTXR1,ANTXR2,AP1M2,APCS,APLNR,APOE,AQP12A/AQP12B,AR,ARF6,ARG1,ARHGAP35,ARHGEF12,ARID3A,ARID3B,ATF6,ATP2A2,ATP2A3,ATP4A,AZGP1,BANK1,BAX,BCAR1,BCAS3,BCL11A,B…	584	neutral
Hereditary Disorder,Neurological Disease,Organismal Injury and Abnormalities	Autosomal recessive neurological disorder	2.83e-26		NA	AAAS,AARS1,ABCA2,ACBD5,ACER3,ACO2,ACOX1,ADARB1,ADAT3,ADCY6,ADD3,ADGRV1,ADK,AGRN,AHSG,ALG2,ALOX12B,ALS2,ANK3,ANTXR1,AP3B2,APOE,APP,ARG1,ARHGEF2,ARNT2,ARV1,ASCC1,ASNS,ASPA,ATAD1,B4GALNT1,BBS2,BCL11A,BCL2L1,BRCA2,C1QTNF5,C2CD3,CALR,CANX,CAPN1,CASK,CASP2,CCDC47,CCDC88A,CCNA2,CDH23,CDK10,CEBPB,CEP104,CEP120,CEP55,CHMP1A,CHP1,CILK1,CISD2,CKAP2L,CLIC5,CLN3,CLN5,CLN6,CLU,CNKSR1,CNOT1,CNP,CNPY3,COG6,COL15…	339	neutral
Organismal Development,Organismal Injury and Abnormalities	Abnormal morphology of thoracic cavity	2.23e-22		NA	ABCA1,ABCC1,ABCC4,ABL1,ACACB,ACTN2,ACVR2B,ADAM17,ADAM9,ADAMTS18,ADAMTS2,ADAMTS9,ADCY6,ADGRL2,ADIPOQ,ADK,ADORA2A,AGTR2,AHR,AIFM1,AKAP1,AKAP12,AKAP9,AKT1,ALPL,ANGPT1,ANK3,APLNR,APOE,AR,ARHGEF12,ARID3A,ARID3B,ATF6,ATP2A2,ATP2A3,BCAR1,BCAS3,BCL11A,BCL2,BCL2L1,BCL6,BIRC3,BIRC5,BTC,CABIN1,CACNA2D1,CALCRL,CALR,CAMK2D,CAPN2,CAPNS1,CAST,CCN2,CCNB2,CCND2,CD4,CDK10,CDK4,CDK6,CFC1/CFC1B,CIAPIN1,CISD2,CLEC4E,…	350	neutral
Digestive System Development and Function	Morphology of digestive system	1.11e-21		NA	ABCC2,ABCC4,ABCD3,ABCG2,ABL1,ACOX1,ACVR1C,ACVR2B,ADAM17,ADAMTS2,ADGRE5,ADIPOQ,ADIPOR1,AEBP1,AGL,AGTR2,AHR,AIP,AKT1,ALPL,ANGPTL3,ANGPTL4,ANKH,ANTXR1,AP1M2,APLNR,APOE,APP,AQP12A/AQP12B,ARF6,ARG1,ATP4A,AXIN2,BAX,BBS2,BCAR1,BCL2,BCL3,BIN3,BMP1,BMP7,BPNT1,BUB1,C4A/C4B,C8orf44-SGK3/SGK3,CA9,CBS/LOC102724560,CCBE1,CCDC3,CCND2,CD55,CDK1,CDK10,CDK4,CFC1/CFC1B,CIAPIN1,CLCN3,CLDN18,CLN3,CNOT3,COL19A1,Crb3,C…	301	neutral
Organismal Development,Organismal Injury and Abnormalities	Abnormal morphology of abdomen	2.88e-21		NA	ABCA1,ABCA7,ABCC4,ABCD3,ABCG2,ABL1,ACOX1,ACVR2B,ADAM17,ADIPOQ,AEBP1,AGA,AGK,AGL,AGTR2,AHR,AKAP12,AKR1B1,AKT1,ALOX5,ALPK1,ALPL,AMBP,ANGPTL4,ANTXR1,ANTXR2,AP1M2,APCS,APOE,AQP12A/AQP12B,AR,ARF6,ARG1,ARHGAP35,ATP4A,AZGP1,BANK1,BAX,BCAR1,BCL2,BCL2L11,BCL3,BCL6,BHLHE40,BIN3,BMP1,BMP7,BMPR1B,BNIP3L,BPNT1,BRCA2,C1GALT1,C4A/C4B,CA9,CABLES1,CACNA2D1,CALR,CANT1,CASP2,CAT,CBS/LOC102724560,CCBE1,CCL25,CD55,CD…	371	neutral
Skeletal and Muscular System Development and Function	Morphology of muscle	1.89e-20		NA	ABL1,ACVR2B,ADAM17,ADCY6,ADIPOQ,ADK,ADORA2A,AGTR2,AHR,AKAP1,AKT1,ALPL,ALS2,ANGPTL2,ANO1,APOE,APP,AR,ARID3A,ATP2A2,ATP6V0C,AZGP1,BACH1,BAX,BCAR1,BCL2,BCL2L1,BCL3,CABIN1,CALCRL,CALR,CAMK2D,CAPNS1,CAST,CAT,CCN2,CD55,CDK10,CDK4,CEBPB,CHRNG,CISD2,CLU,COL14A1,COL15A1,COL19A1,COL6A1,CRK,CRYAB,CTSV,CYP1B1,DAG1,DCN,DEPDC5,DGAT1,DGKZ,DHTKD1,DLG1,DMD,DMPK,DNAJC5,DNASE2,EDNRA,EFEMP1,EGFR,EIF2B5,EMD,ENPP1,EPO…	227	neutral
Cell Cycle	Arrest in interphase	2.62e-20		NA	ABL1,ACTL6A,ADGRL2,ADIPOQ,AGK,AHR,AKAP12,AKT1,AR,ARG1,ARHGAP11A,ATR,AURKA,BCL2,BCL2L1,BHLHE40,BIRC5,BLM,BMI1,BMP7,BOP1,BTG3,CAMKK2,CARM1,CAT,CBX1,CCNA2,CCNB1,CCND2,CDC42,CDCA2,CDK1,CDK4,CDKN1C,CEBPB,CELF2,CHAF1A,CHKA,CIRBP,CKS1B,CNOT7,CSNK2A1,CSNK2B,CYP1B1,DAB2IP,DCAF1,DCN,DDX24,DEGS1,DGKZ,DLL1,DNMT1,DUSP4,DYRK1B,E2F1,E2F4,E2F8,EGFR,EHMT2,EIF2AK2,EME1,EP400,EPOR,ERBB2,ERCC1,EZH2,FAAP20,FASN,FEN1,…	204	neutral
Organismal Injury and Abnormalities,Reproductive System Disease	Benign pelvic disease	7.39e-20		NA	ABCG1,ADARB1,ADGRE5,ADIPOQ,AGRN,AHR,AKT1,ALKBH1,ANGPT1,ANK3,ANKLE2,AP1M1,APLP1,APOE,AR,ARF1,ARHGAP17,ARIH2,ARSH,ATP1B1,ATRNL1,AURKB,BAX,BCL2,BCL2L1,BCL6,BIRC5,BPHL,BRCA2,BUB1B,BYSL,C1orf115,C9orf78,CABLES1,CALCRL,CAVIN2,CCL19,CCN2,CCNA2,CCNK,CDH23,CDK1,CEBPB,CEMIP,CETN2,CHD6,CHRDL2,CNNM3,CNP,COBLL1,COL14A1,COL15A1,COL18A1,COL1A1,COL1A2,COL2A1,COL6A1,COL6A2,COL6A3,CTCF,CTSC,CUL4B,CYP1B1,DCAF11,DCN…	318	neutral
Cardiovascular System Development and Function	Morphology of cardiovascular system	1.78e-19		NA	ABCA1,ABCC1,ABCC4,ABL1,ACACB,ACTN2,ADAM17,ADAM9,ADAMTS2,ADAMTS9,ADCY6,ADGRL2,ADIPOQ,ADK,ADORA2A,AGTR2,AHR,AIFM1,AKAP1,AKAP12,AKAP9,AKT1,ANGPT1,ANK3,APLNR,APOB,APOE,APP,AR,ARG2,ARHGEF12,ARHGEF26,ARID3A,ARID3B,ATF6,ATP2A2,ATP2A3,ATP4A,BACH1,BCAR1,BCAS3,BCL2,BCL2L1,BCL6,BIRC3,BIRC5,BMP1,BTC,C1GALT1,CABIN1,CACNA2D1,CALCRL,CALR,CAMK2D,CAPN1,CAPN2,CAPNS1,CAST,CAT,CBS/LOC102724560,CCN2,CCNA2,CCND2,CDK10…	350	neutral
Cardiovascular Disease,Cardiovascular System Development and Function,Organismal Injury and Abnormalities	Abnormal morphology of cardiovascular system	5.00e-19		NA	ABCA1,ABCC1,ABCC4,ABL1,ACACB,ACTN2,ADAM17,ADAM9,ADAMTS2,ADAMTS9,ADCY6,ADGRL2,ADIPOQ,ADK,ADORA2A,AGTR2,AHR,AIFM1,AKAP1,AKAP12,AKAP9,AKT1,ANGPT1,ANK3,APLNR,APOE,AR,ARHGEF12,ARHGEF26,ARID3A,ARID3B,ATF6,ATP2A2,ATP2A3,ATP4A,BACH1,BCAR1,BCAS3,BCL2,BCL2L1,BCL6,BIRC3,BIRC5,BMP1,BTC,C1GALT1,CABIN1,CACNA2D1,CALCRL,CALR,CAMK2D,CAPN2,CAPNS1,CAST,CBS/LOC102724560,CCN2,CCND2,CDK10,CDK4,CDK6,CFC1/CFC1B,CIAPIN1,…	318	neutral
Developmental Disorder,Organismal Injury and Abnormalities	Autism spectrum disorder or intellectual disability	1.66e-17		NA	AARS1,ABCA2,ACACB,ACHE,ACP6,ADARB1,ADAT3,ADGRL2,ADK,ADSS1,AGA,AHSG,AKT1,ALDH4A1,ALDH5A1,ALG3,ANK1,ANK3,ANKH,AP2M1,AP3B1,AP3B2,APOB,APP,ARG1,ARHGEF26,ARID1B,ASPA,ASPM,AVPR2,BCAP31,BCAS3,BCKDK,BCL11A,BCL2,BCL9,BRCA2,BTD,C4A/C4B,CACNA2D1,CAPZA2,CASK,CASP2,CBS/LOC102724560,CCDC22,CCL25,CCN2,CCNA2,CCNK,CDC42,CDK10,CDK16,CDK8,CERT1,CHD4,CHMP1A,CIT,CKAP2L,CLN3,CLTC,CNKSR1,CNKSR2,CNOT1,CNOT3,CNP,CNTN4,CO…	320	neutral
Cardiovascular Disease,Cardiovascular System Development and Function,Organ Morphology,Organismal Development,Organismal Injury and Abnormalities	Abnormal morphology of heart	1.76e-17		NA	ABCA1,ABCC1,ABCC4,ABL1,ACACB,ACTN2,ADAM17,ADAM9,ADAMTS2,ADAMTS9,ADCY6,ADGRL2,ADIPOQ,ADK,ADORA2A,AGTR2,AHR,AIFM1,AKAP1,AKAP12,AKAP9,AKT1,ANGPT1,ANK3,APLNR,APOE,AR,ARHGEF12,ARID3A,ARID3B,ATF6,ATP2A2,ATP2A3,BCAR1,BCAS3,BCL2,BCL2L1,BCL6,BIRC3,BIRC5,BTC,CABIN1,CACNA2D1,CALCRL,CALR,CAMK2D,CAPN2,CAPNS1,CAST,CCN2,CCND2,CDK10,CDK4,CDK6,CIAPIN1,CISD2,CLEC4E,CLU,CNOT3,COL18A1,COL2A1,CPT1A,CPT2,CRK,CRYAB,CSN…	277	neutral
Digestive System Development and Function,Gastrointestinal Disease,Organismal Injury and Abnormalities	Abnormal morphology of digestive system	5.04e-17		NA	ABCC4,ABCD3,ABCG2,ABL1,ACVR2B,ADAM17,ADAMTS2,ADIPOQ,AEBP1,AGL,AGTR2,AHR,AKT1,ALPL,ANGPTL4,ANKH,ANTXR1,AP1M2,APOE,AQP12A/AQP12B,ARF6,ARG1,ATP4A,AXIN2,BCAR1,BCL2,BCL3,BIN3,BMP1,BMP7,BPNT1,C4A/C4B,CA9,CBS/LOC102724560,CCBE1,CDK10,CDK4,CFC1/CFC1B,CIAPIN1,CLCN3,CLDN18,CLN3,CNOT3,COL19A1,Crb3,CRBN,CSNK2A1,CTBS,CTSK,CYB5R4,CYLD,CYP1A1,CYP27A1,CYP51A1,CYP7A1,DCN,DEPDC5,DHTKD1,DLG1,DNAJC3,DNMT1,DOCK2,E2F1…	228	neutral
Organismal Injury and Abnormalities	Visceromegaly	7.34e-17		NA	ABCA1,ABCA7,ABCC1,ABCC4,ABCD3,ABL1,ACTN2,ADAM17,ADAMTS2,ADCY6,ADIPOQ,ADK,ADORA2A,AGK,AGL,AGTR2,AHR,AIFM1,AKAP1,AKAP12,AKAP9,AKT1,ALPK1,ANGPT1,ANK3,APLNR,APOE,AR,ARG1,ATF6,ATP2A2,ATP2A3,AZGP1,BAX,BCL2,BCL2L1,BCL2L11,BCL3,BIN3,BIRC5,BNIP3L,BPNT1,C4A/C4B,CABIN1,CACNA2D1,CALR,CAMK2D,CAPNS1,CAST,CAT,CBS/LOC102724560,CCN2,CDK6,CEBPB,CNOT3,CPT1A,CPT2,CRK,CRYAB,CSNK2A1,CTSC,CTSV,CYLD,CYP1A1,CYP27A1,CYP2J…	293	neutral
Cardiovascular System Development and Function,Organ Morphology,Organismal Development	Morphology of heart	9.35e-17		NA	ABCA1,ABCC1,ABCC4,ABL1,ACACB,ACTN2,ADAM17,ADAM9,ADAMTS2,ADAMTS9,ADCY6,ADGRL2,ADIPOQ,ADK,ADORA2A,AGTR2,AHR,AIFM1,AKAP1,AKAP12,AKAP9,AKT1,ANGPT1,ANK3,APLNR,APOB,APOE,AR,ARG2,ARHGEF12,ARID3A,ARID3B,ATF6,ATP2A2,ATP2A3,BCAR1,BCAS3,BCL2,BCL2L1,BCL6,BIRC3,BIRC5,BTC,CABIN1,CACNA2D1,CALCRL,CALR,CAMK2D,CAPN2,CAPNS1,CAST,CCN2,CCNA2,CCND2,CDK10,CDK4,CDK6,CIAPIN1,CISD2,CLEC4E,CLU,CNOT3,COL18A1,COL2A1,CPT1A,CP…	293	neutral
Organismal Development	Morphology of head	1.17e-16		NA	ABL1,ABR,ACHE,ACSS2,ADAM17,ADAM9,ADAMTS2,ADAMTS9,ADGRV1,ADIPOQ,ADIPOR1,ADORA2A,AGA,AGPAT3,AGTR2,AHR,AIFM1,AKAP12,AKT1,ALKBH1,ALOX5AP,ALPL,ALS2,ANGPT1,ANK3,ANKH,ANTXR1,APOB,APOE,APP,AQP1,ARHGAP29,ARHGAP35,ARID3B,ARNT2,ASPA,ASPH,ASPM,ATF6,AXIN2,B4GALNT1,B4GALT2,BAX,BBS2,BCAS3,BCL2,BCL2L11,BICD2,BIN3,BLM,BMP1,BMP7,BMPR1B,BPNT2,BRIP1,BTBD9,C2CD3,CASP6,CAT,CBS/LOC102724560,CCN2,CCND2,CCNK,CDC14B,CDH23…	395	neutral
Developmental Disorder,Neurological Disease,Organismal Injury and Abnormalities	Mental retardation	3.77e-16		NA	AARS1,ABCA2,ACP6,ADARB1,ADAT3,ADK,ADSS1,AGA,AHSG,AKT1,ALDH4A1,ALDH5A1,ALG3,ANK3,ANKH,AP2M1,AP3B1,APOB,APP,ARG1,ARHGEF26,ARID1B,ASPA,ASPM,BCAP31,BCKDK,BCL11A,BCL2,BCL9,BRCA2,BTD,CAPZA2,CASK,CASP2,CBS/LOC102724560,CCDC22,CCN2,CCNA2,CCNK,CDC42,CDK10,CDK16,CDK8,CERT1,CHD4,CHMP1A,CIT,CKAP2L,CLN3,CLTC,CNKSR1,CNKSR2,CNOT1,CNOT3,CNP,COG6,COL18A1,COL1A1,COL6A3,COPB1,CRBN,CSNK2A1,CSNK2B,CTCF,CUL4B,CYB5R3,C…	268	neutral
Developmental Disorder,Organismal Injury and Abnormalities	Autism or intellectual disability	5.03e-16		NA	AARS1,ABCA2,ACHE,ACP6,ADARB1,ADAT3,ADK,ADSS1,AGA,AHSG,AKT1,ALDH4A1,ALDH5A1,ALG3,ANK3,ANKH,AP2M1,AP3B1,APOB,APP,ARG1,ARHGEF26,ARID1B,ASPA,ASPM,AVPR2,BCAP31,BCKDK,BCL11A,BCL2,BCL9,BRCA2,BTD,C4A/C4B,CAPZA2,CASK,CASP2,CBS/LOC102724560,CCDC22,CCN2,CCNA2,CCNK,CDC42,CDK10,CDK16,CDK8,CERT1,CHD4,CHMP1A,CIT,CKAP2L,CLN3,CLTC,CNKSR1,CNKSR2,CNOT1,CNOT3,CNP,CNTN4,COG6,COL18A1,COL1A1,COL6A3,COPB1,CRBN,CSMD1,CSN…	280	neutral
Organismal Development,Organismal Injury and Abnormalities	Abnormal morphology of head	1.80e-15		NA	ABL1,ABR,ACHE,ACSS2,ADAM17,ADAM9,ADAMTS2,ADAMTS9,ADGRV1,ADIPOQ,ADORA2A,AGA,AGTR2,AHR,AKAP12,AKT1,ALKBH1,ALPL,ALS2,ANGPT1,ANK3,ANKH,ANTXR1,APOB,APOE,APP,ARHGAP29,ARHGAP35,ARID3B,ARNT2,ASPA,ASPH,ASPM,ATF6,AXIN2,B4GALNT1,B4GALT2,BAX,BBS2,BCAS3,BCL2,BCL2L11,BICD2,BIN3,BLM,BMP1,BMP7,BMPR1B,BPNT2,BRIP1,BTBD9,C2CD3,CASP6,CAT,CBS/LOC102724560,CCN2,CCND2,CCNK,CDC14B,CDH23,CDK10,CDK4,CEBPB,CETN2,CHL1,CISD2…	351	neutral
Nervous System Development and Function	Morphology of nervous system	3.54e-15		NA	ABCA2,ABL1,ABR,ACHE,ADAM9,ADIPOQ,AGA,AGRN,AGTR2,AHR,AIFM1,AKAP12,AKT1,ALPL,ALS2,ANGPT1,ANK3,AP3D1,APOB,APOE,APP,AR,ARF6,ARHGAP35,ARID1B,ARNT2,ASPA,ASPM,ATF6,B4GALNT1,B4GALT2,BAX,BBS2,BCL2,BCL2L1,BCL2L11,BICD2,BMPR1B,BRCA2,BTBD9,CAMKK2,CANX,CAPRIN1,CASP2,CASP6,CAST,CAT,CBS/LOC102724560,CCDC88A,CCL11,CCND2,CD200,CDC42,CDH23,CEBPB,CEP55,CETN2,CHL1,CHMP4B,CHRNG,CISD2,CKB,CLASP2,CLCN3,CLDN19,CLN3,CLN5…	372	neutral
Hematological System Development and Function,Lymphoid Tissue Structure and Development,Tissue Morphology	Morphology of lymphoid tissue	1.61e-14		NA	ABCA1,ABCA7,ABCC4,ABCG1,ABL1,ACVR2B,ADAM17,AGK,AHR,AKT1,ALOX5,ALPK1,ALPL,ANGPT1,ANGPTL4,APCS,APOE,ARG1,ATP2B4,AURKA,AZGP1,B4GALNT1,BANK1,BAX,BCL11A,BCL2,BCL2L1,BCL2L11,BCL3,BCL6,BHLHE40,BIN3,BNIP3L,C4A/C4B,CALCRL,CALR,CARM1,CCL25,CCNB2,CD200,CD4,CD55,CD74,CDK10,CDK6,CEBPB,CFC1/CFC1B,CKS1B,CTSK,CYLD,CYP1A1,CYP27B1,CYP51A1,DAD1,DBNL,DCK,DCN,DFFB,DLL4,DNASE2,DOCK11,DOCK2,DOHH,DOK1,DUSP22,E2F1,EDNRB,…	209	neutral

## Sheet: b) Lyndon-Functional-Terms-Sort
Diseases or Functions Annotation	p-value	Predicted Activation State	Activation z-score	Molecules	# Molecules	Group
Size of body	2.75e-17	Decreased	-5.584	AAAS,ABCA1,ABCA2,ABL1,ACACB,ACHE,ACOX1,ADAM17,ADAMTS18,ADD1,ADGRG7,ADIPOQ,AEBP1,AGTR2,AHR,AKT1,ALDH5A1,ALPL,ANGPTL2,ANGPTL3,ANGPTL4,ANO1,AP1M2,APLNR,APLP1,APOB,APOE,APP,AQP1,AR,ARHGAP35,ARID3A,ARIH2,ASPA,ATAD1,ATP2A2,AVPR2,BAMBI,BAX,BBS2,BCL2,BCL2L11,BCL6,BICD2,BLMH,BMP7,BNIP3L,BPNT2,BRCA2,BTC,CA4,CANT1,CANX,CASP6,CBS/LOC102724560,CCNB2,CCNY,CD74,CDK4,CDK6,CEBPB,CETN2,CHTF18,CISD2,CKB,CKS1B,CLCN3…	317	Low
Vasculogenesis	2.24e-20	Decreased	-4.176	ABL1,ACVR1,ACVR2B,ADAM17,ADAM9,ADAMTS2,ADCY6,ADIPOQ,ADORA2A,AGTR2,AGTRAP,AHR,AK4,AKAP1,AKR1B1,AKT1,ALCAM,ALOX5,ALOX5AP,ANGPT1,ANGPTL1,ANGPTL2,ANGPTL3,ANGPTL4,ANPEP,ANTXR2,APLNR,APOB,APOE,APOH,APP,AR,ARG1,ARHGEF15,ARHGEF26,ATOH8,ATP1B3,ATP2A2,ATP5IF1,BCAS3,BCL2,BIRC5,BMP7,BTC,C1GALT1,CALCRL,CALR,CAMK2D,CAPN1,CAPNS1,CASP10,CAT,CAVIN2,CBS/LOC102724560,CCDC88A,CCL11,CCN2,CD276,CD82,CDC42,CDK4,CDK6,CD…	330	Low
Angiogenesis	1.08e-20	Decreased	-4.041	ABL1,ACVR1,ACVR2B,ADAM17,ADAM9,ADAMTS12,ADAMTS2,ADAMTS9,ADCY6,ADD1,ADIPOQ,ADORA2A,AGTR2,AGTRAP,AHR,AK4,AKAP1,AKR1B1,AKT1,ALCAM,ALOX5,ALOX5AP,ANGPT1,ANGPTL1,ANGPTL2,ANGPTL3,ANGPTL4,ANPEP,ANTXR1,ANTXR2,APLNR,APOB,APOE,APOH,APP,AQP1,AR,ARG1,ARHGEF15,ARHGEF26,ASPH,ATOH8,ATP1B3,ATP2A2,ATP2B4,ATP5IF1,BCAS3,BCL2,BIRC5,BMP7,BTC,C1GALT1,CALCRL,CALR,CAMK2D,CAPN1,CAPNS1,CASP10,CAT,CAVIN2,CBS/LOC102724560,CC…	388	Low
Development of vasculature	4.40e-21	Decreased	-3.979	ABL1,ACVR1,ACVR2B,ADAM17,ADAM9,ADAMTS12,ADAMTS2,ADAMTS9,ADCY6,ADD1,ADIPOQ,ADORA2A,AGTR2,AGTRAP,AHR,AK4,AKAP1,AKR1B1,AKT1,ALCAM,ALOX5,ALOX5AP,ANGPT1,ANGPTL1,ANGPTL2,ANGPTL3,ANGPTL4,ANPEP,ANTXR1,ANTXR2,APLNR,APOB,APOE,APOH,APP,AQP1,AR,ARG1,ARHGEF12,ARHGEF15,ARHGEF26,ARID3B,ASPH,ATOH8,ATP1B3,ATP2A2,ATP2B4,ATP4A,ATP5IF1,BACH1,BCAS3,BCL2,BIRC5,BMP1,BMP7,BTC,C1GALT1,CALCRL,CALR,CAMK2D,CAPN1,CAPN2,CAPNS…	427	Low
Development of body trunk	3.86e-19	Decreased	-3.617	AACS,ABCA1,ABL1,ACTN2,ACVR1,ACVR2B,ADAM17,ADAMTS18,ADAMTS2,ADGRL2,ADIPOQ,ADRM1,AEBP1,AFAP1,AGRN,AGTR2,AHR,AKAP12,AKAP9,AKR1B1,AKT1,ALB,ANGPT1,ANPEP,AP3B1,APLNR,APOE,AQP1,AR,ARF6,ARHGAP35,ARID3B,ASL,ATP2A2,AXIN1,BAX,BCAR1,BCL2,BCL2L1,BCL2L11,BCL3,BIRC5,BMP7,BRCA2,BTC,C1GALT1,C1QTNF1,C2CD3,CALCRL,CALR,CAMK2D,CAPNS1,CARMIL2,CASP10,CAT,CBS/LOC102724560,CCBE1,CCL11,CCL19,CCN2,CCNA2,CCNB1,CCNB2,CCND2,C…	449	Low
Quantity of cells	1.08e-27	Decreased	-3.588	ABCA1,ABCG1,ABCG2,ABL1,ACACA,ACHE,ACKR4,ACVR1C,ADAM17,ADAM28,ADAM9,ADAMTS12,ADAMTS18,ADD1,ADD3,ADGRE5,ADIPOQ,ADORA2A,AGA,AGK,AGRN,AGTR2,AGTRAP,AHR,AIFM1,AKIRIN2,AKR1A1,AKT1,ALCAM,ALKBH1,ALOX5,ALPL,ALS2,AMBP,ANGPT1,ANGPTL2,ANK3,ANPEP,ANTXR2,AP3B1,APCS,APLP1,APOA4,APOB,APOE,APP,AQP1,AR,ARF1,ARF6,ARG1,ARHGEF5,ARID1B,ARID3A,ARNTL2,ASPA,ATP4A,AURKA,B4GALNT1,B4GALT2,BANK1,BAP1,BATF3,BAX,BBS2,BCAR1,BCL1…	714	Low
Fatty acid metabolism	1.52e-21	Decreased	-3.482	AACS,ABCA1,ABCA2,ABCA7,ABCC1,ABCC2,ABCC3,ABCC4,ABCD3,ABCG1,ABCG2,ABCG5,ACACA,ACACB,ACADS,ACBD3,ACLY,ACOT1,ACOT2,ACOX1,ACSS2,ADIPOQ,ADORA2A,AEBP1,AKR1B1,ALB,ALDH5A1,ALOX12B,ALOX5,ALOX5AP,ANGPTL3,ANGPTL4,ANXA6,APCS,APOA4,APOB,APOC1,APOE,APOH,APP,AQP9,ARHGEF12,ARV1,ATP10D,ATP11B,Atp8b5,B3GALT1,B4GALNT1,B4GALT6,BTC,CANX,CBR1,CBR4,CCL11,CD4,CD74,CD82,CDC42,CEBPB,CERT1,CHKA,CLN3,CLU,CPT1A,CPT1B,CPT2,CR…	251	Low
Transport of molecule	1.05e-24	Decreased	-3.438	AAAS,ABCA1,ABCA2,ABCA7,ABCB7,ABCC1,ABCC2,ABCC3,ABCC4,ABCD3,ABCG1,ABCG2,ABCG5,ACACA,ACACB,ACADS,ACBD3,ACHE,ACLY,ACTN2,ADAM9,ADGRL2,ADIPOQ,ADORA2A,AEBP1,AGK,AGTR2,AGXT,AIP,AKIRIN2,AKT1,ALB,ALKBH5,ALOX5,ANGPT1,ANGPTL3,ANK1,ANK3,ANKH,ANKRD9,ANO1,ANO4,ANO5,ANXA6,AP1M1,AP1M2,AP1S1,AP2M1,AP3B1,AP3B2,AP3D1,AP3S1,APCS,APOA4,APOB,APOC1,APOE,APOH,APP,APPL1,APPL2,AQP1,AQP10,AQP9,ARCN1,ARF1,ARF5,ARF6,ARFGAP1,…	591	Low
Development of head	2.10e-17	Decreased	-3.4	ABL1,ABR,ACVR1,ACVR2B,ADAM17,ADAM9,ADAMTS18,ADAMTS9,ADGRV1,ADIPOR1,ADORA2A,AGPAT3,AGTR2,AHR,AIFM1,AKT1,ALG2,ALKBH1,ALPL,ANGPT1,ANGPTL3,ANGPTL4,ANK3,ANTXR1,APLP1,APOB,APOE,APP,APPL2,AQP1,ARHGAP35,ARHGEF12,ARNT2,ASPA,ASPH,ASPM,ATF6,ATP1B1,AXIN1,AXIN2,B4GALT2,BAX,BBS2,BCL2,BCL2L1,BCL2L11,BCL9,BICD2,BIN3,BMP7,BMPR1B,BRCA2,BTC,C1QTNF5,C2CD3,CAMKK2,CASP2,CASP6,CBS/LOC102724560,CCDC85C,CCND2,CD93,CDC14B…	399	Low
Development of body axis	1.36e-16	Decreased	-3.374	ABL1,ABR,ACVR1,ACVR2B,ADAM17,ADAM9,ADAMTS18,ADAMTS9,ADGRV1,ADIPOR1,ADORA2A,AGPAT3,AGTR2,AHR,AIFM1,AKT1,ALG2,ALG5,ALKBH1,ALPL,ANGPT1,ANGPTL3,ANGPTL4,ANK3,ANTXR1,APLP1,APOB,APOE,APP,APPL2,AQP1,ARHGAP35,ARHGEF12,ARNT2,ASPA,ASPH,ASPM,ATF6,ATP1B1,AURKA,AXIN1,AXIN2,B4GALT2,BAX,BBS2,BCL2,BCL2L1,BCL2L11,BCL9,BICD2,BIN3,BMP7,BMPR1B,BRCA2,BTC,C1QTNF5,C2CD3,CAMKK2,CASP2,CASP6,CBS/LOC102724560,CCDC85C,CCND2,…	415	Low
Development of neural cells	6.22e-17	Decreased	-3.243	ABL1,ACHE,ACTR2,ADAM17,ADAMTSL4,ADAP1,ADCY6,ADGRE5,ADGRL2,ADORA2A,AGRN,AGTR2,AHR,AKT1,ALCAM,ALKBH1,ALS2,AMIGO3,ANAPC2,ANGPT1,ANK3,APOE,APP,AR,ARF1,ARF6,ARFGEF1,ARHGAP32,ARHGAP33,ARHGAP35,ARHGEF15,ARHGEF25,ARHGEF5,ARID1B,ASPA,ATF6,AXIN1,B4GALT6,BAX,BCL11A,BCL2,BCL2L1,BICDL1,BLOC1S6,BMP7,BTG3,C4A/C4B,CALD1,CAMK1D,CAMKK2,CAPNS1,CAPRIN1,CARM1,CASK,CASP6,CAST,CCDC88A,CCL19,CCN2,CD93,CDC20,CDC42,CDK16,…	378	Low
Development of neurons	3.39e-15	Decreased	-3.144	ABL1,ACHE,ACTR2,ADAM17,ADAP1,ADCY6,ADGRE5,ADGRL2,ADORA2A,AGRN,AGTR2,AHR,AKT1,ALCAM,ALKBH1,ALS2,AMIGO3,ANAPC2,ANGPT1,ANK3,APOE,APP,AR,ARF1,ARF6,ARFGEF1,ARHGAP32,ARHGAP33,ARHGAP35,ARHGEF15,ARHGEF25,ARHGEF5,ARID1B,ASPA,ATF6,AXIN1,B4GALT6,BCL11A,BCL2,BCL2L1,BICDL1,BLOC1S6,BMP7,BTG3,C4A/C4B,CALD1,CAMK1D,CAMKK2,CAPNS1,CAPRIN1,CARM1,CASK,CASP6,CAST,CCDC88A,CCL19,CCN2,CDC20,CDC42,CDK16,CDK6,CHL1,CIT,CKB,…	357	Low
Transactivation of RNA	5.01e-16	Decreased	-3.006	ACACB,ACVR1,ACVR2B,AHR,AKT1,APP,APPL1,AR,ARHGEF12,ASCC1,ATF6,AXIN1,AXIN2,BCL2,BCL3,BCL6,BMP7,BMPR1B,BRCA2,BRD2,CABIN1,CALCOCO1,CAMK1D,CARM1,CCND2,CCT2,CDC42,CEBPB,CEP350,CHD4,CIAO1,CYP1A1,CYTIP,E2F1,E2F4,EIF2AK2,EPAS1,ESRRA,ETS1,ETS2,EWSR1,FOSB,FOSL1,FUS,GADD45A,GADD45G,GATA6,GLIS1,GTF2A1,HCFC1,HDAC1,HDAC2,HERPUD1,HES1,HGF,HIF1A,HNF4A,HNF4G,HNRNPK,HRAS,HSPA9,HTATIP2,ID1,ID3,IFNA2,IGF1,IGFBP4,IGFB…	201	Low
Formation of cellular protrusions	1.61e-22	Decreased	-2.997	ABCC4,ABCG1,ABL1,ACACA,ACHE,ACTN2,ACTR2,ADAM17,ADAP1,ADCY6,ADIPOQ,ADORA2A,AGRN,AGTR2,AHR,AKAP12,AKAP9,AKT1,ALCAM,ALKBH1,ALPK1,ALS2,AMIGO3,ANAPC2,ANGPT1,ANGPTL4,ANK3,ANPEP,APOE,APP,APPL2,AQP1,AR,ARF1,ARF6,ARFGEF1,ARFIP2,ARHGAP32,ARHGAP33,ARHGAP35,ARHGAP8/PRR5-ARHGAP8,ARHGEF25,ARHGEF5,ARID1B,ARPC3,ARPC4,ATF6,ATG9A,AURKA,AXIN1,B4GALT6,BBS2,BCAR1,BCAS3,BCL11A,BCL2,BICDL1,BIN3,BLOC1S6,BMP7,BRK1,BTG3,C…	439	Low
Development of cytoplasm	4.54e-21	Decreased	-2.829	ABCD3,ABL1,ACO2,ACTR2,ADD1,ADIPOQ,ADORA2A,AKAP1,AKAP9,AKT1,ANKRD13D,APOE,APP,APPL1,AR,ARF1,ARF6,ARFGEF1,ARHGAP18,ARHGAP28,ARHGAP32,ARHGEF12,ARHGEF15,ARHGEF17,ARHGEF2,ARHGEF5,ATG4B,ATG4D,ATG9A,ATP2A2,BAX,BCAR1,BCL2L1,BIRC5,BOP1,BRK1,CA9,CALD1,CAPN1,CCDC88A,CCL11,CCL19,CCN2,CD74,CDC42,CDK4,CDK6,CEP104,CERT1,CKAP5,CLASP1,CLASP2,CNP,COBL,COL18A1,CRK,CRYAB,CUL2,CUL4B,DBN1,DBNL,DHX29,DLG1,DLGAP5,DMD,DN…	229	Low
Transactivation	2.37e-16	Decreased	-2.82	ACACB,ACVR1,ACVR2B,AHR,AKT1,APOE,APP,APPL1,AR,ARHGEF12,ASCC1,ATF6,AXIN1,AXIN2,BCL2,BCL3,BCL6,BMP7,BMPR1B,BRCA2,BRD2,CABIN1,CALCOCO1,CAMK1D,CARM1,CCN2,CCND2,CCT2,CDC42,CEBPB,CEP350,CHD4,CHP1,CIAO1,CRTC1,CYP1A1,CYTIP,E2F1,E2F4,EIF2AK2,EPAS1,EPO,ESRRA,ETS1,ETS2,EWSR1,FKBP4,FOSB,FOSL1,FUS,GAB1,GADD45A,GADD45G,GATA6,GLIS1,GTF2A1,HCFC1,HDAC1,HDAC2,HERPUD1,HES1,HGF,HIF1A,HNF4A,HNF4G,HNRNPK,HRAS,HSPA9,HT…	212	Low
Growth of organism	1.82e-23	Decreased	-2.809	AARS1,ABCA1,ABCC1,ACACA,ACOX1,ACVR1,ACVR2B,ADARB1,ADD1,ADIPOQ,AGO3,AHR,AHSG,AKT1,ALKBH1,APLNR,APLP1,APOE,APP,APPL2,AQP1,AQP9,AR,ARCN1,ARG1,ARV1,ASPM,ATP6V0C,BAX,BCL2,BCL2L1,BLM,BMI1,BMP7,BMPR1B,BPNT1,BRCA2,BTC,BYSL,C8orf44-SGK3/SGK3,CASP2,CBS/LOC102724560,CCL11,CCL19,CCNB2,CDC42,CDK11A,CDK4,CDK6,CEP120,CHAF1A,CIP2A,CIT,CLU,COL18A1,CPB2,CSNK1D,CSNK2B,CTCF,CUX2,DAG1,DAO,DEGS1,DGKZ,DHCR7,DHX15,DIO2,…	339	Low
Morphogenesis of nervous tissue	4.07e-15	Decreased	-2.698	ABL1,ACHE,ACTR2,ADAM17,ADAP1,ADCY6,ADORA2A,AGRN,AGTR2,AHR,AKT1,ALCAM,ALKBH1,ALS2,AMIGO3,ANAPC2,ANGPT1,ANK3,APOE,APP,AR,ARF1,ARF6,ARFGEF1,ARHGAP32,ARHGAP33,ARHGAP35,ARHGEF25,ARID1B,ATF6,AXIN1,B4GALT6,BCL11A,BCL2,BICDL1,BLOC1S6,BMP7,BTG3,C4A/C4B,CALD1,CAMK1D,CAMKK2,CAPNS1,CAPRIN1,CARM1,CASK,CASP6,CCDC88A,CCL19,CCN2,CDC20,CDC42,CDK16,CHL1,CIT,CKB,CLASP2,CLU,CNP,CNTN4,COBL,COBLL1,CPEB3,CRK,CRP,CRTC1,…	296	Low
Morphogenesis of neurons	3.71e-15	Decreased	-2.643	ABL1,ACHE,ACTR2,ADAM17,ADAP1,ADCY6,ADORA2A,AGRN,AGTR2,AHR,AKT1,ALCAM,ALKBH1,ALS2,AMIGO3,ANAPC2,ANGPT1,ANK3,APOE,APP,AR,ARF1,ARF6,ARFGEF1,ARHGAP32,ARHGAP33,ARHGAP35,ARHGEF25,ARID1B,ATF6,AXIN1,B4GALT6,BCL11A,BCL2,BICDL1,BLOC1S6,BMP7,BTG3,C4A/C4B,CALD1,CAMK1D,CAMKK2,CAPNS1,CAPRIN1,CARM1,CASK,CASP6,CCDC88A,CCL19,CCN2,CDC20,CDC42,CDK16,CHL1,CIT,CKB,CLASP2,CLU,CNP,CNTN4,COBL,COBLL1,CPEB3,CRK,CRP,CRTC1,…	295	Low
Cell viability of cervical cancer cell lines	1.91e-17	Decreased	-2.621	ACER2,ACVR2B,ADK,ATF6,ATR,AURKA,AURKB,BCKDK,BCL2,BCL2L1,BCL2L11,BCL6,BIRC5,BLM,BRCA2,BUB1B,CAMK2D,CASK,CAT,CCNA2,CCNK,CDK6,CDK8,CENPA,CHKA,CLU,CRYAB,DUSP22,DYRK1B,EGFR,EWSR1,FA2H,FAAP20,FANCA,FTH1,GJA3,GLS,GPT2,HIF1A,HNRNPUL1,IER3,INPP1,INPP4A,INPP5A,INPP5B,IPO4,JUN,KIF15,MAP3K1,MAP3K4,MAP3K8,MCL1,MCOLN1,MCOLN2,MGAT1,MMS22L,MTMR7,MYO18A,NEK7,NEK8,NFKBIA,NKRF,NLK,PAK1,PARP1,PFDN2,PFDN4,PFDN5,PFKFB…	107	Low
Neuritogenesis	6.19e-15	Decreased	-2.563	ABL1,ACHE,ACTR2,ADAM17,ADAP1,ADCY6,ADORA2A,AGRN,AGTR2,AHR,AKT1,ALCAM,ALKBH1,ALS2,AMIGO3,ANAPC2,ANGPT1,ANK3,APOE,APP,AR,ARF1,ARF6,ARFGEF1,ARHGAP32,ARHGAP33,ARHGAP35,ARHGEF25,ARID1B,ATF6,AXIN1,B4GALT6,BCL11A,BCL2,BICDL1,BLOC1S6,BMP7,BTG3,C4A/C4B,CALD1,CAMK1D,CAMKK2,CAPNS1,CAPRIN1,CARM1,CASK,CASP6,CCDC88A,CCL19,CCN2,CDC20,CDC42,CDK16,CHL1,CIT,CKB,CLASP2,CLU,CNP,CNTN4,COBL,CPEB3,CRK,CRP,CRTC1,CSMD3,C…	291	Low
Microtubule dynamics	8.36e-31	Decreased	-2.516	ABCC1,ABCC4,ABCG1,ABL1,ACACA,ACHE,ACTN2,ACTR2,ADAM17,ADAP1,ADCY6,ADIPOQ,ADORA2A,AGRN,AGTR2,AHR,AKAP12,AKAP9,AKT1,ALCAM,ALKBH1,ALPK1,ALS2,AMIGO3,ANAPC2,ANGPT1,ANGPTL4,ANK3,ANPEP,APOE,APP,APPL2,AQP1,AR,ARF1,ARF6,ARFGEF1,ARFIP2,ARHGAP20,ARHGAP32,ARHGAP33,ARHGAP35,ARHGAP8/PRR5-ARHGAP8,ARHGEF2,ARHGEF25,ARHGEF5,ARID1B,ARPC3,ARPC4,ATF6,ATG9A,AURKA,AURKB,AXIN1,B4GALT6,BAX,BBS2,BCAR1,BCAS3,BCL11A,BCL2,BIC…	552	Low
Organization of cytoskeleton	2.35e-33	Decreased	-2.376	ABCC1,ABCC4,ABCG1,ABL1,ABR,ACACA,ACHE,ACTN2,ACTR2,ADAM17,ADAP1,ADCY6,ADD1,ADD3,ADIPOQ,ADORA2A,AFAP1,AGRN,AGTR2,AHR,AKAP12,AKAP9,AKT1,ALCAM,ALKBH1,ALPK1,ALS2,AMIGO3,ANAPC2,ANGPT1,ANGPTL4,ANK3,ANPEP,ANTXR1,APOE,APP,APPL2,AQP1,AR,ARF1,ARF6,ARFGEF1,ARFIP2,ARHGAP12,ARHGAP17,ARHGAP18,ARHGAP20,ARHGAP25,ARHGAP32,ARHGAP33,ARHGAP35,ARHGAP8/PRR5-ARHGAP8,ARHGEF17,ARHGEF2,ARHGEF25,ARHGEF5,ARID1B,ARPC3,ARPC4,A…	622	Low
Organization of cytoplasm	2.83e-41	Decreased	-2.347	ABCA1,ABCC1,ABCC4,ABCD3,ABCG1,ABL1,ABR,ACACA,ACHE,ACTN2,ACTR2,ADAM17,ADAP1,ADCY6,ADD1,ADD3,ADIPOQ,ADORA2A,AFAP1,Afg3l1,AGRN,AGTR2,AHR,AKAP12,AKAP9,AKT1,ALCAM,ALKBH1,ALPK1,ALS2,AMIGO3,ANAPC2,ANGPT1,ANGPTL4,ANK3,ANPEP,ANTXR1,AP3B1,APOE,APP,APPL2,AQP1,AR,ARF1,ARF6,ARFGEF1,ARFIP2,ARHGAP12,ARHGAP17,ARHGAP18,ARHGAP20,ARHGAP25,ARHGAP32,ARHGAP33,ARHGAP35,ARHGAP8/PRR5-ARHGAP8,ARHGEF17,ARHGEF2,ARHGEF25,ARH…	696	Low
Cell movement	2.83e-38	Decreased	-2.255	ABCA1,ABCC1,ABCC4,ABCG1,ABHD2,ABL1,ACACA,ACKR4,ACLY,ACO2,ACTR2,ACVR1,ADAM17,ADAM9,ADARB1,ADD1,ADGRE5,ADGRL2,ADIPOQ,ADIPOR1,ADORA2A,AFAP1,AGK,AGTR2,AGTRAP,AHR,AHSG,AKAP1,AKAP12,AKAP9,AKR1B1,AKT1,ALB,ALCAM,ALKBH1,ALKBH5,ALOX5,ALOX5AP,AMOTL1,ANGPT1,ANGPTL1,ANGPTL2,ANGPTL3,ANGPTL4,ANKS1A,ANO5,ANOS1,ANPEP,ANTXR1,AP2M1,APCS,APLNR,APOB,APOC1,APOE,APOH,APP,APPL1,APPL2,AQP1,AQP9,AR,ARF1,ARF6,ARFGAP3,ARFGE…	908	Low
Quantity of blood cells	3.27e-18	Decreased	-2.001	ABCA1,ABCG1,ABCG2,ABL1,ACACA,ACHE,ACKR4,ADAM17,ADAM28,ADAMTS12,ADD1,ADD3,ADGRE5,ADIPOQ,ADORA2A,AGK,AHR,AKIRIN2,AKT1,ALCAM,ALOX5,ALPL,AMBP,ANPEP,AP3B1,APOB,APOE,APP,AQP1,AR,ARG1,ARHGEF5,ARID3A,AURKA,B4GALNT1,BANK1,BAP1,BATF3,BAX,BCL11A,BCL2,BCL2L1,BCL2L11,BCL3,BCL6,BHLHE40,BIRC3,BIRC5,BLM,BNIP3L,BRCA2,BRCC3,BUB1,C1QTNF6,C4A/C4B,CA9,CALCRL,CAPNS1,CARM1,CBLB,CBS/LOC102724560,CCBE1,CCDC3,CCL11,CCL19,…	418	Low
M phase	3.08e-15		-1.889	AAAS,AKAP12,AKAP9,ANLN,APP,ARF6,ATR,AURKA,AURKB,BCL2,BCL2L1,BIRC5,BRCA2,BRD4,BUB1B,CALM1 (includes others),CAPN2,CCNB1,CCNB3,CDC20,CDC23,CDC42,CDK1,CDT1,CENPV,CEP55,CETN2,CIT,CKAP2,CSPP1,DCAF1,DNAI7,E2F8,ECT2,EFTUD2,GADD45A,GATA6,HDAC1,HIPK2,INCENP,ITGB1,IVNS1ABP,KIF14,KIF20A,KIF20B,KIF23,KIF3B,KIF4A,KIFC1,LDLRAP1,LMNA,MAP1S,MAPRE1,MAPRE3,MCM7,MLH1,MLXIPL,NCAPD2,NDC80,NEK2,NEK6,NEK7,NFE2L1,NPM1,N…	103	Low
Cell survival	3.14e-57		-1.888	AARS1,ABCA1,ABCC1,ABCC3,ABCE1,ABCG2,ABL1,ACACA,ACER2,ACHE,ACLY,ACTL6A,ACTR2,ACVR2B,ADAM17,ADIPOQ,ADIPOR1,ADK,ADORA2A,ADPGK,ADRM1,AEN,AGA,AGRN,AGTRAP,AHR,AIFM1,AK4,AKT1,ALB,ALCAM,ALG2,ALG5,ALS2,ANGPT1,ANGPTL1,ANLN,ANTXR1,ANTXR2,AP2B1,APLF,APOB,APOE,APP,APPL1,APPL2,AR,ARCN1,ARF6,ARID1B,ARPC3,ASNS,ATF6,ATG4B,ATR,AURKA,AURKB,BACH1,BAMBI,BAP1,BAX,BCAP31,BCAR1,BCKDK,BCL2,BCL2L1,BCL2L11,BCL3,BCL6,BHLHE4…	719	Low
Migration of cells	5.30e-37		-1.851	ABCA1,ABCC1,ABCC4,ABCG1,ABHD2,ABL1,ACACA,ACLY,ACVR1,ADAM17,ADAM9,ADARB1,ADD1,ADGRE5,ADGRL2,ADIPOQ,ADIPOR1,ADORA2A,AFAP1,AGK,AGTR2,AGTRAP,AHR,AHSG,AKAP1,AKAP12,AKAP9,AKT1,ALB,ALCAM,ALKBH1,ALKBH5,ALOX5,ALOX5AP,AMOTL1,ANGPT1,ANGPTL1,ANGPTL2,ANGPTL3,ANGPTL4,ANKS1A,ANPEP,AP2M1,APCS,APLNR,APOB,APOC1,APOE,APOH,APP,APPL1,APPL2,AQP1,AQP9,AR,ARF1,ARF6,ARFGAP3,ARFGEF1,ARG1,ARHGAP11A,ARHGAP18,ARHGAP25,ARHGAP…	830	Low
Survival of organism	7.66e-25		-1.797	ABCC1,ABCC4,ABCG2,ABL1,ACHE,ADAM9,ADORA2A,AEBP1,AGRN,AGTR2,AGXT,AKR1A1,AKT1,ALDH5A1,ALKBH1,ALOX5,ANGPTL2,ANO1,ANTXR2,APCS,APOE,APP,AQP1,AQP9,AR,ARF6,ARG1,ARV1,ASB13,ASPA,ATF6,ATR,AURKB,BAP1,BAX,BCL2,BCL2L1,BCL2L11,BCL6,BIRC3,BIRC5,BLM,BLMH,BMP7,BRCA2,BRCC3,C1QTNF1,C4A/C4B,CALR,CANX,CAST,CBLB,CBS/LOC102724560,CCN2,CCND2,CCNK,CD4,CD55,CD74,CD79A,CD79B,CDA,CDCA8,CDK6,CEBPB,CH25H,CIRBP,CLN3,CNPY3,COI…	349	Low
Cell proliferation of carcinoma cell lines	3.12e-21		-1.788	AAGAB,ABCC1,ABCC2,ACLY,ADAM17,ADIPOQ,AHSG,AKT1,AMOTL1,ANGPTL2,APP,AR,ASNS,ASPH,AURKA,BAX,BCKDK,BCL2,BCL2L1,BCL3,BIRC5,BRCA2,C1GALT1,CAMKK2,CASP2,CCDC80,CCN2,CCNA2,CCNB1,CCNDBP1,CCNG2,CD276,CDCA2,CDCA5,CDK1,CDK14,CDK4,CDK6,CDK8,CEBPB,CHP2,CIRBP,CKAP2L,CKS1B,CLU,CNOT3,COL14A1,COL18A1,COL1A1,COPB2,COPS3,COPS4,CRTC1,CSNK2A1,CYP2J2,DAPK2,DDX24,DEGS1,DGKD,DHCR24,DLGAP5,DLL4,DNMT1,DNMT3B,DUSP22,DYNC1H1,…	257	Low
Repair of DNA	4.72e-15		-1.774	ABL1,ABRAXAS1,ACTL6A,AKT1,ALKBH1,APLF,APP,ARID1B,ATR,BAP1,BCL2,BCL2L1,BLM,BMI1,BRCA2,BRCC3,BRD4,BRIP1,CDC14B,CDCA5,CDK1,CDK2AP1,CETN2,CLU,COMMD1,DTX3L,DYNLL1,DYRK1B,E2F1,EGFR,EHMT2,EIF4G1,EME1,ERBB2,ERCC1,ESCO2,EZH2,FANCA,FANCI,FASN,FBXW7,FEN1,FTO,FUS,G6PD,GADD45A,GADD45G,GSTP1,GTF2H3,H2AX,HGF,HMGA1,HMGB2,HMGN1,HMOX1,HRAS,HSPA1A/HSPA1B,HUWE1,IER3,IFFO1,IGF1,INO80E,INTS3,IP6K2,JUN,KDM6A,KMT5B,KPNA…	149	Low
Quantity of carbohydrate	1.24e-17		-1.706	ABCA1,ABCC1,ABCC4,ABCG1,ABCG2,ACACA,ACACB,ACOT11,ACP6,ACVR2B,ADIPOQ,ADIPOR1,AGL,AGMO,AKT1,ALB,AMBP,AP1M2,APOA4,APOC1,APOE,APP,AQP9,AR,ARF1,ARF6,ATF6,ATP2A2,AZGP1,BAX,BCL2,BLVRA,BTC,C8orf44-SGK3/SGK3,CAMKK2,CCDC3,CCDC80,CCN2,CDK4,CDKAL1,CEBPB,CHKA,CLCN3,CLN3,CLU,CNOT3,CPT1A,CPT1B,CRBN,CTCF,CTH,CYB5R4,CYP2J2,CYP7A1,DAB2IP,DDAH2,DECR1,DGAT1,DGKD,DGKZ,DHTKD1,DNAJC3,DOCK2,E2F1,EGFR,EIF2AK2,ELOVL5,EPHX…	238	Low
Cell death of colorectal cancer cell lines	8.33e-16		-1.636	ABL1,ADAM17,ADIPOQ,ADIPOR1,AHSA1,AIFM1,AKT1,AXIN1,BAX,BCL2,BCL2L1,BCL2L11,BCL2L14,BIRC5,BRD4,BTG3,CAPN2,CASP10,CASP2,CASP6,CCDC88A,CCNB1,CDC20,CDC37,CDC42,CDCA5,CDK1,CDKN1C,CKAP2,CLTC,CLU,COL18A1,CTBP2,CTPS1,CYFIP2,DAPK2,DHODH,DIABLO,DLG1,DPP3,E2F1,EGFR,EIF1AX,EIF2B5,ENC1,EPHX2,ERBB2,ETS1,EXOC2,EZR,FASN,FCHSD2,GADD45A,GATA6,GDF15,GLS2,GMDS,GNL1,GPX4,GSN,GSTP1,HDAC2,HGF,HIPK2,HMOX1,HRAS,HSPD1,HTRA…	140	Low
Metabolism of carbohydrate	3.10e-18		-1.614	ACP6,ADAMTS12,ADIPOQ,ADORA2A,ADPGK,AGK,AGL,AGPAT3,AGTR2,AKR1A1,AKR1B1,AKT1,ALG1,ALG2,ALG3,ANGPT1,ANGPTL3,AP3B1,APLNR,APOA4,APOE,APP,APPL1,AQP9,ARF1,ARF6,ARRDC3,ATF6,B3GALT1,B3GNT4,B4GALNT1,BMP7,BPNT2,CAMKK2,CANT1,CAPN2,CASD1,CBR1,CBR4,CCN2,CDC42,CDIPT,CEBPB,CEMIP,CHKA,CHPF,CHST13,CHST7,CLN3,CLN6,CLTC,CLU,CMAS,CNKSR1,COL2A1,CPT1A,CS,CTBP2,CTBS,CTH,DCN,DGKD,DGKZ,DHDH,DHRS7B,DIO2,DPM1,DPM2,DPM3,EDNR…	272	Low
Development of genitourinary system	5.28e-21		-1.576	ABCA1,ABCC4,ABL1,ACACA,ACOX1,ACVR1,ACVR1C,ACVR2B,ADAM28,ADAMTS2,ADIPOQ,ADRM1,AFAP1,AGBL5,AGTR2,AGTRAP,AHR,AHSG,AKAP12,AKAP9,AKR1B1,AKT1,ALB,ALKBH1,ALKBH5,ANGPT1,ANGPTL3,ANGPTL4,ANPEP,AP3B1,APOB,APOE,AQP1,AR,ARHGAP35,ARHGEF12,ARV1,ASPM,AXIN1,B4GALNT1,BAX,BCKDK,BCL2,BCL2L1,BCL2L11,BCL6,BLM,BMP7,BRCA2,BRD2,BRIP1,BTC,C1GALT1,C1QTNF1,CAT,CAVIN1,CBS/LOC102724560,CCL11,CCN2,CCND2,CDK16,CDK4,CDK6,CDYL,CE…	402	Low
Invasion of cells	1.28e-29		-1.525	ABL1,ACLY,ACSS2,ACVR1,ACVR1C,ADAM17,ADAM9,ADAMTS15,ADGRE5,ADGRL2,ADIPOQ,AHR,AHSG,AKAP12,AKT1,ALCAM,ALKBH5,ALOX5,ANGPTL4,ANK3,ANO1,ANPEP,ANTXR2,APLNR,APOC1,APP,AR,ARF1,ARF5,ARF6,ARG1,ARHGEF17,ARHGEF26,ARRDC3,ASPH,ATP6V0C,AURKA,AZGP1,BATF3,BAX,BCAR1,BCKDK,BCL11A,BCL2,BCL2L1,BCL6,BCL9,BHLHE40,BIRC5,BMP7,BPNT2,BRINP3,BTBD7,BTC,BTG3,C1GALT1,CA9,CALR,CAPN2,CAPNS1,CAT,CAVIN2,CCDC88A,CCL11,CCL19,CCL25,CC…	477	Low
Invasion of tumor cell lines	9.29e-26		-1.481	ABL1,ACLY,ACSS2,ACVR1,ACVR1C,ADAM17,ADAM9,ADAMTS15,ADGRE5,ADGRL2,ADIPOQ,AHR,AKAP12,AKT1,ALCAM,ALKBH5,ANGPTL4,ANK3,ANTXR2,APLNR,APOC1,APP,AR,ARF1,ARF5,ARF6,ARG1,ARHGEF17,ARHGEF26,ARRDC3,ASPH,AURKA,AZGP1,BATF3,BCAR1,BCKDK,BCL11A,BCL2,BCL2L1,BCL9,BIRC5,BMP7,BPNT2,BTC,BTG3,C1GALT1,CALR,CAPN2,CAPNS1,CAT,CCDC88A,CCL11,CCL19,CCN2,CCN4,CCNA2,CCNB1,CD74,CD82,CDC42,CDK1,CDK14,CDKN3,CEBPB,CHAF1A,CHP2,CLDN3,…	399	Low
Cell death of connective tissue cells	2.09e-22		-1.47	ABCC1,ABCC4,ABCE1,ABCG2,ABL1,ADIPOQ,ADIPOR1,AGTR2,AHR,AIFM1,AIFM2,AKT1,APP,AR,ATF6,ATR,AXIN1,BAP1,BAX,BCL2,BCL2L1,BCL2L11,BCL2L13,BCL2L14,BCL6,BIRC3,BIRC5,BLM,BMI1,BMPR1B,BNIP3L,BRCA2,BUB1,CA4,CABIN1,CAPNS1,CASP2,CAT,CCDC47,CCDC80,CCNB1,CCNC,CDC20,CDC42,CDK11A,CDK4,CDK6,CDKN2AIP,CEBPB,CLU,COL2A1,CRK,CRYAB,CTBP2,CTSV,Cyct,CYLD,CYP1B1,DAPK3,DCAF1,DCN,DHCR24,DIABLO,DKK4,DNMT1,DPM3,DUSP4,E2F1,EGFR,EI…	248	Low
Cell viability of embryonic cell lines	3.69e-15		-1.427	ABCC3,ABCG2,AKT1,ALG5,APP,APPL1,APPL2,ATR,BAX,BCL2,BCL2L1,BIRC5,BLM,BRCA2,CASP2,CCDC47,CCNC,CDK8,CIAO3,CLNS1A,DPYD,ECT2,EIF2S1,EMC1,EMC2,EMC3,EMC4,EMC6,EMC7,FANCA,GADD45A,H2AX,HBEGF,HGF,HIPK2,HMGN1,HNRNPK,IFNA2,ITGB1,JUN,LMNA,MAP3K8,MGAT1,MSH2,MSH6,NFKBIA,NUP93,PARP1,PLCD3,POLDIP2,PPM1A,PRKCE,PRPF3,PSMA6,PSMC2,PSMD1,PSMD12,PSMD14,PTGR1,PTK2,RAD54L,RASD2,RELA,RPN2,RPS6KB2,RUVBL1,SGPL1,SLC22A2,SMAR…	82	Low
Synthesis of lipid	6.20e-24		-1.423	ABCA1,ABCA2,ABCC1,ABCC4,ABCD3,ABCG1,ABCG5,ACACA,ACACB,ACADS,ACBD3,ACER2,ACER3,ACLY,ACO2,ACP6,ACSS2,ADIPOQ,AGK,AGMO,AGPAT3,AGTR2,AHR,AKR1B1,AKR1D1,AKT1,ALB,ALG1,ALG2,ALG3,ALOX12B,ALOX5,ALOX5AP,ANGPT1,ANGPTL3,ANGPTL4,ANPEP,APOA4,APOB,APOC1,APOE,APP,AR,ARF1,ARF6,ARV1,ASPA,ATF6,B3GALT1,B4GALNT1,B4GALT6,BAX,BCL2,BCL2L1,BHLHE40,BMP7,BRD2,BTC,C1QTNF1,CAMKK2,CAPN2,CAT,CBR1,CBR4,CCDC3,CCL11,CD4,CD74,CD82,…	332	Low
Expression of RNA	2.74e-34		-1.414	ABCA2,ABCC2,ABCF1,ABL1,ABT1,ACACB,ACTL6A,ACTR1B,ACTR2,ACVR1,ACVR1C,ACVR2B,ADIPOQ,ADORA2A,AEBP1,AGO3,AGRN,AGTR2,AHR,AKIRIN2,AKT1,ALKBH1,ALOX12B,ANAPC2,ANGPT1,ANK3,AP3B1,AP3D1,APLNR,APLP1,APOB,APOE,APP,AR,ARHGEF2,ARID1B,ARID3A,ARID3B,ARNT2,ARNTL2,ASCC1,ASCC2,ASPM,ATF6,ATF6B,ATF7IP,ATOH8,ATP1B1,ATP2B4,AURKA,AURKB,AVPR2,AXIN1,BACH1,BAMBI,BANK1,BAP1,BATF3,BAX,BBS2,BCAS3,BCL11A,BCL2,BCL2L1,BCL3,BCL6,BC…	802	Low
Cell viability	4.43e-55		-1.396	AARS1,ABCA1,ABCC1,ABCC3,ABCE1,ABCG2,ABL1,ACACA,ACER2,ACHE,ACLY,ACTL6A,ACTR2,ACVR2B,ADAM17,ADIPOQ,ADIPOR1,ADK,ADORA2A,ADPGK,ADRM1,AEN,AGA,AGRN,AGTRAP,AHR,AIFM1,AK4,AKT1,ALB,ALCAM,ALG2,ALG5,ALS2,ANGPT1,ANGPTL1,ANLN,ANTXR1,ANTXR2,AP2B1,APLF,APOB,APOE,APP,APPL1,APPL2,AR,ARCN1,ARF6,ARID1B,ARPC3,ASNS,ATF6,ATG4B,ATR,AURKA,AURKB,BACH1,BAP1,BAX,BCAP31,BCAR1,BCKDK,BCL2,BCL2L1,BCL2L11,BCL3,BCL6,BHLHE40,BIRC…	688	Low
Transcription	1.06e-33		-1.364	ABCA2,ABCC2,ABL1,ABT1,ACACB,ACTL6A,ACTR1B,ACTR2,ACVR1,ACVR1C,ACVR2B,ADIPOQ,ADORA2A,AEBP1,AGO3,AGRN,AGTR2,AHR,AKIRIN2,AKT1,ALKBH1,ALOX12B,ANAPC2,ANGPT1,ANK3,AP3B1,AP3D1,APCS,APLNR,APOB,APOE,APP,AR,ARHGEF2,ARID1B,ARID3A,ARID3B,ARNT2,ARNTL2,ASCC1,ASCC2,ASPM,ATF6,ATF6B,ATF7IP,ATOH8,ATP1B1,ATP2B4,AURKA,AURKB,AVPR2,AXIN1,BACH1,BAMBI,BAP1,BATF3,BBS2,BCAS3,BCL11A,BCL2,BCL2L1,BCL3,BCL6,BCL9,BHLHE40,BIRC5,…	758	Low
Interphase of tumor cell lines	3.62e-20		-1.336	ABL1,ADGRL2,ADIPOQ,AGK,AHR,AKT1,AR,ARHGAP11A,ATR,BAP1,BAX,BCL2,BCL2L1,BHLHE40,BIRC5,BMI1,BMP7,BTG3,CAMKK2,CAT,CBX1,CCDC88A,CCNA2,CCNB1,CCND2,CCNG2,CDC42,CDCA2,CDK1,CDK4,CDK6,CDKN1C,CDKN3,CEBPB,CELF2,CHKA,CIRBP,CNOT7,CSNK2A1,CSNK2B,CYP1B1,DAB2IP,DCAF1,DCN,DDX24,DEGS1,DLL1,DNMT1,DONSON,DTD1,DYRK1B,E2F1,E2F8,EGFR,EHMT2,EIF2AK2,EME1,EPO,ERBB2,ERCC1,ESRRA,ETS1,EZH2,FAAP20,FASN,FGFR1,FZR1,GADD45A,GATA6…	194	Low
Cell viability of tumor cell lines	7.41e-49		-1.318	AARS1,ABCA1,ABCC1,ABCC3,ABCE1,ABCG2,ABL1,ACACA,ACER2,ACHE,ACVR2B,ADAM17,ADIPOQ,ADIPOR1,ADK,ADORA2A,ADPGK,ADRM1,AEN,AGA,AGTRAP,AHR,AIFM1,AKT1,ALB,ALCAM,ALG2,ALS2,ANLN,ANTXR1,ANTXR2,APLF,APOE,APP,AR,ARCN1,ARID1B,ASNS,ATF6,ATG4B,ATR,AURKA,AURKB,BACH1,BAX,BCKDK,BCL2,BCL2L1,BCL2L11,BCL6,BHLHE40,BIRC5,BLM,BMI1,BRCA2,BRD4,BRIP1,BUB1B,C1GALT1,C8orf44-SGK3/SGK3,CA9,CALR,CAMK2D,CAMKK2,CAPN1,CAPN2,CASK,CASP…	486	Low
Growth of epithelial tissue	4.01e-15		-1.303	ADAM17,ADAMTS2,ADIPOQ,ADORA2A,AGTR2,AHR,AKT1,ALOX5,ANGPT1,ANGPTL1,ANGPTL4,ANTXR2,APOE,APOH,APP,AR,ARG1,ATOH8,ATP1B3,ATP5IF1,AURKB,AZIN1,BAX,BCAR1,BCL2,BCL2L1,BMP7,BTC,C8orf44-SGK3/SGK3,CALR,CAMK2D,CASK,CAVIN2,CCL11,CCN4,CCNB1,CCND2,CCNDBP1,CCNG2,CD276,CDC37,CDK4,CDK6,CDKN1C,CEBPB,CLU,COL18A1,COL1A1,COL1A2,CPB2,CRYAB,CSMD3,CTSV,DAB2IP,DLG1,DLL4,DOCK7,DOK1,E2F1,E2F8,EAF2,EDNRA,EDNRB,EGFR,EIF4E,ENTP…	274	Low
Quantity of monosaccharide	8.64e-16		-1.287	ABCC4,ACACB,ACOT11,ACVR2B,ADIPOQ,ADIPOR1,AGL,AKT1,AP1M2,APOA4,APOC1,APOE,AQP9,ATF6,ATP2A2,AZGP1,BCL2,BLVRA,BTC,C8orf44-SGK3/SGK3,CAMKK2,CCDC3,CCDC80,CDK4,CDKAL1,CEBPB,CLCN3,CLU,CNOT3,CPT1A,CPT1B,CRBN,CTCF,CTH,CYB5R4,CYP2J2,CYP7A1,DDAH2,DECR1,DGAT1,DGKD,DHTKD1,DNAJC3,DOCK2,E2F1,EGFR,EIF2AK2,ELOVL5,EPHX2,EPO,ERCC1,FBP1,FGFR1,FGFR4,FKBP1B,G6PD,GAA,GANAB,GAS7,GDF15,GGT1,GLS2,GNMT,GPAM,GPAT3,GPR39,GRB…	163	Low
Apoptosis of fibroblast cell lines	4.50e-19		-1.286	ABCE1,ABL1,AGTR2,AHR,AIFM1,AKT1,APP,ATF6,ATR,AXIN1,BAP1,BAX,BCL2,BCL2L1,BCL2L11,BCL2L13,BCL2L14,BCL6,BIRC3,BIRC5,BLM,BMI1,BNIP3L,CA4,CAPNS1,CASP2,CCNB1,CCNC,CDC20,CDK11A,CDK4,CDKN2AIP,CEBPB,CRK,CRYAB,CYLD,DAPK3,DIABLO,DKK4,DNMT1,DPM3,DUSP4,E2F1,EGFR,EIF2A,EIF2AK2,EIF2B5,EIF2S1,EIF4EBP1,EIF6,ENTPD5,EP400,EPHX1,ERBB2,ETS1,FGFR2,FTH1,GADD45A,GLS,GRB10,GSN,HGF,HIF1A,HIPK2,HPSE,HRAS,HSPA5,HSPD1,HTRA2,…	143	Low
Cell movement of tumor cell lines	4.69e-30		-1.269	ABCA1,ABCC4,ACKR4,ACLY,ACVR1,ADAM17,ADAM9,ADGRE5,ADGRL2,ADIPOQ,AFAP1,AGK,AHR,AKAP12,AKT1,ALCAM,ALKBH5,ANGPTL4,ANKS1A,ANPEP,AP2M1,APLNR,APOC1,APP,APPL1,AR,ARF1,ARF6,ARFGEF1,ARHGAP11A,ARHGAP35,ARHGAP8/PRR5-ARHGAP8,ARHGEF17,ARRDC3,ASB13,ASIC1,ASNS,ASPH,ATG9A,ATP5IF1,AURKA,AXIN2,BCAR1,BCKDK,BCL2L1,BCL3,BCL9,BMI1,BMP7,BPNT2,BRD4,BRK1,C1GALT1,C8orf44-SGK3/SGK3,CA9,CALD1,CALR,CALU,CAMKK2,CAPN1,CAPN2,CAP…	487	Low
G1 phase	7.12e-16		-1.238	ACTL6A,ADGRL2,ADIPOQ,AHR,AKAP12,AKT1,APOE,AR,ARG1,ARHGAP11A,BAP1,BAX,BCL2,BCL2L1,BCL3,BHLHE40,BIRC5,BMP7,BOP1,BTG3,CABLES1,CAMK2D,CAMKK2,CAPNS1,CARM1,CBX1,CCNA2,CCND2,CCNG2,CDC42,CDCA2,CDK1,CDK4,CDK6,CDKN1C,CDKN3,CEBPB,CIRBP,CSNK2A1,CSNK2B,CUL2,CYLD,CYP1B1,DAB2IP,DCN,DDX24,DEGS1,DGKZ,DLL1,DTD1,DYRK1B,E2F1,E2F4,EGFR,EIF2AK2,EIF4E,EIF4EBP1,EP400,EPOR,ERBB2,ESRRA,ETS1,EZH2,FASN,FCER2,FZR1,GADD45A,GA…	181	Low
Cell death of fibroblast cell lines	3.29e-19		-1.152	ABCC1,ABCC4,ABCE1,ABCG2,ABL1,ADIPOR1,AGTR2,AHR,AIFM1,AIFM2,AKT1,APP,ATF6,ATR,AXIN1,BAP1,BAX,BCL2,BCL2L1,BCL2L11,BCL2L13,BCL2L14,BCL6,BIRC3,BIRC5,BLM,BMI1,BNIP3L,BRCA2,CA4,CAPNS1,CASP2,CCNB1,CCNC,CDC20,CDK11A,CDK4,CDK6,CDKN2AIP,CEBPB,CLU,CRK,CRYAB,CTSV,CYLD,DAPK3,DIABLO,DKK4,DNMT1,DPM3,DUSP4,E2F1,EGFR,EIF2A,EIF2AK1,EIF2AK2,EIF2B5,EIF2S1,EIF4EBP1,EIF5B,EIF6,ENTPD5,EP400,EPHX1,ERBB2,ETS1,FGFR2,FKBP4…	180	Low
Transcription of RNA	3.25e-30		-1.145	ABCA2,ABL1,ABT1,ACTL6A,ACTR1B,ACTR2,ACVR1,ACVR1C,ACVR2B,ADIPOQ,ADORA2A,AEBP1,AGRN,AGTR2,AHR,AKIRIN2,AKT1,AP3B1,AP3D1,APOE,APP,AR,ARHGEF2,ARID1B,ARID3A,ARID3B,ARNT2,ARNTL2,ASCC1,ASCC2,ASPM,ATF6,ATF6B,ATF7IP,ATOH8,ATP2B4,AURKB,AXIN1,BACH1,BAMBI,BAP1,BATF3,BCAS3,BCL11A,BCL2,BCL2L1,BCL3,BCL6,BCL9,BHLHE40,BIRC5,BLM,BMI1,BMP7,BMPR1B,BRCA2,BRD2,BRD3,BRD4,BRIP1,BTG3,C8orf44-SGK3/SGK3,CALCOCO1,CALR,CAMK2D…	652	Low
Cell cycle progression	1.27e-32		-1.141	AAAS,ABCG2,ABL1,ACTL6A,ADARB1,ADGRL2,AGTR2,AHR,AHSG,AKAP9,AKT1,ANAPC2,ANGPTL2,ANKS1A,ANLN,APOE,APP,AR,ARG1,ARHGAP32,ARNTL2,ASNS,ATR,AURKA,AURKB,BAP1,BAX,BCAR1,BCL2,BCL2L1,BCL2L11,BCL6,BIRC5,BLM,BMI1,BMP7,BMPR1B,BOP1,BRCA2,BRD2,BRD4,BRINP3,BTC,BTG3,BUB1,BUB1B,C8orf44-SGK3/SGK3,CABLES1,CALD1,CALR,CAPN2,CASP2,CAST,CCNA2,CCNB1,CCNB2,CCNB3,CCNC,CCND2,CCNG2,CCNK,CD4,CDC20,CDC23,CDC37,CDC42,CDCA5,CDCA8,…	444	Low
Necrosis of prostate cancer cell lines	4.74e-16		-1.134	ABCE1,ABL1,ACACA,AIFM1,AIFM2,AKAP12,AKT1,ALCAM,ALOX5,AR,ARF1,BAX,BCL2,BCL2L1,BCL2L11,BCL3,BIRC3,BIRC5,BMP7,CALR,CAT,CD82,CEBPB,CLU,COPZ1,DAB2IP,DCAF1,DHODH,DIABLO,DYNLL1,E2F1,EAF2,EGFR,ENTPD5,ETS2,FASN,FBXO11,FGFR1,FOSL1,GADD45A,GADD45G,GDF15,GOLGA4,HBEGF,HGF,HIF1A,HRAS,HSPA1A/HSPA1B,HSPA5,HSPD1,ICMT,ID1,IGF1,IGFBP1,IGFBP4,IGFBP5,IGFBP7,ITGA6,ITGB1,JUN,KLF6,MAP3K7,MAPK8IP1,MCL1,MCM7,NAPA,NASP,NCO…	97	Low
Proliferation of neural cells	9.52e-20		-1.059	ABL1,ADAM17,ADCY6,ADORA2A,AHR,AKT1,ALCAM,ALS2,ANGPT1,ANK3,APOE,APP,APPL2,AR,ARF6,ARFGEF1,ARG1,ARHGAP17,ARHGAP32,ARHGAP33,ARHGEF25,ARID1B,ASPM,AXIN1,B4GALNT1,B4GALT6,BAX,BCL2,BICD2,BMI1,BMP7,BTC,BTG3,CABLES1,CAMKK2,CAT,CBR1,CDC42,CDK1,CDK11A,CDK4,CDK6,CELF2,CHD4,CHL1,CIP2A,CLASP2,CLPTM1,CLU,CNP,CNPY2,COBL,CREB3,CRK,CSNK1D,CSNK2B,CTNND2,CUX2,DAB2IP,DDR1,DHCR24,DIXDC1,DLL1,DLL4,DNMT1,DOCK3,DOCK7,DPY…	283	Low
Development of abdomen	1.20e-15		-1.001	AACS,ABL1,ACVR2B,ADAM17,ADIPOQ,ADRM1,AEBP1,AGTR2,AHR,AKAP9,AKR1B1,AKT1,ALB,ANGPT1,APOE,AQP1,AR,ARF6,ASL,BAX,BCL2,BCL2L1,BCL2L11,BCL3,BMP7,BRCA2,C1GALT1,C1QTNF1,CAT,CCL19,CCN2,CCND2,CEBPB,CFC1/CFC1B,CIAPIN1,CLU,CRK,CSMD1,CTCF,CYP27A1,CYP27B1,CYP51A1,DLG1,EAF2,EDNRA,EDNRB,EFEMP1,EFNA5,EHD3,EHMT2,EIF2B2,EIF2B4,EIF2B5,ENPP1,EPAS1,EPO,EPOR,ERMP1,EXT1,EZH2,EZR,FABP2,FANCA,FBLN1,FBN1,FEN1,FGFR1,FGFR2,FG…	238	Low
Concentration of sterol	1.18e-15		-0.993	ABCA1,ABCA7,ABCG1,ABCG5,ACACB,ACOT11,ADIPOQ,AEBP1,AHR,ANGPTL3,ANGPTL4,ANXA6,AP1M2,APOA4,APOB,APOC1,APOE,APP,AQP12A/AQP12B,AR,ARV1,B4GALNT1,BAMBI,BCL2,BPNT1,CASP2,CBS/LOC102724560,CCNY,CHKA,CHP1,CLU,CRP,CTBP2,CYP1B1,CYP27A1,CYP27B1,CYP7A1,DGAT1,DHCR24,DHCR7,DNAJC7,DOCK2,EDNRB,ENTPD5,EPHX2,ERBB2,FA2H,FABP2,FABP6,FASN,FLOT2,FUCA1,GAS7,GLA,GPAM,GPAT3,HGF,HMGA1,HMGCR,HNF4A,HP,ICAM1,IFNGR1,IGF1,INSIG1,…	150	Low
Growth of lesion	3.00e-30		-0.99	ABCC1,ABCC4,ABCG2,ABL1,ACKR4,ACLY,ACO2,ACSS2,ACVR1C,ADAM28,ADAM9,ADAMTS12,ADIPOQ,ADORA2A,AGA,AGTR2,AHR,AKR1B1,AKT1,ALCAM,ALKBH5,ALOX5,AMOTL1,ANGPTL4,ANO1,ANPEP,ANTXR1,APOE,AR,ARF5,ARF6,ARHGAP8/PRR5-ARHGAP8,ARHGEF17,ARRDC3,ASIC1,ASPH,ATF6,ATF7IP,ATP5IF1,AURKA,B4GALNT1,BACH1,BAMBI,BAP1,BCL2,BCL2L1,BCL2L13,BCL9,BIRC5,BMI1,BMP7,BNIP3L,BRCA2,BTC,BTG3,BUB1B,C1GALT1,C8orf44-SGK3/SGK3,CA9,CALR,CAPN2,CAPN…	475	Low
Intracranial lesion	5.02e-89		-0.97	AASDH,ABCA1,ABCA2,ABCA7,ABCB7,ABCC1,ABCC2,ABCC3,ABCC4,ABCD3,ABCE1,ABCF1,ABCF3,ABCG2,ABHD15,ABHD2,ABL1,ABR,ACACB,ACADS,ACBD5,ACER3,ACHE,ACLY,ACOT11,ACOT2,ACOX1,ACOXL,ACP6,ACSS2,ACTN2,ACTR1B,ACVR1,ACVR1C,ACVR2B,ACY1,ACY3,ADAM28,ADAM9,ADAMTS12,ADAMTS15,ADAMTS18,ADAMTS2,ADAMTS9,ADAMTSL4,ADAT3,ADCK2,ADD1,ADGRG7,ADGRL2,ADGRV1,ADHFE1,ADIPOQ,ADIPOR1,ADORA2A,ADPGK,ADSL,AFAP1,AGA,AGBL5,AGPAT3,AGRN,AGTRAP,A…	2162	Low
Transcription of DNA	8.58e-25		-0.933	ABCA2,ABL1,ABT1,ACTL6A,ACTR2,ACVR1,ACVR2B,ADIPOQ,ADORA2A,AEBP1,AGRN,AGTR2,AHR,AKIRIN2,AKT1,AP3B1,AP3D1,APOE,APP,AR,ARHGEF2,ARID3A,ARID3B,ARNT2,ARNTL2,ASCC1,ASCC2,ATF6,ATF6B,ATF7IP,ATOH8,ATP2B4,AURKB,AXIN1,BACH1,BAMBI,BAP1,BATF3,BCAS3,BCL11A,BCL3,BCL6,BCL9,BHLHE40,BIRC5,BLM,BMI1,BMP7,BMPR1B,BRCA2,BRD2,BRD3,BRD4,CALCOCO1,CALR,CAMK2D,CAMKK2,CARF,CARM1,CASK,CAVIN1,CAVIN2,CBX1,CCNA2,CCNK,CD4,CD74,CDK6…	545	Low
Interphase	2.48e-29		-0.925	ABL1,ABRAXAS1,ACTL6A,ADGRL2,ADIPOQ,AGK,AHR,AKAP12,AKT1,ANGPT1,APOE,APP,AR,ARG1,ARHGAP11A,ATR,AURKA,BAP1,BAX,BCL2,BCL2L1,BCL3,BHLHE40,BIRC5,BLM,BMI1,BMP7,BOP1,BRCC3,BTG3,BUB1,BUB1B,CABLES1,CAMK2D,CAMKK2,CAPNS1,CARM1,CAT,CBX1,CCDC88A,CCNA2,CCNB1,CCNB3,CCND2,CCNG2,CCNY,CDC14B,CDC20,CDC42,CDCA2,CDK1,CDK14,CDK4,CDK6,CDKN1C,CDKN3,CEBPB,CELF2,CHAF1A,CHKA,CIRBP,CIT,CKS1B,CNOT7,CSNK2A1,CSNK2B,CSTB,CUL2,CY…	315	Low
Apoptosis of prostate cancer cell lines	1.59e-14		-0.875	ABCE1,ABL1,ACACA,AIFM2,AKAP12,AKT1,ALCAM,ALOX5,AR,ARF1,BAX,BCL2,BCL2L1,BCL2L11,BCL3,BIRC3,BIRC5,BMP7,CALR,CAT,CD82,CLU,COPZ1,DAB2IP,DCAF1,DHODH,DIABLO,DYNLL1,E2F1,EAF2,EGFR,ENTPD5,ETS2,FASN,FBXO11,FOSL1,GADD45A,GADD45G,GDF15,GOLGA4,HBEGF,HGF,HIF1A,HRAS,HSPA1A/HSPA1B,HSPA5,HSPD1,ID1,IGF1,IGFBP1,IGFBP4,IGFBP5,IGFBP7,ITGB1,JUN,KLF6,MAP3K7,MAPK8IP1,MCL1,NAPA,NASP,NCOA3,NDRG1,NFKBIA,NTRK2,PAK1,PARP1,P…	85	Low
Cell death of kidney cell lines	4.31e-15		-0.836	ABCC1,ABCG2,AKT1,AMOTL1,APP,AR,ATF6,BAX,BCL2,BCL2L1,BCL2L11,BCL2L14,BCL6,BIRC3,BIRC5,BNIP3L,BRCA2,CA4,CABLES1,CASP10,CASP2,CAT,CCNB1,CDC42,CHMP6,CRYAB,CUL4B,DDX17,DPM3,DUSP4,EGFR,EIF2AK2,ELOVL4,EPHB2,ERBB2,EZH2,EZR,F3,FGFR4,FTO,FYN,GAS7,GLS,GNAL,GPR37,GPR39,GRB10,GSN,GSTP1,HDAC6,HGF,HIPK2,HK1,HRAS,HSPA1A/HSPA1B,HSPA5,HTRA2,HYOU1,IER3,IGF1,IP6K2,IRS1,ITGB1,ITPR2,KLB,LRP5,MAP1S,MAP2K6,MAP3K1,MAP3K5…	131	Low
Development of tumor cell lines	1.04e-19		-0.759	ABCE1,ACLY,ADAM17,ADIPOQ,AHR,AIFM1,AKAP12,AKT1,APOE,AR,ASPH,BCL2,BCL2L1,BCL2L11,BCL6,BIRC5,BMI1,BMP7,CABLES1,CAPN1,CAST,CCDC88A,CCN4,CCNG2,CD82,CDC42,CDK6,CEBPB,CETN2,CIRBP,CIT,CKS1B,CLU,CNKSR1,CNOT3,CNOT7,COBLL1,COL18A1,CRK,CRTC1,CSNK2A1,CSNK2B,CSPP1,CTCF,CTDSP1,CYP2J2,DHCR24,DIABLO,DLL4,DMAP1,DYNC1H1,DYRK1B,E2F1,E2F8,EDA2R,EGFR,EIF4E,ENTPD5,EPAS1,EPB41L3,ERBB2,ERRFI1,ESPL1,ETS1,FBLN1,FGFR1,FGFR…	198	Low
Cellular homeostasis	2.86e-23		-0.742	ABCA1,ABCB7,ABCC1,ABCC2,ABCC3,ABCD3,ABCG1,ABCG2,ABL1,ACACB,ACBD5,ACER2,ACHE,ACLY,ACOT11,ACTN2,ADAM17,ADAM9,ADCY6,ADIPOQ,ADIPOR1,ADORA2A,AGA,AGTR2,AHR,AIFM1,AKAP1,AKR1B1,AKT1,ALB,ALOX5,ALPL,AMOTL1,ANGPT1,ANGPTL4,ANK1,ANKH,ANKRD9,ANO1,ANXA6,AP3B1,AP3D1,APOE,APP,APPL1,APPL2,AQP1,AQP10,AR,ARF1,ARF6,ARFGEF1,ARFIP2,ARG1,ARHGAP35,ASIC1,ATF6,ATG4B,ATG4C,ATG4D,ATG9A,ATP1B1,ATP1B3,ATP2A2,ATP2A3,ATP2B4,ATP5…	642	Low
Quantity of steroid	4.07e-16		-0.663	ABCA1,ABCA7,ABCC2,ABCC3,ABCC4,ABCG1,ABCG5,ACACB,ACOT11,ADIPOQ,AEBP1,AGTR2,AHR,ALB,ANGPTL3,ANGPTL4,ANXA6,AP1M2,APOA4,APOB,APOC1,APOE,APP,AQP12A/AQP12B,AR,ARV1,B4GALNT1,BAMBI,BCAP31,BCL2,BMP7,BPNT1,BRD2,CASP2,CBS/LOC102724560,CCNY,CD4,CDK4,CEBPB,CHKA,CHP1,CISD2,CLDN7,CLU,CRAT,CRP,CRY1,CTBP2,CYP1B1,CYP27A1,CYP27B1,CYP7A1,DGAT1,DHCR24,DHCR7,DNAJC7,DOCK2,EDNRB,EGFR,EHHADH,ENTPD5,EPHX2,ERBB2,FA2H,FABP2…	210	Low
Growth of connective tissue	1.74e-25		-0.586	ABL1,ACACA,ADIPOQ,ADIPOR1,ADORA2A,AEBP1,AGTR2,AHR,AKAP12,AKR1A1,AKT1,ALB,ALOX5,ANPEP,APLNR,AQP1,AR,ARHGAP32,ARHGEF12,ARID3A,ATR,AURKA,AURKB,AXIN2,BAX,BCAR1,BCL2,BCL2L1,BLM,BMI1,BMPR1B,BRCA2,BRK1,BTC,BUB1,C8orf44-SGK3/SGK3,CAPNS1,CASK,CCDC80,CCN2,CCN4,CCNA2,CCNB1,CCND2,CCNG2,CD74,CDC42,CDK1,CDK4,CDK6,CEBPB,CIRBP,CKS1B,CNOT7,COL14A1,COL1A1,COL1A2,CREB3L1,CRK,CSK,CTCF,CTSV,CYP27B1,DAB2IP,DCN,DHFR,DO…	293	Low
Necrosis of kidney	2.37e-18		-0.571	ABCC1,ABCG2,AKT1,ALB,AMOTL1,APOE,APP,AR,ATF6,BAX,BCL2,BCL2L1,BCL2L11,BCL2L14,BCL6,BIRC3,BIRC5,BNIP3L,BRCA2,C4A/C4B,CA4,CABLES1,CASP10,CASP2,CAT,CCN2,CCNB1,CDC42,CDK10,CEBPB,CHMP6,CLU,CRYAB,CUL4B,DCN,DDX17,DPM3,DUSP4,EGFR,EIF2AK2,ELOVL4,EPHB2,EPO,ERBB2,EZH2,EZR,F3,FGFR4,FTO,FYN,GAS7,GLS,GNAL,GPR37,GPR39,GPX4,GRB10,GSN,GSTP1,GSTZ1,HDAC6,HGF,HIF1A,HIPK2,HK1,HMOX1,HNF1B,HRAS,HSPA1A/HSPA1B,HSPA5,HTRA2…	166	Low
Colony formation	4.92e-21		-0.558	ABCE1,ABL1,ACHE,ACLY,ADAM17,ADIPOQ,AHR,AIFM1,AKAP12,AKT1,ANO1,AR,ARHGAP32,ATR,AXIN2,BAMBI,BCL2,BCL2L1,BCL2L11,BCL6,BIRC5,BMI1,BNIP3L,BRCA2,CABLES1,CALR,CAPN1,CAST,CAT,CBLB,CCDC88A,CCN4,CCNB1,CCNG2,CD4,CD82,CDA,CDC42,CDCA7,CDK1,CDK6,CEBPB,CIRBP,CIT,CKS1B,CLU,CNKSR1,CNOT7,CRK,CRTC1,CSNK2A1,CSNK2B,CTCF,CYP2J2,DCK,DCN,DHCR24,DIABLO,DLL1,DMAP1,DOK1,DPP3,DYNC1H1,DYRK1B,E2F1,E2F8,EDA2R,EGFR,EIF2AK2,EIF4…	272	Low
Migration of tumor cell lines	1.36e-27		-0.554	ABCC4,ACLY,ACVR1,ADAM17,ADAM9,ADGRE5,ADGRL2,ADIPOQ,AFAP1,AGK,AHR,AKAP12,AKT1,ALCAM,ALKBH5,ANGPTL4,ANKS1A,ANPEP,AP2M1,APLNR,APOC1,APP,APPL1,AR,ARF1,ARF6,ARFGEF1,ARHGAP11A,ARHGAP35,ARHGAP8/PRR5-ARHGAP8,ARHGEF17,ARRDC3,ASB13,ASIC1,ASNS,ASPH,ATG9A,ATP5IF1,AURKA,AXIN2,BCAR1,BCKDK,BCL2L1,BCL3,BCL9,BMI1,BPNT2,BRD4,BRK1,C1GALT1,C8orf44-SGK3/SGK3,CA9,CALD1,CALR,CALU,CAMKK2,CAPN1,CAPN2,CAPNS1,CAT,CBLB,CCDC…	428	Low
Cell viability of carcinoma cell lines	5.45e-16		-0.54	ABCC1,ABCC3,ABCG2,ACER2,ADAM17,ADPGK,AIFM1,AKT1,ARCN1,BCL2,BCL2L1,BCL2L11,BIRC5,BMI1,C1GALT1,CAMKK2,CAT,CDC40,CDCA8,CDK4,CDK6,CLU,COPA,COPS3,COPS4,DNAI7,DNAJB6,E2F1,EGFR,EPDR1,ERBB2,ERCC1,EVI5,EZH2,FASN,FGFR1,FGFR2,FOSL1,GHRHR,GSTP1,HBEGF,HGF,HIF1A,HK1,HMCES,HMOX1,HTATIP2,HTRA3,IDH2,IFNA2,IGF1,IGF2,IK,JUN,KIF11,LAMB3,LNX2,MAP1LC3B,MAP3K8,MAPK7,MCL1,MLH1,MSH2,MST1R,MTDH,NFKBIA,NLRP1,NOTCH1,NRG1,NR…	108	Low
Soft tissue lesion	9.08e-94		-0.539	AASDH,ABCA1,ABCA2,ABCA7,ABCB7,ABCC1,ABCC2,ABCC3,ABCC4,ABCD3,ABCE1,ABCF1,ABCF3,ABCG2,ABHD15,ABHD2,ABL1,ABR,ABRAXAS1,ACACB,ACADS,ACBD5,ACER3,ACHE,ACLY,ACOT11,ACOT2,ACOX1,ACOXL,ACP6,ACSS2,ACTN2,ACTR1B,ACVR1,ACVR1C,ACVR2B,ACY1,ACY3,ADAM28,ADAM9,ADAMTS12,ADAMTS15,ADAMTS18,ADAMTS2,ADAMTS9,ADAMTSL4,ADAP1,ADAT3,ADCK2,ADD1,ADGRE5,ADGRG7,ADGRL2,ADGRV1,ADHFE1,ADIPOQ,ADIPOR1,ADORA2A,ADPGK,ADSL,AFAP1,AGA,AGBL…	2275	Low
Colony formation of cells	6.22e-21		-0.526	ABCE1,ABL1,ACHE,ACLY,ADAM17,ADIPOQ,AHR,AIFM1,AKAP12,AKT1,ANO1,AR,ARHGAP32,ATR,BAMBI,BCL2,BCL2L1,BCL2L11,BCL6,BIRC5,BMI1,BNIP3L,CABLES1,CALR,CAPN1,CAST,CAT,CBLB,CCDC88A,CCN4,CCNG2,CD4,CD82,CDA,CDC42,CDCA7,CDK6,CEBPB,CIRBP,CIT,CKS1B,CLU,CNKSR1,CNOT7,CRK,CRTC1,CSNK2A1,CSNK2B,CTCF,CYP2J2,DCK,DCN,DHCR24,DIABLO,DMAP1,DOK1,DYNC1H1,DYRK1B,E2F1,E2F8,EDA2R,EGFR,EIF2AK2,EIF4E,EIF4EBP1,EIF6,ENTPD5,EP400,EPAS…	242	Low
Cell death of kidney cells	5.67e-18		-0.512	ABCC1,ABCG2,AKT1,ALB,AMOTL1,APOE,APP,AR,ATF6,BAX,BCL2,BCL2L1,BCL2L11,BCL2L14,BCL6,BIRC3,BIRC5,BNIP3L,BRCA2,C4A/C4B,CA4,CABLES1,CASP10,CASP2,CAT,CCN2,CCNB1,CDC42,CEBPB,CHMP6,CLU,CRYAB,CUL4B,DCN,DDX17,DPM3,DUSP4,EGFR,EIF2AK2,ELOVL4,EPHB2,EPO,ERBB2,EZH2,EZR,F3,FGFR4,FTO,FYN,GAS7,GLS,GNAL,GPR37,GPR39,GPX4,GRB10,GSN,GSTP1,HDAC6,HGF,HIF1A,HIPK2,HK1,HNF1B,HRAS,HSPA1A/HSPA1B,HSPA5,HTRA2,HYOU1,ICAM1,IER3,…	159	Low
Cell death of tumor cell lines	5.43e-69		-0.511	AAAS,ABCA1,ABCB7,ABCC1,ABCC4,ABCE1,ABCG1,ABCG2,ABL1,ACACA,ACER2,ACER3,ACHE,ACO2,ACVR1C,ACVR2B,ADAM17,ADAMTS12,ADGRL2,ADIPOQ,ADIPOR1,ADORA2A,ADRM1,AFAP1,AGA,AGTR2,AHR,AHSA1,AIFM1,AIFM2,AIP,AKAP1,AKAP12,AKR1B1,AKT1,ALB,ALCAM,ALOX5,ALS2,ANGPTL4,ANTXR2,AP2M1,APOB,APOE,APP,APPL1,AR,ARF1,ARG1,ARID3B,ARMC10,AS3MT,ASNS,ATF6,ATP1B3,ATP2A2,ATR,AURKA,AURKB,AXIN1,AXIN2,BACH1,BAP1,BAX,BCAP31,BCAR1,BCKDK,BCL2,…	762	Low
Cell death of embryonic cell lines	4.71e-18		-0.5	ABCC1,ABCG2,ABL1,ADIPOR1,AHR,AIFM1,AIFM2,AKT1,AMOTL1,APP,AR,BAX,BCL2,BCL2L1,BCL2L11,BCL6,BIRC3,BIRC5,BMI1,BNIP3L,CABLES1,CAPNS1,CASP10,CASP2,CCNC,CDC42,CDK2AP1,CDK4,CEBPB,CRK,CRYAB,CTSV,CUL4B,CYLD,DAPK3,DDX17,DIABLO,DNMT1,DUSP4,E2F1,EGFR,EIF2A,EIF2AK2,EIF4EBP1,ELOVL4,EPHB2,ERBB2,FGFR2,FGFR4,FKBP4,FKBP8,FYN,GADD45A,GAS7,GPR37,GPR39,GPX4,GSN,GSTP1,H2AX,HDAC6,HIF1A,HIPK2,HK1,HRAS,HSPA5,HTRA2,IER3,IF…	163	Low
Brain lesion	2.80e-88		-0.365	AASDH,ABCA1,ABCA2,ABCA7,ABCB7,ABCC1,ABCC2,ABCC3,ABCC4,ABCD3,ABCE1,ABCF1,ABCF3,ABCG2,ABHD15,ABHD2,ABL1,ABR,ACACB,ACADS,ACBD5,ACER3,ACHE,ACLY,ACOT11,ACOT2,ACOX1,ACOXL,ACP6,ACSS2,ACTN2,ACTR1B,ACVR1,ACVR1C,ACVR2B,ACY1,ACY3,ADAM28,ADAM9,ADAMTS12,ADAMTS15,ADAMTS18,ADAMTS2,ADAMTS9,ADAMTSL4,ADAT3,ADCK2,ADD1,ADGRG7,ADGRL2,ADGRV1,ADHFE1,ADIPOQ,ADIPOR1,ADORA2A,ADPGK,ADSL,AFAP1,AGA,AGBL5,AGPAT3,AGRN,AGTRAP,A…	2173	Low
Cell proliferation of fibroblasts	6.09e-16		-0.319	ABL1,ADIPOQ,ADIPOR1,ADORA2A,AEBP1,AGTR2,AHR,AKT1,ALB,ALOX5,AQP1,ARHGEF12,ARID3A,BAX,BCAR1,BLM,BMI1,BRCA2,BRK1,BTC,BUB1,CCDC80,CCN2,CCN4,CCNA2,CCNB1,CCND2,CD74,CDK1,CDK4,CDK6,CEBPB,CIRBP,CKS1B,COL14A1,CREB3L1,CRK,DAB2IP,DCN,DOK1,DUSP4,E2F1,E2F8,EDNRA,EGFR,EIF4EBP1,EMD,EP400,ERBB2,ESPL1,EZH2,FEN1,FGFR1,FOSB,FOSL1,FSTL1,FTH1,FYN,GADD45A,GCN1,GNPNAT1,GRB10,GRN,GSTP1,HBEGF,HGF,HIF1A,HMGN1,HMOX1,HPSE,H…	158	Low
Activation of DNA endogenous promoter	9.75e-16		-0.263	ABCA2,ABL1,ABT1,ACTR2,ACVR1,ACVR2B,AEBP1,AGRN,AHR,AKIRIN2,AKT1,AP3B1,AP3D1,APP,AR,ARHGEF2,ARID3A,ARID3B,ARNT2,ARNTL2,ATF6,ATF6B,ATF7IP,ATP2B4,AURKB,BACH1,BATF3,BCAS3,BCL11A,BCL3,BCL6,BCL9,BHLHE40,BMI1,BMP7,BMPR1B,BRD2,BRD3,BRD4,CALCOCO1,CALR,CAMK2D,CARF,CARM1,CASK,CAVIN2,CCNK,CDK6,CEBPB,CEBPZ,CHD4,CHD6,CHP2,CHURC1,CIAO1,CKAP2,CNOT1,CNOT7,CPEB3,CREB3,CRK,CRTC1,CRY1,CSRNP1,CSRNP2,CTBP2,CTCF,CTDSP1,…	415	Low
Apoptosis of embryonic cell lines	2.37e-15		-0.252	ABL1,AHR,AIFM1,AKT1,AMOTL1,APP,BAX,BCL2,BCL2L1,BCL2L11,BCL6,BIRC3,BIRC5,BMI1,BNIP3L,CABLES1,CAPNS1,CASP10,CASP2,CCNC,CDK2AP1,CDK4,CEBPB,CRK,CRYAB,CUL4B,DAPK3,DDX17,DIABLO,DNMT1,DUSP4,E2F1,EGFR,EIF2A,EIF2AK2,EIF4EBP1,ELOVL4,ERBB2,FGFR2,FGFR4,GADD45A,GAS7,GSN,H2AX,HIF1A,HIPK2,HRAS,HSPA5,IER3,IRS1,ITGB1,JUN,KLB,MAP2K6,MAP3K1,MAP3K5,MAP3K7,MAP3K8,MAPK14,MCL1,MTOR,NOTCH1,NUPR1,OPA1,P4HB,PARP1,PPID,PPM…	121	Low
Proliferation of connective tissue cells	2.06e-25		-0.243	ABL1,ACACA,ADIPOQ,ADIPOR1,ADORA2A,AEBP1,AGTR2,AHR,AKAP12,AKR1A1,AKT1,ALB,ALOX5,APLNR,AQP1,AR,ARHGAP32,ARHGEF12,ARID3A,ATR,AXIN2,BAX,BCAR1,BCL2,BCL2L1,BLM,BMI1,BMPR1B,BRCA2,BRK1,BTC,BUB1,C8orf44-SGK3/SGK3,CAPNS1,CASK,CCDC80,CCN2,CCN4,CCNA2,CCNB1,CCND2,CCNG2,CD74,CDC42,CDK1,CDK4,CDK6,CEBPB,CIRBP,CKS1B,CNOT7,COL14A1,COL1A1,COL1A2,CREB3L1,CRK,CSK,CTCF,CTSV,CYP27B1,DAB2IP,DCN,DOK1,DUSP4,E2F1,E2F8,EDNR…	273	Low
Familial encephalopathy	1.53e-38		-0.239	AARS1,ABCA2,ABCA7,ABCB7,ACBD5,ACER3,ACHE,ACO2,ACOT11,ACTN2,ACTN3,ADAM28,ADARB1,ADAT3,ADD3,ADGRV1,ADK,ADORA2A,AEBP1,AHSG,AIFM1,AKT1,ALB,ALOX12B,ALOX5,ALS2,ANGPT1,ANK3,ANOS1,ANTKMT,ANXA11,AOX1,AP1S1,AP2M1,AP3B2,APLNR,APLP1,APOA4,APOB,APOC1,APOE,APP,AQP1,ARF1,ARF6,ARHGAP32,ARHGEF15,ARHGEF2,ARID1B,ARIH2,ARNT2,ARV1,ASNS,ASPA,ATP1B1,ATP2A2,ATP2A3,ATP5IF1,B4GALNT1,BAX,BBS2,BCAP31,BCL11A,BCL2,BCL2L1,BCL6…	669	Low
Concentration of lipid	4.02e-28		-0.234	ABCA1,ABCA2,ABCA7,ABCC2,ABCC3,ABCC4,ABCG1,ABCG2,ABCG5,ACACA,ACACB,ACADS,ACER3,ACLY,ACO2,ACOT11,ACOT2,ACP6,ACSS2,ADIPOQ,ADIPOR1,ADORA2A,AEBP1,AFAP1,AGMO,AGTR2,AGTRAP,AHR,AHSG,AIFM1,AKR1B1,AKT1,ALB,ALOX12B,ALOX5,ALOX5AP,ANGPTL3,ANGPTL4,ANXA6,AP1M2,APOA4,APOB,APOC1,APOE,APP,AQP12A/AQP12B,AQP9,AR,ARF1,ARF6,ARG2,ARV1,ATP2A2,ATP5IF1,AZGP1,B4GALNT1,B4GALT2,B4GALT6,BAMBI,BAX,BBS2,BCAP31,BCL2,BCL2L1,BHLHE…	385	Low
Familial central nervous system disease	1.16e-41		-0.213	AARS1,ABCA2,ABCA7,ABCB7,ACBD5,ACER3,ACHE,ACO2,ACOT11,ACTN2,ACTN3,ADAM28,ADARB1,ADAT3,ADD3,ADGRV1,ADK,ADORA2A,AEBP1,AHSG,AIFM1,AKT1,ALB,ALOX12B,ALOX5,ALPK1,ALS2,ANGPT1,ANK3,ANOS1,ANTKMT,ANTXR1,ANXA11,AOX1,AP1S1,AP2M1,AP3B2,APLNR,APLP1,APOA4,APOB,APOC1,APOE,APP,AQP1,AR,ARF1,ARF6,ARHGAP32,ARHGEF15,ARHGEF2,ARID1B,ARIH2,ARNT2,ARV1,ASCC1,ASNS,ASPA,ATAD1,ATP1B1,ATP2A2,ATP2A3,ATP5IF1,B4GALNT1,BAX,BBS2,BC…	695	Low
Metabolism of membrane lipid derivative	6.80e-15		-0.203	ABCA1,ABCA2,ABCC1,ABCG1,ABCG5,ACER2,ACER3,ACLY,ACP6,ADIPOQ,AGK,AGMO,AGPAT3,AGTR2,AKR1D1,AKT1,ALOX12B,ALOX5,ANGPTL3,AP3B1,APOA4,APOB,APOC1,APOE,APP,ARF1,ARF6,ARV1,ASPA,ATF6,B3GALT1,B4GALNT1,B4GALT6,BAX,BCL2,BCL2L1,CAPN2,CAT,CD82,CDC42,CDIPT,CERT1,CH25H,CHKA,CHP1,CLN3,CLN6,CNKSR1,CPTP,CTBP2,CYP1B1,CYP27A1,CYP39A1,CYP46A1,CYP51A1,CYP7A1,DEGS1,DGKD,DGKZ,DHCR24,DHCR7,DHRS7B,DPM1,DPM2,DPM3,ENPP1,ETNK1,…	182	Low
Endocytosis	3.89e-16		-0.182	ABCA1,ABCA7,ABCF1,ABL1,ACTR2,ADD1,AHSA1,ANK1,ANTXR1,ANXA6,AP1S1,AP2B1,AP2M1,APCS,APLP1,APOC1,APOE,APP,APPL1,APPL2,ARF1,ARF6,ARFGAP1,ARPC3,ARPC4,ATP6V0C,ATP6V1F,AXIN1,BCAR1,BCL2L1,BRK1,BTBD9,BTC,C9orf72,CABIN1,CALR,CANX,CAPG,CCL19,CCNC,CD82,CD93,CDC40,CDC42,CEBPB,CH25H,CKAP5,CKB,CLCN3,CLN3,CLTC,CLU,CMAS,CNN2,CRP,CSK,DBN1,DEF6,DGKD,DIO2,DLG1,DLL1,DOCK2,EGFR,EHD1,EIF2AK1,EIF2AK2,EIF4E,ENTPD1,EPB41L2…	232	Low
Proliferation of fibroblast cell lines	3.30e-18		-0.152	ADIPOQ,AHR,AKAP12,AKR1B1,AKT1,ALOX5,ARHGAP32,ARHGEF12,ATG9A,AXIN1,BAX,BCAR1,BCL2L1,BLM,BMI1,BOP1,BTG3,CAPRIN1,CAST,CAT,CCN4,CCNB2,CDC14B,CDC42,CDCA5,CDK1,CDK4,CDK6,CEBPB,CIRBP,CKS1B,COL1A1,CRK,CSNK2A1,CSNK2B,DCAF1,DKK4,E2F1,E2F4,EGFR,EIF2AK1,EIF2AK2,EIF4E,EIF4E3,EIF6,ERBB2,ERO1A,ERRFI1,EZH2,F2RL1,FBXW7,FGFR2,FRS3,G6PD,GAB1,GADD45A,GADD45G,GHRHR,GRB14,GRN,HBEGF,HGF,HIPK2,HMGA1,HMOX1,HRAS,HSPA1A/HS…	176	Low
Proliferation of neuronal cells	3.01e-16		-0.152	ABL1,ADAM17,ADCY6,ADORA2A,AKT1,ALCAM,ALS2,ANGPT1,APOE,APP,AR,ARF6,ARFGEF1,ARG1,ARHGAP17,ARHGAP32,ARHGAP33,ARHGEF25,ARID1B,ASPM,B4GALNT1,BAX,BCL2,BICD2,BMP7,BTC,BTG3,CABLES1,CAMKK2,CAT,CDC42,CDK1,CELF2,CHL1,CIP2A,CLASP2,CLPTM1,CLU,CNP,CNPY2,COBL,CREB3,CRK,CSNK1D,CTNND2,DAB2IP,DDR1,DHCR24,DIXDC1,DLL1,DLL4,DOCK3,DPYSL3,E2F1,EFNB3,EGFR,EIF2B2,EIF4EBP1,EIF4G2,ELMO2,EPHB2,EPO,ERBB2,EXT1,EXTL3,EZR,FARP2…	216	Low
Abnormality of endometrium	7.70e-56		-0.142	AAAS,AASDH,ABCA1,ABCA2,ABCB7,ABCC1,ABCC12,ABCC2,ABCE1,ABCG2,ABCG5,ABHD17A,ABHD2,ABHD4,ABL1,ABR,ABRAXAS1,ACACB,ACAD10,ACER2,ACOX1,ACSS2,ACTN2,ACTN3,ACVR1,ACY1,ADAM28,ADAM9,ADAMTS12,ADAMTS18,ADAMTS2,ADAMTS9,ADAMTSL4,ADAP1,ADCY6,ADD1,ADD3,ADGRG7,ADGRV1,ADIPOQ,ADORA2A,ADSL,AGBL5,AGK,AGMAT,AGMO,AGO3,AGPAT3,AGRN,AGTR2,AGXT,AGXT2,AHR,AKAP12,AKAP9,AKR1D1,AKT1,ALB,ALDH4A1,ALDH5A1,ALG11,ALG2,ALG5,ALKBH1,AL…	1547	Low
Metabolism of DNA	9.00e-15		-0.134	AAGAB,ABCB7,ACTL6A,ADIPOQ,AGTR2,AHR,AIFM1,AKT1,ALOX5,ANGPT1,ANTXR1,AP1AR,APOE,APP,ATR,BAX,BCL2,BCL2L1,BIRC5,BLM,BMI1,BRCA2,BRIP1,BTC,CAPN2,CASP10,CASP2,CASP6,CAST,CCDC88A,CCNA2,CDK1,CDK2AP1,CDT1,CLU,CRYAB,CUL4B,DCAF1,DFFB,DIABLO,DNAJC2,DNASE1L3,DNASE2,DONSON,DSCC1,E2F1,EGFR,EHMT2,EIF2AK2,ERCC1,ESCO2,ESRRA,FAM135A,FBL,FEN1,FYN,GADD45G,GMNN,GRN,GRWD1,HBEGF,HMGA1,HMGB2,HMGN1,HRAS,HUWE1,ID1,ID3,IGF1,…	159	Low
Cell death of breast cancer cell lines	4.35e-19		-0.108	ABCC4,ABCG2,ABL1,ACVR1C,ADIPOQ,AHR,AIFM1,AKT1,AR,BACH1,BAX,BCAR1,BCL2,BCL2L1,BCL2L11,BCL2L13,BCL6,BHLHE40,BIRC3,BIRC5,BNIP3L,C8orf44-SGK3/SGK3,CASP2,CASP6,CAT,CCDC80,CCN2,CCND2,CDC42,CDK1,CEBPB,CKS1B,CLU,COL2A1,CRYAB,CSNK2A1,CSTB,CTCF,CYLD,DCAF1,DHODH,DIABLO,DLL1,DNAJC15,DPH5,DUSP4,E2F1,EDA2R,EGFR,EHMT1,EHMT2,EIF2AK2,EIF4E,ERBB2,ERRFI1,ESRRA,ETS2,EXOC2,FASN,FASTKD2,FBLN1,FBXL20,FGFR1,FGFR2,FKBPL,…	167	Low
Proliferation of prostate cancer cell lines	1.44e-16		-0.099	ACACA,ACO2,ADAM9,AFAP1,AGK,AKAP12,AKT1,ALCAM,ANO1,APOB,AR,ARF1,ARG1,ARG2,BCL2L1,BIRC5,BMP7,BMPR1B,CAMKK2,CBX1,CD74,CDC37,CDK6,CEBPB,CLN3,CLU,COBLL1,CREB3,DAB2IP,DCAF1,DEPDC5,DNAJB2,DYNLL1,E2F1,EAF2,EGFR,ENTPD1,ENTPD5,EPAS1,ERBB2,ESRRA,ETS1,ETS2,EZH2,FASN,FEN1,FGFR4,FKBP4,FUS,FYN,GADD45G,GDF15,GOLGA4,GPD1,GRN,HBEGF,HGF,HIF1A,HK1,HMOX1,HNF4A,HNRNPK,HNRNPL,HPSE,HSPA5,ICMT,ID1,ID2,IGF1,IGF2,IGFBP1,IG…	148	Low
Organization of organelle	9.35e-24		-0.026	ABCA1,ABCD3,ABL1,ACTL6A,ADAMTS12,ADAMTS2,ADD1,ADGRL2,ADGRV1,AEBP1,AFAP1,Afg3l1,AGRN,AKT1,ALS2,ANK1,ANK3,AP3B1,APOE,APP,ARF1,ARF6,ARFGEF1,ARFIP2,ARHGAP12,ARHGAP17,ARHGAP25,ARHGEF2,ARL1,ATL2,ATP2A2,Atp8b5,ATR,AXIN1,BAX,BCAR1,BCAS3,BCL2,BLM,BLZF1,BMP1,BNIP1,BRCA2,C9orf72,CCDC47,CCL11,CDC42,CDCA8,CDH23,CDH8,CDT1,CENPT,CENPV,CENPW,CERT1,CHAF1A,CHCHD10,CHMP1A,CHMP1B,CHMP4B,CHMP6,CHP1,CIT,CLASP1,CLASP2,…	282	Low
Necrosis	6.17e-78		0.006	AAAS,AARS1,ABCA1,ABCB7,ABCC1,ABCC3,ABCC4,ABCE1,ABCG1,ABCG2,ABL1,ACACA,ACER2,ACER3,ACHE,ACLY,ACO2,ACTR2,ACVR1C,ACVR2B,ADAM17,ADAMTS12,ADARB1,ADCY6,ADGRL2,ADIPOQ,ADIPOR1,ADORA2A,ADRM1,AFAP1,AGA,AGRN,AGTR2,AHR,AHSA1,AIFM1,AIFM2,AIP,AKAP1,AKAP12,AKIRIN2,AKR1B1,AKT1,ALB,ALCAM,ALKBH1,ALOX5,ALS2,AMOTL1,ANGPT1,ANGPTL1,ANGPTL4,ANPEP,ANTXR1,ANTXR2,AP2B1,AP2M1,APOB,APOC1,APOE,APP,APPL1,AR,ARCN1,ARF1,ARF6,AR…	1156	High
Cell proliferation of breast cancer cell lines	3.79e-17		0.063	ADAM17,ADIPOQ,AHR,AKT1,AR,ARF1,ARHGAP11A,ARRDC3,AURKA,AXIN2,BACH1,BCAR1,BCL2,BCL2L1,BCL9,BIRC5,BMI1,BMP7,BRCA2,BTBD9,BTC,BUB1,C8orf44-SGK3/SGK3,CA9,CAT,CCN2,CCND2,CDK1,CEBPB,CHKA,CHN2,CIP2A,CISD2,CKS1B,CLN3,CLU,CNKSR1,COL6A3,COPS3,COPS4,CPSF4,CTCF,DCN,DDX17,DEGS1,DEPDC5,DLGAP5,DLL1,DNAJB6,DNMT3B,DPYSL3,E2F1,EGFR,EIF4EBP1,EIF4G2,EPO,ERBB2,ERRFI1,ESRRA,ETS1,ETS2,EZH2,EZR,F3,FASN,FBLN5,FBXW7,FEN1,FG…	222	High
Familial neurological disorder	2.55e-47		0.102	AAAS,AARS1,ABCA2,ABCA7,ABCB7,ABCC1,ACBD5,ACER3,ACHE,ACO2,ACOT11,ACOX1,ACTN2,ACTN3,ADAM28,ADARB1,ADAT3,ADCY6,ADD3,ADGRV1,ADK,ADORA2A,AEBP1,AGRN,AHSG,AIFM1,AKT1,ALB,ALG2,ALOX12B,ALOX5,ALPK1,ALS2,ANGPT1,ANK3,ANOS1,ANTKMT,ANTXR1,ANXA11,AOX1,AP1S1,AP2M1,AP3B2,APLNR,APLP1,APOA4,APOB,APOC1,APOE,APP,AQP1,AR,ARF1,ARF6,ARG1,ARHGAP32,ARHGEF15,ARHGEF2,ARID1B,ARIH2,ARNT2,ARV1,ASCC1,ASL,ASNS,ASPA,ASPH,ATAD1,AT…	829	High
Quantity of connective tissue	8.29e-21		0.115	ABCA1,ABCA7,ABL1,ACACA,ACACB,ACADS,ACHE,ACOT11,ADD1,ADD3,ADIPOQ,ADORA2A,AEBP1,AGTR2,AHR,AKR1A1,AKT1,ALPL,ANGPTL2,ANGPTL4,APCS,APOA4,APOB,APOE,APP,AQP1,AR,ARF1,ARID3A,ARV1,ASPA,BBS2,BCL2,BCL2L1,BIRC5,BLM,BNIP3L,CAMKK2,CAPN1,CAPNS1,CCBE1,CCDC3,CCDC80,CCL25,CCN2,CCND2,CCNY,CDC42,CDK1,CDK4,CDK6,CEBPB,CEMIP,CHAD,CIAPIN1,CISD2,CLDN18,CNOT3,COL1A1,COL2A1,CTSK,CTSV,CYB5R4,CYLD,CYP27B1,DCK,DCN,DGAT1,DGKZ,…	258	High
Formation of renal lesion	1.44e-17		0.119	ABCF1,ABCG1,ACACB,ACADS,ACKR4,ACOT1,ACP6,ADAM28,ADAMTSL4,ADORA2A,AKAP9,AKT1,ALB,ALDH5A1,AMBP,ANK1,ANKLE2,ANLN,ANO5,ANPEP,AOX1,APOC1,APOH,APP,AQP9,AR,ARFGAP2,ARHGAP35,ARID1B,ARIH2,ARV1,ASNS,ASPM,ATP11B,ATP5IF1,ATR,AURKA,AURKB,AXIN2,BAP1,BAX,BBS2,BCAR1,BCL2L1,BHLHE40,BLM,BLVRB,BNIP3L,BRCA2,BTG3,BUB1B,CA9,CACTIN,CALCRL,CANT1,CASP2,CAVIN1,CCDC18,CCDC186,CCDC80,CCDC88A,CCND2,CCT3,CCT8,CD79B,CDC14B,CDH…	485	High
G2/M phase	1.07e-19		0.124	ABRAXAS1,ACTL6A,AHR,APP,AR,ATR,AURKA,BCL2,BCL2L1,BIRC5,BLM,BMI1,BMP7,BRCC3,CAT,CCDC88A,CCNA2,CCNB1,CCNY,CDC14B,CDK1,CDK14,CELF2,CIT,CNOT7,CSNK2B,DONSON,DUSP4,E2F4,EGFR,EHMT2,EIF2AK2,ELAC2,EME1,EP400,EPOR,ERBB2,ERCC1,FAAP20,FOXN3,FZR1,GADD45A,GADD45G,GATA6,GCN1,GMNN,GORASP2,GSTA4,H2AX,HDAC1,HIF1A,HMCES,HMGA1,HMGN1,HNF4A,HRAS,IDH2,IER3,IGF2,IGFBP5,IRS1,JUN,KAT14,LMNA,LMO4,MAP2K6,MAP3K5,MAP3K8,MAPK1…	119	High
Cell death of blood cells	5.62e-17		0.135	ABCC1,ABCC4,ABCG1,ABL1,ADAM17,ADORA2A,AGA,AGRN,AHR,AIFM1,AIP,AKIRIN2,AKT1,ANGPT1,ANPEP,ANTXR1,ANTXR2,APOB,APOE,APP,ARF6,AURKB,BAP1,BAX,BCL11A,BCL2,BCL2L1,BCL2L11,BCL3,BCL6,BIRC3,BIRC5,BLM,BMI1,BNIP3L,CABIN1,CASP10,CASP2,CASP6,CAST,CAT,CCDC86,CCL11,CCL19,CCL25,CCNB1,CCND2,CD4,CD74,CD79A,CD79B,CDC42,CDK1,CDK6,CEBPB,CHD4,CISH,CKS1B,CLU,COL1A1,CRP,CYLD,DAPK2,DCK,DCN,DEF6,DFFB,DIABLO,DLL1,DLL4,DNASE2,…	270	High
Metabolism of protein	1.70e-44		0.184	ABCA1,ABCF1,ACHE,ACY1,ADAM17,ADAM9,ADAMTS20,ADAMTS9,ADGRV1,ADIPOQ,ADRM1,AHR,AKT1,ALKBH1,ALOX5,AMBP,APCS,APLP1,APOB,APOE,APP,ARHGEF2,ARIH2,ASPH,ATF6,ATF7IP,ATG4B,ATG4C,ATG4D,ATP1B1,ATP1B3,AURKA,AXIN1,AZGP1,AZIN1,BANK1,BCL2,BCL2L1,BCL3,BMP1,BPNT1,BZW1,C2CD3,CALR,CANX,CAPN1,CAPN2,CAPNS1,CAPRIN1,CASP10,CASP2,CASP6,CAST,CAT,CBLB,CBS/LOC102724560,CCDC47,CCL19,CCN4,CCT2,CCT3,CCT8,CD4,CD74,CDC23,CDC37,CD…	466	High
Cell viability of colorectal cancer cell lines	8.54e-16		0.217	ABL1,ACHE,ADRM1,AEN,AIFM1,AKT1,AR,ATG4B,BCL2L1,BIRC5,BRCA2,CCNB1,CDCA8,CLN3,COPS3,COPS4,EGFR,EHMT2,EIF4E,EPAS1,ERBB2,ERRFI1,EVI5,EZH2,FA2H,FAAP20,FABP6,FBL,FGFR4,FTO,GPR180,HDAC2,HIF1A,ID2,IFNA2,IGF1,IGF2BP3,INSR,JAG1,KIF18A,LEF1,LNX2,MAP3K1,MAP3K7,MAP3K8,MAPK14,MLH1,MRE11,MSH2,MSH3,MTHFR,MTSS1,NFE2L3,NOP2,NOTCH1,NRG1,OGG1,PAK1,PIK3R2,PIN1,PKM,PLCE1,POMP,PRPF19,PSMB6,PTTG1,RBM39,RNPS1,RPF1,RRM2,R…	85	High
Rheumatic Disease	2.06e-17		0.236	ABCC1,ABCC2,ABCG2,ABCG5,ABL1,ACHE,ACLY,ACTL6A,ADAM17,ADAM9,ADAMTS12,ADAMTS15,ADAMTS18,ADAMTS2,ADAMTS20,ADAMTS9,ADGRE5,ADIPOQ,ADIPOR1,ADORA2A,ADSS2,AHR,AHSG,AKR1A1,AKR1D1,ALB,ALOX5,ALOX5AP,ALPL,ANAPC2,ANKH,AP3B1,APOE,AQP9,AR,ARCN1,ARF1,ARFGAP1,ARG1,ARHGAP30,ARHGAP33,ARPC3,ASIC1,ATF6B,ATP1B1,ATP4A,AZGP1,BCL2L11,BCL3,BCL6,BHLHE40,BIRC5,BMP1,BRD2,BTC,C1QTNF6,C1R,C4A/C4B,C9orf72,C9orf78,CACNA2D1,CACNA…	396	High
Mitosis	7.68e-19		0.238	ABL1,ACTL6A,ADGRL2,AHR,AHSG,AKT1,ANGPTL2,ANKS1A,ANLN,APOE,APP,AR,ATR,AURKA,AURKB,BAP1,BCL2,BIRC5,BLM,BMI1,BMP7,BMPR1B,BRCA2,BRD2,BRINP3,BTC,BTG3,BUB1,BUB1B,CAPN2,CCNA2,CCNB1,CCNB2,CD4,CDC20,CDC23,CDCA5,CDCA8,CDK1,CDK11A,CDKN1C,CDKN3,CDT1,CEBPB,CENPA,CENPT,CENPW,CHD4,CHMP1A,CHMP1B,CHMP4B,CHMP6,CHN2,CIT,CKAP2,CKAP5,CLASP1,CLASP2,CLTC,CRK,CSK,CSNK1D,CSNK2B,CYLD,DAPK3,DLGAP5,DRG1,DYNC1H1,DYNC1LI2,E2F…	214	High
Inflammation of joint	1.18e-14		0.24	ABCC1,ABCC2,ABCG2,ABCG5,ABL1,ACHE,ACLY,ACTL6A,ADAM17,ADAM9,ADAMTS12,ADAMTS15,ADAMTS18,ADAMTS2,ADAMTS20,ADAMTS9,ADGRE5,ADIPOQ,ADIPOR1,ADORA2A,ADSS2,AHR,AHSG,AKR1A1,AKR1D1,ALB,ALOX5,ALOX5AP,ALPL,ANAPC2,ANKH,AP3B1,APOE,AQP9,AR,ARCN1,ARF1,ARFGAP1,ARG1,ARHGAP30,ARHGAP33,ASIC1,ATF6B,ATP1B1,ATP4A,AZGP1,BCL2L11,BCL3,BCL6,BHLHE40,BIRC5,BMP1,BRD2,BTC,C1QTNF6,C1R,C4A/C4B,C9orf72,C9orf78,CACNA2D1,CACNA2D4,CA…	367	High
Differentiation of connective tissue cells	6.22e-17		0.249	ABL1,ACVR1,ACVR2B,ADAM17,ADAMTS12,ADIPOQ,ADK,AHR,AKT1,ALOX5,ANXA6,APCS,APOE,ATP2A2,AXIN1,AXIN2,BAMBI,BCL2,BCL3,BCL6,BMP7,BMPR1B,CALR,CAPNS1,CARM1,CAST,CAVIN1,CCDC3,CCN2,CCN4,CCNA2,CCNC,CCNY,CD200,CD276,CDK1,CDK6,CEBPB,CHRDL2,CLDN18,CNOT3,COL2A1,CPXM1,CREB3L1,CRK,CSRNP1,CTBP2,CYP27B1,DEF6,DGKZ,DHRS7B,DIO2,DLK2,DNMT1,DYNLL1,E2F1,EBF1,EDNRA,EFEMP1,EGFR,EIF2AK2,ENPP1,EPHX1,EPO,ERO1A,ESRRA,EXT1,EZH2,F…	257	High
G2 phase	1.27e-21		0.257	ABL1,ABRAXAS1,ACTL6A,AHR,AKT1,APP,AR,ATR,AURKA,BAX,BCL2,BCL2L1,BIRC5,BLM,BMI1,BMP7,BRCC3,CAT,CCDC88A,CCNA2,CCNB1,CCNG2,CCNY,CDC14B,CDK1,CDK14,CDK4,CELF2,CIT,CKS1B,CNOT7,CSNK2A1,CSNK2B,DCAF1,DNMT1,DONSON,DUSP4,E2F1,E2F4,EGFR,EHMT2,EIF2AK2,ELAC2,EME1,EP400,EPOR,ERBB2,ERCC1,FAAP20,FASN,FEN1,FGFR1,FOXN3,FZR1,GADD45A,GADD45G,GATA6,GCN1,GMNN,GORASP2,GRB10,GSTA4,H2AX,HDAC1,HIF1A,HMCES,HMGA1,HMGN1,HNF4A,…	143	High
Apoptosis of tumor cell lines	1.46e-50		0.265	AAAS,ABCA1,ABCB7,ABCC1,ABCE1,ABCG1,ABCG2,ABL1,ACACA,ACER3,ACO2,ACVR1C,ACVR2B,ADAM17,ADGRL2,ADIPOQ,ADIPOR1,ADORA2A,AGA,AGTR2,AHR,AHSA1,AIFM1,AIFM2,AIP,AKAP1,AKAP12,AKR1B1,AKT1,ALB,ALCAM,ALOX5,ALS2,ANGPTL4,AP2M1,APOE,APP,AR,ARF1,ARG1,ARID3B,ARMC10,ASNS,ATF6,ATP1B3,ATR,AURKA,AXIN1,AXIN2,BACH1,BAP1,BAX,BCAP31,BCAR1,BCKDK,BCL2,BCL2L1,BCL2L11,BCL2L13,BCL2L14,BCL3,BCL6,BHLHE40,BIRC3,BIRC5,BLM,BMI1,BMP7,…	596	High
Abnormal growth in endometrium	2.56e-54		0.277	AAAS,AASDH,ABCA1,ABCA2,ABCB7,ABCC1,ABCC12,ABCC2,ABCE1,ABCG2,ABCG5,ABHD17A,ABHD2,ABHD4,ABL1,ABR,ABRAXAS1,ACACB,ACAD10,ACER2,ACOX1,ACSS2,ACTN2,ACTN3,ACVR1,ACY1,ADAM28,ADAM9,ADAMTS12,ADAMTS18,ADAMTS2,ADAMTS9,ADAMTSL4,ADAP1,ADCY6,ADD1,ADD3,ADGRG7,ADGRV1,ADIPOQ,ADORA2A,ADSL,AGBL5,AGK,AGMAT,AGMO,AGO3,AGPAT3,AGTR2,AGXT,AGXT2,AHR,AKAP12,AKAP9,AKR1D1,AKT1,ALB,ALDH4A1,ALDH5A1,ALG11,ALG2,ALG5,ALOX12B,ALOX5,…	1506	High
Oral lesion	2.17e-18		0.283	ABCA1,ABCA2,ABCC1,ABL1,ACOT11,ACTN2,ADAM28,ADAM9,ADD3,ADGRV1,ADSL,AIFM1,AKAP1,AKAP9,AKT1,ANO5,AP2B1,AR,ARF6,ARHGAP18,AS3MT,ASNS,ASPH,ATP11B,ATP2A2,ATRNL1,AZIN1,BAMBI,BAP1,BAZ2B,BCL11A,BCL2,BCL2L1,BCL9,BIRC5,BMPR1B,BOLA3,BRCA2,BRD4,BTBD7,BTBD9,C16orf72,C2CD3,CABIN1,CARMIL3,CASP10,CCDC85A,CCDC86,CCDC88A,CCL11,CCL19,CCN2,CD276,CD4,CDC42EP1,CDCA2,CDH18,CDH8,CDK2AP1,CDK4,CDK6,CDR2,CEBPZ,CELF2,CEMIP,CH…	425	High
Synthesis of protein	4.75e-19		0.295	ABCF1,ADIPOQ,ADRM1,AHR,AKT1,ALKBH1,APLP1,APP,ARHGEF2,AZGP1,BANK1,BCL2,BCL3,BPNT1,BZW1,CALR,CAPRIN1,CBS/LOC102724560,CCL19,CCN4,CD4,CDCA8,CDK11A,CDK4,CIRBP,CKAP5,CNOT1,CNOT7,CPEB3,CRBN,CRK,CRTC1,CYP1A1,CYP1B1,DAPK3,DHFR,DIMT1,DNAJC1,DNMT1,DUS2,EGFR,EIF1AX,EIF2A,EIF2AK1,EIF2AK2,EIF2B1,EIF2B2,EIF2B3,EIF2B4,EIF2B5,EIF2S1,EIF4E,EIF4E2,EIF4EBP1,EIF4EBP3,EIF4ENIF1,EIF4G1,EIF4G2,EIF5,EIF5B,EIF6,ENC1,ERBB…	202	High
Endoplasmic reticulum stress response	3.48e-16		0.335	ABL1,ACOT11,ADIPOQ,AR,ATF6,ATP2A2,BAX,BCAP31,BCL2,BCL2L11,CALR,CCDC47,CDC37,CEBPB,CERT1,COPA,CREB3L1,CTH,DERL1,DNAJB2,DNAJC10,EFEMP1,EIF2A,EIF2AK2,EIF2B5,EIF2S1,EPHX2,ERMP1,ERO1A,ERP44,FICD,GAA,GORASP2,GPR37,HERPUD1,HMOX1,HSP90AA1,HSP90B1,HSPA1A/HSPA1B,HSPA4L,HSPA5,HSPD1,HSPE1,HYOU1,ID2,IGF1,IGF2,MANF,MAP3K5,MGAT2,MTOR,NFE2L1,ORMDL3,P4HB,PIK3R2,PPARGC1A,PPP1R15B,PRKN,RASGRF2,RTN1,SDF2L1,SEC16A,SE…	86	High
Cell death of epithelial cells	5.11e-24		0.356	ABCC1,ABCC3,ABCG2,ADIPOQ,AHR,AIFM1,AKT1,AMOTL1,APP,AR,ARF6,AURKA,BAX,BCL2,BCL2L1,BCL2L11,BCL6,BIRC3,BIRC5,BLM,BMP7,BNIP3L,BTC,CABLES1,CALR,CASP10,CASP2,CASP6,CAT,CBLB,CBS/LOC102724560,CDC37,CDC42,CDK6,CEBPB,CERT1,CIT,CLU,CRYAB,CTH,CUL4B,CYB5R4,CYLD,CYP7A1,DAB2IP,DCN,DDX17,DECR1,DYNLL1,E2F1,E2F8,EGFR,EIF2AK2,EIF2B5,EIF4E,ELOVL4,ENTPD5,EP400,EPHB2,EPO,EPOR,ERBB2,ERCC1,ETS1,F3,FASN,FBXW7,FGFR1,FGFR4…	245	High
Catabolism of protein	3.28e-30		0.397	ACHE,ACY1,ADAM17,ADAM9,ADAMTS20,ADAMTS9,ADGRV1,ADIPOQ,ADRM1,AHR,AKT1,ALOX5,AMBP,APCS,APOB,APOE,APP,ARIH2,ASPH,ATF6,ATF7IP,ATG4B,ATG4C,ATG4D,ATP1B1,ATP1B3,AURKA,AXIN1,AZGP1,AZIN1,BCL2,BCL2L1,BMP1,C2CD3,CALR,CANX,CAPN1,CAPN2,CAPNS1,CASP10,CASP2,CASP6,CAST,CAT,CBLB,CCDC47,CCT2,CCT3,CCT8,CD74,CDC23,CDC37,CDKN2AIP,CHMP6,CHP1,CLN3,CLN6,CLPX,CLU,CNOT4,COG7,COLEC11,CPB2,CRYAB,CSNK2A1,CSTB,CTSC,CTSK,CTSO,…	289	High
Senescence of cells	4.06e-19		0.42	ABCC3,ABL1,ACLY,ADD3,AIFM1,AKR1B1,AKT1,APP,AR,ARF1,ARHGAP18,ARID3A,ATF6,ATR,BAX,BCL11A,BCL2,BCL2L1,BCL6,BHLHE40,BLM,BMI1,BMP7,BRCA2,BTG3,BUB1,BUB1B,CALR,CAT,CCNA2,CDC14B,CDK4,CDKN1C,CDKN2AIP,CEBPB,CENPA,CIRBP,CKS1B,CLTC,CSNK2A1,DDX24,DMPK,DNMT1,DNMT3B,E2F1,E2F4,EGFR,EIF4E,EIF4EBP1,EPHX1,ERBB2,ERBIN,ERCC1,FASN,FBP1,FGFR2,FOSL1,GADD45A,GDA,GPATCH8,HDAC2,HGF,HIF1A,HLX,HM13,HMGA1,HMOX1,HNF4A,HRAS,HSP…	156	High
Viral Infection	1.98e-45		0.454	ABCC2,ABCE1,ABCF1,ABL1,ACACB,ACLY,ACTR2,ADAMTS2,ADAP1,ADARB1,ADGRE5,ADIPOQ,ADK,ADORA2A,AGBL5,AGO3,AGTR2,AGTRAP,AHR,AHSG,AIP,AKR1A1,AKT1,ALB,ALDH9A1,ALOX5,ALOX5AP,ALPL,ANAPC2,ANK3,ANKRD9,ANO1,ANPEP,ANXA6,AP1M1,AP1S1,AP2B1,AP2M1,AP3D1,AP3M1,APCS,APLNR,APOB,APOC1,APOE,APOH,APP,AR,ARCN1,ARF1,ARF5,ARF6,ARFIP2,ARHGAP12,ARHGAP32,ARHGEF12,ARPC3,ARRDC3,ATAD3B,ATG4B,ATP1B1,ATP1B3,ATP2A2,ATP4A,ATP5IF1,ATP6V…	761	High
Cell death of cervical cancer cell lines	1.56e-19		0.496	ABCB7,ABL1,ACER2,ACER3,ADGRL2,ADRM1,AIFM1,AKT1,AP2M1,APOB,APP,ATP2A2,AURKB,AXIN2,BAX,BCAP31,BCL2,BCL2L1,BCL2L11,BIRC5,BNIP3L,BRCA2,BUB1,BUB1B,CALR,CASP2,CAT,CCNB1,CCND2,CDC20,CDCA2,CDK1,CDK8,CDKN2AIP,CKAP5,CLASP1,CLTC,COL2A1,CSNK2A1,CYB5R1,DGKD,DIABLO,DYNC1H1,DYNLL1,E2F1,EGFR,EIF2AK2,EIF4E,EIF4G2,ELOC,EXOC2,FAIM2,FASTKD2,FIS1,FKBP8,FLNB,FTH1,GADD45A,GADD45G,GALE,GNA11,GPT2,GRINA,HIF1A,HNRNPH1,HNR…	167	High
Necrosis of epithelial tissue	8.04e-26		0.526	ABCC1,ABCC3,ABCG2,ABL1,ADAM17,ADIPOQ,AHR,AIFM1,AKT1,AMOTL1,ANGPT1,ANGPTL4,APP,AR,ARF6,ARG2,ARHGAP18,ATP1B3,AURKA,BAX,BCL2,BCL2L1,BCL2L11,BCL6,BIRC3,BIRC5,BLM,BMP7,BNIP3L,BTC,CABLES1,CALR,CASP10,CASP2,CASP6,CAT,CBLB,CBS/LOC102724560,CD74,CDC37,CDC42,CDK6,CEBPB,CERT1,CIT,CLU,CNP,COL18A1,CRP,CRYAB,CTH,CUL4B,CYB5R4,CYLD,CYP7A1,DAB2IP,DCN,DDX17,DECR1,DYNLL1,E2F1,E2F8,EGFR,EIF2AK2,EIF2B5,EIF4E,ELOVL4,E…	281	High
Immune mediated inflammatory disease	2.33e-18		0.534	ABCA1,ABCA7,ABCC1,ACAD10,ACHE,ACKR4,ACLY,ACO2,ACTL6A,ADAM17,ADAM9,ADAMTS2,ADARB1,ADGRE5,ADHFE1,ADIPOQ,ADIPOR1,ADORA2A,ADSS2,AGK,AGTR2,AHR,AHSG,AKR1A1,AKR1D1,AKT1,ALB,ALDH5A1,ALOX5,ALPK1,ALPL,ANO1,APCS,APOE,APOH,AQP9,AR,ARCN1,ARF1,ARFGAP3,ARG1,ARHGAP32,ARHGAP33,ARPC3,ASB13,ASIC1,ASNS,ATF6B,ATP1B1,ATP4A,AZGP1,BANK1,BAX,BCL2,BCL2L1,BCL2L11,BCL2L14,BCL3,BCL6,BIN3,BIRC5,BMI1,BMP1,BNIP3L,BRD2,BTC,C1QTN…	495	High
Familial psychiatric disease	1.23e-17		0.555	AARS1,ABCA7,ACBD5,ACER3,ACHE,ACO2,ACOT11,ACTN2,ACTN3,ADAM28,ADD3,ADORA2A,AEBP1,AIFM1,AKT1,ALB,ALOX12B,ALOX5,ALS2,ANTKMT,ANXA11,AOX1,AP1S1,APLNR,APLP1,APOA4,APOC1,APOE,APP,AQP1,ARHGAP32,ARIH2,ASPA,ATP1B1,ATP2A2,ATP5IF1,B4GALNT1,BAX,BCL2,BCL2L1,BCL6,BHLHE40,BICD2,BRINP3,C1R,C4A/C4B,C7,C7orf57,C9,C9orf72,CA4,CA9,CAMKK2,CAPN1,CAPNS1,CASK,CASP2,CASP6,CCDC88A,CCN2,CD74,CDH18,CDH23,CDKN1C,CELF2,CETN2,CH…	376	High
Accumulation of lipid	5.01e-18		0.604	ABCA1,ABCA2,ABCC1,ABCG1,ACACA,ACLY,ACOX1,ADIPOQ,ADIPOR1,AGTR2,AHR,AKT1,AP3B1,APOB,APOC1,APOE,APOH,APP,ARF6,ATF6,ATP5IF1,B4GALNT1,BAX,BCAP31,BCL2,BCL2L1,BHLHE40,CCL19,CD74,CD79B,CEBPB,CERT1,CLEC4E,COL14A1,CPT1A,CPT2,CSNK2A1,CYB5R4,CYP7A1,DGAT1,ECHS1,EHMT2,EIF6,ELOVL4,ELOVL5,EPAS1,EPO,ERCC1,ESRRA,FASN,FBXW7,GGT5,GLA,GNMT,GPAM,GPAT3,GRINA,HDAC7,HEXA,HIF1A,HMGB2,HMGCR,HMOX1,ICAM1,IGF1,IGF2,IL17RC,INS…	156	High
Cell proliferation of tumor cell lines	1.11e-54		0.648	AAGAB,ABCB7,ABCC1,ABCC2,ABL1,ACACA,ACER3,ACHE,ACLY,ACO2,ACOT2,ACSS2,ACVR1,ACVR1C,ADAM17,ADAM9,ADAMTS15,ADGRL2,ADIPOQ,ADIPOR1,ADSL,AFAP1,AGA,AGK,AHR,AHSA1,AHSG,AKAP12,AKIRIN2,AKT1,ALCAM,ALKBH5,AMOTL1,ANGPTL2,ANGPTL4,ANO1,ANTXR1,ANXA6,APOB,APP,AQP1,AR,ARCN1,ARF1,ARF6,ARG1,ARG2,ARHGAP11A,ARHGEF2,ARID3A,ARIH2,ARRDC3,ASNS,ASPH,ATP2A2,ATP5IF1,ATR,AURKA,AURKB,AXIN1,AXIN2,BACH1,BAP1,BAX,BCAR1,BCKDK,BCL2,…	822	High
Liver lesion	5.18e-62		0.678	AAAS,ABCA1,ABCA2,ABCA7,ABCC1,ABCC12,ABCC2,ABCC3,ABCC4,ABCF3,ABCG1,ABCG2,ABCG5,ABL1,ABRAXAS1,ABT1,ACACB,ACBD3,ACLY,ACO2,ACOT1,ACOT11,ACOX1,ACSS2,ACTR2,ACVR1,ACY1,ADAM17,ADAM28,ADAM9,ADAMTS12,ADAMTS18,ADAMTS2,ADAMTS20,ADAMTS9,ADAMTSL4,ADARB1,ADD1,ADGRL2,ADGRV1,ADIPOQ,ADK,ADORA2A,ADRM1,AEBP1,AGA,AGBL5,AGK,AGRN,AGXT2,AHR,AHSA1,AHSG,AIFM1,AIFM2,AKAP12,AKAP9,AKR1D1,AKT1,ALB,ALCAM,ALDH4A1,ALDH9A1,ALG1,A…	1812	High
Cell proliferation of colorectal cancer cell lines	9.36e-18		0.805	ADAMTS15,ADIPOQ,ADIPOR1,AHSA1,AKT1,ANGPTL4,APP,ASPH,ATR,AURKA,AXIN1,BCL2,BCL2L1,BIRC5,BMI1,BRCA2,BRD4,CALR,CCDC80,CCDC88A,CCN2,CDC37,CDC42,CDK1,CDK8,CDT1,CELF2,CLN3,COL18A1,COPS3,COPS4,CTDSP1,DAPK2,DAPK3,DDX17,DPP3,E2F1,EFEMP1,EGFR,EIF2B5,EIF6,EMILIN1,ENC1,EPAS1,EPCAM,ERRFI1,EXOC2,EXOC8,EXOSC8,F2RL1,FA2H,FABP2,FASN,FBXW7,FCHSD2,FEN1,FGFR2,FGFR4,GADD45A,GMNN,GRN,HDAC2,HGF,HIF1A,HIPK2,HRAS,HSP90AA1…	162	High
Sensitivity of tumor cell lines	6.23e-22		0.836	ABCG2,ACLY,ACTN2,ADAP1,AIP,AKT1,ALG3,AP2M1,AR,ARF1,ARG1,ATP1B3,ATR,BAP1,BCL11A,BCL2,BCL2L1,BRCA2,BRCC3,BRD2,CAMKK2,CANX,CDC37,CDCA3,CDK4,CDK6,CLPX,CLU,CNOT4,CS,CSNK2B,CUL4B,DCAF5,DDR1,DHCR24,DNMT1,DR1,EGFR,EHD1,EIF2AK2,EIF4E,EMC1,EMC2,EMC3,EMC4,EMC6,EMC7,ERBB2,ERCC1,ERRFI1,EWSR1,EZH2,FASN,FBXL20,FBXO11,FBXO22,FBXO8,FBXW11,FBXW7,GAB1,GADD45A,GADD45G,GAREM1,GLS,GOSR2,HIF1A,HNRNPH1,HNRNPK,HSPA4,HUWE…	168	High
Gastric lesion	4.59e-33		0.84	AASDH,ABCA1,ABCA2,ABCA7,ABCC1,ABCC4,ABCF1,ABCF3,ABCG1,ABL1,ABR,ACACB,ACBD4,ACBD5,ACKR4,ACMSD,ACOT11,ACVR1,ADAM17,ADAM28,ADAM9,ADAMTS12,ADAMTS18,ADAMTS20,ADAMTS9,ADAMTSL4,ADARB1,ADD3,ADGRL2,ADGRV1,ADHFE1,ADIPOR1,ADK,ADORA2A,AEBP1,AFAP1,AGL,AGRN,AGTR2,AGXT,AHR,AKAP9,AKR1B1,AKR1D1,AKT1,ALB,ALCAM,ALG11,ALKBH1,ALKBH5,ALS2,AMOTL1,ANAPC5,ANGPT1,ANK1,ANK3,ANKLE2,ANKRD34C,ANKS1A,ANLN,ANO1,ANO4,ANOS1,ANPEP…	1212	High
Apoptosis	1.99e-67		0.847	AAAS,AARS1,ABCA1,ABCB7,ABCC1,ABCE1,ABCG1,ABCG2,ABL1,ACACA,ACER2,ACER3,ACHE,ACLY,ACO2,ACVR1C,ACVR2B,ADAM17,ADAMTS20,ADAMTSL4,ADARB1,ADCY6,ADGRL2,ADIPOQ,ADIPOR1,ADORA2A,AGA,AGO3,AGRN,AGTR2,AHR,AHSA1,AIFM1,AIFM2,AIP,AKAP1,AKAP12,AKIRIN2,AKR1B1,AKT1,ALB,ALCAM,ALKBH1,ALKBH5,ALOX5,ALS2,AMOTL1,ANGPT1,ANGPTL1,ANGPTL4,ANKLE2,ANKRD13C,ANPEP,ANTXR1,ANTXR2,ANXA11,ANXA6,AP2M1,APCS,APOC1,APOE,APP,APPL1,AQP1,AR…	1085	High
Bone marrow lesion	6.97e-27		0.863	ABCC1,ABCC2,ABCC3,ABCC4,ABCG2,ABCG5,ABHD17A,ABL1,ADAM17,ADAM28,ADAMTS12,ADAMTS9,ADGRV1,ADORA2A,AGTR2,AIFM1,AKAP9,AKIRIN2,AKT1,ALDH4A1,ALG11,ALOX12B,ANGPT1,ANGPTL4,ANK3,ANO4,ANP32B,ANPEP,ANTXR1,APLNR,APLP1,APOB,AR,ARFGEF1,ARHGAP18,ARHGAP35,ARHGEF5,ARID1B,ARID3A,ARL17A/ARL17B,ATAD1,ATF6B,ATF7IP,ATG4D,ATL2,ATP1B1,ATP2B4,ATR,ATRNL1,AURKA,AURKB,AXIN1,AXIN2,AZIN1,B3GALT1,B4GALNT1,B4GALT2,BAZ2B,BCAR1,BC…	622	High
Cell death of carcinoma cell lines	3.81e-17		0.88	ABCC1,ACO2,ADAM17,ADIPOQ,AIFM1,AKT1,ANGPTL4,APP,AR,ATF6,ATR,AURKA,BAP1,BAX,BCKDK,BCL2,BCL2L1,BCL2L11,BCL3,BIRC3,BIRC5,BMI1,CALR,CAMKK2,CASP2,CASP6,CCNB1,CCND2,CD82,CDC20,CDCA2,CLU,COL18A1,CSNK2A1,CYLD,CYP2J2,DAPK2,DAPK3,DHCR24,DHODH,DIABLO,DNAJC15,DNMT1,DPYD,DSP,E2F1,EGFR,EHMT2,EIF2S1,ELOVL5,EPAS1,EPDR1,ERBB2,ETS1,ETS2,EZH2,FAIM2,FASN,FBP1,FGA,FGFR1,FGFR2,G6PD,GAB1,GATA6,GPM6A,GRN,HDAC6,HGF,HIF1A…	172	High
Progressive encephalopathy	1.35e-18		0.883	AARS1,ABCA1,ABCA2,ABCA7,ABCG2,ABL1,ACER3,ACHE,ACLY,ACTN3,ADGRL2,ADORA2A,AGRN,AIFM1,ALB,ALDH5A1,ALG2,ALS2,ANXA11,APOA4,APOC1,APOE,APP,AQP1,AR,ARG1,ARNT2,ATL2,ATP1B1,ATR,AVPR2,BACH1,BAX,BCL2,BCL2L1,BCL2L11,C1R,C4A/C4B,C7,C9,C9orf72,CALM1 (includes others),CANX,CAPN1,CAPN2,CASP2,CASP6,CBS/LOC102724560,CCDC88A,CCN2,CCNB1,CCND2,CCNG2,CCT2,CD74,CDK1,CDK4,CDKL1,CELF2,CH25H,CHCHD10,CHL1,CHRNG,CLN3,CLU,CN…	331	High
Non-insulin-dependent diabetes mellitus	4.66e-16		0.896	AACS,ABCA1,ABCG5,ACACA,ACOT2,ADAMTS2,ADAMTS9,ADIPOQ,ADIPOR1,ADK,ADORA2A,AEBP1,AGRN,AGTR2,AKT1,ALB,ALPL,ANAPC5,ANXA11,AOX1,APOB,APOC1,AR,ATF6,ATP2A2,ATP4A,ATP5IF1,BAX,BCL2L1,BCL2L11,CA4,CA9,CALR,CANX,CAPN2,CAT,CBS/LOC102724560,CCN2,CDC23,CDC42,CDKAL1,CHP1,CKB,CLIC5,CLU,CNTNAP5,COL1A1,COL1A2,COPS3,CPT1A,CPT2,CRP,CSNK1D,CTCF,CTH,CTSK,DECR1,DIMT1,ECHS1,EDNRA,EDNRB,EGFR,ENPP1,EPHX2,EPO,FABP2,FASN,FBXO…	179	High
Pancreatic mass	2.11e-22		1.012	AASDH,ABCA1,ABCA7,ABCC3,ABCC4,ABCD3,ABCG1,ABCG2,ABL1,ABR,ACACB,ACBD5,ACLY,ACOT11,ACOXL,ACTN2,ADAM17,ADAM9,ADAMTS12,ADAMTS15,ADAMTS18,ADAMTS2,ADAMTS20,ADAP1,ADARB1,ADD1,ADGRG7,ADGRL2,ADGRV1,ADIPOQ,ADPGK,ADSL,AGBL5,AGL,AGRN,AGTR2,AGXT2,AHR,AKAP9,AKR1B1,AKT1,ALB,ALCAM,ALPK1,ALPL,ALS2,AMOTL1,ANAPC5,ANGPT1,ANK1,ANO1,ANO4,ANP32E,ANPEP,AOX1,AP3B1,AP3B2,AP3D1,AP3S1,APLNR,APOB,APOC1,APP,APPL1,APPL2,AR,ARF…	909	High
Pancreatic lesion	2.39e-22		1.012	AASDH,ABCA1,ABCA7,ABCC3,ABCC4,ABCD3,ABCG1,ABCG2,ABL1,ABR,ACACB,ACBD5,ACLY,ACOT11,ACOXL,ACTN2,ADAM17,ADAM9,ADAMTS12,ADAMTS15,ADAMTS18,ADAMTS2,ADAMTS20,ADAP1,ADARB1,ADD1,ADGRG7,ADGRL2,ADGRV1,ADIPOQ,ADPGK,ADSL,AGBL5,AGL,AGRN,AGTR2,AGXT2,AHR,AKAP9,AKR1B1,AKT1,ALB,ALCAM,ALPK1,ALPL,ALS2,AMOTL1,ANAPC5,ANGPT1,ANK1,ANO1,ANO4,ANP32E,ANPEP,AOX1,AP3B1,AP3B2,AP3D1,AP3S1,APLNR,APOB,APOC1,APP,APPL1,APPL2,AR,ARF…	908	High
Cognitive impairment	7.02e-19		1.061	AARS1,ABCA2,ACHE,ACP6,ADARB1,ADAT3,ADK,ADORA2A,ADSS1,AGA,AGTR2,AHSA1,AHSG,AKT1,ALDH4A1,ALDH5A1,ALG3,ANK3,ANKH,AP2M1,AP3B1,APOB,APOE,APP,AR,ARG1,ARHGEF26,ARID1B,ASIC1,ASPA,ASPM,B4GALT2,BAX,BCAP31,BCKDK,BCL11A,BCL2,BCL9,BRCA2,BTD,C1R,CA4,CA9,CACNA2D1,CAMKK2,CAPZA2,CARF,CASK,CASP2,CBS/LOC102724560,CCDC22,CCDC88A,CCN2,CCNA2,CCNB1,CCNK,CDC42,CDC42EP4,CDK10,CDK16,CDK8,CEBPB,CERT1,CHD4,CHMP1A,CIT,CKAP2L…	360	High
Hereditary connective tissue disorder	3.66e-18		1.118	ABCG5,ACTN3,ACVR1,ADAMTS2,ADAMTSL4,ADARB1,ADCY6,ADGRV1,ADIPOQ,AEBP1,AIFM1,ALB,ALPL,ANKH,ANKLE2,ANTXR2,APCS,APOE,ARCN1,ARHGAP29,ASPM,ATR,BCL2,BMP1,BMPR1B,BNIP1,BPNT2,C1R,C2CD3,C4A/C4B,CANT1,CASK,CAVIN1,CCN2,CCNK,CDC42,CDH23,CDK6,CDKN1C,CENPP,CENPT,CEP120,CEP135,CHRNG,CILK1,CIT,CKAP2L,CLASP1,CLTC,CLU,COG6,COL14A1,COL19A1,COL1A1,COL1A2,COL27A1,COL2A1,COL6A1,COL6A2,COL6A3,COPA,COPB2,CREB3L1,CTSC,CTSK…	250	High
Abdominal lesion	1.83e-232		1.121	AAAS,AACS,AAGAB,AASDH,ABCA1,ABCA2,ABCA7,ABCB7,ABCC1,ABCC12,ABCC2,ABCC3,ABCC4,ABCD3,ABCE1,ABCF1,ABCF3,ABCG1,ABCG2,ABCG5,ABHD15,ABHD17A,ABHD2,ABHD4,ABL1,ABR,ABRAXAS1,ABT1,ACACB,ACAD10,ACADS,ACBD3,ACBD4,ACBD5,ACER2,ACER3,ACHE,ACKR4,ACLY,ACMSD,ACO2,ACOT1,ACOT11,ACOX1,ACOXL,ACP6,ACSS2,ACTN2,ACTN3,ACTR1B,ACTR2,ACVR1,ACVR1C,ACVR2B,ACY1,ACY3,ADAM17,ADAM28,ADAM9,ADAMTS12,ADAMTS15,ADAMTS18,ADAMTS2,ADAMTS20…	3440	High
Neuronal cell death	3.01e-15		1.126	AARS1,ABCC1,ABL1,ACHE,ACTR2,ADAM17,ADARB1,ADORA2A,AGA,AGRN,AGTR2,AIFM1,AKT1,ALKBH1,ALS2,ANGPT1,AP2B1,APOE,APP,AR,ARF6,ARFIP2,ARPC3,ATR,B4GALNT1,BAX,BCKDK,BCL2,BCL2L1,BCL2L11,BIRC5,BMI1,BMPR1B,BTBD10,BUB1,BUB1B,C7,C9,C9orf72,CAPN1,CAPN2,CAPNS1,CAPRIN1,CASP2,CASP6,CAST,CAT,CCN2,CCNB1,CD200,CD4,CDC42,CDK1,CDK4,CDK6,CDKN1C,CEBPB,CHL1,CHMP4B,CHP1,CIAPIN1,CIT,CLN3,CLU,CSNK2A1,CTH,CTSV,DIABLO,DNAJB2,DNA…	294	High
Concentration of acylglycerol	7.02e-16		1.141	ABCA1,ACACA,ACACB,ACADS,ACLY,ACOT11,ADIPOQ,ADIPOR1,ADORA2A,AEBP1,AGTR2,AGTRAP,AHSG,AKR1B1,AKT1,ALOX5,ANGPTL3,ANGPTL4,APOA4,APOB,APOC1,APOE,AQP9,AR,ARV1,ATP2A2,ATP5IF1,AZGP1,BBS2,BHLHE40,CACNA2D1,CASP2,CBS/LOC102724560,CCDC3,CCNY,CEBPB,CHKA,CHP1,CNOT3,CNPY2,COL18A1,CRBN,CRP,CYP1B1,CYP27A1,DDHD2,DGAT1,DGKZ,DIO2,DOCK2,DYRK1B,E2F1,EGFR,ELOVL5,ENTPD5,ERCC1,FABP6,FASN,FKBP4,G6PD,GAS7,GNA11,GPAM,GUCY2C,…	168	High
Apoptosis of epithelial cells	3.27e-15		1.3	ADIPOQ,AHR,AKT1,APP,ARF6,AURKA,BAX,BCL2,BCL2L1,BCL2L11,BIRC3,BIRC5,BLM,BMP7,BTC,CASP6,CAT,CBS/LOC102724560,CDC37,CDK6,CEBPB,CERT1,CIT,CLU,CRYAB,CYP7A1,DCN,E2F1,E2F8,EGFR,EIF4E,ENTPD5,EP400,EPO,EPOR,ERBB2,ERCC1,F3,FBXW7,FGFR1,FKBP4,GADD45A,GDF15,GOT2,GRN,GSN,GUCY2C,HGF,HIPK2,HMOX1,HNF4A,HRAS,ID1,ID2,IFNGR1,IGF1,IGFBP1,IGFBP5,IL11,IQGAP2,IRAK3,ITGA6,ITGB1,JUN,JUP,KL,LAMA2,LAMA4,LDLR,LEF1,MAOA,MAP1L…	138	High
Hepatic steatosis	6.69e-20		1.303	ABCA1,ACACA,ACADS,ACBD5,ACLY,ACOT1,ACOT11,ACOX1,ACSS2,ACVR1C,ACVR2B,ADIPOQ,ADK,ADORA2A,AHR,AHSA1,ALOX5,APOB,APOE,AR,ATF6,ATP2A2,ATP4A,BAX,BBS2,BHLHE40,BLVRA,CAMKK2,CASP2,CAT,CBS/LOC102724560,CCDC3,CLU,CNPY2,CPT1A,CPT2,CRELD2,CSNK2A1,CTBP2,CYP46A1,CYP4A11,CYP7A1,DAG1,DDC,DECR1,DEPDC5,DGAT1,DLGAP5,DNAJC7,DPP7,DYRK1B,E2F1,EBF1,EGFR,EHHADH,EIF2A,EIF6,ELOVL5,EPAS1,ERCC1,F8,FASN,FBP1,FBXW7,FGFR2,FGFR4,…	174	High
Concentration of triacylglycerol	9.74e-16		1.315	ABCA1,ACACA,ACACB,ACADS,ACLY,ACOT11,ADIPOQ,ADIPOR1,AEBP1,AGTR2,AGTRAP,AHSG,AKR1B1,AKT1,ALOX5,ANGPTL3,ANGPTL4,APOA4,APOB,APOC1,APOE,AQP9,AR,ARV1,ATP2A2,ATP5IF1,AZGP1,BBS2,BHLHE40,CACNA2D1,CASP2,CBS/LOC102724560,CCDC3,CCNY,CEBPB,CHKA,CHP1,CNOT3,CNPY2,COL18A1,CRBN,CRP,CYP1B1,CYP27A1,DDHD2,DGAT1,DIO2,DOCK2,E2F1,ELOVL5,ENTPD5,ERCC1,FABP6,FASN,FKBP4,G6PD,GAS7,GNA11,GPAM,GUCY2C,HGF,HKDC1,HNF4A,IGF1,INSI…	157	High
HIV infection	6.64e-20		1.361	ACACB,ACLY,ADGRE5,ADK,ADORA2A,AGBL5,AGO3,AGTR2,AKT1,ALB,ALOX5,ALPL,ANAPC2,ANKRD9,ANO1,AP2M1,APP,AR,ARF1,ARF6,ARHGAP32,ARHGEF12,ATP6V0C,BCL11A,BCL2,BCL2L1,BCL9,BICD2,BMP1,C1R,C4A/C4B,CACNA2D1,CACNA2D4,CALCOCO1,CAMK1D,CAMKK2,CANT1,CCDC51,CCL11,CCT2,CD4,CD74,CDC40,CGREF1,CHAF1A,CHORDC1,CHRNG,CLN3,CLNS1A,CLU,CRP,CRYAB,CSPP1,CYP46A1,CYP51A1,DAPK2,DCAF1,DDOST,DDX10,DDX55,DEPDC5,DHFR,DHX15,DIMT1,DNAJA2,…	277	High
Microcephaly	1.11e-19		1.406	AAAS,ABL1,ADARB1,ADAT3,ADD3,ALPL,ALS2,ANK1,ANKLE2,AP3B2,ARCN1,ARHGEF2,ARID1B,ASPM,ATPAF2,ATR,BCAP31,BLM,CASK,CCDC88A,CDK6,CDT1,CENPT,CEP135,CIT,CKAP2L,CLASP1,COL2A1,COPB2,CPSF3,CPT2,CSPP1,DHCR7,DNMT3A,DOCK6,DONSON,DYNC1I2,EFTUD2,EIF2B1,ELAC2,EMC1,EMG1,EXOC8,EXT1,F8,FAM20C,FANCA,FANCI,FARSB,FBN1,FGFRL1,FRMD4A,GAD1,GEMIN4,GMNN,HES1,HPRT1,HSPG2,IER3IP1,IGF1,JARID2,KIF11,KIF14,KIF23,KMT2D,LRP5,MCM3,M…	128	High
Infection by Retroviridae	4.18e-19		1.417	ACACB,ACLY,ADGRE5,ADK,ADORA2A,AGBL5,AGO3,AGTR2,AKT1,ALB,ALOX5,ALPL,ANAPC2,ANKRD9,ANO1,AP2M1,APP,AR,ARF1,ARF6,ARHGAP32,ARHGEF12,ATP6V0C,BCL11A,BCL2,BCL2L1,BCL9,BICD2,BMP1,C1R,C4A/C4B,CACNA2D1,CACNA2D4,CALCOCO1,CAMK1D,CAMKK2,CANT1,CCDC51,CCL11,CCT2,CD4,CD74,CDC40,CGREF1,CHAF1A,CHORDC1,CHRNG,CLN3,CLNS1A,CLU,CRP,CRYAB,CSPP1,CYP46A1,CYP51A1,DAPK2,DCAF1,DDOST,DDX10,DDX55,DEPDC5,DHFR,DHX15,DIMT1,DNAJA2,…	278	High
Skin lesion	1.70e-85		1.435	AAAS,AACS,AASDH,ABCA1,ABCA2,ABCA7,ABCB7,ABCC1,ABCC12,ABCC2,ABCC3,ABCC4,ABCE1,ABCF1,ABCF3,ABCG1,ABCG2,ABHD15,ABHD4,ABL1,ABR,ACACB,ACAD10,ACBD3,ACBD4,ACBD5,ACHE,ACKR4,ACLY,ACMSD,ACO2,ACOT1,ACOT11,ACOT2,ACOXL,ACP6,ACTN2,ACTR1B,ACTR2,ACVR1,ACVR1C,ACVR2B,ACY3,ADAM28,ADAM9,ADAMTS12,ADAMTS15,ADAMTS18,ADAMTS2,ADAMTS20,ADAMTS9,ADAMTSL4,ADAP1,ADAP2,ADARB1,ADAT3,ADCK2,ADCY6,ADD1,ADD3,ADGRE5,ADGRG7,ADGRL2,AD…	2550	High
Infection by HIV-1	1.74e-16		1.464	ACACB,ADGRE5,AGBL5,AGO3,AKT1,ANAPC2,ANKRD9,AP2M1,APP,ARF1,ARF6,ARHGAP32,ARHGEF12,ATP6V0C,BCL11A,BCL9,BICD2,BMP1,CACNA2D1,CACNA2D4,CALCOCO1,CAMK1D,CAMKK2,CANT1,CCDC51,CCL11,CCT2,CD4,CD74,CDC40,CGREF1,CHAF1A,CHORDC1,CLN3,CLNS1A,CRYAB,CSPP1,CYP46A1,DAPK2,DCAF1,DDOST,DDX10,DDX55,DEPDC5,DHX15,DIMT1,DNAJA2,DOCK10,DPM1,EDNRA,EGFR,EIF2B5,ELOC,ENC1,EPAS1,ERCC1,ETF1,ETHE1,ETS2,EXOSC10,FAM172A,FBH1,FBXO21,F…	225	High
Sensitivity of cells	4.08e-21		1.684	ABCC1,ABCG2,ABRAXAS1,ACLY,ACTN2,ADAP1,AIP,AKT1,ALG3,AP2M1,APOE,AR,ARF1,ARG1,ATP1B3,ATR,BAP1,BAX,BCL11A,BCL2,BCL2L1,BRCA2,BRCC3,BRD2,CAMKK2,CANX,CDC37,CDCA3,CDK4,CDK6,CLPX,CLU,CNOT4,CS,CSNK2B,CTCF,CUL4B,DCAF5,DDR1,DHCR24,DNMT1,DR1,EBF1,EGFR,EHD1,EIF2AK2,EIF4E,EMC1,EMC2,EMC3,EMC4,EMC6,EMC7,EPO,EPOR,ERBB2,ERCC1,ERRFI1,EWSR1,EZH2,FASN,FBXL20,FBXO11,FBXO22,FBXO8,FBXW11,FBXW7,FEN1,GAB1,GADD45A,GADD45G,…	204	High
Glucose metabolism disorder	5.12e-17		1.695	AACS,ABCA1,ABCA7,ABCC4,ABCD3,ABCF1,ABCG1,ABCG5,ABT1,ACACA,ACACB,ACAD10,ACADS,ACER2,ACHE,ACOT1,ACOT2,ACOX1,ACVR1C,ADAMTS12,ADAMTS2,ADAMTS9,ADARB1,ADIPOQ,ADIPOR1,ADK,ADORA2A,AEBP1,AGMO,AGRN,AGTR2,AGTRAP,AHSG,AKR1B1,AKT1,ALB,ALOX5AP,ALPL,AMBP,ANAPC5,ANGPTL4,ANPEP,ANXA11,AOX1,APOA4,APOB,APOC1,APOE,APPL1,APPL2,AQP1,AR,ARG1,ARG2,ARHGEF15,ARL1,ARNT2,ASL,ATF6,ATP1B1,ATP1B3,ATP2A2,ATP2B4,ATP4A,ATP5IF1,ATR…	577	High
Benign lesion	4.41e-29		1.766	ABCA1,ABCC4,ABCG2,ABL1,ACHE,ADARB1,ADGRE5,ADIPOQ,ADK,AEBP1,AFAP1,AGRN,AHR,AIP,AKR1D1,AKT1,ALB,ALCAM,ALDH5A1,ALG1,ALG11,ALG2,ANGPT1,ANGPTL1,ANGPTL2,ANKH,ANTXR1,ANTXR2,APCS,APOC1,APOE,APP,AR,ARG1,ARHGEF2,ARID1B,ARIH2,ATP2A2,ATP4A,ATP6V1F,ATR,ATRNL1,AURKB,AXIN1,AXIN2,B4GALNT1,BAP1,BCL2,BCL2L1,BCL2L11,BCL3,BCL9,BIRC5,BLM,BLMH,BRCA2,BRINP3,BRIP1,BUB1B,BYSL,C1orf115,C2orf88,CALCRL,CALR,CAVIN2,CCDC80,CC…	442	High
Progressive neurological disorder	7.56e-22		1.815	AARS1,ABCA1,ABCA2,ABCA7,ABCG2,ABL1,ACER3,ACHE,ACLY,ACOX1,ACTN3,ADAM17,ADGRL2,ADORA2A,AGRN,AIFM1,ALB,ALCAM,ALDH5A1,ALG2,ALOX5,ALS2,ANK3,ANTXR1,ANXA11,APOA4,APOC1,APOE,APP,AQP1,AR,ARG1,ARNT2,ASIC1,ATL2,ATP1B1,ATP4A,ATR,AVPR2,B4GALNT1,B4GALT6,BACH1,BAX,BCL2,BCL2L1,BCL2L11,BIRC5,BRD2,BTC,C1R,C4A/C4B,C7,C9,C9orf72,CALM1 (includes others),CANX,CAPN1,CAPN2,CASP2,CASP6,CBLB,CBS/LOC102724560,CCDC50,CCDC88…	399	High
Epilepsy or neurodevelopmental disorder	1.59e-14		1.91	AAAS,AARS1,ABCC1,ABCC2,ACVR1C,ADARB1,ADGRV1,ALDH5A1,ANGPTL4,ANOS1,AP2M1,AP3B2,APOE,ARHGEF15,ARHGEF2,ARID1B,ARRDC3,ARV1,ASL,ATP4A,ATR,AXIN2,BAP1,BAZ2B,BCAP31,BCL11A,BCL2L11,BRD4,C4A/C4B,CA4,CA9,CACNA2D1,CACNA2D4,CALCRL,CASK,CDC42,CELF2,CEMIP,CH25H,CILK1,CLCN3,CLN3,CLN6,CLTC,CLU,CNKSR2,CNOT1,CNOT3,CNPY3,CPSF3,CSNK2B,CSTB,CUX2,CYFIP2,DDC,DDX10,DEPDC5,DHFR,DHX30,DLL1,DMPK,DNAJB5,DNMT3A,DOCK3,DOCK7,DP…	274	High
Autophagy	4.74e-21	Increased	2.057	ABL1,ACBD5,ACER2,ACLY,ADIPOQ,AGTR2,AIFM1,AKAP1,AKT1,ALB,APP,APPL1,ARF6,ARFIP2,ATF6,ATG4B,ATG4C,ATG4D,ATG9A,ATP6V0C,AURKA,BAX,BCL2,BCL2L1,BCL2L11,BCL2L13,BIRC5,BMI1,BNIP3L,BORCS7,C9orf72,CALR,CAPN1,CAPNS1,CASP2,CAST,CAT,CBLB,CCNC,CCNY,CCT8,CD4,CDK16,CEBPB,CHMP1A,CHMP1B,CHMP4B,CHMP6,CIP2A,CISD2,CLN3,CLTC,COPZ1,CPT1A,CPTP,CRP,CRYAB,CSTB,CTSK,DAP,DAPK2,DAPK3,DCN,DNMT3A,DRAM2,DUSP4,E2F1,EGFR,EHMT2,EIF…	260	High
Infection of tumor cell lines	5.91e-15	Increased	2.113	ACACB,ACTR2,ADGRE5,AGBL5,AGO3,AKT1,ANAPC2,ANKRD9,AP2B1,AP2M1,APOE,APOH,ARCN1,ARF1,ARF6,ARHGAP32,ARHGEF12,ARPC3,ATP5IF1,BCL9,BICD2,CAMK1D,CAMKK2,CBLB,CCT2,CD4,CD55,CD74,CDC40,CDC42,CDK15,CH25H,CLN3,CLNS1A,CLTB,CLTC,CMAS,CNOT7,COG1,COG5,COPA,COPB1,COPB2,COPZ1,CSPP1,CYP46A1,DAPK2,DCAF1,DCAF13,DDOST,DDX10,DDX55,DEPDC5,DIMT1,DNAJA2,DPM1,DYNC1H1,EDNRA,EGFR,EIF2A,EIF2AK2,EPAS1,ETF1,ETHE1,FBH1,FBL,FBXO21…	199	High
Infection by RNA virus	2.47e-24	Increased	2.144	ABCC2,ABL1,ACACB,ACLY,ACTR2,ADAMTS2,ADGRE5,ADIPOQ,ADK,ADORA2A,AGBL5,AGO3,AGTR2,AHSG,AIP,AKR1A1,AKT1,ALB,ALDH9A1,ALOX5,ALOX5AP,ALPL,ANAPC2,ANK3,ANKRD9,ANO1,ANPEP,AP2B1,AP2M1,APCS,APOE,APOH,APP,AR,ARCN1,ARF1,ARF6,ARHGAP12,ARHGAP32,ARHGEF12,ARPC3,ATP5IF1,ATP6V0C,BCKDK,BCL11A,BCL2,BCL2L1,BCL9,BICD2,BMP1,C1GALT1,C1R,C4A/C4B,CACNA2D1,CACNA2D4,CALCOCO1,CAMK1D,CAMKK2,CANT1,CAPZA2,CBLB,CCDC51,CCL11,CCN2,C…	462	High
Movement Disorders	7.98e-21	Increased	2.175	ABCA1,ABCA2,ABCB7,ABL1,ACHE,ACOT11,ACTN2,ACTN3,ADD3,ADORA2A,AEBP1,AGA,AGL,AGRN,AHR,AIFM1,AKT1,ALB,ALDH5A1,ALS2,ANK3,ANKH,ANTKMT,AOX1,AP1S1,APLNR,APLP1,APOA4,APOB,APOE,APP,AQP1,AR,ARF1,ARF5,ARHGAP32,ARIH2,ASPA,ATAD1,ATP1B1,ATP2A2,ATP2A3,ATP5IF1,ATR,AVPR2,B4GALNT1,BACH1,BAX,BCAP31,BCL2,BCL2L1,BCL6,BHLHE40,BICD2,BRINP3,BTBD9,BTD,C1R,C4A/C4B,C7,C7orf57,C9,CA4,CA9,CACNA2D1,CACNA2D4,CAMKK2,CANX,CAPNS1,…	486	High
Neuromuscular disease	5.03e-17	Increased	2.208	ABCG2,ABL1,ACHE,ACOT11,ACTN2,ACTN3,ADAM17,ADORA2A,AEBP1,AIFM1,AKT1,ALB,ALCAM,ALOX5,ANTKMT,AOX1,AP1S1,APLNR,APLP1,APOA4,APOB,APOE,APP,AQP1,AR,ARHGAP32,ARIH2,ASIC1,ASL,ASPA,ATP1B1,ATP2A2,ATP4A,ATP5IF1,AVPR2,B4GALNT1,B4GALT6,BACH1,BAX,BCL2,BCL2L1,BCL3,BCL6,BHLHE40,BIRC5,BRD2,BRINP3,BTC,BTD,C1R,C4A/C4B,C7,C7orf57,C9,CALR,CAMKK2,CANX,CAPNS1,CASP2,CASP6,CBLB,CCN2,CD55,CD74,CD79B,CDH18,CDKN1C,CELF2,CETN…	413	High
Autophagy of cells	2.65e-16	Increased	2.252	ABL1,ACER2,ADIPOQ,AGTR2,AIFM1,AKAP1,AKT1,ALB,APP,APPL1,ATF6,ATG4B,ATG4C,ATG4D,ATG9A,BAX,BCL2,BCL2L1,BCL2L11,BCL2L13,BIRC5,BMI1,BNIP3L,C9orf72,CALR,CAPN1,CAPNS1,CASP2,CAST,CAT,CCNY,CCT8,CD4,CDK16,CEBPB,CHMP1A,CHMP1B,CHMP4B,CHMP6,CIP2A,CISD2,CLN3,COPZ1,CPTP,CRP,CRYAB,DAP,DAPK2,DAPK3,DCN,DNMT3A,DRAM2,DUSP4,E2F1,EGFR,EHMT2,EIF2AK1,EIF2AK2,EIF2B1,EIF2S1,EIF4EBP1,EIF4G1,EIF4G2,EPHB2,EPO,ERBIN,ERO1A,EXO…	181	High
Renal lesion	2.36e-24	Increased	2.38	ABCF1,ABCG1,ABL1,ACACB,ACADS,ACKR4,ACOT1,ACP6,ADAM17,ADAM28,ADAMTS9,ADAMTSL4,ADIPOQ,ADORA2A,AGA,AGTR2,AKAP9,AKT1,ALB,ALDH5A1,AMBP,ANK1,ANKLE2,ANLN,ANO5,ANPEP,AOX1,APOC1,APOE,APOH,APP,AQP1,AQP9,AR,ARFGAP1,ARFGAP2,ARHGAP35,ARID1B,ARIH2,ARV1,ASNS,ASPM,ATP11B,ATP1B1,ATP5IF1,ATR,AURKA,AURKB,AXIN2,BAP1,BAX,BBS2,BCAR1,BCL2,BCL2L1,BHLHE40,BIRC5,BLM,BLVRB,BMP7,BNIP3L,BRCA2,BTG3,BUB1B,C7,CA9,CACTIN,CALCRL,…	591	High
Infection of cells	1.71e-22	Increased	2.507	ACACB,ACTR2,ADGRE5,AGBL5,AGO3,AIP,AKT1,ANAPC2,ANKRD9,ANPEP,AP2B1,AP2M1,APCS,APOE,APOH,APP,ARCN1,ARF1,ARF6,ARHGAP32,ARHGEF12,ARPC3,ATP5IF1,ATP6V0C,BCL11A,BCL9,BICD2,BMP1,C1R,CALCOCO1,CAMK1D,CAMKK2,CANT1,CBLB,CCDC51,CCT2,CD4,CD55,CD74,CD93,CDC40,CDC42,CDK15,CGREF1,CH25H,CHAF1A,CHORDC1,CLN3,CLNS1A,CLTB,CLTC,CMAS,CNOT7,COG1,COG5,COPA,COPB1,COPB2,COPZ1,CRYAB,CSPP1,CYP46A1,DAG1,DAPK2,DBN1,DCAF1,DCAF13,…	311	High
Motor dysfunction or movement disorder	4.39e-21	Increased	2.555	ABCA1,ABCA2,ABCB7,ABL1,ACHE,ACOT11,ACTN2,ACTN3,ADD3,ADORA2A,AEBP1,AGA,AGL,AGRN,AHR,AIFM1,AKT1,ALB,ALDH5A1,ALS2,ANK3,ANKH,ANTKMT,AOX1,AP1S1,APLNR,APLP1,APOA4,APOB,APOE,APP,AQP1,AR,ARF1,ARF5,ARHGAP32,ARIH2,ASPA,ATAD1,ATP1B1,ATP2A2,ATP2A3,ATP5IF1,ATR,AVPR2,B4GALNT1,BACH1,BAX,BCAP31,BCL2,BCL2L1,BCL6,BHLHE40,BICD2,BRCA2,BRINP3,BTBD9,BTD,C1R,C4A/C4B,C7,C7orf57,C9,CA4,CA9,CACNA2D1,CACNA2D4,CAMKK2,CANX,C…	492	High
Fibrosis	2.54e-18	Increased	2.679	ABCC1,ABCC3,ABCC4,ABCG2,ABCG5,ABL1,ADAM17,ADIPOQ,ADK,ADORA2A,AGA,AGTR2,AGTRAP,AHR,AIFM1,AKAP12,AKT1,ALB,ALOX5,ALPL,ANGPT1,ANP32B,APCS,APOB,APOE,AQP1,AR,ARG1,ARG2,ARHGAP17,ARHGAP18,ASIC1,ATF6,ATP1B1,ATP2A2,ATP2B4,ATP4A,AURKA,AVPR2,AZIN1,BAX,BCL2,BCL2L1,BCL6,BLMH,BMP1,BMP7,BTC,BUB1B,CA4,CALR,CAMK2D,CAPNS1,CBLB,CBS/LOC102724560,CCN2,CD4,CD55,CD74,CD79A,CDC37,CDC42,CDK4,CEBPB,CENPX,CISH,CLEC4E,CLIC5,…	328	High
Non-malignant disorder	1.20e-34	Increased	2.689	ABCA1,ABCC4,ABCG1,ABCG2,ABL1,ACHE,ACP6,ACSS2,ADAMTS2,ADAMTS9,ADARB1,ADGRE5,ADIPOQ,ADK,AEBP1,AFAP1,AGRN,AHR,AHSG,AIP,AKT1,ALB,ALCAM,ALDH5A1,ALG1,ALG11,ALG2,ALKBH1,ANGPT1,ANGPTL1,ANGPTL2,ANK3,ANKH,ANKLE2,ANTXR1,ANTXR2,AP1M1,APCS,APLP1,APOB,APOC1,APOE,APP,AR,ARF1,ARG1,ARHGAP17,ARHGAP29,ARHGEF2,ARID1B,ARIH2,ARSH,ASPH,ATP1B1,ATP2A2,ATP4A,ATP6V1F,ATR,ATRNL1,AURKB,AXIN1,AXIN2,BAP1,BAX,BCL2,BCL2L1,BCL2L1…	711	High
Anemia	1.11e-17	Increased	2.822	ABCB7,ACHE,ACSS2,ACTL6A,ADCY6,ADD1,ADD3,ADK,ADORA2A,AKT1,ALPL,AMBP,ANK1,APOE,AR,ARF6,ARHGAP33,ATP1B1,ATP4A,AVPR2,BAX,BCL2,BCL2L1,BHLHE40,BIN3,BLM,BNIP3L,BPNT1,BRCA2,BRIP1,BUB1,C1GALT1,C4A/C4B,CALR,CAST,CAT,CCBE1,CCND2,CDA,CDIN1,CDK4,CDK6,COL1A1,CRBN,CRP,CYP51A1,DAD1,DCK,DFFB,DHFR,DIPK1A,DNASE2,DNMT1,DNMT3A,E2F4,EDNRA,EDNRB,EIF2AK1,EIF2AK2,EP400,EPO,EPOR,ERBB2,EZH2,F3,FANCA,FANCI,FBXW7,FCGR1BP,FGF…	194	High
Inflammation of absolute anatomical region	1.64e-17	Increased	3.028	ABCA1,ABCC1,ABCC2,ABCC4,ABCG1,ABCG2,ABCG5,ABL1,ACKR4,ACO2,ACOT1,ACOX1,ADAM17,ADAM9,ADAMTS12,ADAMTS18,ADIPOQ,ADK,ADORA2A,AGTR2,AHR,AHSA1,AKAP12,AKT1,ALB,ALCAM,ALDH5A1,ALOX5,ALPL,AMBP,ANGPT1,APCS,APOA4,APOB,APOE,APOH,APP,AQP1,AQP12A/AQP12B,AR,ARG1,ARHGAP33,ARIH2,ASNS,ATP1B1,ATP4A,BANK1,BAX,BCL2,BCL2L1,BCL2L11,BCL3,BCL6,BHLHE40,BIN3,BIRC3,BIRC5,BLM,BMI1,C1GALT1,C1QTNF6,C4A/C4B,CA4,CA9,CALCRL,CALR,CA…	442	High
Inflammation of organ	5.59e-21	Increased	3.168	ABCA1,ABCC2,ABCC4,ABCG1,ABCG2,ABCG5,ABL1,ACKR4,ACO2,ACOT1,ACOX1,ADAM17,ADAM9,ADAMTS12,ADAMTS18,ADIPOQ,ADK,ADORA2A,AGTR2,AHR,AHSA1,AKAP12,AKR1D1,AKT1,ALB,ALCAM,ALDH5A1,ALOX5,ALPL,AMBP,ANGPT1,ANO1,APCS,APOA4,APOB,APOE,APOH,APP,APPL1,AQP1,AQP12A/AQP12B,AR,ARCN1,ARFGAP3,ARG1,ARHGAP32,ARHGAP33,ARIH2,ASNS,ATP1B1,ATP4A,BANK1,BAX,BCL2,BCL2L1,BCL2L11,BCL2L14,BCL3,BCL6,BHLHE40,BIN3,BIRC3,BIRC5,BLM,BLMH,BMI…	526	High
Early-onset encephalopathy	3.47e-16	Increased	3.191	AARS1,ABCA7,ABCB7,ABL1,ACER3,ACHE,ADARB1,AIFM1,ALB,ALKBH1,ALOX5,ALS2,ANGPT1,ANOS1,AP3B2,APOA4,APOB,APOC1,APOE,APP,AR,ARF1,ARHGAP35,ARHGEF15,ARHGEF2,ARID1B,ARV1,ASNS,ASPA,BBS2,BCAP31,BCL2L1,BIRC5,BMP7,BRCA2,C2CD3,CA4,CA9,CALR,CASK,CCDC22,CCN2,CCND2,CDC40,CDH23,CDK10,CEP104,CEP120,CEP55,CH25H,CHD4,CHMP1A,CILK1,CKAP2L,CNOT1,CNPY3,COL18A1,COL1A1,COL2A1,CPSF3,CSNK2B,CSPP1,CSTB,CUL4B,CYFIP2,CYP27A1,CYP…	281	High
Lymphoproliferative disorder	4.79e-49	Increased	3.217	ABCA1,ABCA7,ABCC1,ABCC3,ABCC4,ABCF1,ABCG1,ABCG2,ABL1,ABRAXAS1,ACBD3,ACHE,ACLY,ACOT11,ACOXL,ACP6,ACVR1,ADAM28,ADAM9,ADAMTS12,ADAMTS9,ADCY6,ADD1,ADD3,ADGRL2,ADGRV1,ADIPOQ,ADORA2A,ADSL,AGL,AGRN,AGTR2,AGXT2,AHR,AKT1,ALB,ALDH5A1,ALDH9A1,ALG2,ALOX12B,ALOX5,ALPL,AMIGO3,AMOTL1,ANK1,ANK3,ANKH,ANKLE2,ANKRD50,ANKS1A,ANLN,ANO1,ANO5,ANOS1,ANPEP,ANTXR1,ANTXR2,ANXA11,ANXA6,AP1M1,APOB,APOE,APP,AQP1,AR,ARF1,ARHGA…	1036	High
Early-onset neurological disorder	6.59e-16	Increased	3.412	AARS1,ABCA7,ABCB7,ABL1,ACER3,ACHE,ADARB1,AIFM1,ALB,ALKBH1,ALOX5,ALS2,ANGPT1,ANK3,ANOS1,AP3B2,APOA4,APOB,APOC1,APOE,APP,AR,ARF1,ARHGAP35,ARHGEF15,ARHGEF2,ARID1B,ARV1,ASNS,ASPA,BBS2,BCAP31,BCL2L1,BIRC5,BMP7,BRCA2,C2CD3,CA4,CA9,CALR,CASK,CCDC22,CCN2,CCND2,CDC40,CDH23,CDK10,CEP104,CEP120,CEP55,CH25H,CHD4,CHMP1A,CILK1,CKAP2L,CNOT1,CNPY3,COL18A1,COL1A1,COL2A1,CPSF3,CSNK2B,CSPP1,CSTB,CUL4B,CYFIP2,CYP27A…	297	High
Congenital neurological disorder	3.56e-18	Increased	3.505	AAAS,ABCA7,ABCB7,ADARB1,ADCY6,AGRN,AIFM1,ALB,ALG2,ALKBH1,ALOX5,ANGPT1,ANOS1,ANTXR1,APOA4,APOB,APOC1,APOE,APP,AR,ARF1,ARG1,ARHGAP35,ARHGEF2,ARID1B,ASCC1,ASL,ASNS,ASPA,AXIN2,BBS2,BCAP31,BCL2L1,BICD2,BMP7,BRCA2,C1QTNF5,C2CD3,CA4,CALR,CASK,CBS/LOC102724560,CCDC22,CCDC47,CCN2,CCND2,CDC40,CDC42,CDH23,CDK10,CEP104,CEP120,CEP55,CH25H,CHD4,CHMP1A,CILK1,CKAP2L,CLN3,CLN5,CLN6,CLTC,CLU,CNOT1,COL18A1,COL1A1,C…	338	High
Familial congenital malformation	7.40e-25	Increased	3.89	AAAS,ABCC2,ABCC3,ABCD3,ABCG1,ABL1,ACOX1,ACTN2,ACVR1,ACVR2B,ADAMTS18,ADAMTS2,ADAMTSL4,ADARB1,ADCY6,AEBP1,AGK,AGPAT3,AGRN,AGTR2,AHR,AIFM1,AIP,AKAP9,ALB,ALG1,ALG2,ALOX12B,ALPL,ANGPT1,ANKH,ANKLE2,ANTXR1,AP1S1,AP3B1,AP3D1,APOE,APP,AR,ARCN1,ARF1,ARHGAP29,ARHGEF2,ARID1B,ASCC1,ASL,ASPA,ASPH,ASPM,ATP1B1,ATR,AVPR2,AZGP1,BACH1,BAX,BBS2,BCAP31,BCL2,BCL2L1,BCL6,BICD2,BIRC5,BLM,BLOC1S6,BMP1,BMP7,BMPR1B,BNIP1,B…	578	High
Growth Failure	2.12e-19	Increased	4.204	ABCA1,ABCA2,ACACA,AEBP1,AGK,AHR,ALKBH1,ANTXR1,AP1M2,AQP1,ARID1B,ARID3B,AURKA,BAP1,BCAR1,BCAS3,BCL2,BCL6,BLM,BMP7,BNIP3L,BRCA2,CANT1,CBS/LOC102724560,CCNC,CDK10,CDKN1C,CDT1,CISD2,CKB,CLCN3,CLDN7,CNPY3,COMMD1,COPS3,COPS8,CREB3L1,CSNK2B,CTSK,CTSV,CUL4B,CYP27B1,CYP7A1,DAD1,DDR1,DERL1,DHCR7,DIO2,DLL4,DNAJC5,DNMT3A,DONSON,E2F4,E2F8,EDNRB,EFTUD2,EGFR,EHHADH,EHMT1,EHMT2,EIF4G2,ERCC1,ESPL1,ETHE1,ETS1,EZH2…	248	High
Growth failure or short stature	6.72e-24	Increased	4.411	ABCA1,ABCA2,ACACA,AEBP1,AGK,AHR,AIFM1,ALKBH1,ANKH,ANTXR1,AP1M2,AQP1,ARCN1,ARID1B,ARID3B,ATR,AURKA,BAP1,BCAR1,BCAS3,BCL2,BCL2L1,BCL6,BLM,BMP7,BMPR1B,BNIP1,BNIP3L,BPNT2,BRCA2,C2CD3,CANT1,CBS/LOC102724560,CCN2,CCNC,CDK10,CDKN1C,CDT1,CENPT,CEP120,CISD2,CKB,CLASP1,CLCN3,CLDN7,CNPY3,COL1A1,COL2A1,COMMD1,COPS3,COPS8,CREB3L1,CSNK2B,CTSK,CTSV,CUL4B,CYP27B1,CYP7A1,DAD1,DDR1,DERL1,DHCR7,DIO2,DLL4,DNAJC5,DNM…	306	High
Organismal death	3.22e-62	Increased	6.253	ABCA1,ABCA2,ABCB7,ABCC1,ABCC4,ABCG1,ABL1,ABR,ABRAXAS1,ACACA,ACHE,ACLY,ACTL6A,ACVR1,ACVR2B,ADAM17,ADAM28,ADAM9,ADAMTS9,ADARB1,ADD1,ADGRL2,ADGRV1,ADIPOQ,ADK,ADORA2A,AEBP1,AFMID,AGA,AGL,AGRN,AGTR2,AHR,AHSG,AIFM1,AIP,AKAP10,AKAP12,AKAP9,AKIRIN2,AKT1,ALDH5A1,ALG2,ALOX12B,ALOX5,ALPL,AMBP,ANAPC2,ANGPT1,ANGPTL3,ANGPTL4,ANK3,ANKH,ANO1,ANTXR2,AP1M1,AP1M2,AP2M1,APLNR,APLP1,APOB,APOC1,APOE,APOH,APP,AQP1,AR,A…	1050	High
Morphology of body cavity	2.66e-40		NA	ABCA1,ABCA7,ABCC1,ABCC2,ABCC4,ABCD3,ABCG1,ABCG2,ABL1,ACACB,ACOX1,ACTN2,ACVR1C,ACVR2B,ADAM17,ADAM9,ADAMTS18,ADAMTS2,ADAMTS9,ADCY6,ADGRE5,ADGRL2,ADIPOQ,ADIPOR1,ADK,ADORA2A,AEBP1,AGA,AGK,AGL,AGTR2,AHR,AIFM1,AIP,AKAP1,AKAP12,AKAP9,AKR1B1,AKT1,ALB,ALOX5,ALPK1,ALPL,AMBP,ANGPT1,ANGPTL3,ANGPTL4,ANK3,ANO1,ANTXR1,ANTXR2,AP1M2,APCS,APLNR,APOB,APOE,APP,AQP1,AQP12A/AQP12B,AR,ARF6,ARG1,ARG2,ARHGAP35,ARHGEF12,A…	671	neutral
Abnormal morphology of body cavity	9.82e-35		NA	ABCA1,ABCA7,ABCC1,ABCC4,ABCD3,ABCG2,ABL1,ACACB,ACOX1,ACTN2,ACVR2B,ADAM17,ADAM9,ADAMTS18,ADAMTS2,ADAMTS9,ADCY6,ADGRL2,ADIPOQ,ADK,ADORA2A,AEBP1,AGA,AGK,AGL,AGTR2,AHR,AIFM1,AKAP1,AKAP12,AKAP9,AKR1B1,AKT1,ALOX5,ALPK1,ALPL,AMBP,ANGPT1,ANGPTL4,ANK3,ANTXR1,ANTXR2,AP1M2,APCS,APLNR,APOE,AQP12A/AQP12B,AR,ARF6,ARG1,ARHGAP35,ARHGEF12,ARID3A,ARID3B,ATF6,ATP2A2,ATP2A3,ATP4A,AZGP1,BANK1,BAX,BCAR1,BCAS3,BCL11A,B…	584	neutral
Autosomal recessive neurological disorder	2.83e-26		NA	AAAS,AARS1,ABCA2,ACBD5,ACER3,ACO2,ACOX1,ADARB1,ADAT3,ADCY6,ADD3,ADGRV1,ADK,AGRN,AHSG,ALG2,ALOX12B,ALS2,ANK3,ANTXR1,AP3B2,APOE,APP,ARG1,ARHGEF2,ARNT2,ARV1,ASCC1,ASNS,ASPA,ATAD1,B4GALNT1,BBS2,BCL11A,BCL2L1,BRCA2,C1QTNF5,C2CD3,CALR,CANX,CAPN1,CASK,CASP2,CCDC47,CCDC88A,CCNA2,CDH23,CDK10,CEBPB,CEP104,CEP120,CEP55,CHMP1A,CHP1,CILK1,CISD2,CKAP2L,CLIC5,CLN3,CLN5,CLN6,CLU,CNKSR1,CNOT1,CNP,CNPY3,COG6,COL15…	339	neutral
Abnormal morphology of thoracic cavity	2.23e-22		NA	ABCA1,ABCC1,ABCC4,ABL1,ACACB,ACTN2,ACVR2B,ADAM17,ADAM9,ADAMTS18,ADAMTS2,ADAMTS9,ADCY6,ADGRL2,ADIPOQ,ADK,ADORA2A,AGTR2,AHR,AIFM1,AKAP1,AKAP12,AKAP9,AKT1,ALPL,ANGPT1,ANK3,APLNR,APOE,AR,ARHGEF12,ARID3A,ARID3B,ATF6,ATP2A2,ATP2A3,BCAR1,BCAS3,BCL11A,BCL2,BCL2L1,BCL6,BIRC3,BIRC5,BTC,CABIN1,CACNA2D1,CALCRL,CALR,CAMK2D,CAPN2,CAPNS1,CAST,CCN2,CCNB2,CCND2,CD4,CDK10,CDK4,CDK6,CFC1/CFC1B,CIAPIN1,CISD2,CLEC4E,…	350	neutral
Morphology of digestive system	1.11e-21		NA	ABCC2,ABCC4,ABCD3,ABCG2,ABL1,ACOX1,ACVR1C,ACVR2B,ADAM17,ADAMTS2,ADGRE5,ADIPOQ,ADIPOR1,AEBP1,AGL,AGTR2,AHR,AIP,AKT1,ALPL,ANGPTL3,ANGPTL4,ANKH,ANTXR1,AP1M2,APLNR,APOE,APP,AQP12A/AQP12B,ARF6,ARG1,ATP4A,AXIN2,BAX,BBS2,BCAR1,BCL2,BCL3,BIN3,BMP1,BMP7,BPNT1,BUB1,C4A/C4B,C8orf44-SGK3/SGK3,CA9,CBS/LOC102724560,CCBE1,CCDC3,CCND2,CD55,CDK1,CDK10,CDK4,CFC1/CFC1B,CIAPIN1,CLCN3,CLDN18,CLN3,CNOT3,COL19A1,Crb3,C…	301	neutral
Abnormal morphology of abdomen	2.88e-21		NA	ABCA1,ABCA7,ABCC4,ABCD3,ABCG2,ABL1,ACOX1,ACVR2B,ADAM17,ADIPOQ,AEBP1,AGA,AGK,AGL,AGTR2,AHR,AKAP12,AKR1B1,AKT1,ALOX5,ALPK1,ALPL,AMBP,ANGPTL4,ANTXR1,ANTXR2,AP1M2,APCS,APOE,AQP12A/AQP12B,AR,ARF6,ARG1,ARHGAP35,ATP4A,AZGP1,BANK1,BAX,BCAR1,BCL2,BCL2L11,BCL3,BCL6,BHLHE40,BIN3,BMP1,BMP7,BMPR1B,BNIP3L,BPNT1,BRCA2,C1GALT1,C4A/C4B,CA9,CABLES1,CACNA2D1,CALR,CANT1,CASP2,CAT,CBS/LOC102724560,CCBE1,CCL25,CD55,CD…	371	neutral
Morphology of muscle	1.89e-20		NA	ABL1,ACVR2B,ADAM17,ADCY6,ADIPOQ,ADK,ADORA2A,AGTR2,AHR,AKAP1,AKT1,ALPL,ALS2,ANGPTL2,ANO1,APOE,APP,AR,ARID3A,ATP2A2,ATP6V0C,AZGP1,BACH1,BAX,BCAR1,BCL2,BCL2L1,BCL3,CABIN1,CALCRL,CALR,CAMK2D,CAPNS1,CAST,CAT,CCN2,CD55,CDK10,CDK4,CEBPB,CHRNG,CISD2,CLU,COL14A1,COL15A1,COL19A1,COL6A1,CRK,CRYAB,CTSV,CYP1B1,DAG1,DCN,DEPDC5,DGAT1,DGKZ,DHTKD1,DLG1,DMD,DMPK,DNAJC5,DNASE2,EDNRA,EFEMP1,EGFR,EIF2B5,EMD,ENPP1,EPO…	227	neutral
Arrest in interphase	2.62e-20		NA	ABL1,ACTL6A,ADGRL2,ADIPOQ,AGK,AHR,AKAP12,AKT1,AR,ARG1,ARHGAP11A,ATR,AURKA,BCL2,BCL2L1,BHLHE40,BIRC5,BLM,BMI1,BMP7,BOP1,BTG3,CAMKK2,CARM1,CAT,CBX1,CCNA2,CCNB1,CCND2,CDC42,CDCA2,CDK1,CDK4,CDKN1C,CEBPB,CELF2,CHAF1A,CHKA,CIRBP,CKS1B,CNOT7,CSNK2A1,CSNK2B,CYP1B1,DAB2IP,DCAF1,DCN,DDX24,DEGS1,DGKZ,DLL1,DNMT1,DUSP4,DYRK1B,E2F1,E2F4,E2F8,EGFR,EHMT2,EIF2AK2,EME1,EP400,EPOR,ERBB2,ERCC1,EZH2,FAAP20,FASN,FEN1,…	204	neutral
Benign pelvic disease	7.39e-20		NA	ABCG1,ADARB1,ADGRE5,ADIPOQ,AGRN,AHR,AKT1,ALKBH1,ANGPT1,ANK3,ANKLE2,AP1M1,APLP1,APOE,AR,ARF1,ARHGAP17,ARIH2,ARSH,ATP1B1,ATRNL1,AURKB,BAX,BCL2,BCL2L1,BCL6,BIRC5,BPHL,BRCA2,BUB1B,BYSL,C1orf115,C9orf78,CABLES1,CALCRL,CAVIN2,CCL19,CCN2,CCNA2,CCNK,CDH23,CDK1,CEBPB,CEMIP,CETN2,CHD6,CHRDL2,CNNM3,CNP,COBLL1,COL14A1,COL15A1,COL18A1,COL1A1,COL1A2,COL2A1,COL6A1,COL6A2,COL6A3,CTCF,CTSC,CUL4B,CYP1B1,DCAF11,DCN…	318	neutral
Morphology of cardiovascular system	1.78e-19		NA	ABCA1,ABCC1,ABCC4,ABL1,ACACB,ACTN2,ADAM17,ADAM9,ADAMTS2,ADAMTS9,ADCY6,ADGRL2,ADIPOQ,ADK,ADORA2A,AGTR2,AHR,AIFM1,AKAP1,AKAP12,AKAP9,AKT1,ANGPT1,ANK3,APLNR,APOB,APOE,APP,AR,ARG2,ARHGEF12,ARHGEF26,ARID3A,ARID3B,ATF6,ATP2A2,ATP2A3,ATP4A,BACH1,BCAR1,BCAS3,BCL2,BCL2L1,BCL6,BIRC3,BIRC5,BMP1,BTC,C1GALT1,CABIN1,CACNA2D1,CALCRL,CALR,CAMK2D,CAPN1,CAPN2,CAPNS1,CAST,CAT,CBS/LOC102724560,CCN2,CCNA2,CCND2,CDK10…	350	neutral
Abnormal morphology of cardiovascular system	5.00e-19		NA	ABCA1,ABCC1,ABCC4,ABL1,ACACB,ACTN2,ADAM17,ADAM9,ADAMTS2,ADAMTS9,ADCY6,ADGRL2,ADIPOQ,ADK,ADORA2A,AGTR2,AHR,AIFM1,AKAP1,AKAP12,AKAP9,AKT1,ANGPT1,ANK3,APLNR,APOE,AR,ARHGEF12,ARHGEF26,ARID3A,ARID3B,ATF6,ATP2A2,ATP2A3,ATP4A,BACH1,BCAR1,BCAS3,BCL2,BCL2L1,BCL6,BIRC3,BIRC5,BMP1,BTC,C1GALT1,CABIN1,CACNA2D1,CALCRL,CALR,CAMK2D,CAPN2,CAPNS1,CAST,CBS/LOC102724560,CCN2,CCND2,CDK10,CDK4,CDK6,CFC1/CFC1B,CIAPIN1,…	318	neutral
Autism spectrum disorder or intellectual disability	1.66e-17		NA	AARS1,ABCA2,ACACB,ACHE,ACP6,ADARB1,ADAT3,ADGRL2,ADK,ADSS1,AGA,AHSG,AKT1,ALDH4A1,ALDH5A1,ALG3,ANK1,ANK3,ANKH,AP2M1,AP3B1,AP3B2,APOB,APP,ARG1,ARHGEF26,ARID1B,ASPA,ASPM,AVPR2,BCAP31,BCAS3,BCKDK,BCL11A,BCL2,BCL9,BRCA2,BTD,C4A/C4B,CACNA2D1,CAPZA2,CASK,CASP2,CBS/LOC102724560,CCDC22,CCL25,CCN2,CCNA2,CCNK,CDC42,CDK10,CDK16,CDK8,CERT1,CHD4,CHMP1A,CIT,CKAP2L,CLN3,CLTC,CNKSR1,CNKSR2,CNOT1,CNOT3,CNP,CNTN4,CO…	320	neutral
Abnormal morphology of heart	1.76e-17		NA	ABCA1,ABCC1,ABCC4,ABL1,ACACB,ACTN2,ADAM17,ADAM9,ADAMTS2,ADAMTS9,ADCY6,ADGRL2,ADIPOQ,ADK,ADORA2A,AGTR2,AHR,AIFM1,AKAP1,AKAP12,AKAP9,AKT1,ANGPT1,ANK3,APLNR,APOE,AR,ARHGEF12,ARID3A,ARID3B,ATF6,ATP2A2,ATP2A3,BCAR1,BCAS3,BCL2,BCL2L1,BCL6,BIRC3,BIRC5,BTC,CABIN1,CACNA2D1,CALCRL,CALR,CAMK2D,CAPN2,CAPNS1,CAST,CCN2,CCND2,CDK10,CDK4,CDK6,CIAPIN1,CISD2,CLEC4E,CLU,CNOT3,COL18A1,COL2A1,CPT1A,CPT2,CRK,CRYAB,CSN…	277	neutral
Abnormal morphology of digestive system	5.04e-17		NA	ABCC4,ABCD3,ABCG2,ABL1,ACVR2B,ADAM17,ADAMTS2,ADIPOQ,AEBP1,AGL,AGTR2,AHR,AKT1,ALPL,ANGPTL4,ANKH,ANTXR1,AP1M2,APOE,AQP12A/AQP12B,ARF6,ARG1,ATP4A,AXIN2,BCAR1,BCL2,BCL3,BIN3,BMP1,BMP7,BPNT1,C4A/C4B,CA9,CBS/LOC102724560,CCBE1,CDK10,CDK4,CFC1/CFC1B,CIAPIN1,CLCN3,CLDN18,CLN3,CNOT3,COL19A1,Crb3,CRBN,CSNK2A1,CTBS,CTSK,CYB5R4,CYLD,CYP1A1,CYP27A1,CYP51A1,CYP7A1,DCN,DEPDC5,DHTKD1,DLG1,DNAJC3,DNMT1,DOCK2,E2F1…	228	neutral
Visceromegaly	7.34e-17		NA	ABCA1,ABCA7,ABCC1,ABCC4,ABCD3,ABL1,ACTN2,ADAM17,ADAMTS2,ADCY6,ADIPOQ,ADK,ADORA2A,AGK,AGL,AGTR2,AHR,AIFM1,AKAP1,AKAP12,AKAP9,AKT1,ALPK1,ANGPT1,ANK3,APLNR,APOE,AR,ARG1,ATF6,ATP2A2,ATP2A3,AZGP1,BAX,BCL2,BCL2L1,BCL2L11,BCL3,BIN3,BIRC5,BNIP3L,BPNT1,C4A/C4B,CABIN1,CACNA2D1,CALR,CAMK2D,CAPNS1,CAST,CAT,CBS/LOC102724560,CCN2,CDK6,CEBPB,CNOT3,CPT1A,CPT2,CRK,CRYAB,CSNK2A1,CTSC,CTSV,CYLD,CYP1A1,CYP27A1,CYP2J…	293	neutral
Morphology of heart	9.35e-17		NA	ABCA1,ABCC1,ABCC4,ABL1,ACACB,ACTN2,ADAM17,ADAM9,ADAMTS2,ADAMTS9,ADCY6,ADGRL2,ADIPOQ,ADK,ADORA2A,AGTR2,AHR,AIFM1,AKAP1,AKAP12,AKAP9,AKT1,ANGPT1,ANK3,APLNR,APOB,APOE,AR,ARG2,ARHGEF12,ARID3A,ARID3B,ATF6,ATP2A2,ATP2A3,BCAR1,BCAS3,BCL2,BCL2L1,BCL6,BIRC3,BIRC5,BTC,CABIN1,CACNA2D1,CALCRL,CALR,CAMK2D,CAPN2,CAPNS1,CAST,CCN2,CCNA2,CCND2,CDK10,CDK4,CDK6,CIAPIN1,CISD2,CLEC4E,CLU,CNOT3,COL18A1,COL2A1,CPT1A,CP…	293	neutral
Morphology of head	1.17e-16		NA	ABL1,ABR,ACHE,ACSS2,ADAM17,ADAM9,ADAMTS2,ADAMTS9,ADGRV1,ADIPOQ,ADIPOR1,ADORA2A,AGA,AGPAT3,AGTR2,AHR,AIFM1,AKAP12,AKT1,ALKBH1,ALOX5AP,ALPL,ALS2,ANGPT1,ANK3,ANKH,ANTXR1,APOB,APOE,APP,AQP1,ARHGAP29,ARHGAP35,ARID3B,ARNT2,ASPA,ASPH,ASPM,ATF6,AXIN2,B4GALNT1,B4GALT2,BAX,BBS2,BCAS3,BCL2,BCL2L11,BICD2,BIN3,BLM,BMP1,BMP7,BMPR1B,BPNT2,BRIP1,BTBD9,C2CD3,CASP6,CAT,CBS/LOC102724560,CCN2,CCND2,CCNK,CDC14B,CDH23…	395	neutral
Mental retardation	3.77e-16		NA	AARS1,ABCA2,ACP6,ADARB1,ADAT3,ADK,ADSS1,AGA,AHSG,AKT1,ALDH4A1,ALDH5A1,ALG3,ANK3,ANKH,AP2M1,AP3B1,APOB,APP,ARG1,ARHGEF26,ARID1B,ASPA,ASPM,BCAP31,BCKDK,BCL11A,BCL2,BCL9,BRCA2,BTD,CAPZA2,CASK,CASP2,CBS/LOC102724560,CCDC22,CCN2,CCNA2,CCNK,CDC42,CDK10,CDK16,CDK8,CERT1,CHD4,CHMP1A,CIT,CKAP2L,CLN3,CLTC,CNKSR1,CNKSR2,CNOT1,CNOT3,CNP,COG6,COL18A1,COL1A1,COL6A3,COPB1,CRBN,CSNK2A1,CSNK2B,CTCF,CUL4B,CYB5R3,C…	268	neutral
Autism or intellectual disability	5.03e-16		NA	AARS1,ABCA2,ACHE,ACP6,ADARB1,ADAT3,ADK,ADSS1,AGA,AHSG,AKT1,ALDH4A1,ALDH5A1,ALG3,ANK3,ANKH,AP2M1,AP3B1,APOB,APP,ARG1,ARHGEF26,ARID1B,ASPA,ASPM,AVPR2,BCAP31,BCKDK,BCL11A,BCL2,BCL9,BRCA2,BTD,C4A/C4B,CAPZA2,CASK,CASP2,CBS/LOC102724560,CCDC22,CCN2,CCNA2,CCNK,CDC42,CDK10,CDK16,CDK8,CERT1,CHD4,CHMP1A,CIT,CKAP2L,CLN3,CLTC,CNKSR1,CNKSR2,CNOT1,CNOT3,CNP,CNTN4,COG6,COL18A1,COL1A1,COL6A3,COPB1,CRBN,CSMD1,CSN…	280	neutral
Abnormal morphology of head	1.80e-15		NA	ABL1,ABR,ACHE,ACSS2,ADAM17,ADAM9,ADAMTS2,ADAMTS9,ADGRV1,ADIPOQ,ADORA2A,AGA,AGTR2,AHR,AKAP12,AKT1,ALKBH1,ALPL,ALS2,ANGPT1,ANK3,ANKH,ANTXR1,APOB,APOE,APP,ARHGAP29,ARHGAP35,ARID3B,ARNT2,ASPA,ASPH,ASPM,ATF6,AXIN2,B4GALNT1,B4GALT2,BAX,BBS2,BCAS3,BCL2,BCL2L11,BICD2,BIN3,BLM,BMP1,BMP7,BMPR1B,BPNT2,BRIP1,BTBD9,C2CD3,CASP6,CAT,CBS/LOC102724560,CCN2,CCND2,CCNK,CDC14B,CDH23,CDK10,CDK4,CEBPB,CETN2,CHL1,CISD2…	351	neutral
Morphology of nervous system	3.54e-15		NA	ABCA2,ABL1,ABR,ACHE,ADAM9,ADIPOQ,AGA,AGRN,AGTR2,AHR,AIFM1,AKAP12,AKT1,ALPL,ALS2,ANGPT1,ANK3,AP3D1,APOB,APOE,APP,AR,ARF6,ARHGAP35,ARID1B,ARNT2,ASPA,ASPM,ATF6,B4GALNT1,B4GALT2,BAX,BBS2,BCL2,BCL2L1,BCL2L11,BICD2,BMPR1B,BRCA2,BTBD9,CAMKK2,CANX,CAPRIN1,CASP2,CASP6,CAST,CAT,CBS/LOC102724560,CCDC88A,CCL11,CCND2,CD200,CDC42,CDH23,CEBPB,CEP55,CETN2,CHL1,CHMP4B,CHRNG,CISD2,CKB,CLASP2,CLCN3,CLDN19,CLN3,CLN5…	372	neutral
Morphology of lymphoid tissue	1.61e-14		NA	ABCA1,ABCA7,ABCC4,ABCG1,ABL1,ACVR2B,ADAM17,AGK,AHR,AKT1,ALOX5,ALPK1,ALPL,ANGPT1,ANGPTL4,APCS,APOE,ARG1,ATP2B4,AURKA,AZGP1,B4GALNT1,BANK1,BAX,BCL11A,BCL2,BCL2L1,BCL2L11,BCL3,BCL6,BHLHE40,BIN3,BNIP3L,C4A/C4B,CALCRL,CALR,CARM1,CCL25,CCNB2,CD200,CD4,CD55,CD74,CDK10,CDK6,CEBPB,CFC1/CFC1B,CKS1B,CTSK,CYLD,CYP1A1,CYP27B1,CYP51A1,DAD1,DBNL,DCK,DCN,DFFB,DLL4,DNASE2,DOCK11,DOCK2,DOHH,DOK1,DUSP22,E2F1,EDNRB,…	209	neutral

## Sheet: c) Function-check-regulators
Summary table of Function x Gene Match findings High Tolerence Functional Groups Ranked ( z-score > ~1.6)
Function	ChiSq-test_Sig.	Trt-Affects	Prp-Difference	Trt-Decreases*	Prp-Difference	Trt-Increases**	Prp-Difference	ChiSq-mod	Group_with_INCREASED_function
Organismal_death	NS	L	0.115	L	0.061	L	0.039	P < 0.05	L					Functional Group assignment opposite to IPA assigned function - Significant difference
Growth_failure_or_short_stature	NS	L	0.047	L	0.115	L	0.011	P < 0.01	H					Functional Group assignment opposite to IPA assigned function
Growth_Failure	NS	L	0.015	L	0.106	neither	~	P < 0.05	H
Familial_congenital_malformation	NS	L	0.138	L	0.032	neither	~	P < 0.05	L
Congenital_neurological_disorder	NS	L	0.056	L	0.02	neither	~	NS	L
Early-onset_neurological_disorder	NS	L	0.026	L	0.019	neither	~	NS	-
Lymphoproliferative_disorder	NS	L	0.157	L	0.044	neither	~	P < 0.05	L
Early-onset_encephalopathy	NS	L	0.031	L	0.019	neither	~	NS	L
Inflammation_of_organ	NS	L	0.097	L	0.108	L	0.048	P < 0.01	-
Inflammation_of_absolute_anatomical_region	NS	L	0.063	L	0.113	L	0.045	P < 0.01	H
Anemia	NS	L	0.057	L	0.036	neither	~	P < 0.05	H
Non-malignant_disorder	NS	L	0.197	L	0.083	neither	~	P < 0.001	L
Fibrosis	NS	L	0.079	L	0.034	H	0.019	NS	H
Motor_dysfunction_or_movement_disorder	NS	L	0.023	L	0.016	L	0.019	NS	L
Infection_of_cells	NS	H	0.018	neither	~	H	0.067	P < 0.05	H
Renal_lesion	NS	L	0.17	L	0.018	H	0.012	P < 0.01	L
Autophagy_of_cells	NS	H	0.019	L	0.047	H	0.015	NS	H
Neuromuscular_disease	NS	L	0.031	neither	~	neither	~	NS	L
Movement_Disorders	NS	L	0.023	L	0.016	L	0.019	NS	L
Infection_by_RNA_virus	NS	L	0.043	neither	~	H	0.047	NS	H
Infection_of_tumor_cell_lines	NS	H	0.016	neither	~	H	0.035	NS	H
Autophagy	NS	H	0.02	L	0.035	H	0.016	NS	H
Epilepsy_or_neurodevelopmental_disorder	NS	L	0.061	neither	~	neither	~	NS	L
Progressive_neurological_disorder	NS	neither	~	neither	~	neither	~	NS	L
Benign_lesion	NS	L	0.204	L	0.059	neither	~	P < 0.001	L
Glucose_metabolism_disorder	NS	L	0.173	L	0.059	L	0.056	P < 0.001	L
Sensitivity_of_cells	NS	L	0.017	neither	~	L	0.023	NS	L
Summary table of Function x Gene Match findings-Low Tolerence Functional Groups Ranked ( z-score < ~-1.6)
Function	ChiSq-test_Sig.	Trt-Affects	Prp-Difference	Trt-Decreases*	Prp-Difference	Trt-Increases**	Prp-Difference	ChiSq-mod	Group_with_INCREASED_function
Size_of_body	NS	L	0.011	neither	~	L	0.087	NS	L
Vasculogenesis	NS	L	0.13	L	0.098	L	0.159	P < 0.001	L
Angiogenesis	NS	L	0.167	L	0.117	L	0.174	P < 0.001	L
Development_of_vasculature	NS	L	0.184	L	0.117	L	0.174	P < 0.001	L
Development_of_body_trunk	NS	L	0.146	L	0.06	L	0.059	P < 0.01	L
Quantity_of_cells	NS	L	0.111	L	0.161	L	0.136	P < 0.001	L
Fatty_acid_metabolism	NS	L	0.063	L	0.016	L	0.037	NS	L
Transport_of_molecule	NS	L	0.079	neither	~	L	0.073	P < 0.05	L
Development_of_head	NS	L	0.145	L	0.01	L	0.075	P < 0.001	L
Development_of_body_axis	NS	L	0.157	L	0.01	L	0.068	P < 0.001	L
Development_of_neural_cells	NS	L	0.047	H	0.016	L	0.054	NS	L
Development_of_neurons	NS	L	0.038	neither	~	L	0.063	NS	L
Transactivation_of_RNA	NS	L	0.019	L	0.02	L	0.059	NS	L
Formation_of_cellular_protrusions	NS	L	0.017	H	0.026	L	0.044	NS	L
Development_of_cytoplasm	NS	neither	~	neither	~	L	0.019	NS	L
Transactivation	NS	L	0.019	L	0.022	L	0.064	NS	L
Growth_of_organism	NS	L	0.099	L	0.05	L	0.09	P < 0.001	L
Morphogenesis_of_nervous_tissue	NS	neither	~	H	0.02	L	0.053	NS	L
Morphogenesis_of_neurons	NS	neither	~	H	0.02	L	0.053	NS	L
Cell_viability_of_cervical_cancer_cell_lines	NS	H	0.018	H	0.016	L	0.016	NS	L
Neuritogenesis	NS	neither	~	H	0.02	L	0.053	NS	L
Microtubule_dynamics	NS	L	0.039	L	0.012	L	0.044	NS	L
Organization_of_cytoskeleton	NS	L	0.047	L	0.01	L	0.044	NS	L
Organization_of_cytoplasm	NS	L	0.035	L	0.01	L	0.047	NS	L
Cell_movement	NS	L	0.092	L	0.129	L	0.103	P < 0.01	L
Quantity_of_blood_cells	NS	L	0.068	L	0.101	L	0.105	P < 0.01	L
M_phase	NS	L	0.039	L	0.015	L	0.023	P < 0.05	L
Cell_survival	NS	L	0.067	H	0.015	H	0.011	NS	L
Migration_of_cells	NS	L	0.091	L	0.147	L	0.091	P < 0.01	-
Survival_of_organism	NS	L	0.086	H	0.024	L	0.018	P < 0.05	L
Cell_proliferation_of_carcinoma_cell_lines	NS	L	0.014	L	0.071	L	0.027	NS	H
Repair_of_DNA	NS	H	0.016	neither	~	H	0.018	NS	H
Quantity_of_carbohydrate	NS	L	0.046	L	0.069	L	0.101	P < 0.001	L
Cell_death_of_colorectal_cancer_cell_lines	NS	neither	~	L	0.022	L	0.06	P < 0.05	L
Metabolism_of_carbohydrate	NS	L	0.093	L	0.017	L	0.04	P < 0.01	L
* = Experimental group that has greater proportion of genes that DECREASES the effect of indicated function.
** = Experimental group that has greater proportion of genes that INCREASES the effect of indicated function.
Prp-Difference indicates the proportion of gene hits that are higher in the experimental group indicated, for the functional effect indicated.									NOTE: Prp-Difference is based upon the proportion of genes within that category / total number of genes possible in the experimental set of genes surveyed (i.e., H = 157 genes; L = 256 genes)
Last column indicates results from a 2 x 3 Chisq-mod contingency test.
If there is only a 1% or less difference detected between experimental groups the result is reported as a - ~ dash symbol.

## Sheet: d) Function-check-all_genes
Summary table of Function x Gene Match findings High Tolerence Functional Groups Ranked ( z-score > ~1.6)
Function	ChiSq-test_Sig.	Trt-Affects	Prp-Difference	Trt-Decreases*	Prp-Difference	Trt-Increases**	Prp-Difference	ChiSq-mod	Group_with_INCREASED_function
Organismal_death	NS	L	0.032	L	0.058	neither	~	P < 0.001	H
Growth_failure_or_short_stature	NS	neither	~	L	0.025	neither	~	P < 0.001	H					Functional Group assignment opposite to IPA assigned function - Significant difference
Growth_Failure	NS	neither	~	L	0.024	neither	~	P < 0.001	H					Functional Group assignment opposite to IPA assigned function
Familial_congenital_malformation	P < 0.05	L	0.053	L	0.017	neither	~	P < 0.001	L
Congenital_neurological_disorder	P < 0.05	L	0.015	neither	~	neither	~	P < 0.001	-
Early-onset_neurological_disorder	P < 0.05	L	0.012	neither	~	neither	~	P < 0.001	-
Lymphoproliferative_disorder	NS	L	0.1	L	0.016	neither	~	P < 0.001	L
Early-onset_encephalopathy	P < 0.05	L	0.01	neither	~	neither	~	P < 0.01	-
Inflammation_of_organ	NS	L	0.049	L	0.037	L	0.017	P < 0.001	-
Inflammation_of_absolute_anatomical_region	NS	L	0.032	L	0.038	L	0.016	P < 0.001	H
Anemia	NS	L	0.02	neither	~	neither	~	P < 0.001	-
Non-malignant_disorder	NS	L	0.101	L	0.018	neither	~	P < 0.001	L
Fibrosis	P < 0.05	L	0.036	L	0.016	neither	~	P < 0.001	L
Motor_dysfunction_or_movement_disorder	NS	L	0.037	L	0.016	neither	~	P < 0.001	L
Infection_of_cells	NS	neither	~	neither	~	H	0.04	P < 0.001	H
Renal_lesion	P < 0.01	L	0.057	neither	~	neither	~	P < 0.001	L
Autophagy_of_cells	P < 0.01	neither	~	L	0.011	neither	~	P < 0.01	H
Neuromuscular_disease	NS	L	0.032	neither	~	neither	~	P < 0.001	L
Movement_Disorders	NS	L	0.037	L	0.014	neither	~	P < 0.001	L
Infection_by_RNA_virus	P < 0.001	L	0.032	neither	~	H	0.033	P < 0.001	H
Infection_of_tumor_cell_lines	NS	neither	~	neither	~	H	0.028	P < 0.01	H
Autophagy	P < 0.01	H	0.016	neither	~	H	0.011	P < 0.001	H
Epilepsy_or_neurodevelopmental_disorder	P < 0.05	L	0.012	neither	~	neither	~	P < 0.01	L
Progressive_neurological_disorder	NS	L	0.023	neither	~	neither	~	P < 0.05	L
Benign_lesion	NS	L	0.066	L	0.011	neither	~	P < 0.001	L
Glucose_metabolism_disorder	NS	L	0.064	L	0.02	L	0.016	P < 0.001	L
Sensitivity_of_cells	P < 0.05	neither	~	neither	~	H	0.012	P < 0.01	H
Summary table of Function x Gene Match findings-Low Tolerence Functional Groups Ranked ( z-score < ~-1.6)
Function	ChiSq-test_Sig.	Trt-Affects	Prp-Difference	Trt-Decreases*	Prp-Difference	Trt-Increases**	Prp-Difference	ChiSq-mod	Group_with_INCREASED_function
Size_of_body	NS	neither	~	neither	~	L	0.04	P < 0.001	L
Vasculogenesis	NS	L	0.037	L	0.019	L	0.044	P < 0.001	L
Angiogenesis	NS	L	0.049	L	0.023	L	0.051	P < 0.001	L
Development_of_vasculature	NS	L	0.059	L	0.023	L	0.049	P < 0.001	L
Development_of_body_trunk	NS	L	0.056	neither	~	L	0.026	P < 0.001	L
Quantity_of_cells	NS	L	0.02	L	0.065	L	0.075	P < 0.001	L
Fatty_acid_metabolism	NS	L	0.034	L	0.011	L	0.026	P < 0.001	L
Transport_of_molecule	P < 0.05	neither	~	neither	~	L	0.025	P < 0.01	L
Development_of_head	NS	L	0.073	neither	~	L	0.02	P < 0.001	L
Development_of_body_axis	NS	L	0.075	neither	~	L	0.02	P < 0.001	L
Development_of_neural_cells	NS	L	0.03	L	0.015	L	0.031	P < 0.001	L
Development_of_neurons	NS	L	0.03	L	0.015	L	0.031	P < 0.001	L
Transactivation_of_RNA	NS	L	0.011	neither	~	L	0.012	P < 0.01	L
Formation_of_cellular_protrusions	NS	L	0.016	L	0.011	L	0.028	P < 0.001	L
Development_of_cytoplasm	P < 0.01	neither	~	neither	~	L	0.018	P < 0.001	L
Transactivation	NS	L	0.011	L	0.011	L	0.012	P < 0.001	L
Growth_of_organism	NS	L	0.018	neither	~	L	0.018	P < 0.001	L
Morphogenesis_of_nervous_tissue	NS	L	0.023	L	0.012	L	0.026	P < 0.001	L
Morphogenesis_of_neurons	NS	L	0.023	L	0.012	L	0.024	P < 0.001	L
Cell_viability_of_cervical_cancer_cell_lines	NS	neither	~	neither	~	L	0.013	P < 0.01	L
Neuritogenesis	NS	L	0.023	L	0.012	L	0.024	P < 0.001	L
Microtubule_dynamics	NS	L	0.02	L	0.027	L	0.039	P < 0.001	L
Organization_of_cytoskeleton	NS	L	0.03	L	0.028	L	0.04	P < 0.001	L
Organization_of_cytoplasm	P < 0.01	L	0.013	L	0.028	L	0.04	P < 0.001	L
Cell_movement	NS	L	0.035	L	0.056	L	0.064	P < 0.001	L
Quantity_of_blood_cells	NS	L	0.012	L	0.04	L	0.043	P < 0.001	L
M_phase	NS	L	0.012	neither	~	neither	~	P < 0.01	L
Cell_survival	P < 0.01	L	0.023	neither	~	neither	~	P < 0.001	L
Migration_of_cells	NS	L	0.036	L	0.053	L	0.056	P < 0.001	L
Survival_of_organism	NS	L	0.017	L	0.011	L	0.023	P < 0.001	L
Cell_proliferation_of_carcinoma_cell_lines	NS	neither	~	L	0.017	L	0.019	P < 0.001	L
Repair_of_DNA	NS	neither	~	neither	~	neither	~	P < 0.01	L
Quantity_of_carbohydrate	NS	L	0.01	L	0.021	L	0.033	P < 0.001	L
Cell_death_of_colorectal_cancer_cell_lines	NS	neither	~	neither	~	neither	~	NS	L
Metabolism_of_carbohydrate	NS	L	0.031	neither	~	neither	~	P < 0.001	L

## Sheet: e) sample proportions tests
This worksheet presents the results from a 'sample proportions' test which is conducted if zero counts are detected within any of the cells from the 2 x 3 contingency tables for the functions queried.
A: H-functions with Upstream Regulatory genes													B: H-functions with all genes including all duplicate genes
Total number of genes queried: H = 157 L = 255													Total number of genes queried: H = 2053 L = 2597
Growth failure or short stature													Growth Failure
Group	Counts	Z-score	Sign.										Group	Counts	Z-score	Sign.
H	-17		WARNING: Test is invalid as one or both of your groups have negative adjusted function counts.										H	-82		WARNING: Test is invalid as one or both of your groups have negative adjusted function counts.
L	-42												L	-148
Growth Failure													Congenital neurological disorder
Group	Counts	Z-score	Sign.										Group	Counts	Z-score	Sign.
H	-17		WARNING: Test is invalid as one or both of your groups have negative adjusted function counts.										H	130	-0.8129	NS
L	-51												L	180
Familial congenital malformation													Early-onset neurological disorder
Group	Counts	Z-score	Sign.										Group	Counts	Z-score	Sign.
H	22	-2.6887	P < 0.01										H	112	-0.6918	NS
L	64												L	154
Congenital neurological disorder													Early-onset ecephalopathy
Group	Counts	Z-score	Sign.										Group	Counts	Z-score	Sign.
H	14	-1.3567	NS										H	108	-0.4818	NS
L	34												L	145
Early-onset neurological disorder													Anemia
Group	Counts	Z-score	Sign.										Group	Counts	Z-score	Sign.
H	19	-0.4742	NS										H	25	-3.0808	P < 0.01
L	35												L	64
Early-onset ecephalopathy
Group	Counts	Z-score	Sign.										NOTE: negative counts are the total count of genes that decrease a function.
H	17	-0.6379	NS
L	33
Anemia
Group	Counts	Z-score	Sign.
H	1		Sample sizes are too small to conduct the 'sample proportions' test
L	9
Neuromuscular disease
Group	Counts	Z-score	Sign.
H	30	-0.506	NS
L	54
Epilepsy or neurodevelopmental disorder
Group	Counts	Z-score	Sign.
H	11		Sample sizes are too small to conduct the 'sample proportions' test
L	32
C: L-functions with Upstream Regulatory genes													D: L-functions with all genes including all duplicate genes
Total number of genes queried: H = 157 L = 255													Total number of genes queried: H = 2053 L = 2597
Size of body													There were no functions recorded with zero cell counts.
Group	Counts	Z-score	Sign.
H	29	-2.0717	P < 0.05
L	70
M phase
Group	Counts	Z-score	Sign.
H	6		Sample sizes are too small to conduct the 'sample proportions' test
L	22
WARNING: Reference gene population sample sizes appear unbalanced.													WARNING: Reference gene population sample sizes appear unbalanced.
The two sample reference gene group proportions differ by 0.2378 from each other.													The two sample reference gene group proportions differ by 0.1168 from each other.

## Sheet: f) all genes & duplicates
2610021A01Rik	H
2700097O09Rik	H
AAGAB	H
AARS1	H
ABCA7	H
ABCB7	H
ABCC3	H
ABCC4	H
ABCE1	H
ABCE1	H
ABCF1	H
ABCF2-H2BK1	H
ABCF2-H2BK1	H
ABCF2-H2BK1	H
ABCF3	H
ABCF3	H
ABHD17A	H
ABHD17B	H
ABHD4	H
ABL1	H
ABR	H
ABRAXAS1	H
ABT1	H
ACACA	H
ACBD3	H
ACBD3	H
ACER2	H
ACLY	H
ACO2	H
ACOT11	H
ACOXL	H
ACP6	H
ACTL6A	H
ACTL6A	H
ACTN2	H
ACTR1B	H
ACTR2	H
ACTR2	H
ACVR2B	H
ADAM28	H
ADAM9	H
ADAMTS9	H
ADAP1	H
ADAT3	H
ADCK2	H
ADGRE5	H
ADGRV1	H
ADPGK	H
ADPRM	H
ADRM1	H
ADSS2	H
AEN	H
Afg3l1	H
AFMID	H
AGBL5	H
AGK	H
AGO3	H
AHSA1	H
AHSA1	H
AIFM1	H
AIFM2	H
AIP	H
AKAP10	H
AKAP12	H
AKAP9	H
AKIRIN2	H
AKIRIN2	H
ALCAM	H
ALG1	H
ALG1	H
ALG11	H
ALG2	H
ALG2	H
ALG3	H
ALG5	H
ALKBH1	H
ALKBH5	H
ALOX5AP	H
ALPK1	H
ANAPC2	H
ANGPTL4	H
ANKLE2	H
ANKRD16	H
ANKRD34C	H
ANO5	H
ANOS1	H
ANXA11	H
ANXA6	H
AOX1	H
AP1AR	H
AP1AR	H
AP1M1	H
AP1M2	H
AP1S1	H
AP2B1	H
AP2M1	H
AP3B1	H
AP3S1	H
AP3S1	H
APLF	H
APLP1	H
APOA4	H
APP	H
APP	H
APPL2	H
APPL2	H
ARCN1	H
ARF1	H
ARF5	H
ARF5	H
ARF5	H
ARF5	H
ARF5	H
ARF6	H
ARFGAP1	H
ARFGAP1	H
ARFGAP2	H
ARFGAP3	H
ARFGEF1	H
ARFGEF1	H
ARFIP1	H
ARFIP2	H
ARG2	H
ARHGAP28	H
ARHGAP30	H
ARHGAP8/PRR5-ARHGAP8	H
ARHGEF5	H
ARID3A	H
ARIH2	H
ARL1	H
ARL1	H
ARL17A/ARL17B	H
ARL17A/ARL17B	H
ARPC4	H
ARSH	H
ARV1	H
ASAP2	H
ASCC1	H
ASCC2	H
ASNS	H
ASPH	H
ASTL	H
ATAD1	H
ATAD3B	H
ATF6	H
ATF6B	H
ATF7IP	H
ATG4B	H
ATG4D	H
ATG4D	H
ATL2	H
ATP10D	H
ATP11B	H
ATP13A1	H
ATP13A1	H
ATP2A2	H
ATP2A2	H
ATP4A	H
ATP6V0C	H
ATP6V1F	H
ATP6V1F	H
ATP9A	H
AZGP1	H
AZIN1	H
BACH1	H
BAX	H
BBS2	H
BCAP29	H
BCAP31	H
BCAR1	H
BCL2L1	H
BCL2L14	H
BCL2L14	H
BCL3	H
BCL9	H
BCL9	H
BICD2	H
BICD2	H
BICDL1	H
BIN3	H
BIRC3	H
BLMH	H
BLVRA	H
BLVRB	H
BLZF1	H
BMP7	H
BNIP1	H
BOLA3	H
BORCS7	H
BPNT2	H
BRD3	H
BRD4	H
BRIX1	H
BRK1	H
BTBD10	H
BTBD9	H
BTG3	H
BTG3	H
BTG3	H
BYSL	H
BZW1	H
BZW1	H
C15orf48	H
C16orf91	H
C18orf25	H
C19orf25	H
C19orf47	H
C19orf47	H
C1GALT1	H
C1orf198	H
C1orf216	H
C1QL2	H
C6orf136	H
C7orf25	H
C8orf44-SGK3/SGK3	H
C9orf72	H
C9orf78	H
CA4	H
CACNA2D4	H
CACTIN	H
CALM1 (includes others)	H
CALM1 (includes others)	H
CALR	H
CALR	H
CALR	H
CALU	H
CANX	H
CANX	H
CAPN1	H
CAPNS1	H
CAPRIN1	H
CARF	H
CARM1	H
CASP10	H
CASP6	H
CAST	H
CBARP	H
CBS/LOC102724560	H
CCDC102A	H
CCDC149	H
CCDC167	H
CCDC186	H
CCDC22	H
CCDC25	H
CCDC43	H
CCDC47	H
CCDC51	H
CCDC51	H
CCDC66	H
CCDC86	H
CCDC86	H
CCN2	H
CCNC	H
CCNK	H
CCNK	H
CCSER2	H
CCT2	H
CCT3	H
CCT8	H
CD276	H
CD4	H
CDA	H
CDC37	H
CDC40	H
CDC42	H
CDC42	H
CDC42	H
CDC42EP4	H
CDC42EP4	H
CDCA5	H
CDIPT	H
CDK10	H
CDK11A	H
CDK2AP1	H
CDK8	H
CDKN2AIP	H
CDKN2AIP	H
CEBPB	H
CEBPZ	H
CENPV	H
CEP104	H
CEP350	H
CFAP298	H
CFC1/CFC1B	H
CGREF1	H
CH25H	H
CHCHD10	H
CHCHD4	H
CHD4	H
CHIC2	H
CHKA	H
CHMP1A	H
CHMP1A	H
CHMP1B	H
CHMP4B	H
CHMP6	H
CHN2	H
CHORDC1	H
CHORDC1	H
CHP1	H
CHPF	H
CHRDL2	H
CHURC1	H
CIAO3	H
CIAPIN1	H
CISD2	H
CISD2	H
CISH	H
CLASP2	H
CLDN7	H
CLDN7	H
CLGN	H
CLN5	H
CLPTM1	H
CLPX	H
CLSTN2	H
CLTB	H
CLTB	H
CLTC	H
CLTC	H
CLU	H
CLU	H
CMAS	H
CMIP	H
CNIH1	H
CNIH1	H
CNIH4	H
CNN2	H
CNN2	H
CNOT1	H
CNOT11	H
CNOT3	H
CNOT4	H
CNOT7	H
CNOT9	H
CNP	H
CNPY1	H
CNPY2	H
CNPY2	H
CNPY3	H
COG1	H
COG5	H
COG6	H
COG7	H
COG8	H
COIL	H
COIL	H
COPA	H
COPA	H
COPB1	H
COPB1	H
COPB2	H
COPB2	H
COPB2	H
COPE	H
COPG2	H
COPG2	H
COPS3	H
COPZ1	H
CORO2A	H
CORO2A	H
COX8A	H
CPLX3	H
CPLX4	H
CPSF1	H
CPSF3	H
CPSF4	H
CPT1A	H
CPT2	H
CREB3	H
CREB3L1	H
CRELD2	H
CRK	H
CRNKL1	H
CRTC1	H
CRY1	H
CRYAB	H
CRYBG2	H
CS	H
CSNK2A1	H
CSNK2B	H
CSPP1	H
CSRNP1	H
CSRNP2	H
CTC_360G58	H
CTH	H
Ctla2a/Ctla2b	H
CTNND2	H
CTPS1	H
CUL2	H
CUL4B	H
CXXC1	H
CYB561D1	H
CYB561D2	H
CYB5R1	H
CYB5R4	H
CYBC1	H
Cyct	H
CYLD	H
CYP7A1	H
DAD1	H
DAP	H
DAPK3	H
DBR1	H
DCAF1	H
DCAF1	H
DCAF13	H
DCTN4	H
DCUN1D3	H
DDIT4L	H
DDOST	H
DDX10	H
DDX18	H
DDX24	H
DDX28	H
DDX39A	H
DDX39A	H
DDX47	H
DDX49	H
DDX54	H
DDX55	H
DDX56	H
DEGS1	H
DENND11	H
DENND11	H
DENR	H
DERL1	H
DESI1	H
DGAT1	H
DGAT1	H
DGCR2	H
DGKD	H
DHDDS	H
DHDDS	H
DHFR	H
DHODH	H
DHODH	H
DHRS7B	H
DHX15	H
DHX29	H
DHX30	H
DHX40	H
DHX57	H
DIABLO	H
DIMT1	H
DIO2	H
DMAP1	H
DNAJA2	H
DNAJB11	H
DNAJB2	H
DNAJB5	H
DNAJB6	H
DNAJC1	H
DNAJC1	H
DNAJC10	H
DNAJC11	H
DNAJC15	H
DNAJC2	H
DNAJC25	H
DNAJC3	H
DNAJC5	H
DNAJC7	H
DNAJC8	H
DOCK3	H
DOHH	H
DPH5	H
DPH7	H
DPM1	H
DPM2	H
DPM3	H
DPP3	H
DPP9	H
DPY19L1	H
DR1	H
DRG1	H
DTD1	H
DTWD2	H
DTX3L	H
DUS2	H
DUSP11	H
DUSP2	H
DYM	H
DYNC1H1	H
DYNC1I2	H
DYNC1I2	H
DYNC1I2	H
DYNC1LI2	H
DYNLT2B	H
EAF2	H
EAF2	H
EBAG9	H
ECPAS	H
ECPAS	H
ECPAS	H
ECSIT	H
EDEM2	H
EEF1E1	H
EEFSEC	H
EFTUD2	H
EHD1	H
EHD1	H
EHD3	H
EHD3	H
EHMT2	H
EIF1AD	H
EIF1AX	H
EIF1AX	H
EIF1B	H
EIF2A	H
EIF2A	H
EIF2AK1	H
EIF2AK2	H
EIF2AK2	H
EIF2B1	H
EIF2B1	H
EIF2B2	H
EIF2B3	H
EIF2B4	H
EIF2B4	H
EIF2B5	H
EIF2D	H
EIF2S1	H
EIF2S1	H
EIF2S1	H
EIF2S2	H
EIF3J	H
EIF3J	H
EIF4E	H
EIF4E	H
EIF4E	H
EIF4ENIF1	H
EIF4G1	H
EIF4G1	H
EIF4G2	H
EIF5	H
EIF5	H
EIF5B	H
EIF5B	H
EIF6	H
ELMO2	H
ELMOD2	H
ELOC	H
ELP5	H
EMC1	H
EMC3	H
EMC4	H
EMC6	H
EMC7	H
EMC9	H
EMD	H
EMG1	H
ENDOD1	H
ENTPD7	H
EP400	H
EPS8L1	H
ERCC1	H
ERGIC1	H
ERGIC1	H
ERGIC3	H
ERLEC1	H
ERLEC1	H
ERMP1	H
ERO1A	H
ERO1B	H
ERP44	H
ERP44	H
ERRFI1	H
ESF1	H
ESPNL	H
ESS2	H
ESYT2	H
ESYT2	H
ETF1	H
ETF1	H
ETS2	H
ETS2	H
EXOC7	H
EXOC7	H
EXOC8	H
EXOSC10	H
EXOSC2	H
EXOSC2	H
EXOSC6	H
EXOSC7	H
EXOSC8	H
EZR	H
F2RL1	H
F2RL1	H
F3	H
FAM114A1	H
FAM117B	H
FAM135A	H
FAM174C	H
FAM222B	H
FAM83C	H
FAM83G	H
FAM86B2/FAM86KP	H
FAM89A	H
FAM8A1	H
FAM98A	H
FARP2	H
FARSA	H
FARSA	H
FARSB	H
FASTKD1	H
FASTKD2	H
FASTKD5	H
FBL	H
FBLN5	H
FBXL3	H
FBXO41	H
FBXO48	H
FBXO7	H
FBXO7	H
FBXO8	H
FBXO8	H
FBXW11	H
FBXW7	H
FCF1	H
FERMT1	H
FGA	H
FGA	H
FGG	H
FHDC1	H
FHL3	H
FHOD1	H
FHOD1	H
FIBP	H
FICD	H
FIP1L1	H
FIS1	H
FKBP11	H
FKBP1B	H
FKBP4	H
FKBP9	H
FKTN	H
FLNB	H
FLVCR2	H
FNTA	H
FOSB	H
FOSL1	H
FOSL1	H
FRMPD1	H
FTCDNL1	H
FTH1	H
FTSJ3	H
FZR1	H
G3BP1	H
G3BP1	H
G6PD	H
GALE	H
GALE	H
GALK1	H
GALNT5	H
GANAB	H
GANAB	H
GAPDHS	H
GAPDHS	H
GARS1	H
GBF1	H
GBF1	H
GCA	H
GCC2	H
GCLC	H
GCLM	H
GCN1	H
GCNT3	H
GDAP2	H
GDF15	H
GDI2	H
GDPD5	H
GEMIN4	H
GET3	H
GET3	H
GFM1	H
GFRA1	H
GGH	H
GHITM	H
GHITM	H
GIMAP2	H
GIMAP6	H
GJA3	H
GLA	H
GLDN	H
GLIPR2	H
GLRX	H
GLRX5	H
GLS	H
GLUL	H
GMDS	H
GMEB1	H
GMPPA	H
GMPPB	H
GNG5	H
GNPNAT1	H
GOLGA3	H
GOLGA4	H
GOLGA5	H
GOLGA6L2	H
GOLGB1	H
GOLGB1	H
GOLT1B	H
GOLT1B	H
GOLT1B	H
GOLT1B	H
GOPC	H
GORASP2	H
GORASP2	H
GOSR1	H
GOSR2	H
GOSR2	H
GPATCH3	H
GPN2	H
GPR155	H
GPR180	H
GPR183	H
GPR83	H
GPR89A/GPR89B	H
GRAMD1C	H
GRB10	H
GRHPR	H
GRINA	H
GRWD1	H
GSPT2	H
GSPT2	H
GSR	H
GSTCD	H
GTF2B	H
GTF2E2	H
GTF2H3	H
GTF3C4	H
GTF3C6	H
GTPBP1	H
GTPBP1	H
GTPBP1	H
GTPBP2	H
HACD1	H
HACD3	H
HACE1	H
HARS1	H
HBEGF	H
HCFC1	H
HCFC1	H
HDAC2	H
HDC	H
HDHD5	H
HDX	H
HEATR1	H
HEATR3	H
HEBP1	H
HERC4	H
HERPUD1	H
HGF	H
HGFAC	H
HGFAC	H
HIRA	H
HK1	H
HM13	H
HM13	H
HMBS	H
HMGA1	H
HMGB3	H
HMGCR	H
HNF1B	H
HNRNPH1	H
HNRNPH1	H
HNRNPK	H
HNRNPL	H
HNRNPM	H
HNRNPR	H
HOMEZ	H
HOOK3	H
HP	H
HSD17B12	H
HSP90AA1	H
HSP90B1	H
HSP90B1	H
HSPA13	H
HSPA13	H
HSPA14	H
HSPA1A/HSPA1B	H
HSPA4	H
HSPA4	H
HSPA4L	H
HSPA4L	H
HSPA5	H
HSPA8	H
HSPA8	H
HSPA8	H
HSPA8	H
HSPA9	H
HSPA9	H
HSPB11	H
HSPB6	H
HSPD1	H
HSPD1	H
HSPE1	H
HTATIP2	H
HTRA2	H
HUWE1	H
HYOU1	H
IARS1	H
ICAM1	H
ICAM1	H
ICMT	H
ICMT	H
IDH3G	H
IER2	H
IER3	H
IER3IP1	H
IFITM3	H
IFITM3	H
IFITM3	H
IFITM3	H
IFNGR1	H
IFT22	H
IGBP1	H
IGFBP6	H
IGSF6	H
IK	H
IL11	H
IL12A	H
IL13RA2	H
IL17RC	H
IL1R1	H
IL20RA	H
ILF2	H
IMPACT	H
INO80E	H
INPP1	H
INSIG2	H
INTS12	H
INTS14	H
INTS3	H
IPO4	H
IPO7	H
IPO9	H
IRAK3	H
IRAK3	H
IRS2	H
ISCA1	H
IST1	H
ITFG1	H
ITLN1	H
ITPRID2	H
JADE3	H
JAGN1	H
JAGN1	H
JDP2	H
JMJD1C	H
JMJD6	H
JUN	H
JUND	H
KARS1	H
KATNBL1	H
KBTBD4	H
KCMF1	H
KCTD10	H
KCTD9	H
KDELR2	H
KDELR2	H
KDELR2	H
KDM1B	H
KDM2B	H
KEAP1	H
KHDC4	H
KIAA0319L	H
KIAA0513	H
KIAA0753	H
KIAA0895L	H
KIAA0895L	H
KIAA1143	H
KIF16B	H
KIF20B	H
KIF3B	H
KIF5B	H
KLB	H
KLC1	H
KLF6	H
KLHL18	H
KLHL24	H
KMT2D	H
KMT5B	H
KPNA2	H
KPNA4	H
KPNA4	H
KPNA5	H
KPNA5	H
KRR1	H
KRR1	H
KRT222	H
LAMB3	H
LAPTM4A	H
LARP4	H
LARP4	H
LAS1L	H
LDLRAP1	H
LGALS8	H
LGI1	H
LIMA1	H
LIPA	H
LIPE	H
LMAN1	H
LMAN1	H
LMAN2	H
LMAN2L	H
LMCD1	H
LMF2	H
LMF2	H
LOC107986850	H
LOC112694756	H
LOC112694756	H
LONP1	H
LONRF1	H
LONRF1	H
LPIN3	H
LRG1	H
LRIF1	H
LRPAP1	H
LRPAP1	H
LRRC14	H
LRRC40	H
LRRC4B	H
LRRC59	H
LRRC59	H
LRRC8A	H
LRRFIP2	H
LRRN4	H
LSM12	H
LTN1	H
LYSMD3	H
MACC1	H
MACC1	H
MACF1	H
MAFB	H
MAFK	H
MAFK	H
MAFK	H
MAFK	H
MAGOHB	H
MAK16	H
MAN2A1	H
MANF	H
MAP3K14	H
MAP3K8	H
MAPK10	H
MAPK14	H
MAPK7	H
MAPK8IP1	H
MAPKAPK2	H
MAPKAPK2	H
MAPKAPK2	H
MAPRE1	H
MARCHF2	H
MARK3	H
MARS1	H
MARS2	H
MAT1A	H
MBD2	H
MBOAT2	H
MBOAT7	H
MBP	H
MCFD2	H
MCL1	H
MCOLN2	H
MDC1	H
MDN1	H
MED20	H
METAP1D	H
METTL1	H
METTL5	H
METTL6	H
MFSD12	H
MFSD13A	H
MFSD14A	H
MFSD4B	H
MFSD9	H
MGAT1	H
MGAT2	H
MIA2	H
MIDEAS	H
MIDN	H
MIF4GD	H
MINDY3	H
MKKS	H
MKNK2	H
MMACHC	H
MMD	H
MOGS	H
MPDU1	H
MPHOSPH10	H
MPV17L2	H
MPV17L2	H
MR1	H
MRAS	H
MRAS	H
MRPL17	H
MRPL30	H
MRPL32	H
MRPL46	H
MRPL46	H
MRPL55	H
MRPS17	H
MRPS26	H
MRPS27	H
MRPS30	H
MSRB1	H
MSRB1	H
MST1R	H
MSTO1	H
MTDH	H
MTDH	H
MTERF2	H
MTG1	H
MTHFR	H
MTLN	H
MTSS1	H
MUL1	H
MVP	H
MYCBP2	H
MYCL	H
MYH9	H
MYH9	H
MYO16	H
MYO18A	H
MYO7B	H
MYORG	H
N4BP1	H
N6AMT1	H
NAA15	H
NAA25	H
NAB1	H
NABP1	H
NANS	H
NANS	H
NAPA	H
NARF	H
NARF	H
NARS1	H
NARS1	H
NARS2	H
NAT10	H
NCBP3	H
NCL	H
NCSTN	H
NDE1	H
NDEL1	H
NDEL1	H
NDOR1	H
NDRG3	H
NDUFA8	H
NDUFS3	H
NDUFS3	H
NECAP1	H
NEDD8	H
NEK1	H
NF1	H
NFATC2IP	H
NFE2L1	H
NFE2L1	H
NFE2L3	H
NFKB2	H
NFKBIA	H
NFKBIL1	H
NFX1	H
NFXL1	H
NFYA	H
NGDN	H
NGEF	H
NIFK	H
NIN	H
NIPA2	H
NISCH	H
NKRF	H
NKRF	H
NLRC3	H
NMNAT1	H
NMT1	H
NMT1	H
NNT	H
NOB1	H
NOB1	H
NOC2L	H
NOCT	H
NOL11	H
NOL11	H
NOL6	H
NOL7	H
NOLC1	H
NOM1	H
NONO	H
NONO	H
NOP16	H
NOP2	H
NOP2	H
NOP9	H
NPAS4	H
NPEPPS	H
NPLOC4	H
NPLOC4	H
NPRL2	H
NR2C2AP	H
NRDC	H
NRG1	H
NRIP1	H
NRP1	H
NSD2	H
NSF	H
NSFL1C	H
NSUN2	H
NSUN5	H
NTRK1	H
NUDC	H
NUDCD1	H
NUDT9	H
NUMB	H
NUP160	H
NUP85	H
NUP93	H
NUP93	H
NUPR1	H
NUS1	H
ODC1	H
ODC1	H
ODR4	H
OGG1	H
OLA1	H
OPA1	H
ORMDL2	H
ORMDL3	H
OSBPL3	H
OSBPL3	H
OSGIN2	H
OSTC	H
OTULIN	H
OXNAD1	H
P4HA1	H
P4HA2	H
P4HB	H
PABPC4	H
PABPC4	H
PABPN1	H
PAK1	H
PAN2	H
PANX1	H
PAPSS1	H
PAPSS1	H
PAPSS2	H
PAQR7	H
PARD3	H
PARG	H
PARP12	H
PARP14	H
PBXIP1	H
PCBP2	H
PCYOX1	H
PCYT1A	H
PDCD11	H
PDCD6	H
PDCD7	H
PDCD7	H
PDE4B	H
PDE9A	H
PDIA4	H
PDIA4	H
PDIA6	H
PDIA6	H
PDLIM1	H
PDSS2	H
PDXDC1	H
PDXDC1	H
PEDS1-UBE2V1	H
PEF1	H
PELO	H
PELP1	H
PEX7	H
PFDN2	H
PFDN4	H
PFDN5	H
PFKFB3	H
PFKFB3	H
PGAM1	H
PGBD2	H
PGBD4	H
PGM3	H
PHAF1	H
PHEX	H
PHLDA2	H
PHLDB2	H
PHOSPHO1	H
PHOSPHO2	H
PI15	H
PI4KB	H
PIGN	H
PIGO	H
PIGW	H
PIGY	H
PIM3	H
PIN1	H
PINX1	H
PIR	H
PITPNB	H
PITRM1	H
PJA2	H
PKMYT1	H
PLAA	H
PLAA	H
PLAAT4	H
PLAGL2	H
PLAT	H
PLIN2	H
PLK2	H
PLPBP	H
PLPP1	H
PLPP5	H
PLRG1	H
PLXNB2	H
PMEPA1	H
PMPCB	H
PMS1	H
PMS2	H
PNKD	H
PNPT1	H
PNPT1	H
PODN	H
POLR1C	H
POLR2B	H
POLR2D	H
POLR2F	H
POLR2G	H
POLR3D	H
POLR3E	H
POLR3E	H
POMP	H
PPA1	H
PPAN	H
PPARGC1B	H
PPCS	H
PPFIBP1	H
PPID	H
PPIE	H
PPIG	H
PPIL1	H
PPIL4	H
PPM1A	H
PPOX	H
PPOX	H
PPP1CB	H
PPP1R14A	H
PPP1R15B	H
PPP1R3D	H
PPP1R8	H
PPP2R2D	H
PPP3CC	H
PPP5C	H
PPRC1	H
PPWD1	H
PRDM10	H
PREB	H
PREB	H
PRELID1	H
PREP	H
PRKAG1	H
PRKCSH	H
PRKCSH	H
PRMT1	H
PRMT2	H
PRMT3	H
PRMT5	H
PRMT6	H
PRMT9	H
Prorsd1	H
PRPF18	H
PRPF19	H
PRPF19	H
PRPF3	H
PRPF3	H
PRPF4	H
PRPF40A	H
PRPF40A	H
PRPF6	H
PRPF8	H
PRRC1	H
PRRG3	H
PSMA1	H
PSMA1	H
PSMA2	H
PSMA4	H
PSMA6	H
PSMA6	H
PSMA6	H
PSMA8	H
PSMB1	H
PSMB1	H
PSMB2	H
PSMB3	H
PSMB3	H
PSMB4	H
PSMB6	H
PSMB7	H
PSMC1	H
PSMC2	H
PSMC2	H
PSMC3	H
PSMC4	H
PSMC4	H
PSMC5	H
PSMC5	H
PSMC6	H
PSMC6	H
PSMC6	H
PSMD1	H
PSMD10	H
PSMD11	H
PSMD11	H
PSMD11	H
PSMD12	H
PSMD12	H
PSMD13	H
PSMD14	H
PSMD14	H
PSMD2	H
PSMD2	H
PSMD3	H
PSMD3	H
PSMD4	H
PSMD6	H
PSMD6	H
PSMD7	H
PSMD7	H
PSMD8	H
PSME3	H
PSME3	H
PSME4	H
PSPC1	H
PTAR1	H
PTBP1	H
PTBP1	H
PTBP2	H
PTCD3	H
PTGES3	H
PTGES3L	H
PTGFRN	H
PTP4A2	H
PTP4A2	H
PTPDC1	H
PTPMT1	H
PTPN22	H
PTPRN2	H
PUF60	H
PUM3	H
PUS1	H
PUS10	H
PWP1	H
PXN	H
PYCR2	H
PYCR3	H
QARS1	H
QSOX2	H
R3HDM1	H
R3HDM2	H
RAB11A	H
RAB11A	H
RAB11A	H
RAB11FIP2	H
RAB18	H
RAB1A	H
RAB1A	H
RAB1B	H
RAB21	H
RAB21	H
RAB2A	H
RAB34	H
RAB35	H
RAB3GAP2	H
RAB43	H
RAB5A	H
RAB5A	H
RAB7A	H
RAB7A	H
RAB9A	H
RABAC1	H
RAE1	H
RAE1	H
RANBP1	H
RANBP10	H
RAP2B	H
RAP2B	H
RARS1	H
RASA4	H
RASD1	H
RASEF	H
RASGRF2	H
RASSF10	H
RASSF7	H
RBBP4	H
RBBP5	H
RBCK1	H
RBIS	H
RBM14	H
RBM14	H
RBM17	H
RBM19	H
RBM28	H
RBM39	H
RBM4	H
RBM4	H
RBM45	H
RBM4B	H
RBM7	H
RBMS1	H
RBMS2	H
RBMX	H
RCAN1	H
RCAN1	H
RCC1	H
RCN1	H
RDH11	H
RDH13	H
REEP2	H
RELA	H
RELB	H
RELB	H
RELCH	H
RER1	H
RER1	H
RETREG3	H
REX1BD	H
REXO2	H
REXO4	H
REXO4	H
RFLNA/ZNF664-RFLNA	H
RGPD4 (includes others)	H
RGPD4 (includes others)	H
RHEB	H
RHOBTB2	H
RHOF	H
RILP	H
RIN2	H
RIOK2	H
RIPK3	H
RIPK3	H
RIPK3	H
RMI2	H
RMND1	H
RNASEK	H
RNASEK	H
RND3	H
RNF115	H
RNF115	H
RNF121	H
RNF126	H
RNF141	H
RNF170	H
RNF170	H
RNF181	H
RNF182	H
RNF185	H
RNF19A	H
RNF20	H
RNF214	H
RNF223	H
RNF25	H
RNF40	H
RNPS1	H
RNPS1	H
RP11-108O10.8	H
RPF1	H
RPF2	H
RPL7L1	H
RPN1	H
RPN1	H
RPN2	H
RPN2	H
RPP25L	H
RPS6KB2	H
RRBP1	H
RRP12	H
RRP15	H
RRP1B	H
RRP8	H
RRP9	H
RRS1	H
RSL1D1	H
RTCB	H
RTCB	H
RTKN	H
RUBCN	H
RUSF1	H
RUVBL1	H
RUVBL2	H
SAMD14	H
SAP18	H
SARS1	H
SART1	H
SAV1	H
SAYSD1	H
SBNO1	H
SBSPON	H
SCAF1	H
SCCPDH	H
SCCPDH	H
SCFD1	H
SCYL1	H
SDAD1	H
SDC4	H
SDCBP	H
SDF2	H
SDF2L1	H
SDF2L1	H
SDHA	H
SEC11A	H
SEC11A	H
SEC13	H
SEC16A	H
SEC22B	H
SEC22B	H
SEC23A	H
SEC23A	H
SEC23IP	H
SEC24C	H
SEC24D	H
SEC24D	H
SEC31B	H
SEC61A1	H
SEC61A1	H
SELENOF	H
SELENOI	H
SELENOM	H
SELENOS	H
SELENOS	H
SEMA7A	H
SENP2	H
SENP3	H
SEPHS1	H
SEPHS2	H
SEPTIN10	H
SEPTIN2	H
SERHL2	H
SERHL2	H
SERINC5	H
SERP1	H
SERP1	H
SERP1	H
SERP1	H
SERPINB9	H
SF3A2	H
SF3B2	H
SF3B3	H
SF3B4	H
SF3B4	H
SGMS2	H
SGPL1	H
SGSM3	H
SGSM3	H
SH2D4A	H
SH2D4A	H
SH3KBP1	H
SH3RF1	H
SHANK1	H
SHANK1	H
SHKBP1	H
SHQ1	H
SIGLEC1	H
SIGMAR1	H
SIKE1	H
SIL1	H
SLAMF7	H
SLC10A7	H
SLC16A2	H
SLC16A3	H
SLC20A1	H
SLC20A1	H
SLC25A14	H
SLC25A25	H
SLC25A28	H
SLC25A38	H
SLC25A40	H
SLC25A40	H
SLC29A1	H
SLC29A2	H
SLC2A1	H
SLC30A5	H
SLC30A7	H
SLC35A2	H
SLC35A4	H
SLC35B1	H
SLC35B1	H
SLC35B2	H
SLC35G1	H
SLC39A11	H
SLC39A12	H
SLC39A7	H
SLC39A9	H
SLC39A9	H
SLC41A2	H
SLC43A1	H
SLC44A2	H
SLC52A3	H
SLC9A5	H
SLC9A5	H
SLC9A8	H
SMAD3	H
SMARCA5	H
SMARCA5	H
SMARCAD1	H
SMARCB1	H
SMG5	H
SMG9	H
SMIM12	H
SMIM18	H
SMIM18	H
SMIM7	H
SMN1/SMN2	H
SMNDC1	H
SMYD2	H
SMYD5	H
SNAPC1	H
SNRNP200	H
SNRNP40	H
SNRPA	H
SNRPA	H
SNRPB2	H
SNRPC	H
SNRPD2	H
SNRPD2	H
SNRPD3	H
SNRPD3	H
SNU13	H
SNX11	H
SNX11	H
SNX30	H
SNX30	H
SOCS4	H
SOCS6	H
SON	H
SON	H
SPATA2	H
SPDEF	H
SPNS1	H
SPRY1	H
SPRY4	H
SPRY4	H
SPTLC1	H
SPTSSA	H
SPTY2D1	H
SQSTM1	H
SRA1	H
SRA1	H
SRFBP1	H
SRM	H
SRP14	H
SRP14	H
SRP54	H
SRP68	H
SRP72	H
SRP72	H
SRPRA	H
SRPRB	H
SRPRB	H
SRSF7	H
SRSF9	H
SRSF9	H
SRXN1	H
SSBP1	H
SSR1	H
SSR1	H
SSR3	H
SSR3	H
SSR4	H
SSR4	H
ST18	H
ST3GAL1	H
STARD5	H
STEAP1	H
STIM1	H
STK24	H
STK3	H
STK3	H
STK40	H
STK40	H
STOML2	H
STT3A	H
STT3B	H
STT3B	H
STX18	H
STX5	H
STXBP5	H
SUCO	H
SUCO	H
SUN1	H
SUPT6H	H
SUPV3L1	H
SURF4	H
SUSD2	H
SUSD6	H
SWT1	H
SYDE2	H
SYNCRIP	H
SYNGR2	H
SYNGR2	H
SYNPR	H
SYS1	H
SYT11	H
SYVN1	H
SZRD1	H
TADA3	H
TAF13	H
TANGO2	H
TAOK2	H
TAPT1	H
TARBP1	H
TARS3	H
TARS3	H
TBC1D15	H
TBC1D15	H
TBC1D20	H
TBC1D22A	H
TBC1D25	H
TBCK	H
TBL2	H
TBRG4	H
TCF20	H
TCP1	H
TCP11L1	H
TDP2	H
TEF	H
TEFM	H
TEPSIN	H
TEX2	H
TFB1M	H
TFE3	H
TFG	H
TFG	H
TFPI	H
TFRC	H
TH	H
THAP11	H
THAP12	H
THAP12	H
THAP8	H
THBS1	H
THEM4	H
THEM6	H
THNSL1	H
THOC5	H
THUMPD1	H
THUMPD1	H
THUMPD3	H
TIAM1	H
TIMM29	H
TIMM44	H
TIMM44	H
TIMM8A	H
TIMM8A	H
TINAGL1	H
TJAP1	H
TJP3	H
TLNRD1	H
TLR5	H
TM4SF1	H
TM4SF1	H
TM9SF1	H
TM9SF2	H
TM9SF3	H
TM9SF4	H
Tm9sf5	H
TMA16	H
TMC5	H
TMCC3	H
TMCO1	H
TMED10	H
TMED2	H
TMED2	H
TMED3	H
TMED5	H
TMED7-TICAM2	H
TMED7-TICAM2	H
TMED9	H
TMEM101	H
TMEM106B	H
TMEM120B	H
TMEM150A	H
TMEM150A	H
TMEM167A	H
TMEM167A	H
TMEM168	H
TMEM181	H
TMEM208	H
TMEM214	H
TMEM251	H
TMEM258	H
TMEM30A	H
TMEM33	H
TMEM39A	H
TMEM41B	H
TMEM68	H
TMEM74B	H
TMEM87B	H
TMF1	H
TMUB1	H
TNFAIP3	H
TNFRSF13B	H
TNFRSF6B	H
TNFRSF9	H
TOLLIP	H
TOMM20	H
TOMM22	H
TOMM40	H
TOP1	H
TOP1MT	H
TOP3B	H
TOR2A	H
TOX	H
TOX4	H
TP53BP2	H
TPD52L2	H
TPM3	H
TPM4	H
TPP2	H
TRA2B	H
TRA2B	H
TRABD	H
TRADD	H
TRAF2	H
TRAF6	H
TRAM1	H
TRAM2	H
TRIB2	H
TRIB3	H
TRIM33	H
TRIM42	H
TRIM65	H
TRIO	H
TRIP11	H
TRMT13	H
TRMT2A	H
TRMT2B	H
TRMT44	H
TRMT61A	H
TRNT1	H
TRPT1	H
TSEN15	H
TSR1	H
TTC1	H
TTC1	H
TTC17	H
TTC31	H
TTC39B	H
TTI1	H
TTLL1	H
TTLL12	H
TTLL4	H
TTYH1	H
TUBB2A	H
TUBB2B	H
TUBB6	H
TUBE1	H
TUBGCP4	H
TUBGCP4	H
TUFM	H
TVP23C	H
TWF2	H
TXLNG	H
TXN	H
TXN	H
TXNDC11	H
TXNDC5	H
TXNDC9	H
TXNL1	H
TXNRD2	H
TXNRD3	H
TXNRD3	H
UAP1	H
UAP1	H
UBA5	H
UBE2D1	H
UBE2D2	H
UBE2J1	H
UBE2L3	H
UBE2W	H
UBE3A	H
UBE3C	H
UBE4A	H
UBFD1	H
UBFD1	H
UBL5	H
UBQLN4	H
UBQLN4	H
UBQLN4	H
UBR4	H
UBXN4	H
UCK2	H
UCKL1	H
UFD1	H
UFL1	H
UFL1	H
UGGT1	H
UHRF1BP1	H
UMAD1	H
UMPS	H
UMPS	H
UNC45A	H
UQCRH	H
URB2	H
USE1	H
USP10	H
USP10	H
USP12	H
USP14	H
USP16	H
USP38	H
USP4	H
USP4	H
USP43	H
USP47	H
USP5	H
USP5	H
USP53	H
USPL1	H
UTP11	H
UTP14A	H
UTP20	H
UTP23	H
UTP25	H
UTP3	H
UTP4	H
UTP4	H
UTP6	H
VAPA	H
VARS1	H
VCL	H
VCP	H
VCP	H
VEZF1	H
VKORC1L1	H
VMP1	H
VMP1	H
VPS13D	H
VPS26B	H
VPS28	H
VPS29	H
VPS72	H
VWA8	H
VWC2	H
VWC2	H
WARS1	H
WASHC2A/WASHC2C	H
WBP11	H
WBP11	H
WDR1	H
WDR1	H
WDR12	H
WDR18	H
WDR4	H
WDR46	H
WDR5	H
WDR5	H
WDR55	H
WDR6	H
WDR73	H
WDR77	H
WDR77	H
WEE1	H
WFS1	H
WHAMM	H
WIPI1	H
WIPI1	H
WSB1	H
WWTR1	H
XIAP	H
XPOT	H
XPOT	H
XRN1	H
YAP1	H
YARS1	H
YBEY	H
YBX2	H
YES1	H
YIF1A	H
YIPF2	H
YKT6	H
YKT6	H
YME1L1	H
YOD1	H
YRDC	H
YTHDF1	H
YTHDF2	H
YWHAQ	H
YWHAQ	H
ZBED1	H
ZBTB11	H
ZBTB11	H
ZBTB17	H
ZBTB3	H
ZBTB33	H
ZBTB49	H
ZBTB8OS	H
ZC3H18	H
ZC3H18	H
[truncated: 2,650 more rows]
