# Supplementary material for: Differences in gene expression between high and low tolerance rainbow trout (Oncorhynchus mykiss) to acute thermal stress
Source: PLoS One. 2025 Jan 8;20(1):e0312694. doi: 10.1371/journal.pone.0312694 (PMC11709236; doi:10.1371/journal.pone.0312694)
Supplement: S12 File — The file provides information on an expanded list of significant DEG (FDR ≤ 0.1) from the H vs L analysis. For a more detailed description of all the worksheets in the supplementary files the reader is directed to the DRYAD repository: doi.org/10.5061/dryad.6wwpzgn74. (XLSX) [file pone.0312694.s012.xlsx]

## Sheet: NOTES
Data presented in this table are taken from the gene expression differences observed between H and L treatments. Data for genes significant at FDR ≤ 0.01 are provided in Supplementary Files 2 and 3. Data on genes significant at FDR ≤ 0.10 are provided in worksheets k. for Alma and Lyndon combined.		Legend
* strain expression summaries indicate the number of significant gene copies that have higher expression in either high tolerance (H) or low tolerance (L) fish at the P = 0.10; P=0.05; and P=0.01 thresholds: Three rows of data are given. e.g., 3(H); 0(L); p=0.10 2(H); 0(L); p=0.05 0(H); 0(L); p=0.01 (genes totals = sum of columns)		H	indicates significantly greater expression of genes in High tolerance fish in both strains
The example given above indicates that there were 3 isoforms with greater expression in H fish at 0.1 level, 2 isoforms with greater expression in H fish at the 0.05 level, and no genes detected with significant differences between H and L fish at the 0.01. In total, there were 5 isoforms of the gene detected in H fish.		L	indicates significantly greater expression of genes in Low tolerance fish in both strains
** Descriptions (UniProtKB/Swiss-prot) summaries of gene functions obtained at: https://genecards.org; With acknowledgements to the curators at LifeMap Sciences (support@lifemaps.com) for allowing us to use genecards.org descriptions of gene functions from their database.		H	indicates significantly greater expression of genes in High tolerance fish in one of the two strains
Only genes listed as being significant at 0.01 level in both the Alma and Lyndon strains were confirmed through an eggNOG or NCBI BlastP search. All other listings are based upon the gene descriptions provided from the NCBI OmykA_1.1 genome build. See column M in worksheet k. for the NCBI gene descriptions.		L	indicates significantly greater expression of genes in Low tolerance fish in one of the two strains
		H/L	indicates that both High and Low tolerance fish possess genes with significantly greater expression levels that are very similar in number and significance level in both strains
		H/L	indicates that both High and Low tolerance fish possess genes with significant differences but with greater differences in H fish.
		H/L	indicates that both High and Low tolerance fish possess genes with significant differences but with greater differences in L fish.
		H/L	indicates that both High and Low tolerance fish possess genes with significantly greater expression levels but that these genes are only evident in one strain
QIAGEN IPA analysis highlighted the fact that H fish display characteristics of multiple human cancer pathways and gene expression differences inherent in these pathways. This is perhaps not surprising given that cancers manifest pro-survival cellular physiologies within stressful environmental conditions that are both intrinsic and induced. As such, expression differences detected between H and …
Legend for columns presented in Worksheet k.
Column A: Rainbow trout Gene ID from the OmykA_1.1 genome build.
Column B: LOG2_FC expression levels in the Alma strain. Positive fold change expression levels are present in high tolerance fish, while negative expression levels are indicative of low tolerance fish.
Column C: FDR P-value for the gene indicated in the Alma strain.
Column D: LOG2_FC expression levels in the Lyndon strain. Positive fold change expression levels are present in high tolerance fish, while negative expression levels are indicative of low tolerance fish.
Column E: FDR P-value for the gene indicated in the Lyndon strain.
Column F: LOG2_FC expression for both the Alma and Lyndon strains. When fish in both strains had expression for the gene indicated, the LOG2_FC expression levels were averaged. This column was used to sort the data table based upon combined LOG2_FC expression levels shown in both strains.
Column G: Genes with higher expression levels in High tolerance Alma fish are shown with an H symbol (orange shading), while those with higher expression levels in Low tolerance Alma fish are shown with an L symbol (blue shading).
Column H: Genes with higher expression levels in High tolerance Lyndon fish are shown with an H symbol (orange shading), while those with higher expression levels in Low tolerance Lyndon fish are shown with an L symbol (blue shading).
Columns I & J: Location of the gene on chromosomes and scaffolds of the OmyA_1.1 original genome-build release.
Column K: NCBI Protein Accession ID for the gene.
Column L: Human HGNC orthology associations for genes with FDR ≤ 0.01 that were shared in LvC, HvC and HvL comparisons using protein accession searches in eggNOG and NCBI BlastP. Other gene assignments shown in worksheets b) - j) in this file, if not listed in Column L were manually made using the gene descriptions given in Column M. In many cases, synonyms of the genes were used based the HGNC g…

## Sheet: a. transcription&translation
GENE	Description	Alma expression summary*	Lyndon expression summary*	Group with > expression	FUNCTION of GENE (genecards.org summaries)**	COMMENTS	REFERENCES
Enhancers of transcription by RNA polymerase II
CDK9	Cyclin Dependent Kinase 9	1(H); 0(L); P=0.10 0(H); 0(L); P=0.05 0(H); 0(L); P=0.01	x(H); 0(L); P=0.10 x(H); 0(L); P=0.05 1(H); 0(L); P=0.01	H	Protein kinase involved in the regulation of transcription (PubMed:10574912, 10757782, 11145967, 11575923, 11809800, 11884399, 14701750, 16109376, 16109377, 20930849, 28426094, 29335245). Member of the cyclin-dependent kinase pair (CDK9/cyclin-T) complex, also called positive transcription elongation factor b (P-TEFb), which facilitates the transition from abortive to productive elongation by pho…	major facilitator of enhanced Pol. II transcription rates	Jaeger, M.G., et. al. (2020). Nature Genetics 52:719-727
MED1	Mediator Complex Subunit 1	x(H); 0(L); P=0.10 1(H); 0(L); P=0.05 0(H); 0(L); P=0.01	x(H); x(L); P=0.10 x(H); x(L); P=0.05 1(H); 1(L); P=0.01	H/L	Component of the Mediator complex, a coactivator involved in the regulated transcription of nearly all RNA polymerase II-dependent genes. Mediator functions as a bridge to convey information from gene-specific regulatory proteins to the basal RNA polymerase II transcription machinery. Mediator is recruited to promoters by direct interactions with regulatory proteins and serves as a scaffold for t…
MED4	Mediator Complex Subunit 4	NS	1(H); 0(L); P=0.10 0(H); 0(L); P=0.05 0(H); 0(L); P=0.01	H	Component of the Mediator complex, a coactivator involved in the regulated transcription of nearly all RNA polymerase II-dependent genes. Mediator functions as a bridge to convey information from gene-specific regulatory proteins to the basal RNA polymerase II transcription machinery. Mediator is recruited to promoters by direct interactions with regulatory proteins and serves as a scaffold for t…
MED6	Mediator Complex Subunit 6	NS	x(H); 0(L); P=0.10 x(H); 0(L); P=0.05 1(H); 0(L); P=0.01	H	Component of the Mediator complex, a coactivator involved in the regulated transcription of nearly all RNA polymerase II-dependent genes. Mediator functions as a bridge to convey information from gene-specific regulatory proteins to the basal RNA polymerase II transcription machinery. Mediator is recruited to promoters by direct interactions with regulatory proteins and serves as a scaffold for t…
MED7	Mediator Complex Subunit 7	NS	x(H); 0(L); P=0.10 1(H); 0(L); P=0.05 1(H); 0(L); P=0.01	H	Component of the Mediator complex, a coactivator involved in the regulated transcription of nearly all RNA polymerase II-dependent genes. Mediator functions as a bridge to convey information from gene-specific regulatory proteins to the basal RNA polymerase II transcription machinery. Mediator is recruited to promoters by direct interactions with regulatory proteins and serves as a scaffold for t…
MED8	Mediator Complex Subunit 8	x(H); 0(L); P=0.10 1(H); 0(L); P=0.05 0(H); 0(L); P=0.01	x(H); 0(L); P=0.10 x(H); 0(L); P=0.05 2(H); 0(L); P=0.01	H	Component of the Mediator complex, a coactivator involved in the regulated transcription of nearly all RNA polymerase II-dependent genes. Mediator functions as a bridge to convey information from gene-specific regulatory proteins to the basal RNA polymerase II transcription machinery. Mediator is recruited to promoters by direct interactions with regulatory proteins and serves as a scaffold for t…
MED10	Mediator Complex Subunit 10	1(H); 0(L); P=0.10 0(H); 0(L); P=0.05 0(H); 0(L); P=0.01	x(H); 0(L); P=0.10 x(H); 0(L); P=0.05 2(H); 0(L); P=0.01	H	Component of the Mediator complex, a coactivator involved in the regulated transcription of nearly all RNA polymerase II-dependent genes. Mediator functions as a bridge to convey information from gene-specific regulatory proteins to the basal RNA polymerase II transcription machinery. Mediator is recruited to promoters by direct interactions with regulatory proteins and serves as a scaffold for t…
MED11	Mediator Complex Subunit 11	1(H); 1(L); P=0.10 0(H); 0(L); P=0.05 0(H); 0(L); P=0.01	x(H); 0(L); P=0.10 x(H); 0(L); P=0.05 1(H); 0(L); P=0.01	H/L	Component of the Mediator complex, a coactivator involved in the regulated transcription of nearly all RNA polymerase II-dependent genes. Mediator functions as a bridge to convey information from gene-specific regulatory proteins to the basal RNA polymerase II transcription machinery. Mediator is recruited to promoters by direct interactions with regulatory proteins and serves as a scaffold for t…
MED12	Mediator Complex Subunit 12	NS	0(H); x(L); P=0.10 0(H); 1(L); P=0.05 0(H); 0(L); P=0.01	L	Component of the Mediator complex, a coactivator involved in the regulated transcription of nearly all RNA polymerase II-dependent genes. Mediator functions as a bridge to convey information from gene-specific regulatory proteins to the basal RNA polymerase II transcription machinery. Mediator is recruited to promoters by direct interactions with regulatory proteins and serves as a scaffold for t…	may target genes related to SHH and WNT signaling
MED13	Mediator Complex Subunit 13	0(H); x(L); P=0.10 0(H); 1(L); P=0.05 0(H); 2(L); P=0.01	0(H); 1(L); P=0.10 0(H); 1(L); P=0.05 0(H); 2(L); P=0.01	L	Component of the Mediator complex, a coactivator involved in the regulated transcription of nearly all RNA polymerase II-dependent genes. Mediator functions as a bridge to convey information from gene-specific regulatory proteins to the basal RNA polymerase II transcription machinery. Mediator is recruited to promoters by direct interactions with regulatory proteins and serves as a scaffold for t…
MED15	Mediator Complex Subunit 15	NS	1(H); x(L); P=0.10 0(H); x(L); P=0.05 0(H); 1(L); P=0.01	H/L	Component of the Mediator complex, a coactivator involved in the regulated transcription of nearly all RNA polymerase II-dependent genes. Mediator functions as a bridge to convey information from gene-specific regulatory proteins to the basal RNA polymerase II transcription machinery. Mediator is recruited to promoters by direct interactions with regulatory proteins and serves as a scaffold for t…	required for cholesterol dependent gene regulation and positively regulates NODAL signaling pathway
MED16	Mediator Complex Subunit 16	x(H); 0(L); P=0.10 1(H); 0(L); P=0.05 0(H); 0(L); P=0.01	x(H); 0(L); P=0.10 x(H); 0(L); P=0.05 1(H); 0(L); P=0.01	H	Component of the Mediator complex, a coactivator involved in the regulated transcription of nearly all RNA polymerase II-dependent genes. Mediator functions as a bridge to convey information from gene-specific regulatory proteins to the basal RNA polymerase II transcription machinery. Mediator is recruited to promoters by direct interactions with regulatory proteins and serves as a scaffold for t…
MED18	Mediator Complex Subunit 18	NS	0(H); x(L); P=0.10 0(H); x(L); P=0.05 0(H); 1(L); P=0.01	L	Component of the Mediator complex, a coactivator involved in the regulated transcription of nearly all RNA polymerase II-dependent genes. Mediator functions as a bridge to convey information from gene-specific regulatory proteins to the basal RNA polymerase II transcription machinery. Mediator is recruited to promoters by direct interactions with regulatory proteins and serves as a scaffold for t…
MED19	Mediator Complex Subunit 19	NS	x(H); x(L); P=0.10 x(H); x(L); P=0.05 1(H); 1(L); P=0.01	H/L	Component of the Mediator complex, a coactivator involved in the regulated transcription of nearly all RNA polymerase II-dependent genes. Mediator functions as a bridge to convey information from gene-specific regulatory proteins to the basal RNA polymerase II transcription machinery. Mediator is recruited to promoters by direct interactions with regulatory proteins and serves as a scaffold for t…
MED20	Mediator Complex Subunit 20	x(H); 0(L); P=0.10 x(H); 0(L); P=0.05 1(H); 0(L); P=0.01	x(H); 0(L); P=0.10 x(H); 0(L); P=0.05 1(H); 0(L); P=0.01	H	Component of the Mediator complex, a coactivator involved in the regulated transcription of nearly all RNA polymerase II-dependent genes. Mediator functions as a bridge to convey information from gene-specific regulatory proteins to the basal RNA polymerase II transcription machinery. Mediator is recruited to promoters by direct interactions with regulatory proteins and serves as a scaffold for t…
MED21	Mediator Complex Subunit 21	NS	1(H); 0(L); P=0.10 1(H); 0(L); P=0.05 0(H); 0(L); P=0.01	H	Component of the Mediator complex, a coactivator involved in the regulated transcription of nearly all RNA polymerase II-dependent genes. Mediator functions as a bridge to convey information from gene-specific regulatory proteins to the basal RNA polymerase II transcription machinery. Mediator is recruited to promoters by direct interactions with regulatory proteins and serves as a scaffold for t…
MED22	Mediator Complex Subunit 22	NS	x(H); x(L); P=0.10 1(H); 1(L); P=0.05 0(H); 0(L); P=0.01	H/L	Component of the Mediator complex, a coactivator involved in the regulated transcription of nearly all RNA polymerase II-dependent genes. Mediator functions as a bridge to convey information from gene-specific regulatory proteins to the basal RNA polymerase II transcription machinery. Mediator is recruited to promoters by direct interactions with regulatory proteins and serves as a scaffold for t…
MED23	Mediator Complex Subunit 23	x(H); 0(L); P=0.10 1(H); 0(L); P=0.05 0(H); 0(L); P=0.01	1(H); 0(L); P=0.10 0(H); 0(L); P=0.05 0(H); 0(L); P=0.01	H	Required for transcriptional activation subsequent to the assembly of the pre-initiation complex (By similarity). Component of the Mediator complex, a coactivator involved in the regulated transcription of nearly all RNA polymerase II-dependent genes. Mediator functions as a bridge to convey information from gene-specific regulatory proteins to the basal RNA polymerase II transcription machinery.…
MED24	Mediator Complex Subunit 24	0(H); x(L); P=0.10 0(H); 1(L); P=0.05 0(H); 0(L); P=0.01	0(H); x(L); P=0.10 0(H); x(L); P=0.05 0(H); 1(L); P=0.01	L	Component of the Mediator complex, a coactivator involved in the regulated transcription of nearly all RNA polymerase II-dependent genes. Mediator functions as a bridge to convey information from gene-specific regulatory proteins to the basal RNA polymerase II transcription machinery. Mediator is recruited to promoters by direct interactions with regulatory proteins and serves as a scaffold for t…
MED26	Mediator Complex Subunit 26	1(H); 0(L); P=0.10 0(H); 0(L); P=0.05 0(H); 0(L); P=0.01	x(H); 0(L); P=0.10 1(H); 0(L); P=0.05 2(H); 0(L); P=0.01	H	Component of the Mediator complex, a coactivator involved in the regulated transcription of nearly all RNA polymerase II-dependent genes. Mediator functions as a bridge to convey information from gene-specific regulatory proteins to the basal RNA polymerase II transcription machinery. Mediator is recruited to promoters by direct interactions with regulatory proteins and serves as a scaffold for t…	thyroid hormone receptor activation
MED27	Mediator Complex Subunit 27	NS	x(H); 0(L); P=0.10 x(H); 0(L); P=0.05 2(H); 0(L); P=0.01	H	Component of the Mediator complex, a coactivator involved in the regulated transcription of nearly all RNA polymerase II-dependent genes. Mediator functions as a bridge to convey information from gene-specific regulatory proteins to the basal RNA polymerase II transcription machinery. Mediator is recruited to promoters by direct interactions with regulatory proteins and serves as a scaffold for t…	thyroid hormone receptor activation
MED29	Mediator Complex Subunit 29	NS	x(H); 0(L); P=0.10 x(H); 0(L); P=0.05 2(H); 0(L); P=0.01	H	Component of the Mediator complex, a coactivator involved in the regulated transcription of nearly all RNA polymerase II-dependent genes. Mediator functions as a bridge to convey information from gene-specific regulatory proteins to the basal RNA polymerase II transcription machinery. Mediator is recruited to promoters by direct interactions with regulatory proteins and serves as a scaffold for t…
MED30	Mediator Complex Subunit 30	0(H); x(L); P=0.10 0(H); x(L); P=0.05 0(H); 1(L); P=0.01	0(H); x(L); P=0.10 0(H); x(L); P=0.05 0(H); 2(L); P=0.01	L	Component of the Mediator complex, a coactivator involved in the regulated transcription of nearly all RNA polymerase II-dependent genes. Mediator functions as a bridge to convey information from gene-specific regulatory proteins to the basal RNA polymerase II transcription machinery. Mediator is recruited to promoters by direct interactions with regulatory proteins and serves as a scaffold for t…
MED31	Mediator Complex Subunit 31	NS	x(H); 0(L); P=0.10 x(H); 0(L); P=0.05 1(H); 0(L); P=0.01	H	Component of the Mediator complex, a coactivator involved in the regulated transcription of nearly all RNA polymerase II-dependent genes. Mediator functions as a bridge to convey information from gene-specific regulatory proteins to the basal RNA polymerase II transcription machinery. Mediator is recruited to promoters by direct interactions with regulatory proteins and serves as a scaffold for t…
Inhibitors of Transcription/Translation
EIF4EBP1	Eukaryotic Translation Initiation Factor 4E Binding Protein 1	NS	NS		This gene encodes one member of a family of translation repressor proteins. The protein directly interacts with eukaryotic translation initiation factor 4E (eIF4E), which is a limiting component of the multisubunit complex that recruits 40S ribosomal subunits to the 5' end of mRNAs. Interaction of this protein with eIF4E inhibits complex assembly and represses translation. This protein is phospho…	represses translation; note orthology assignment of EIF4EBP2 = EIF4EBP1
EIF4EBP2	Eukaryotic Translation Initiation Factor 4E Binding Protein 2	0(H); x(L); P=0.10 0(H); 2(L); P=0.05 0(H); 0(L); P=0.01	0(H); x(L); P=0.10 0(H); 1(L); P=0.05 0(H); 0(L); P=0.01	L	This gene encodes a member of the eukaryotic translation initiation factor 4E binding protein family. The gene products of this family bind eIF4E and inhibit translation initiation. However, insulin and other growth factors can release this inhibition via a phosphorylation-dependent disruption of their binding to eIF4E. Regulation of protein production through these gene products have been implic…	represses translation, but may be modulated by growth factors
EIF4EBP3	Eukaryotic Translation Initiation Factor 4E Binding Protein 3	0(H); x(L); P=0.10 0(H); x(L); P=0.05 0(H); 2(L); P=0.01	x(H); x(L); P=0.10 x(H); x(L); P=0.05 1(H); 1(L); P=0.01	L	Repressor of translation initiation that regulates EIF4E activity by preventing its assembly into the eIF4F complex: hypophosphorylated form competes with EIF4G1/EIF4G3 and strongly binds to EIF4E, leading to repress translation. In contrast, hyperphosphorylated form dissociates from EIF4E, allowing interaction between EIF4G1/EIF4G3 and EIF4E, leading to initiation of translation. ( 4EBP3_HUMAN,O…	represses translation, but may be modulated by phosphorylation
PDCD4	Programmed Cell Death 4	0(H); x(L); P=0.10 0(H); x(L); P=0.05 0(H); 2(L); P=0.01	x(H); x(L); P=0.10 2(H); x(L); P=0.05 0(H); 2(L); P=0.01	L	Inhibits translation initiation and cap-dependent translation. May excert its function by hindering the interaction between EIF4A1 and EIF4G. Inhibits the helicase activity of EIF4A. Modulates the activation of JUN kinase. Down-regulates the expression of MAP4K1, thus inhibiting events important in driving invasion, namely, MAPK85 activation and consequent JUN-dependent transcription. May play a …	inhibits translation
EIF2A	Eukaryotic Translation Initiation Factor 2A	x(H); 0(L); P=0.10 x(H); 0(L); P=0.05 2(H); 0(L); P=0.01	x(H); 0(L); P=0.10 x(H); 0(L); P=0.05 2(H); 0(L); P=0.01	H	Functions in the early steps of protein synthesis of a small number of specific mRNAs. Acts by directing the binding of methionyl-tRNAi to 40S ribosomal subunits. In contrast to the eIF-2 complex, it binds methionyl-tRNAi to 40S subunits in a codon-dependent manner, whereas the eIF-2 complex binds methionyl-tRNAi to 40S subunits in a GTP-dependent manner. ( EIF2A_HUMAN,Q9BY44 )	may inhibit translation (IPA-Endoplasmic Reticulum Stress Pathway)
EIF2S1	Eukaryotic Translation Initiation Factor 2 Subunit Alpha	x(H); 0(L); P=0.10 x(H); 0(L); P=0.05 2(H); 0(L); P=0.01	x(H); 0(L); P=0.10 x(H); 0(L); P=0.05 2(H); 0(L); P=0.01	H	Functions in the early steps of protein synthesis by forming a ternary complex with GTP and initiator tRNA (PubMed:16289705). This complex binds to a 40S ribosomal subunit, followed by mRNA binding to form a 43S pre-initiation complex (PubMed:16289705). Junction of the 60S ribosomal subunit to form the 80S initiation complex is preceded by hydrolysis of the GTP bound to eIF-2 and release of an eI…	largely inhibits translation when phosphorylated during the ISR (IPA-Unfolded Protein Response)
DEPTOR	DEP Domain Containing MTOR Interacting Protein	NS	0(H); x(L); P=0.10 0(H); 1(L); P=0.05 0(H); 1(L); P=0.01	L	Involved in several processes, including negative regulation of TOR signaling; negative regulation of cell size; and negative regulation of protein kinase activity. [provided by Alliance of Genome Resources, Apr 2022] Negative regulator of the mTORC1 and mTORC2 signaling pathways. Inhibits the kinase activity of both complexes. ( DPTOR_HUMAN,Q8TB45 )	inhibits MTOR activity
LARP1	La Ribonucleoprotein 1, Translational Regulator	x(H); x(L); P=0.10 1(H); 1(L); P=0.05 0(H); 0(L); P=0.01	x(H); x(L); P=0.10 x(H); x(L); P=0.05 1(H); 1(L); P=0.01	H/L	Enables eukaryotic initiation factor 4E binding activity; nucleic acid binding activity; and ribosomal small subunit binding activity. Involved in several processes, including TORC1 signaling; cellular response to rapamycin; and posttranscriptional regulation of gene expression. Located in cytoplasmic stress granule. Colocalizes with TORC1 complex and polysomal ribosome. [provided by Alliance of …	may inhibit translation dependent upon interaction effects and phoshorylation levels	Jiao L. et. al. (2023). Signal Transduction and Targeted Therapy 8: 15.
PABPC1	Poly(A) Binding Protein Cytoplasmic 1	x(H); 0(L); P=0.10 x(H); 0(L); P=0.05 1(H); 0(L); P=0.01	x(H); 0(L); P=0.10 x(H); 0(L); P=0.05 2(H); 0(L); P=0.01	H	This gene encodes a poly(A) binding protein. The protein shuttles between the nucleus and cytoplasm and binds to the 3' poly(A) tail of eukaryotic messenger RNAs via RNA-recognition motifs. The binding of this protein to poly(A) promotes ribosome recruitment and translation initiation; it is also required for poly(A) shortening which is the first step in mRNA decay. The gene is part of a small ge…	when bound with LARP1 may facilitate inhibition of translation	Jiao L. et. al. (2023). Signal Transduction and Targeted Therapy 8: 15.
EIF2AK1 (alias:HRI)	Eukaryotic Translation Initiation Factor 2 Alpha Kinase 1	x(H); 0(L); P=0.10 x(H); 0(L); P=0.05 1(H); 0(L); P=0.01	x(H); 0(L); P=0.10 x(H); 0(L); P=0.05 1(H); 0(L); P=0.01	H	The protein encoded by this gene acts at the level of translation initiation to downregulate protein synthesis in response to stress. The encoded protein is a kinase that can be inactivated by hemin. Two transcript variants encoding different isoforms have been found for this gene. [provided by RefSeq, Aug 2008] Metabolic-stress sensing protein kinase that phosphorylates the alpha subunit of euka…	following EIF2S1 activation and GCN1 coupling acts as a global repressor of translation except for ISR-genes (eg. ATF4)
EIF2AK2 (alias:PKR)	Eukaryotic Translation Initiation Factor 2 Alpha Kinase 2	NS	NS		The protein encoded by this gene is a serine/threonine protein kinase that is activated by autophosphorylation after binding to dsRNA. The activated form of the encoded protein can phosphorylate translation initiation factor EIF2S1, which in turn inhibits protein synthesis. This protein is also activated by manganese ions and heparin. The encoded protein plays an important role in the innate immu…	following EIF2S1 activation and GCN1 coupling acts as a global repressor of translation except for ISR-genes (eg. ATF4)
EIF2AK3 (alias:PERK)	Eukaryotic Translation Initiation Factor 2 Alpha Kinase 3	NS	x(H); 0(L); P=0.10 x(H); 0(L); P=0.05 1(H); 0(L); P=0.01	H	The protein encoded by this gene phosphorylates the alpha subunit of eukaryotic translation-initiation factor 2, leading to its inactivation, and thus to a rapid reduction of translational initiation and repression of global protein synthesis. This protein is thought to modulate mitochondrial function. It is a type I membrane protein located in the endoplasmic reticulum (ER), where it is induced …	following EIF2S1 activation and GCN1 coupling acts as a global repressor of translation except for ISR-genes (eg. ATF4)
EIF2AK4 (alias:GCN2)	Eukaryotic Translation Initiation Factor 2 Alpha Kinase 4	NS	NS		This gene encodes a member of a family of kinases that phosphorylate the alpha subunit of eukaryotic translation initiation factor-2 (EIF2), resulting in the downregulaton of protein synthesis. The encoded protein responds to amino acid deprivation by binding uncharged transfer RNAs. It may also be activated by glucose deprivation and viral infection. Mutations in this gene have been found in ind…	following EIF2S1 activation and GCN1 coupling acts as a global repressor of translation except for ISR-genes (eg. ATF4)
GCN1	EIF-2-Alpha Kinase Activator GCN1	x(H); 0(L); P=0.10 x(H); 0(L); P=0.05 1(H); 0(L); P=0.01	x(H); 0(L); P=0.10 x(H); 0(L); P=0.05 1(H); 0(L); P=0.01	H	Enables RNA binding activity and cadherin binding activity. Predicted to be involved in cellular response to leucine starvation and positive regulation of transcription from RNA polymerase II promoter in response to stress. Located in cytosol. [provided by Alliance of Genome Resources, Apr 2022] Acts as a positive activator of the EIF2AK4/GCN2 protein kinase activity in response to amino acid sta…
DAXX	Death Domain Associated Protein	x(H); 0(L); P=0.10 1(H); 0(L); P=0.05 0(H); 0(L); P=0.01	1(H); 0(L); P=0.10 0(H); 0(L); P=0.05 0(H); 0(L); P=0.01	H	Transcription corepressor known to repress transcriptional potential of several sumoylated transcription factors. Down-regulates basal and activated transcription. Its transcription repressor activity is modulated by recruiting it to subnuclear compartments like the nucleolus or PML/POD/ND10 nuclear bodies through interactions with MCSR1 and PML, respectively. Seems to regulate transcription in P…	inhibits transcription from regulators that are sumoylated
Core mRNA elongation machinery
EIF4E	Eukaryotic Translation Initiation Factor 4E	x(H); x(L); P=0.10 x(H); x(L); P=0.05 3(H); 1(L); P=0.01	x(H); x(L); P=0.10 x(H); x(L); P=0.05 3(H); 1(L); P=0.01	H/L	The protein encoded by this gene is a component of the eukaryotic translation initiation factor 4F complex, which recognizes the 7-methylguanosine cap structure at the 5' end of messenger RNAs. The encoded protein aids in translation initiation by recruiting ribosomes to the 5'-cap structure. Association of this protein with the 4F complex is the rate-limiting step in translation initiation. This…	rate-limiting component of the initiation complex; additive expression levels across duplicate copies indicate translation will be > in H fish
EIF1, EIF1A, EIF2, EIF3, EIF4A, EIF4G, EIF5, EIF5B	multiple EIFs	multiple copies all with > exp in H	multiple copies all with > exp in H	H	core EIF genes of the preinitiation complex (PIC), 48S/40S initiation complex, 60S, and final 80S initiation complex	there are numerous duplicate copies of these genes - see Supplementary File XX for a listing of specific genes and their expression levels	Hao P. et. al. (2020). Cell Communication and Signaling 18:175 doi: 10.1186/s12964-020-00607-9
EIF4B	Eukaryotic Translation Initiation Factor 4B	0(H); 1(L); P=0.10 0(H); 1(L); P=0.05 0(H); 0(L); P=0.01	x(H); x(L); P=0.10 x(H); x(L); P=0.05 1(H); 2(L); P=0.01	H/L	Enables RNA binding activity. Predicted to be involved in eukaryotic translation initiation factor 4F complex assembly and formation of translation preinitiation complex. Located in cytosol. Biomarker of autism spectrum disorder and major depressive disorder. [provided by Alliance of Genome Resources, Apr 2022] Required for the binding of mRNA to ribosomes. Functions in close association with EIF…	required for proper attachment of the preinitiation complexes (PICs) to the ribosome
Inhibits/represses elongation
NELFA	Negative Elongation Factor Complex Member A	0(H); x(L); P=0.10 0(H); 2(L); P=0.05 0(H); 0(L); P=0.01	0(H); 1(L); P=0.10 0(H); x(L); P=0.05 0(H); 1(L); P=0.01	L	Essential component of the NELF complex, a complex that negatively regulates the elongation of transcription by RNA polymerase II. The NELF complex, which acts via an association with the DSIF complex and causes transcriptional pausing, is counteracted by the P-TEFb kinase complex. ( NELFA_HUMAN,Q9H3P2 )
NELFB	Negative Elongation Factor Complex Member B	NS	0(H); x(L); P=0.10 0(H); x(L); P=0.05 0(H); 1(L); P=0.01	L
NELFC/D	Negative Elongation Factor Complex Member C/D	NS	0(H); x(L); P=0.10 0(H); x(L); P=0.05 0(H); 1(L); P=0.01	L
NELFE	Negative Elongation Factor Complex Member E	x(H); 1(L); P=0.10 1(H); 0(L); P=0.05 0(H); 0(L); P=0.01	0(H); x(L); P=0.10 0(H); 1(L); P=0.05 0(H); 0(L); P=0.01	H/L
HEXIM1	HEXIM P-TEFb Complex Subunit 1	NS	1(H); 0(L); P=0.10 0(H); 0(L); P=0.05 0(H); 0(L); P=0.01		Transcriptional regulator which functions as a general RNA polymerase II transcription inhibitor (PubMed:14580347, 15713661, 15201869). Core component of the 7SK RNP complex: in cooperation with 7SK snRNA sequesters P-TEFb in a large inactive 7SK snRNP complex preventing RNA polymerase II phosphorylation and subsequent transcriptional elongation (PubMed:12832472, 14580347, 15713661, 15201869). Ma…
Mixed functions in relation to elongation rates
SUPT4H1	SPT4 Homolog, DSIF Elongation Factor Subunit	1(H); 0(L); P=0.10 0(H); 0(L); P=0.05 0(H); 0(L); P=0.01	x(H); 0(L); P=0.10 x(H); 0(L); P=0.05 1(H); 0(L); P=0.01	H	Component of the DRB sensitivity-inducing factor complex (DSIF complex), which regulates mRNA processing and transcription elongation by RNA polymerase II. DSIF positively regulates mRNA capping by stimulating the mRNA guanylyltransferase activity of RNGTT/CAP1A. DSIF also acts cooperatively with the negative elongation factor complex (NELF complex) to enhance transcriptional pausing at sites pro…	may be involved in both enhancement of elongation, but also repression when complexed with NELF genes
SUPT5H	SPT5 Homolog, DSIF Elongation Factor Subunit	NS	NS		Component of the DRB sensitivity-inducing factor complex (DSIF complex), which regulates mRNA processing and transcription elongation by RNA polymerase II. DSIF positively regulates mRNA capping by stimulating the mRNA guanylyltransferase activity of RNGTT/CAP1A. DSIF also acts cooperatively with the negative elongation factor complex (NELF complex) to enhance transcriptional pausing at sites pro…	may be involved in both enhancement of elongation, but also repression when complexed with NELF genes
SUPT6H	SPT6 Homolog, DSIF Elongation Factor Subunit	1(H); 0(L); P=0.10 x(H); 0(L); P=0.05 1(H); 0(L); P=0.01	1(H); 0(L); P=0.10 x(H); 0(L); P=0.05 1(H); 1(L); P=0.01	H/L	Transcription elongation factor which binds histone H3 and plays a key role in the regulation of transcription elongation and mRNA processing. Enhances the transcription elongation by RNA polymerase II (RNAPII) and is also required for the efficient activation of transcriptional elongation by the HIV-1 nuclear transcriptional activator, Tat. Besides chaperoning histones in transcription, acts to …	may be involved in both enhancement of elongation, but also repression when complexed with NELF genes
Increases elongation rates
ELL	Elongation Factor for RNA Polymerase II	x(H); 0(L); P=0.10 1(H); 0(L); P=0.05 0(H); 0(L); P=0.01	1(H); 0(L); P=0.10 0(H); 0(L); P=0.05 0(H); 0(L); P=0.01	H	Elongation factor component of the super elongation complex (SEC), a complex required to increase the catalytic rate of RNA polymerase II transcription by suppressing transient pausing by the polymerase at multiple sites along the DNA. Elongation factor component of the little elongation complex (LEC), a complex required to regulate small nuclear RNA (snRNA) gene transcription by RNA polymerase I…
ELL2	Elongation Factor for RNA Polymerase II 2	NS	x(H); 0(L); P=0.10 x(H); 0(L); P=0.05 2(H); 0(L); P=0.01	H	Elongation factor component of the super elongation complex (SEC), a complex required to increase the catalytic rate of RNA polymerase II transcription by suppressing transient pausing by the polymerase at multiple sites along the DNA. Component of the little elongation complex (LEC), a complex required to regulate small nuclear RNA (snRNA) gene transcription by RNA polymerase II and III (PubMed:…
MLLT1 (alias:Protein ENL)	MLLT1 Super Elongation Complex Subunit	x(H); 0(L); P=0.10 x(H); 0(L); P=0.05 1(H); 0(L); P=0.01	x(H); 0(L); P=0.10 x(H); 0(L); P=0.05 2(H); 0(L); P=0.01	H	Chromatin reader component of the super elongation complex (SEC), a complex required to increase the catalytic rate of RNA polymerase II transcription by suppressing transient pausing by the polymerase at multiple sites along the DNA (PubMed:20159561, 20471948). Specifically recognizes and binds acetylated and crotonylated histones, with a preference for histones that are crotonylated (PubMed:271…
MLLT3 (alias:Protein AF-9)	MLLT3 Super Elongation Complex Subunit	NS	0(H); x(L); P=0.10 0(H); x(L); P=0.05 0(H); 1(L); P=0.01	L	Chromatin reader component of the super elongation complex (SEC), a complex required to increase the catalytic rate of RNA polymerase II transcription by suppressing transient pausing by the polymerase at multiple sites along the DNA (PubMed:20159561, 20471948, 25417107, 27105114, 27545619). Specifically recognizes and binds acylated histone H3, with a preference for histone H3 that is crotonylat…
ICE1	Interactor Of Little Elongation Complex ELL Subunit 1	x(H); 0(L); P=0.10 x(H); 0(L); P=0.05 1(H); 0(L); P=0.01	NS	H	Enables protein-macromolecule adaptor activity. Involved in several processes, including positive regulation of intracellular protein transport; positive regulation of transcription by RNA polymerase III; and snRNA transcription. Located in Cajal body; histone locus body; and transcriptionally active chromatin. Part of transcription elongation factor complex. [provided by Alliance of Genome Resou…
Activators of Translation, rDNA transcription, and Protein Synthesis
RPS6KA1	Ribosomal Protein S6 Kinase A1 (RSK1)	0(H); x(L); P=0.10 0(H); x(L); P=0.05 0(H); 2(L); P=0.01	0(H); x(L); P=0.10 0(H); x(L); P=0.05 0(H); 2(L); P=0.01	L	Serine/threonine-protein kinase that acts downstream of ERK (MAPK1/ERK2 and MAPK3/ERK1) signaling and mediates mitogenic and stress-induced activation of the transcription factors CREB1, ETV1/ER81 and NR4A1/NUR77, regulates translation through RPS6 and EIF4B phosphorylation, and mediates cellular proliferation, survival, and differentiation by modulating mTOR signaling and repressing pro-apoptoti…	may also help regulate ribosomal activation	Chauvin, C. et al. (2014). Oncogene 33: 474-483.
RPS6KA2	Ribosomal Protein S6 Kinase A2 (RSK3)	NS	NS		Serine/threonine-protein kinase that acts downstream of ERK (MAPK1/ERK2 and MAPK3/ERK1) signaling and mediates mitogenic and stress-induced activation of transcription factors, regulates translation, and mediates cellular proliferation, survival, and differentiation. May function as tumor suppressor in epithelial ovarian cancer cells. ( KS6A2_HUMAN,Q15349 )	may also help regulate ribosomal activation	Chauvin, C. et al. (2014). Oncogene 33: 474-483.
RPS6KA3	Ribosomal Protein S6 Kinase A3 (RSK2)	1(H); 0(L); P=0.10 1(H); 0(L); P=0.05 0(H); 0(L); P=0.01	1(H); 0(L); P=0.10 x(H); 0(L); P=0.05 1(H); 0(L); P=0.01	H	Serine/threonine-protein kinase that acts downstream of ERK (MAPK1/ERK2 and MAPK3/ERK1) signaling and mediates mitogenic and stress-induced activation of the transcription factors CREB1, ETV1/ER81 and NR4A1/NUR77, regulates translation through RPS6 and EIF4B phosphorylation, and mediates cellular proliferation, survival, and differentiation by modulating mTOR signaling and repressing pro-apoptoti…
MTOR	Mechanistic Target of Rapamycin Kinase	0(H); x(L); P=0.10 0(H); x(L); P=0.05 0(H); 1(L); P=0.01	0(H); x(L); P=0.10 0(H); x(L); P=0.05 0(H); 1(L); P=0.01	L	long function list - see genecards	increases protein synthesis; part of mTORC1/mTORC2 complexes
AKT1	AKT Serine/Threonine Kinase 1 (RAC-Alpha Serine/Threonine-Protein Kinase)	0(H); x(L); P=0.10 0(H); x(L); P=0.05 0(H); 2(L); P=0.01	0(H); x(L); P=0.10 0(H); x(L); P=0.05 0(H); 2(L); P=0.01	L	long function list - see genecards	helps modulate assembly of the translation initiation complex
RHEB	Ras Homolog, MTORC1 binding	x(H); 0(L); P=0.10 x(H); 0(L); P=0.05 1(H); 0(L); P=0.01	x(H); 0(L); P=0.10 x(H); 0(L); P=0.05 1(H); 0(L); P=0.01	H	Activates the protein kinase activity of mTORC1, and thereby plays a role in the regulation of apoptosis. Stimulates the phosphorylation of S6K1 and EIF4EBP1 through activation of mTORC1 signaling. Has low intrinsic GTPase activity. ( RHEB_HUMAN,Q15382 )	activates mTORC1; leads to phophorylation of EIF4EBP1 thereby inactivating its repression of translation
MLST8	MTOR Associated Protein, LST8 Homolog	NS	x(H); 0(L); P=0.10 x(H); 0(L); P=0.05 1(H); 0(L); P=0.01	H	Subunit of both mTORC1 and mTORC2, which regulates cell growth and survival in response to nutrient and hormonal signals. mTORC1 is activated in response to growth factors or amino acids. Growth factor-stimulated mTORC1 activation involves a AKT1-mediated phosphorylation of TSC1-TSC2, which leads to the activation of the RHEB GTPase that potently activates the protein kinase activity of mTORC1. A…	increases protein synthesis; part of mTORC1/mTORC2 complexes
RPTOR	Regulatory Associated Protein of MTOR Complex 1	NS	0(H); x(L); P=0.10 0(H); 1(L); P=0.05 0(H); 0(L); P=0.01	L	nvolved in the control of the mammalian target of rapamycin complex 1 (mTORC1) activity which regulates cell growth and survival, and autophagy in response to nutrient and hormonal signals; functions as a scaffold for recruiting mTORC1 substrates. mTORC1 is activated in response to growth factors or amino acids. Growth factor-stimulated mTORC1 activation involves a AKT1-mediated phosphorylation o…	increases protein synthesis; part of mTORC1 complex
RPS6KB1	Ribosomal Protein S6 Kinase B1 (p70S6ka)	NS	x(H); x(L); P=0.10 1(H); x(L); P=0.05 1(H); 1(L); P=0.01	H/L	This gene encodes a member of the ribosomal S6 kinase family of serine/threonine kinases. The encoded protein responds to mTOR (mammalian target of rapamycin) signaling to promote protein synthesis, cell growth, and cell proliferation. Activity of this gene has been associated with human cancer. Alternatively spliced transcript variants have been observed. The use of alternative translation start…	main activator of protein synthesis following activation by MTOR
RPS6KB2	Ribosomal Protein S6 Kinase B2 (p70S6kb)	x(H); 0(L); P=0.10 x(H); 0(L); P=0.05 1(H); 0(L); P=0.01	x(H); 0(L); P=0.10 x(H); 0(L); P=0.05 1(H); 0(L); P=0.01	H	This gene encodes a member of the RSK (ribosomal S6 kinase) family of serine/threonine kinases. This kinase contains a kinase catalytic domain and phosphorylates the S6 ribosomal protein and eukaryotic translation initiation factor 4B (eIF4B). Phosphorylation of S6 leads to an increase in protein synthesis and cell proliferation. [provided by RefSeq, Jan 2015]	similar to RPS6KB1; increased MTOR levels usually increase RPS6KB2; RPS6K are reported to be involved in ribosomal biogenesis
URB1	URB1 Ribosome Biogenesis Homolog	x(H); 0(L); P=0.10 x(H); 0(L); P=0.05 1(H); 0(L); P=0.01	x(H); 0(L); P=0.10 1(H); 0(L); P=0.05 0(H); 0(L); P=0.01	H	Enables RNA binding activity. Predicted to be involved in maturation of 5.8S rRNA from tricistronic rRNA transcript (SSU-rRNA, 5.8S rRNA, LSU-rRNA) and maturation of LSU-rRNA from tricistronic rRNA transcript (SSU-rRNA, 5.8S rRNA, LSU-rRNA). Located in fibrillar center. [provided by Alliance of Genome Resources, Apr 2022]	essential regulator of protein synthesis initiation regulated by MTOR	Jiao L. et. al. (2023). Signal Transduction and Targeted Therapy 8: 15.
UBTF	Upstream Binding Transcription Factor	1(H); 0(L); P=0.10 0(H); 0(L); P=0.05 0(H); 0(L); P=0.01	x(H); 0(L); P=0.10 x(H); 0(L); P=0.05 1(H); 0(L); P=0.01	H	This gene encodes a member of the HMG-box DNA-binding protein family. The encoded protein plays a critical role in ribosomal RNA transcription as a key component of the pre-initiation complex, mediating the recruitment of RNA polymerase I to rDNA promoter regions. The encoded protein may also play important roles in chromatin remodeling and pre-rRNA processing, and its activity is regulated by bo…	regulates RNA Pol I transcription rates, but may also inhibit transcription if hypophosphorylated	Jiao L. et. al. (2023). Signal Transduction and Targeted Therapy 8: 15.
NCL	Nucleolin	x(H); 0(L); P=0.10 x(H); 0(L); P=0.05 1(H); 0(L); P=0.01	x(H); 0(L); P=0.10 x(H); 1(L); P=0.05 1(H); 0(L); P=0.01	H/L	Nucleolin (NCL), a eukaryotic nucleolar phosphoprotein, is involved in the synthesis and maturation of ribosomes. It is located mainly in dense fibrillar regions of the nucleolus. Human NCL gene consists of 14 exons with 13 introns and spans approximately 11kb. The intron 11 of the NCL gene encodes a small nucleolar RNA, termed U20. [provided by RefSeq, Jul 2008] Nucleolin is the major nucleolar …	important for proper ribosome assembly; associated with decreased stress-related injury through HSPA1A interaction; may induce non-inflammatory macrophage switching; decreased levels in association with lower levels of EIF2A, EIF5, EIF3h decreased neurological function	reviewed in: Jiao L. et. al. (2023). Signal Transduction and Targeted Therapy 8: 15.
BOP1	BOP1 Ribosomal Biogenesis Factor	0(H); x(L); P=0.10 0(H); x(L); P=0.05 0(H); 1(L); P=0.01	0(H); x(L); P=0.10 0(H); 1(L); P=0.05 0(H); 1(L); P=0.01	L	Enables RNA binding activity. Involved in regulation of cell cycle; regulation of signal transduction by p53 class mediator; and ribosomal large subunit biogenesis. Located in chromosome; nucleolus; and nucleoplasm. Part of PeBoW complex. [provided by Alliance of Genome Resources, Apr 2022] Component of the PeBoW complex, which is required for maturation of 28S and 5.8S ribosomal RNAs and formati…	induced by TP53 to promote ribogenesis through the PeBoW complex
PES1	Pescadillo Ribosomal Biogenesis Factor 1	NS	x(H); 0(L); P=0.10 x(H); 0(L); P=0.05 1(H); 0(L); P=0.01	H	This gene encodes a nuclear protein that contains a breast cancer associated gene 1 (BRCA1) C-terminal interaction domain. The encoded protein interacts with BOP1 and WDR12 to form the PeBoW complex, which plays a critical role in cell proliferation via pre-rRNA processing and 60S ribosomal subunit maturation. Expression of this gene may play an important role in breast cancer proliferation and t…	promotes ribogenesis through the PeBoW complex
EIF2AK1	Eukaryotic Translation Initiation Factor 2 Alpha Kinase 1	x(H); 0(L); P=0.10 x(H); 0(L); P=0.05 1(H); 0(L); P=0.01	x(H); 0(L); P=0.10 x(H); 0(L); P=0.05 1(H); 0(L); P=0.01	H	The protein encoded by this gene acts at the level of translation initiation to downregulate protein synthesis in response to stress. The encoded protein is a kinase that can be inactivated by hemin. Two transcript variants encoding different isoforms have been found for this gene. [provided by RefSeq, Aug 2008] Metabolic-stress sensing protein kinase that phosphorylates the alpha subunit of euka…	following EIF2S1 activation and GCN1 coupling acts as a global repressor of translation except for ISR-genes (eg. ATF4)
EIF2AK2	Eukaryotic Translation Initiation Factor 2 Alpha Kinase 2	NS	NS		The protein encoded by this gene is a serine/threonine protein kinase that is activated by autophosphorylation after binding to dsRNA. The activated form of the encoded protein can phosphorylate translation initiation factor EIF2S1, which in turn inhibits protein synthesis. This protein is also activated by manganese ions and heparin. The encoded protein plays an important role in the innate immu…	following EIF2S1 activation and GCN1 coupling acts as a global repressor of translation except for ISR-genes (eg. ATF4)
EIF2AK3	Eukaryotic Translation Initiation Factor 2 Alpha Kinase 3	NS	x(H); 0(L); P=0.10 x(H); 0(L); P=0.05 1(H); 0(L); P=0.01	H	The protein encoded by this gene phosphorylates the alpha subunit of eukaryotic translation-initiation factor 2, leading to its inactivation, and thus to a rapid reduction of translational initiation and repression of global protein synthesis. This protein is thought to modulate mitochondrial function. It is a type I membrane protein located in the endoplasmic reticulum (ER), where it is induced …	following EIF2S1 activation and GCN1 coupling acts as a global repressor of translation except for ISR-genes (eg. ATF4)
EIF2AK4	Eukaryotic Translation Initiation Factor 2 Alpha Kinase 4	NS	NS		This gene encodes a member of a family of kinases that phosphorylate the alpha subunit of eukaryotic translation initiation factor-2 (EIF2), resulting in the downregulaton of protein synthesis. The encoded protein responds to amino acid deprivation by binding uncharged transfer RNAs. It may also be activated by glucose deprivation and viral infection. Mutations in this gene have been found in ind…	following EIF2S1 activation and GCN1 coupling acts as a global repressor of translation except for ISR-genes (eg. ATF4)
GCN1	GCN1 Activator of EIF2AK4	x(H); 0(L); P=0.10 x(H); 0(L); P=0.05 1(H); 0(L); P=0.01	x(H); 0(L); P=0.10 x(H); 0(L); P=0.05 1(H); 0(L); P=0.01	H	Enables RNA binding activity and cadherin binding activity. Predicted to be involved in cellular response to leucine starvation and positive regulation of transcription from RNA polymerase II promoter in response to stress. Located in cytosol. [provided by Alliance of Genome Resources, Apr 2022] Acts as a positive activator of the EIF2AK4/GCN2 protein kinase activity in response to amino acid sta…
Mitochondrial protein synthesis
NOA1	Nitric Oxide Associated 1	x(H); 0(L); P=0.10 1(H); 0(L); P=0.05 0(H); 0(L); P=0.01	x(H); 0(L); P=0.10 x(H); 0(L); P=0.05 1(H); 0(L); P=0.01	H	The protein encoded by this gene is a nuclear-encoded GTPase that functions in the mitochondrion. Upon translation, this protein is imported into the nucleus and then into the nucleolus before being exported to the mitochondrion. The encoded protein is required for oxygen-dependent regulation of mitochondrial respiratory complexes and for mitochondrial protein synthesis. [provided by RefSeq, Dec …	essential regulator of normal mitochondrial OXPHOS metabolism and ATP production; required for mt protein synthesis	Kolanczyk, M. et. al. (2010). Mol. Biol. Cell 22: doi:10.1091/mbc.E10-07-0643
Indicators of Increased Translational Processing
PABPC1	Poly(A) Binding Protein Cytoplasmic 1	x(H); 0(L); P=0.10 x(H); 0(L); P=0.05 1(H); 0(L); P=0.01	x(H); 0(L); P=0.10 x(H); 0(L); P=0.05 2(H); 0(L); P=0.01	H	This gene encodes a poly(A) binding protein. The protein shuttles between the nucleus and cytoplasm and binds to the 3' poly(A) tail of eukaryotic messenger RNAs via RNA-recognition motifs. The binding of this protein to poly(A) promotes ribosome recruitment and translation initiation; it is also required for poly(A) shortening which is the first step in mRNA decay. The gene is part of a small ge…	incorporates PABPC1 & PABPC2; signifies increased processing
PAIP1	Polyadenylate-Binding Protein Interacting Protein 1	NS	1(H); 0(L); P=0.10 1(H); 0(L); P=0.05 0(H); 0(L); P=0.01	H	Acts as a coactivator in the regulation of translation initiation of poly(A)-containing mRNAs. Its stimulatory activity on translation is mediated via its action on PABPC1. Competes with PAIP2 for binding to PABPC1. Its association with EIF4A and PABPC1 may potentiate contacts between mRNA termini. May also be involved in translationally coupled mRNA turnover. Implicated with other RNA-binding pr…	potentiates translation
PAIP2	Polyadenylate-Binding Protein Interacting Protein 2	NS	x(H); 0(L); P=0.10 2(H); 0(L); P=0.05 1(H); 0(L); P=0.01	H	Acts as a repressor in the regulation of translation initiation of poly(A)-containing mRNAs. Its inhibitory activity on translation is mediated via its action on PABPC1. Displaces the interaction of PABPC1 with poly(A) RNA and competes with PAIP1 for binding to PABPC1. Its association with PABPC1 results in disruption of the cytoplasmic poly(A) RNP structure organization. ( PAIP2_HUMAN,Q9BPZ3 )	repressor of translation
mRNA decay genes
UPF3B	UPF3B Regulator Of Nonsense Mediated MRNA Decay	NS	0(H); 1(L); P=0.10 0(H); 0(L); P=0.05 0(H); 0(L); P=0.01		This gene encodes a protein that is part of a post-splicing multiprotein complex involved in both mRNA nuclear export and mRNA surveillance. The encoded protein is one of two functional homologs to yeast Upf3p. mRNA surveillance detects exported mRNAs with truncated open reading frames and initiates nonsense-mediated mRNA decay (NMD). When translation ends upstream from the last exon-exon junctio…	involved in mRNA decay
AKT1	AKT Serine/Threonine Kinase 1 (RAC-Alpha Serine/Threonine-Protein Kinase)	0(H); x(L); P=0.10 0(H); x(L); P=0.05 0(H); 2(L); P=0.01	0(H); x(L); P=0.10 0(H); x(L); P=0.05 0(H); 2(L); P=0.01	L	long function list - see genecards	involved in mRNA decay
RBM8A	RNA Binding Motif Protein 8A	0(H); x(L); P=0.10 0(H); 2(L); P=0.05 0(H); 0(L); P=0.01	x(H); 0(L); P=0.10 x(H); 0(L); P=0.05 2(H); 0(L); P=0.01	H/L	This gene encodes a protein with a conserved RNA-binding motif. The protein is found predominantly in the nucleus, although it is also present in the cytoplasm. It is preferentially associated with mRNAs produced by splicing, including both nuclear mRNAs and newly exported cytoplasmic mRNAs. It is thought that the protein remains associated with spliced mRNAs as a tag to indicate where introns ha…	involved in mRNA decay
CNOT1	CCR4-NOT Transcription Complex Subunit 1	x(H); 0(L); P=0.10 x(H); 0(L); P=0.05 1(H); 0(L); P=0.01	x(H); 0(L); P=0.10 x(H); 0(L); P=0.05 1(H); 0(L); P=0.01	H	Scaffolding component of the CCR4-NOT complex which is one of the major cellular mRNA deadenylases and is linked to various cellular processes including bulk mRNA degradation, miRNA-mediated repression, translational repression during translational initiation and general transcription regulation. Additional complex functions may be a consequence of its influence on mRNA expression. Its scaffoldin…	involved in mRNA decay and translational control
CNOT2	CCR4-NOT Transcription Complex Subunit 2	NS	x(H); 0(L); P=0.10 x(H); 0(L); P=0.05 1(H); 0(L); P=0.01	H	Component of the CCR4-NOT complex which is one of the major cellular mRNA deadenylases and is linked to various cellular processes including bulk mRNA degradation, miRNA-mediated repression, translational repression during translational initiation and general transcription regulation. Additional complex functions may be a consequence of its influence on mRNA expression. Required for the CCR4-NOT …	involved in mRNA decay and translational control
CNOT3	CCR4-NOT Transcription Complex Subunit 3	x(H); 0(L); P=0.10 x(H); 0(L); P=0.05 1(H); 0(L); P=0.01	1(H); 0(L); P=0.10 x(H); 0(L); P=0.05 1(H); 0(L); P=0.01	H	Component of the CCR4-NOT complex which is one of the major cellular mRNA deadenylases and is linked to various cellular processes including bulk mRNA degradation, miRNA-mediated repression, translational repression during translational initiation and general transcription regulation. Additional complex functions may be a consequence of its influence on mRNA expression. May be involved in metabol…	involved in mRNA decay and translational control
CNOT4	CCR4-NOT Transcription Complex Subunit 4	x(H); 0(L); P=0.10 x(H); 0(L); P=0.05 1(H); 0(L); P=0.01	x(H); 0(L); P=0.10 x(H); 0(L); P=0.05 1(H); 0(L); P=0.01	H	The protein encoded by this gene is a subunit of the CCR4-NOT complex, a global transcriptional regulator. The encoded protein interacts with CNOT1 and has E3 ubiquitin ligase activity. Several transcript variants encoding different isoforms have been found for this gene.[provided by RefSeq, Jul 2010] Has E3 ubiquitin ligase activity, promoting ubiquitination and degradation of target proteins (P…	translational regulator-initiator of mitophagy
CNOT6	CCR4-NOT Transcription Complex Subunit 6	NS	x(H); 0(L); P=0.10 1(H); 0(L); P=0.05 2(H); 0(L); P=0.01	H	This gene encodes the catalytic component of the CCR4-NOT core transcriptional regulation complex. The encoded protein has a 3'-5' RNase activity and prefers polyadenylated substrates. The CCR4-NOT complex plays a role in many cellular processes, including miRNA-mediated repression, mRNA degradation, and transcriptional regulation. [provided by RefSeq, Dec 2014]	involved in mRNA decay and translational control
CNOT7	CCR4-NOT Transcription Complex Subunit 7	x(H); 0(L); P=0.10 x(H); 0(L); P=0.05 1(H); 0(L); P=0.01	x(H); 0(L); P=0.10 x(H); 0(L); P=0.05 1(H); 0(L); P=0.01	H	Has 3'-5' poly(A) exoribonuclease activity for synthetic poly(A) RNA substrate. Its function seems to be partially redundant with that of CNOT8. Catalytic component of the CCR4-NOT complex which is one of the major cellular mRNA deadenylases and is linked to various cellular processes including bulk mRNA degradation, miRNA-mediated repression, translational repression during translational initiat…	involved in mRNA decay and translational control
CNOT9	CCR4-NOT Transcription Complex Subunit 9	x(H); 0(L); P=0.10 x(H); 0(L); P=0.05 1(H); 0(L); P=0.01	x(H); 0(L); P=0.10 x(H); 0(L); P=0.05 2(H); 0(L); P=0.01	H	Component of the CCR4-NOT complex which is one of the major cellular mRNA deadenylases and is linked to various cellular processes including bulk mRNA degradation, miRNA-mediated repression, translational repression during translational initiation and general transcription regulation. Additional complex functions may be a consequence of its influence on mRNA expression. Involved in down-regulatio…	involved in mRNA decay and translational control
HNRNPD	Heterogeneous Nuclear Ribonucleoprotein D	1(H); 0(L); P=0.10 0(H); 0(L); P=0.05 0(H); 0(L); P=0.01	x(H); 0(L); P=0.10 x(H); 0(L); P=0.05 1(H); 0(L); P=0.01	H	This gene belongs to the subfamily of ubiquitously expressed heterogeneous nuclear ribonucleoproteins (hnRNPs). The hnRNPs are nucleic acid binding proteins and they complex with heterogeneous nuclear RNA (hnRNA). These proteins are associated with pre-mRNAs in the nucleus and appear to influence pre-mRNA processing and other aspects of mRNA metabolism and transport. While all of the hnRNPs are p…	involved in mRNA decay
PABPC1	Poly(A) Binding Protein Cytoplasmic 1	x(H); 0(L); P=0.10 x(H); 0(L); P=0.05 1(H); 0(L); P=0.01	x(H); 0(L); P=0.10 x(H); 0(L); P=0.05 2(H); 0(L); P=0.01	H	This gene encodes a poly(A) binding protein. The protein shuttles between the nucleus and cytoplasm and binds to the 3' poly(A) tail of eukaryotic messenger RNAs via RNA-recognition motifs. The binding of this protein to poly(A) promotes ribosome recruitment and translation initiation; it is also required for poly(A) shortening which is the first step in mRNA decay. The gene is part of a small ge…	involved in mRNA decay
PAIP1	Polyadenylate-Binding Protein Interacting Protein 1	NS	1(H); 0(L); P=0.10 1(H); 0(L); P=0.05 0(H); 0(L); P=0.01	H	Acts as a coactivator in the regulation of translation initiation of poly(A)-containing mRNAs. Its stimulatory activity on translation is mediated via its action on PABPC1. Competes with PAIP2 for binding to PABPC1. Its association with EIF4A and PABPC1 may potentiate contacts between mRNA termini. May also be involved in translationally coupled mRNA turnover. Implicated with other RNA-binding pr…	involved in mRNA decay
SYNCRIP	Synaptogamin Binding Cytoplasmic RNA Interacting Protein	x(H); 0(L); P=0.10 2(H); 0(L); P=0.05 1(H); 0(L); P=0.01	x(H); 0(L); P=0.10 1(H); 0(L); P=0.05 2(H); 0(L); P=0.01	H	This gene encodes a member of the cellular heterogeneous nuclear ribonucleoprotein (hnRNP) family. hnRNPs are RNA binding proteins that complex with heterogeneous nuclear RNA (hnRNA) and regulate alternative splicing, polyadenylation, and other aspects of mRNA metabolism and transport. The encoded protein plays a role in multiple aspects of mRNA maturation and is associated with several multiprot…	involved in mRNA decay
TOE1	Target of EGR1, Exonuclease	1(H); 0(L); P=0.10 0(H); 0(L); P=0.05 0(H); 0(L); P=0.01	x(H); 0(L); P=0.10 1(H); 0(L); P=0.05 0(H); 0(L); P=0.01	H	Enables poly(A)-specific ribonuclease activity and snRNA binding activity. Involved in RNA phosphodiester bond hydrolysis, exonucleolytic and snRNA 3'-end processing. Located in Cajal body and cytoplasm. Implicated in pontocerebellar hypoplasia type 7. [provided by Alliance of Genome Resources, Apr 2022]	involved in mRNA decay
YTHDF1	YTH N6-Methyladenosine RNA Binding Protein 1	x(H); 0(L); P=0.10 1(H); 0(L); P=0.05 1(H); 0(L); P=0.01	1(H); 0(L); P=0.10 x(H); 0(L); P=0.05 2(H); 0(L); P=0.01	H	Specifically recognizes and binds N6-methyladenosine (m6A)-containing mRNAs, and regulates their stability (PubMed:24284625, 32492408, 26318451). M6A is a modification present at internal sites of mRNAs and some non-coding RNAs and plays a role in mRNA stability and processing (PubMed:24284625, 32492408). Acts as a regulator of mRNA stability by promoting degradation of m6A-containing mRNAs via i…	promotes degradation of M6A-containing mRNA via CCR4-NOT complex
YTHDF2	YTH N6-Methyladenosine RNA Binding Protein 2	x(H); 0(L); P=0.10 1(H); 0(L); P=0.05 1(H); 0(L); P=0.01	x(H); 0(L); P=0.10 x(H); 0(L); P=0.05 2(H); 0(L); P=0.01	H	Specifically recognizes and binds N6-methyladenosine (m6A)-containing RNAs, and regulates their stability (PubMed:24284625, 26046440, 26318451, 32492408). M6A is a modification present at internal sites of mRNAs and some non-coding RNAs and plays a role in mRNA stability and processing (PubMed:22575960, 24284625, 32492408, 25412658, 25412661). Acts as a regulator of mRNA stability by promoting de…	promotes degradation of M6A-containing mRNA via CCR4-NOT complex
YTHDF3	YTH N6-Methyladenosine RNA Binding Protein 3	NS	x(H); 0(L); P=0.10 x(H); 0(L); P=0.05 2(H); 0(L); P=0.01	H	Specifically recognizes and binds N6-methyladenosine (m6A)-containing RNAs, and regulates their stability (PubMed:28106072, 28106076, 28281539, 32492408). M6A is a modification present at internal sites of mRNAs and some non-coding RNAs and plays a role in mRNA stability and processing (PubMed:22575960, 24284625, 28106072, 28281539, 32492408). Acts as a regulator of mRNA stability by promoting de…	promotes degradation of M6A-containing mRNA via CCR4-NOT complex
XRN1	5'-3' Exoribonuclease 1	x(H); 0(L); P=0.10 1(H); 0(L); P=0.05 1(H); 0(L); P=0.01	x(H); 0(L); P=0.10 x(H); 0(L); P=0.05 1(H); 0(L); P=0.01	H	This gene encodes a member of the 5'-3' exonuclease family. The encoded protein may be involved in replication-dependent histone mRNA degradation, and interacts directly with the enhancer of mRNA-decapping protein 4. In addition to mRNA metabolism, a similar protein in yeast has been implicated in a variety of nuclear and cytoplasmic functions, including homologous recombination, meiosis, telomer…	involved in mRNA decay
XRN2	5'-3' Exoribonuclease 2	x(H); 0(L); P=0.10 1(H); 0(L); P=0.05 0(H); 0(L); P=0.01	x(H); 1(L); P=0.10 x(H); 0(L); P=0.05 1(H); 0(L); P=0.01	H	Possesses 5'->3' exoribonuclease activity (By similarity). May promote the termination of transcription by RNA polymerase II. During transcription termination, cleavage at the polyadenylation site liberates a 5' fragment which is subsequently processed to form the mature mRNA and a 3' fragment which remains attached to the elongating polymerase. The processive degradation of this 3' fragment by t…	involved in mRNA decay
DCP1B	Decapping MRNA 1B	1(H); 0(L); P=0.10 0(H); 0(L); P=0.05 0(H); 0(L); P=0.01	x(H); 0(L); P=0.10 x(H); 0(L); P=0.05 1(H); 0(L); P=0.01	H	This gene encodes a member of a family of proteins that function in removing the 5' cap from mRNAs, which is a step in regulated mRNA decay. This protein localizes to cytoplasmic foci which are the site of mRNA breakdown and turnover. Alternative splicing results in multiple transcript variants. [provided by RefSeq, Feb 2016] May play a role in the degradation of mRNAs, both in normal mRNA turnov…	involved in mRNA decapping
Ribosomal Proteins
S10, S11, S12, S15, S16, S17, S18, S2, S21, S22, S25, S26, S27, S29, S33, S35, S6, S7	28S mitochondrial ribosomal proteins	Significant in H	Significant in H	H
S16	30S mitochonrial ribosomal proteins	Significant in L	Significant in L	L
L10, L11, L12, L13, L15, L16, L17, L18, L20, L21, L22, L27, L3, L30, L32, L33, L35, L36, L37, L38, L4, L40, L41, L42, L44, L46, L47, L48, L49, L52, L54, L55, L9, S18a, S30	39S mitochonrial ribosomal proteins	Significant in H, except L11 L11 significant in L	Significant in H, except L11, L37 L11, L37 significant in L	H
L34	54S mitochonrial ribosomal proteins	1(H); 0(L); P=0.10 0(H); 0(L); P=0.05 0(H); 0(L); P=0.01	x(H); 0(L); P=0.10 x(H); 0(L); P=0.05 1(H); 0(L); P=0.01	H
MRPL57	Mitochondrial Ribosomal Protein 57	NS	x(H); 0(L); P=0.10 1(H); 0(L); P=0.05 0(H); 0(L); P=0.01	H	Mammalian mitochondrial ribosomal proteins are encoded by nuclear genes and help in protein synthesis within the mitochondrion. Mitochondrial ribosomes (mitoribosomes) consist of a small 28S subunit and a large 39S subunit. They have an estimated 75% protein to rRNA composition compared to prokaryotic ribosomes, where this ratio is reversed. Another difference between mammalian mitoribosomes and …	referenced as mitochondrial protein 63
S17, S23, S27	40S ribosomal proteins	Significant in H	Significant in H	H
L18a, L19, L3, L30, L5a, L7-like-1,	60S ribosomal proteins	Significant in H, except L3 L3 significant in L	Significant in H, except L18a L18a significant in L	H
RPLP2	60S Acidic Ribosomal Protein P2	0(H); x(L); P=0.10 0(H); x(L); P=0.05 0(H); 1(L); P=0.01	x(H); x(L); P=0.10 2(H); x(L); P=0.05 0(H); 1(L); P=0.01	L	Ribosomes, the organelles that catalyze protein synthesis, consist of a small 40S subunit and a large 60S subunit. Together these subunits are composed of 4 RNA species and approximately 80 structurally distinct proteins. This gene encodes a ribosomal phosphoprotein that is a component of the 60S subunit. The protein, which is a functional equivalent of the E. coli L7/L12 ribosomal protein, belon…	disruption of the ribosomal P-complex leads to stress-induced autophagy	Artero-Castro A. et. al. (2015). Autophagy 11(9): 1499-1519
RPS6KA4	Ribosomal Protein S6 Kinase A4 (RSK-B)	x(H); 0(L); P=0.10 x(H); 0(L); P=0.05 1(H); 0(L); P=0.01	x(H); 0(L); P=0.10 1(H); 0(L); P=0.05 0(H); 0(L); P=0.01	H	This gene encodes a member of the RSK (ribosomal S6 kinase) family of serine/threonine kinases. This kinase contains 2 non-identical kinase catalytic domains and phosphorylates various substrates, including CREB1 and ATF1. The encoded protein can also phosphorylate histone H3 to regulate certain inflammatory genes. Several transcript variants encoding different isoforms have been found for this g…	S6 kinases are a component of the 40S subunit
Facilitates tRNA incorporation into growing proteins
EEF1A1	Eukaryotic Translation Elongation Factor 1 Alpha 1	1(H); 0(L); P=0.10 0(H); 0(L); P=0.05 0(H); 0(L); P=0.01	x(H); 0(L); P=0.10 1(H); 0(L); P=0.05 1(H); 0(L); P=0.01	H	This gene encodes an isoform of the alpha subunit of the elongation factor-1 complex, which is responsible for the enzymatic delivery of aminoacyl tRNAs to the ribosome. This isoform (alpha 1) is expressed in brain, placenta, lung, liver, kidney, and pancreas, and the other isoform (alpha 2) is expressed in brain, heart and skeletal muscle. This isoform is identified as an autoantigen in 66% of p…
EEF1B2	Eukaryotic Translation Elongation Factor 1 Beta 2	0(H); x(L); P=0.10 0(H); 1(L); P=0.05 0(H); 0(L); P=0.01	NS	L	This gene encodes a translation elongation factor. The protein is a guanine nucleotide exchange factor involved in the transfer of aminoacylated tRNAs to the ribosome. Alternative splicing results in three transcript variants which differ only in the 5' UTR. [provided by RefSeq, Jul 2008] EF-1-beta and EF-1-delta stimulate the exchange of GDP bound to EF-1-alpha to GTP. ( EF1B_HUMAN,P24534 )
EEF1E1	Eukaryotic Translation Elongation Factor 1 Epsilon 1	x(H); 0(L); P=0.10 x(H); 0(L); P=0.05 1(H); 0(L); P=0.01	x(H); 0(L); P=0.10 x(H); 0(L); P=0.05 2(H); 0(L); P=0.01	H	This gene encodes a multifunctional protein that localizes to both the cytoplasm and nucleus. In the cytoplasm, the encoded protein is an auxiliary component of the macromolecular aminoacyl-tRNA synthase complex. However, its mouse homolog has been shown to translocate to the nucleus in response to DNA damage, and it plays a positive role in ATM/ATR-mediated p53 activation. Alternative splicing r…	may not be a major component of the tRNA transfer process
TUFM	Tu Translation Elongation Factor, Mitochondrial	1(H); 0(L); P=0.10 x(H); 0(L); P=0.05 1(H); 0(L); P=0.01	x(H); 0(L); P=0.10 x(H); 0(L); P=0.05 3(H); 0(L); P=0.01	H	Promotes the GTP-dependent binding of aminoacyl-tRNA to the A-site of ribosomes during protein biosynthesis. Also plays a role in the regulation of autophagy and innate immunity. Recruits ATG5-ATG12 and NLRX1 at mitochondria and serves as a checkpoint of the RIGI-MAVS pathway. In turn, inhibits RLR-mediated type I interferon while promoting autophagy. ( EFTU_HUMAN,P49411 )
GFM1	G Elongation Factor Mitochondrial 1	x(H); 0(L); P=0.10 x(H); 0(L); P=0.05 1(H); 0(L); P=0.01	x(H); 0(L); P=0.10 x(H); 0(L); P=0.05 1(H); 0(L); P=0.01	H	Eukaryotes contain two protein translational systems, one in the cytoplasm and one in the mitochondria. Mitochondrial translation is crucial for maintaining mitochondrial function and mutations in this system lead to a breakdown in the respiratory chain-oxidative phosphorylation system and to impaired maintenance of mitochondrial DNA. This gene encodes one of the mitochondrial translation elongat…
TSFM	Ts Translation Elongation Factor, Mitochondrial	NS	x(H); 0(L); P=0.10 x(H); 0(L); P=0.05 1(H); 0(L); P=0.01	H	This gene encodes a mitochondrial translation elongation factor. The encoded protein is an enzyme that catalyzes the exchange of guanine nucleotides on the translation elongation factor Tu during the elongation step of mitchondrial protein translation. Mutations in this gene are associated with combined oxidative phosphorylation deficiency-3 syndrome. Alternate splicing results in multiple transc…
EEF2K	Eukaryotic Elongation Factor 2 Kinase	0(H); x(L); P=0.10 0(H); 1(L); P=0.05 0(H); 0(L); P=0.01	0(H); x(L); P=0.10 0(H); x(L); P=0.05 0(H); 1(L); P=0.01	L	This gene encodes a highly conserved protein kinase in the calmodulin-mediated signaling pathway that links activation of cell surface receptors to cell division. This kinase is involved in the regulation of protein synthesis. It phosphorylates eukaryotic elongation factor 2 (EEF2) and thus inhibits the EEF2 function. The activity of this kinase is increased in many cancers and may be a valid tar…	may reduce the rate of protein synthesis upon AMPK activation
Regulation of the Integrated Stress Response (ISR)
Miscellaneous (Consequenses of differential translation regulation events: EIF2S1 activation of targeted translation)
ATF4	Activating Transcription Factor 4	x(H); 0(L); P=0.10 1(H); 0(L); P=0.05 0(H); 0(L); P=0.01	x(H); 0(L); P=0.10 1(H); 0(L); P=0.05 1(H); 0(L); P=0.01	H	Transcription factor that binds the cAMP response element (CRE) (consensus: 5'-GTGACGT[AC][AG]-3') and displays two biological functions, as regulator of metabolic and redox processes under normal cellular conditions, and as master transcription factor during integrated stress response (ISR) (PubMed:17684156, 16682973, 31444471, 32132707). Binds to asymmetric CRE's as a heterodimer and to palindr…	major regulator of ISR-mediated gene responses
QRICH1	Glutamine Rich 1	x(H); 0(L); P=0.10 1(H); 0(L); P=0.05 0(H); 0(L); P=0.01	x(H); x(L); P=0.10 x(H); 1(L); P=0.05 1(H); 0(L); P=0.01	H/L	Transcriptional regulator that acts as a mediator of the integrated stress response (ISR) through transcriptional control of protein homeostasis under conditions of ER stress (PubMed:33384352). Controls the outcome of the unfolded protein response (UPR) which is an ER-stress response pathway (PubMed:33384352). ER stress induces QRICH1 translation by a ribosome translation re-initiation mechanism …	major regulator of ISR-mediated gene responses
SLC3A2 (alias:4F2 Heavy Chain Antigen)	Solute Carrier Family 3 Member 2	1(H); 0(L); P=0.10 0(H); 0(L); P=0.05 0(H); 0(L); P=0.01	x(H); 0(L); P=0.10 x(H); 0(L); P=0.05 1(H); 0(L); P=0.01	H	Component of several heterodimeric complexes involved in amino acid transport (PubMed:11557028, 9829974, 9751058, 10391915, 10574970, 11311135, 30341327). The precise substrate specificity depends on the other subunit in the heterodimer (PubMed:9829974, 9751058, 10391915, 10574970, 30867591, 10903140). The complexes function as amino acid exchangers (PubMed:11557028, 10903140, 12117417, 12225859,…	can form a heterodimer with SLC7A11 and has similar functions to SLC7A11; function as glutamate antiporter is likely superceded by its ER stress response activation; activator of the unfolded protein response (UPR); activator of ATF4, ATF6 and XBP1; inhibition promotes apoptosis	Liu C. et. al. (2018). PLoS ONE 13:e0208993 doi:10.1371/journal.pone.0208993
Stress Granules
G3BP1	G3BP Stress Granule Assembly Factor 1	x(H); 0(L); P=0.10 x(H); 0(L); P=0.05 2(H); 0(L); P=0.01	x(H); 0(L); P=0.10 x(H); 0(L); P=0.05 2(H); 0(L); P=0.01	H	ATP- and magnesium-dependent helicase that plays an essential role in innate immunity (PubMed:30510222). Participates in the DNA-triggered cGAS/STING pathway by promoting the DNA binding and activation of CGAS. Enhances also RIGI-induced type I interferon production probably by helping RIGI at sensing pathogenic RNA (PubMed:30804210). In addition, plays an essential role in stress granule formati…	SG formation	Mahboubi, H. & Stochaj, U. (2017). Biochimica et Biophysica Acta 1863:884-895
TIA1	TIA1 Cytotoxic Granule Associated RNA Binding Protein	NS	x(H); 0(L); P=0.10 1(H); 0(L); P=0.05 1(H); 0(L); P=0.01	H	RNA-binding protein involved in the regulation of alternative pre-RNA splicing and mRNA translation by binding to uridine-rich (U-rich) RNA sequences (PubMed:8576255, 11106748, 12486009, 17488725). Binds to U-rich sequences immediately downstream from a 5' splice sites in a uridine-rich small nuclear ribonucleoprotein (U snRNP)-dependent fashion, thereby modulating alternative pre-RNA splicing (P…	SG formation	Mahboubi, H. & Stochaj, U. (2017). Biochimica et Biophysica Acta 1863:884-895
TIAL1	TIA1 Cytotoxic Granule Associated RNA Binding Protein Like 1	x(H); 0(L); P=0.10 2(H); 0(L); P=0.05 0(H); 0(L); P=0.01	x(H); 0(L); P=0.10 x(H); 0(L); P=0.05 2(H); 0(L); P=0.01	H	RNA-binding protein involved in alternative pre-RNA splicing and in cytoplasmic stress granules formation (PubMed:1326761, 8576255, 17488725, 10613902). Shows a preference for uridine-rich RNAs (PubMed:8576255). Activates splicing of alternative exons with weak 5' splice sites followed by a U-rich stretch on its own pre-mRNA and on TIA1 mRNA (By similarity). Promotes the inclusion of TIA1 exon 5 …	SG formation	Mahboubi, H. & Stochaj, U. (2017). Biochimica et Biophysica Acta 1863:884-895
ZFP36	ZFP36 Ring Finger Protein (alias:TTP)	x(H); 0(L); P=0.10 1(H); 0(L); P=0.05 0(H); 0(L); P=0.01	x(H); 0(L); P=0.10 1(H); 0(L); P=0.05 1(H); 0(L); P=0.01	H	Zinc-finger RNA-binding protein that destabilizes several cytoplasmic AU-rich element (ARE)-containing mRNA transcripts by promoting their poly(A) tail removal or deadenylation, and hence provide a mechanism for attenuating protein synthesis (PubMed:9703499, 10330172, 10751406, 11279239, 12115244, 12748283, 15187101, 15634918, 17030620, 16702957, 20702587, 20221403, 21775632, 27193233, 23644599, …	SG formation	Mahboubi, H. & Stochaj, U. (2017). Biochimica et Biophysica Acta 1863:884-895
FMR1	Fragile X Messenger Ribonucleoprotein 1 (alias: Synaptic Functional Regulator FMR1)	0(H); x(L); P=0.10 0(H); 1(L); P=0.05 0(H); 0(L); P=0.01	0(H); x(L); P=0.10 0(H); 1(L); P=0.05 0(H); 1(L); P=0.01	L	long function list - see genecards; produces FMRP protein	SG formation; has a large influence on mRNA stability and targeted translational reinitiation	Mahboubi, H. & Stochaj, U. (2017). Biochimica et Biophysica Acta 1863:884-895; Richter, J.D. & Zhao, X. (2021). Nat. Rev. Neuroscience 22:209-222 doi:10.1038/s41583-021-00432-0
PABPC1	Poly(A) Binding Protein Cytoplasmic 1	x(H); 0(L); P=0.10 x(H); 0(L); P=0.05 1(H); 0(L); P=0.01	x(H); 0(L); P=0.10 x(H); 0(L); P=0.05 2(H); 0(L); P=0.01	H	This gene encodes a poly(A) binding protein. The protein shuttles between the nucleus and cytoplasm and binds to the 3' poly(A) tail of eukaryotic messenger RNAs via RNA-recognition motifs. The binding of this protein to poly(A) promotes ribosome recruitment and translation initiation; it is also required for poly(A) shortening which is the first step in mRNA decay. The gene is part of a small ge…	interacts with SGs	Mahboubi, H. & Stochaj, U. (2017). Biochimica et Biophysica Acta 1863:884-895
Polyamines are derived primarily from the metabolism and glutamate and arginine and are regarded as important mediators of cellular growth and survival, regulation of transcriptional and translational processes (Liu et al. 2015; Zahedi et al. 2022), and enhancement of cellular stress resistance such as the neuroprotective Polyamine Stress Response (PSR)(Gilad&Gilad 2003). However, exceedingly hig…							Liu, J.H. et. al. (2015). Front. Plant Sci. 6:827 doi:10.3389/fpls.2015.00827; Zahedi, K. et. al. (2022). Med. Sci. 10:38 doi:10.3390/medsci10030038; Gilad G.M. & Gilad V.H. (2003). Cell. Mol. Neurobiol. 23(4/5):637-649
Polyamine Metabolism
ODC1	Ornithine Decarboxylase 1	x(H); 0(L); P=0.10 x(H); 0(L); P=0.05 2(H); 0(L); P=0.01	x(H); 0(L); P=0.10 x(H); 0(L); P=0.05 2(H); 0(L); P=0.01	H	alias: ODC; Catalyzes the first and rate-limiting step of polyamine biosynthesis that converts ornithine into putrescine, which is the precursor for the polyamines, spermidine and spermine. Polyamines are essential for cell proliferation and are implicated in cellular processes, ranging from DNA replication to apoptosis. ( DCOR_HUMAN,P11926 )
SRM	Spermidine Synthase	x(H); 0(L); P=0.10 x(H); 0(L); P=0.05 1(H); 0(L); P=0.01	x(H); 0(L); P=0.10 x(H); 0(L); P=0.05 1(H); 0(L); P=0.01	H	The polyamines putrescine, spermine, and spermidine are ubiquitous polycationic mediators of cell growth and differentiation. Spermidine synthase is one of four enzymes in the polyamine-biosynthetic pathway and carries out the final step of spermidine biosynthesis. This enzyme catalyzes the conversion of putrescine to spermidine using decarboxylated S-adenosylmethionine as the cofactor. [provided…
SMS	Spermine Synthase	0(H); x(L); P=0.10 0(H); x(L); P=0.05 0(H); 1(L); P=0.01	0(H); x(L); P=0.10 0(H); x(L); P=0.05 0(H); 1(L); P=0.01	L	Catalyzes the production of spermine from spermidine and decarboxylated S-adenosylmethionine (dcSAM). ( SPSY_HUMAN,P52788 )
SAT1	Spermidine/Spermine N1-Acetyltransferase 1	0(H); 1(L); P=0.10 0(H); 0(L); P=0.05 0(H); 0(L); P=0.01	0(H); x(L); P=0.10 0(H); 1(L); P=0.05 0(H); 0(L); P=0.01	L	The protein encoded by this gene belongs to the acetyltransferase family, and is a rate-limiting enzyme in the catabolic pathway of polyamine metabolism. It catalyzes the acetylation of spermidine and spermine, and is involved in the regulation of the intracellular concentration of polyamines and their transport out of cells. Defects in this gene are associated with keratosis follicularis spinulo…
SMOX	Spermine Oxidase	NS	1(H); 0(L); P=0.10 0(H); 0(L); P=0.05 0(H); 0(L); P=0.01	H	Flavoenzyme which catalyzes the oxidation of spermine to spermidine. Can also use N(1)-acetylspermine and spermidine as substrates, with different affinity depending on the isoform (isozyme) and on the experimental conditions. Plays an important role in the regulation of polyamine intracellular concentration and has the potential to act as a determinant of cellular sensitivity to the antitumor po…
SLC25A15	Solute Carrier Family 25 Member 15	0(H); 1(L); P=0.10 0(H); 0(L); P=0.05 0(H); 0(L); P=0.01	x(H); 0(L); P=0.10 x(H); 0(L); P=0.05 1(H); 0(L); P=0.01	H/L	designated SLC25A15a in Alma and SLC25A15b in Lyndon; Mitochondrial ornithine-citrulline antiporter (PubMed:12807890, 22262851) (Probable). Catalyzes the exchange between cytosolic ornithine and mitochondrial citrulline plus an H(+), the proton compensates the positive charge of ornithine thus leading to an electroneutral transport. Plays a crucial role in the urea cycle, by connecting the cytoso…
OAZ1	Ornithine Decarboxylase Antizyme 1	NS	1(H); 1(L); P=0.10 0(H); 0(L); P=0.05 0(H); 0(L); P=0.01	H/L	designated as OAZ1a and OAZ1b in rainbow trout; Ornithine decarboxylase (ODC) antizyme protein that negatively regulates ODC activity and intracellular polyamine biosynthesis and uptake in response to increased intracellular polyamine levels. Binds to ODC monomers, inhibiting the assembly of the functional ODC homodimer, and targets the monomers for ubiquitin-independent proteolytic destruction b…	inhibits ODC activity and polyamine uptake
OAZ2	Ornithine Decarboxylase Antizyme 2	0(H); x(L); P=0.10 0(H); x(L); P=0.05 0(H); 1(L); P=0.01	0(H); x(L); P=0.10 0(H); x(L); P=0.05 0(H); 1(L); P=0.01	L	designated as OAZ2a in rainbow trout; Ornithine decarboxylase (ODC) antizyme protein that negatively regulates ODC activity and intracellular polyamine biosynthesis and uptake in response to increased intracellular polyamine levels. Binds to ODC monomers, inhibiting the assembly of the functional ODC homodimers. Does not target the ODC monomers for degradation, which allows a protein synthesis-in…	inhibits ODC activity and polyamine uptake
AZIN1	Antizyme Inhbitor 1	x(H); 0(L); P=0.10 x(H); 0(L); P=0.05 1(H); 0(L); P=0.01	x(H); 0(L); P=0.10 x(H); 0(L); P=0.05 2(H); 0(L); P=0.01	H	Antizyme inhibitor (AZI) protein that positively regulates ornithine decarboxylase (ODC) activity and polyamine uptake. AZI is an enzymatically inactive ODC homolog that counteracts the negative effect of ODC antizymes (AZs) OAZ1, OAZ2 and OAZ3 on ODC activity by competing with ODC for antizyme-binding (PubMed:17900240, 26305948). Inhibits antizyme-dependent ODC degradation and releases ODC monom…	enhances ODC and polyamine levels by inhibiting the activity of the OAZ genes
AZIN2	Antizyme Inhbitor 2	NS	NS		Antizyme inhibitor (AZI) protein that positively regulates ornithine decarboxylase (ODC) activity and polyamine uptake. AZI is an enzymatically inactive ODC homolog that counteracts the negative effect of ODC antizymes (AZs) OAZ1, OAZ2 and OAZ3 on ODC activity by competing with ODC for antizyme-binding (PubMed:17900240). Inhibits antizyme-dependent ODC degradation and releases ODC monomers from t…	enhances ODC and polyamine levels by inhibiting the activity of the OAZ genes

## Sheet: b. spliceosomal complex
GENE	Description	Alma expression summary*	Lyndon expression summary*	Group with > expression	FUNCTION of GENE (genecards.org summaries)**	COMMENTS	REFERENCES
CWC25	CWC25 Spliceosome Associated Protein Homolog	x(H); 0(L); P=0.10 1(H); 0(L); P=0.05 0(H); 0(L); P=0.01	x(H); 0(L); P=0.10 x(H); 0(L); P=0.05 1(H); 0(L); P=0.01	H	Involved in pre-mRNA splicing as component of the spliceosome. ( CWC25_HUMAN,Q9NXE8 )
DDX23	DEAD-Box Helicase 23	NS	NS		Involved in pre-mRNA splicing and its phosphorylated form (by SRPK2) is required for spliceosomal B complex formation (PubMed:18425142). Independently of its spliceosome formation function, required for the suppression of incorrect R-loops formed during transcription; R-loops are composed of a DNA:RNA hybrid and the associated non-template single-stranded DNA (PubMed:28076779). ( DDX23_HUMAN,Q9BU…
DDX39B	DEAD-Box Helicase 39B	NS	NS		Involved in nuclear export of spliced and unspliced mRNA. Assembling component of the TREX complex which is thought to couple mRNA transcription, processing and nuclear export, and specifically associates with spliced mRNA and not with unspliced pre-mRNA. TREX is recruited to spliced mRNAs by a transcription-independent mechanism, binds to mRNA upstream of the exon-junction complex (EJC) and is r…
DDX46	DEAD-Box Helicase 46	NS	NS		Plays an essential role in splicing, either prior to, or during splicing A complex formation. ( DDX46_HUMAN,Q7L014 )
DHX15	DEAD-Box Helicase 15	2(H); 0(L); P=0.10 x(H); 0(L); P=0.05 1(H); 0(L); P=0.01	1(H); 0(L); P=0.10 x(H); 0(L); P=0.05 1(H); 0(L); P=0.01	H	RNA helicase involved in mRNA processing and antiviral innate immunity (PubMed:19432882, 19103666, 32179686, 24990078, 24782566, 34161762). Pre-mRNA processing factor involved in disassembly of spliceosomes after the release of mature mRNA (PubMed:19103666). In cooperation with TFIP11 seem to be involved in the transition of the U2, U5 and U6 snRNP-containing IL complex to the snRNP-free IS compl…
DHX16	DEAD-Box Helicase 16	1(H); 0(L); P=0.10 0(H); 0(L); P=0.05 0(H); 0(L); P=0.01	x(H); 0(L); P=0.10 1(H); 0(L); P=0.05 0(H); 0(L); P=0.01	H	Required for pre-mRNA splicing as component of the spliceosome (PubMed:20423332, 20841358, 25296192, 29360106). Contributes to pre-mRNA splicing after spliceosome formation and prior to the first transesterification reaction. As a component of the minor spliceosome, involved in the splicing of U12-type introns in pre-mRNAs (Probable). Plays also a role in innate antiviral response by acting as a …
DHX38	DEAD-Box Helicase 38	NS	NS		Probable ATP-binding RNA helicase (Probable). Involved in pre-mRNA splicing as component of the spliceosome (PubMed:29301961, 9524131). ( PRP16_HUMAN,Q92620 )
DHX8	DEAD-Box Helicase 8	NS	NS		Involved in pre-mRNA splicing as component of the spliceosome (PubMed:11991638, 28502770, 28076346). Facilitates nuclear export of spliced mRNA by releasing the RNA from the spliceosome (PubMed:8608946). ( DHX8_HUMAN,Q14562 )
E pre-splicing
EFTUD2	Elongation Factor Tu GTP Binding Domain Containing 2	x(H); 0(L); P=0.10 x(H); 0(L); P=0.05 1(H); 0(L); P=0.01	x(H); 1(L); P=0.10 x(H); 0(L); P=0.05 1(H); 0(L); P=0.01	H/L	Required for pre-mRNA splicing as component of the spliceosome, including pre-catalytic, catalytic and post-catalytic spliceosomal complexes (PubMed:28502770, 28781166, 28076346, 29361316, 30315277, 29360106, 29301961, 30705154). Component of the U5 snRNP and the U4/U6-U5 tri-snRNP complex, a building block of the spliceosome (PubMed:16723661). As a component of the minor spliceosome, involved in…
EJC	Exon Junction Complex, containing eIF4A-III, Magoh (a or b), Y14, and CASC3, along with other peripheral proteins
MAGOH	Mago Homolog, Exon Junction Complex Subunit	x(H); 0(L); P=0.10 1(H); 0(L); P=0.05 1(H); 0(L); P=0.01	x(H); 0(L); P=0.10 x(H); 0(L); P=0.05 2(H); 0(L); P=0.01	H	Required for pre-mRNA splicing as component of the spliceosome (PubMed:11991638). Plays a redundant role with MAGOHB as core component of the exon junction complex (EJC) and in the nonsense-mediated decay (NMD) pathway (PubMed:23917022). The EJC is a dynamic structure consisting of core proteins and several peripheral nuclear and cytoplasmic associated factors that join the complex only transient…
CASC3	CASC3 Exon Junction Complex Subunit	1(H); 0(L); P=0.10 0(H); 0(L); P=0.05 0(H); 0(L); P=0.01	2(H); 0(L); P=0.10 0(H); 0(L); P=0.05 0(H); 0(L); P=0.01	H	Required for pre-mRNA splicing as component of the spliceosome (PubMed:28502770, 29301961). Core component of the splicing-dependent multiprotein exon junction complex (EJC) deposited at splice junctions on mRNAs. The EJC is a dynamic structure consisting of core proteins and several peripheral nuclear and cytoplasmic associated factors that join the complex only transiently either during EJC ass…
RBM8A (alias:Y14)	RNA Binding Motif Protein 8A	1(H); 0(L); P=0.10 0(H); 0(L); P=0.05 0(H); 0(L); P=0.01	x(H); 0(L); P=0.10 x(H); 0(L); P=0.05 1(H); 0(L); P=0.01	H	Required for pre-mRNA splicing as component of the spliceosome (PubMed:28502770, 29301961). Core component of the splicing-dependent multiprotein exon junction complex (EJC) deposited at splice junctions on mRNAs. The EJC is a dynamic structure consisting of core proteins and several peripheral nuclear and cytoplasmic associated factors that join the complex only transiently either during EJC ass…
PYM1	PYM Homolog 1, Exon Junction Complex Associated Factor	NS	x(H); 0(L); P=0.10 x(H); 0(L); P=0.05 1(H); 0(L); P=0.01	H	Key regulator of the exon junction complex (EJC), a multiprotein complex that associates immediately upstream of the exon-exon junction on mRNAs and serves as a positional landmark for the intron exon structure of genes and directs post-transcriptional processes in the cytoplasm such as mRNA export, nonsense-mediated mRNA decay (NMD) or translation. Acts as an EJC disassembly factor, allowing tra…
GDP
GPKOW	G-Patch Domain And KOW Motifs	NS	1(H); 0(L); P=0.10 x(H); 0(L); P=0.05 1(H); 0(L); P=0.01	H	RNA-binding protein involved in pre-mRNA splicing. As a component of the minor spliceosome, involved in the splicing of U12-type introns in pre-mRNAs (Probable). ( GPKOW_HUMAN,Q92917 )
GTP
Intronbinding	IBC, Intron-binding complex, containing aquarius, Sfy1 (Xab2), CCDC16 (Znf830), Ppie, and Isy1, along with other peripheral proteins, see PMID:25599396
ISY1		x(H); 0(L); P=0.10 1(H); 0(L); P=0.05 0(H); 0(L); P=0.01	x(H); 0(L); P=0.10 x(H); 0(L); P=0.05 1(H); 0(L); P=0.01	H	Component of the spliceosome C complex required for the selective processing of microRNAs during embryonic stem cell differentiation (By similarity). Required for the biogenesis of all miRNAs from the pri-miR-17-92 primary transcript except miR-92a (By similarity). Only required for the biogenesis of miR-290 and miR-96 from the pri-miR-290-295 and pri-miR-96-183 primary transcripts, respectively …	involved in pre-mRNA spling as a component of the spliceosome
Ligationof RNA
mRNA cleavage
MRNP		NS	NS		see - genecards.org
PRP19-CDC5L	Pre-MRNA Processing Factor 18 & Cell Division Cycle 5 Like	x(H); 0(L); P=0.10 1(H); 0(L); P=0.05 0(H); 0(L); P=0.01	x(H); 0(L); P=0.10 1(H); 0(L); P=0.05 0(H); 0(L); P=0.01	H	1 gene/groupings with > H expression (CDC5L)	1 gene/groupings with > H expression (CDC5L)
PRPF18	Pre-MRNA Processing Factor 18	x(H); 0(L); P=0.10 x(H); 0(L); P=0.05 1(H); 0(L); P=0.01	x(H); 0(L); P=0.10 x(H); 0(L); P=0.05 1(H); 0(L); P=0.01	H	Participates in the second step of pre-mRNA splicing. ( PRP18_HUMAN,Q99633 )	involved in the second step of pre-mRNA splicing
PRPF40B		NS	NS		see - genecards.org
RNF113A		NS	NS		see - genecards.org
SF1		NS	NS		see - genecards.org
SF3A		NS	NS		see - genecards.org
SF3B	SF3B complex
SF3B1	Splicing Factor 3b Subunit 1	NS	x(H); 0(L); P=0.10 2(H); 0(L); P=0.05 0(H); 0(L); P=0.01	H	Involved in pre-mRNA splicing as a component of the splicing factor SF3B complex (PubMed:27720643). SF3B complex is required for 'A' complex assembly formed by the stable binding of U2 snRNP to the branchpoint sequence (BPS) in pre-mRNA. Sequence independent binding of SF3A/SF3B complex upstream of the branch site is essential, it may anchor U2 snRNP to the pre-mRNA (PubMed:12234937). Together wi…
SF3B6	Splicing Factor 3b Subunit 6	1(H); 0(L); P=0.10 0(H); 0(L); P=0.05 0(H); 0(L); P=0.01	x(H); 0(L); P=0.10 x(H); 0(L); P=0.05 1(H); 0(L); P=0.01	H	Involved in pre-mRNA splicing as a component of the splicing factor SF3B complex (PubMed:27720643). SF3B complex is required for 'A' complex assembly formed by the stable binding of U2 snRNP to the branchpoint sequence (BPS) in pre-mRNA (PubMed:12234937). Directly contacts the pre-mRNA branch site adenosine for the first catalytic step of splicing (PubMed:16432215). Enters the spliceosome and ass…
SLU7	SLU7 Homolog, Splicing Factor	NS	x(H); 0(L); P=0.10 x(H); 0(L); P=0.05 1(H); 0(L); P=0.01	H	Required for pre-mRNA splicing as component of the spliceosome (PubMed:10197984, 28502770, 30705154). Participates in the second catalytic step of pre-mRNA splicing, when the free hydroxyl group of exon I attacks the 3'-splice site to generate spliced mRNA and the excised lariat intron. Required for holding exon 1 properly in the spliceosome and for correct AG identification when more than one po…
SNRNP200	Small Nuclear Ribonucleoprotein U5 Subunit 200	x(H); 0(L); P=0.10 x(H); 0(L); P=0.05 1(H); 0(L); P=0.01	x(H); 0(L); P=0.10 x(H); 0(L); P=0.05 1(H); 0(L); P=0.01	H	Catalyzes the ATP-dependent unwinding of U4/U6 RNA duplices, an essential step in the assembly of a catalytically active spliceosome (PubMed:35241646). Plays a role in pre-mRNA splicing as a core component of precatalytic, catalytic and postcatalytic spliceosomal complexes (PubMed:28502770, 28781166, 29361316, 30315277, 29360106, 29301961, 30728453, 30705154). As a component of the minor spliceos…
SpliceosomeP				H	6 genes/groupings with > H expression (SNRNP200; EFTUD2; PRP19-CDC5L; Intron binding; EJC; PRPF18)
SpliceosomeRES
SPLICEOSOME B
Spliceosome B activated				H	6 genes/groupings with > H expression (SNRNP200; EFTUD2; PRP19-CDC5L; Intron binding; SF3B; SF3A)
Spliceosome B star				H	5 genes/groupings with > H expression (SNRNP200; EFTUD2; PRP19-CDC5L; Intron binding; EJC)
Spliceosome C				H	5 genes/groupings with > H expression (SNRNP200; EFTUD2; PRP19-CDC5L; Intron binding; EJC)
Spliceosome C star				H	6 genes/groupings with > H expression (SNRNP200; EFTUD2; PRP19-CDC5L; Intron binding; EJC; PRPF18)
Spliceosome ILS				H	3 genes/groupings with > H expression (PRP19-CDC5L; Intron binding; DHX15)
Splicing of RNA
SNRNP70 (alias:U1_snRNP)	Small Nuclear Ribonucleoprotein U1 Subunit 70	0(H); 1(L); P=0.10 0(H); 0(L); P=0.05 0(H); 0(L); P=0.01	0(H); 0(L); P=0.10 0(H); 0(L); P=0.05 0(H); 2(L); P=0.01	L	Component of the spliceosomal U1 snRNP, which is essential for recognition of the pre-mRNA 5' splice-site and the subsequent assembly of the spliceosome (PubMed:19325628, 25555158). SNRNP70 binds to the loop I region of U1-snRNA (PubMed:2467746, 19325628, 25555158). ( RU17_HUMAN,P08621 )	note: orthology search for RT U1_snRNP did not match to human SNRNP70; recheck required
U2 snRNP
U2AF
U2AF1 (alias:U2AF-35kDa)	U2 Small Nuclear Auxillary Factor 1	NS	x(H); 0(L); P=0.10 x(H); 0(L); P=0.05 2(H); 0(L); P=0.01	H	Plays a critical role in both constitutive and enhancer-dependent splicing by mediating protein-protein interactions and protein-RNA interactions required for accurate 3'-splice site selection. Recruits U2 snRNP to the branch point. Directly mediates interactions between U2AF2 and proteins bound to the enhancers and thus may function as a bridge between U2AF2 and the enhancer complex to recruit i…
U2AF2 (alias:U2AF-65kDa)	U2 Small Nuclear Auxillary Factor 2	0(H); 1(L); P=0.10 0(H); 1(L); P=0.05 0(H); 0(L); P=0.01	0(H); 1(L); P=0.10 0(H); 0(L); P=0.05 0(H); 1(L); P=0.01	L	Plays a role in pre-mRNA splicing and 3'-end processing (PubMed:17024186). By recruiting PRPF19 and the PRP19C/Prp19 complex/NTC/Nineteen complex to the RNA polymerase II C-terminal domain (CTD), and thereby pre-mRNA, may couple transcription to splicing (PubMed:21536736). Induces cardiac troponin-T (TNNT2) pre-mRNA exon inclusion in muscle. Regulates the TNNT2 exon 5 inclusion through competitio…
U4 snRNP
U4/U6 small nuclear ribonucleoprotein complex
PRPF3	Pre-MRNA Processing Factor 3	x(H); 0(L); P=0.10 x(H); 0(L); P=0.05 2(H); 0(L); P=0.01	x(H); 0(L); P=0.10 x(H); 0(L); P=0.05 2(H); 0(L); P=0.01	H	Plays role in pre-mRNA splicing as component of the U4/U6-U5 tri-snRNP complex that is involved in spliceosome assembly, and as component of the precatalytic spliceosome (spliceosome B complex). ( PRPF3_HUMAN,O43395 )
PRPF4	Pre-MRNA Processing Factor 4	x(H); 0(L); P=0.10 x(H); 0(L); P=0.05 1(H); 0(L); P=0.01	x(H); 0(L); P=0.10 x(H); 0(L); P=0.05 1(H); 0(L); P=0.01	H	Plays role in pre-mRNA splicing as component of the U4/U6-U5 tri-snRNP complex that is involved in spliceosome assembly, and as component of the precatalytic spliceosome (spliceosome B complex). ( PRP4_HUMAN,O43172 )
PRPF31	Pre-MRNA Processing Factor 31	x(H); 0(L); P=0.10 1(H); 0(L); P=0.05 0(H); 0(L); P=0.01	x(H); 0(L); P=0.10 x(H); 0(L); P=0.05 2(H); 0(L); P=0.01	H	Involved in pre-mRNA splicing as component of the spliceosome (PubMed:11867543, 28781166). Required for the assembly of the U4/U5/U6 tri-snRNP complex, one of the building blocks of the spliceosome (PubMed:11867543). ( PRP31_HUMAN,Q8WWY3 )
U5 snRNP
U6 snRNP
YJU2

## Sheet: c. Sumoylation
GENE	Description	Alma expression summary*	Lyndon expression summary*	Group with > expression	FUNCTION of GENE (genecards.org summaries)**	COMMENTS	REFERENCES
SUMO1	Small Ubiqutin-Related Modifier 1	NS	x(H); 0(L); P=0.10 2(H); 0(L); P=0.05 0(H); 0(L); P=0.01	H	This gene encodes a protein that is a member of the SUMO (small ubiquitin-like modifier) protein family. It functions in a manner similar to ubiquitin in that it is bound to target proteins as part of a post-translational modification system. However, unlike ubiquitin which targets proteins for degradation, this protein is involved in a variety of cellular processes, such as nuclear transport, tr…
SUMO2	Small Ubiqutin-Related Modifier 2	0(H); x(L); P=0.10 0(H); 1(L); P=0.05 0(H); 0(L); P=0.01	x(H); x(L); P=0.10 1(H); 1(L); P=0.05 0(H); 0(L); P=0.01	H/L	This gene encodes a protein that is a member of the SUMO (small ubiquitin-like modifier) protein family. It functions in a manner similar to ubiquitin in that it is bound to target proteins as part of a post-translational modification system. However, unlike ubiquitin which targets proteins for degradation, this protein is involved in a variety of cellular processes, such as nuclear transport, tr…
SENP1	SUMO Specific Peptidase 1 (alias: Sentrin Specific Protease 1)	x(H); 0(L); P=0.10 1(H); 0(L); P=0.05 0(H); 0(L); P=0.01	x(H); 0(L); P=0.10 x(H); 0(L); P=0.05 1(H); 0(L); P=0.01	H	Protease that catalyzes two essential functions in the SUMO pathway (PubMed:10652325, 15199155, 16253240, 16553580, 21829689, 21965678, 23160374, 24943844, 25406032, 29506078). The first is the hydrolysis of an alpha-linked peptide bond at the C-terminal end of the small ubiquitin-like modifier (SUMO) propeptides, SUMO1, SUMO2 and SUMO3 leading to the mature form of the proteins. The second is th…	required for SUMO activation; regulates sumoylated proteins (+/-)
SAE1	SUMO1 Activating Enzyme Subunit 1	NS	x(H); 0(L); P=0.10 x(H); 0(L); P=0.05 1(H); 0(L); P=0.01	H	Posttranslational modification of proteins by the addition of the small protein SUMO (see SUMO1; MIM 601912), or sumoylation, regulates protein structure and intracellular localization. SAE1 and UBA2 (MIM 613295) form a heterodimer that functions as a SUMO-activating enzyme for the sumoylation of proteins (Okuma et al., 1999 [PubMed 9920803]).[supplied by OMIM, Mar 2010] The heterodimer acts as a…	required for activation of SUMO proteins
UBA2	Ubiqutin Like Modifier Activating Enzyme 2	NS	0(H); x(L); P=0.10 0(H); 1(L); P=0.05 0(H); 0(L); P=0.01	L	Posttranslational modification of proteins by the addition of the small protein SUMO (see SUMO1; MIM 601912), or sumoylation, regulates protein structure and intracellular localization. SAE1 (MIM 613294) and UBA2 form a heterodimer that functions as a SUMO-activating enzyme for the sumoylation of proteins (Okuma et al., 1999 [PubMed 9920803]).[supplied by OMIM, Mar 2010] The heterodimer acts as a…	required for activation of SUMO proteins
UBE2l (alias:UBC9)	Ubiqutin Conjugating Enzyme E2 I	1(H); 0(L); P=0.10 0(H); 0(L); P=0.05 0(H); 0(L); P=0.01	1(H); 0(L); P=0.10 x(H); 0(L); P=0.05 1(H); 0(L); P=0.01	H	Accepts the ubiquitin-like proteins SUMO1, SUMO2, SUMO3, SUMO4 and SUMO1P1/SUMO5 from the UBLE1A-UBLE1B E1 complex and catalyzes their covalent attachment to other proteins with the help of an E3 ligase such as RANBP2, CBX4 and ZNF451. Can catalyze the formation of poly-SUMO chains. Necessary for sumoylation of FOXL2 and KAT5. Essential for nuclear architecture and chromosome segregation. Sumoyla…	required for conjugation of SUMO proteins
CBX4	E3 SUMO-Protein Ligase CBX4	1(H); x(L); P=0.10 0(H); 1(L); P=0.05 0(H); 0(L); P=0.01	0(H); x(L); P=0.10 0(H); x(L); P=0.05 0(H); 2(L); P=0.01	H/L	Enables SUMO binding activity; SUMO ligase activity; and enzyme binding activity. Involved in negative regulation of transcription by RNA polymerase II. Located in nuclear body. Part of PRC1 complex. Implicated in hepatocellular carcinoma. Biomarker of hepatocellular carcinoma. [provided by Alliance of Genome Resources, Apr 2022] E3 SUMO-protein ligase which facilitates SUMO1 conjugation by UBE2I…	E3 SUMO-Protein Ligase; required for ligation of SUMO proteins
PIAS1	Protein Inhibitor Of Activated STAT 1	1(H); 0(L); P=0.10 0(H); 0(L); P=0.05 0(H); 0(L); P=0.01	x(H); 0(L); P=0.10 x(H); 0(L); P=0.05 1(H); 0(L); P=0.01	H	Functions as an E3-type small ubiquitin-like modifier (SUMO) ligase, stabilizing the interaction between UBE2I and the substrate, and as a SUMO-tethering factor. Plays a crucial role as a transcriptional coregulation in various cellular pathways, including the STAT pathway, the p53 pathway and the steroid hormone signaling pathway. In vitro, binds A/T-rich DNA. The effects of this transcriptional…	E3 SUMO-Protein Ligase; required for ligation of SUMO proteins
PIAS2	Protein Inhibitor Of Activated STAT 2	NS	x(H); 0(L); P=0.10 x(H); 0(L); P=0.05 1(H); 0(L); P=0.01	H	Functions as an E3-type small ubiquitin-like modifier (SUMO) ligase, stabilizing the interaction between UBE2I and the substrate, and as a SUMO-tethering factor. Plays a crucial role as a transcriptional coregulator in various cellular pathways, including the STAT pathway, the p53 pathway and the steroid hormone signaling pathway. The effects of this transcriptional coregulation, transactivation …	E3 SUMO-Protein Ligase; required for ligation of SUMO proteins
PIAS4	Protein Inhibitor Of Activated STAT 4	NS	x(H); 0(L); P=0.10 x(H); 0(L); P=0.05 1(H); 0(L); P=0.01	H	Functions as an E3-type small ubiquitin-like modifier (SUMO) ligase, stabilizing the interaction between UBE2I and the substrate, and as a SUMO-tethering factor (PubMed:12511558, 12631292, 12727872, 15831457, 15976810, 22508508, 32832608). Mediates sumoylation of CEBPA, PARK7, HERC2, MYB, TCF4 and RNF168 (PubMed:12511558, 12631292, 12727872, 15831457, 15976810, 22508508). Plays a crucial role as …	E3 SUMO-Protein Ligase; required for ligation of SUMO proteins
RANBP2	RAN Binding Protein 2	1(H); 0(L); P=0.10 x(H); 0(L); P=0.05 2(H); 0(L); P=0.01	x(H); 0(L); P=0.10 x(H); 0(L); P=0.05 2(H); 0(L); P=0.01	H	RAN is a small GTP-binding protein of the RAS superfamily that is associated with the nuclear membrane and is thought to control a variety of cellular functions through its interactions with other proteins. This gene encodes a very large RAN-binding protein that immunolocalizes to the nuclear pore complex. The protein is a giant scaffold and mosaic cyclophilin-related nucleoporin implicated in th…	E3 SUMO-Protein Ligase; required for ligation of SUMO proteins
ZNF451	Zinc Finger Protein 451	0(H); x(L); P=0.10 0(H); x(L); P=0.05 0(H); 1(L); P=0.01	0(H); x(L); P=0.10 0(H); x(L); P=0.05 0(H); 1(L); P=0.01	L	Enables SUMO ligase activity and transcription corepressor activity. Involved in negative regulation of nitrogen compound metabolic process; negative regulation of transforming growth factor beta receptor signaling pathway; and protein sumoylation. Located in nucleus. [provided by Alliance of Genome Resources, Apr 2022] E3 SUMO-protein ligase; has a preference for SUMO2 and SUMO3 and facilitates …	E3 SUMO-Protein Ligase; required for ligation of SUMO proteins

## Sheet: d. Cell Cycle
GENE	DESCRIPTION	Alma expression summary*	Lyndon expression summary*	Group with > expression	FUNCTION of GENE (genecards.org summaries)**	COMMENTS	REFERENCES
Cell Cycle Regulators/Activators
CDC2/CDK1	Cyclin Dependent Kinase 1	0(H); x(L); P=0.10 0(H); x(L); P=0.05 0(H); 1(L); P=0.01	0(H); x(L); P=0.10 0(H); x(L); P=0.05 0(H); 1(L); P=0.01	L	long function list - see genecards	essential fof G1/S and G2/M transitions
CCNB1	Cyclin B1	0(H); x(L); P=0.10 0(H); x(L); P=0.05 0(H); 1(L); P=0.01	0(H); x(L); P=0.10 0(H); x(L); P=0.05 0(H); 1(L); P=0.01	L	Essential for the control of the cell cycle at the G2/M (mitosis) transition. ( CCNB1_HUMAN,P14635 )
CCNB2	Cyclin B2	NS	NS		Essential for the control of the cell cycle at the G2/M (mitosis) transition. ( CCNB2_HUMAN,O95067 )		Riba, A. et al. (2022). Nat. Commun. 13:2865
CDK2	Cyclin Dependent Kinase 2	0(H); x(L); P=0.10 0(H); 1(L); P=0.05 0(H); 0(L); P=0.01	0(H); x(L); P=0.10 0(H); x(L); P=0.05 0(H); 1(L); P=0.01	L	Serine/threonine-protein kinase involved in the control of the cell cycle; essential for meiosis, but dispensable for mitosis. Phosphorylates CTNNB1, USP37, p53/TP53, NPM1, CDK7, RB1, BRCA2, MYC, NPAT, EZH2. Triggers duplication of centrosomes and DNA. Acts at the G1-S transition to promote the E2F transcriptional program and the initiation of DNA synthesis, and modulates G2 progression; controls…	Lyndon has a CDK2-like gene
CDK3	Cyclin Dependent Kinase 3	NS	x(H); 0(L); P=0.10 1(H); 0(L); P=0.05 0(H); 0(L); P=0.01		Serine/threonine-protein kinase that plays a critical role in the control of the eukaryotic cell cycle; involved in G0-G1 and G1-S cell cycle transitions. Interacts with CCNC/cyclin-C during interphase. Phosphorylates histone H1, ATF1, RB1 and CABLES1. ATF1 phosphorylation triggers ATF1 transactivation and transcriptional activities, and promotes cell proliferation and transformation. CDK3/cyclin…	Lyndon has a CDK3-like gene
CDK4	Cyclin Dependent Kinase 4	0(H); x(L); P=0.10 0(H); x(L); P=0.05 0(H); 2(L); P=0.01	0(H); x(L); P=0.10 0(H); x(L); P=0.05 0(H); 2(L); P=0.01	L	Ser/Thr-kinase component of cyclin D-CDK4 (DC) complexes that phosphorylate and inhibit members of the retinoblastoma (RB) protein family including RB1 and regulate the cell-cycle during G(1)/S transition. Phosphorylation of RB1 allows dissociation of the transcription factor E2F from the RB/E2F complexes and the subsequent transcription of E2F target genes which are responsible for the progressi…	Inhibits RB from repressing cell cycle progression
CDK6	Cyclin Dependent Kinase 6	0(H); x(L); P=0.10 0(H); x(L); P=0.05 0(H); 1(L); P=0.01	0(H); x(L); P=0.10 0(H); x(L); P=0.05 0(H); 1(L); P=0.01	L	Serine/threonine-protein kinase involved in the control of the cell cycle and differentiation; promotes G1/S transition. Phosphorylates pRB/RB1 and NPM1. Interacts with D-type G1 cyclins during interphase at G1 to form a pRB/RB1 kinase and controls the entrance into the cell cycle. Involved in initiation and maintenance of cell cycle exit during cell differentiation; prevents cell proliferation a…
CDK7	Cyclin Dependent Kinase 7	1(H); 0(L); P=0.10 0(H); 0(L); P=0.05 0(H); 0(L); P=0.01	x(H); 0(L); P=0.10 x(H); 0(L); P=0.05 1(H); 0(L); P=0.01	H	Serine/threonine kinase involved in cell cycle control and in RNA polymerase II-mediated RNA transcription. Cyclin-dependent kinases (CDKs) are activated by the binding to a cyclin and mediate the progression through the cell cycle. Each different complex controls a specific transition between 2 subsequent phases in the cell cycle. Required for both activation and complex formation of CDK1/cyclin…	part of the activating complex for several CDKs
CDK14	Cyclin Dependent Kinase 14	0(H); x(L); P=0.10 0(H); 1(L); P=0.05 0(H); 0(L); P=0.01	0(H); x(L); P=0.10 0(H); x(L); P=0.05 0(H); 2(L); P=0.01	L	Serine/threonine-protein kinase involved in the control of the eukaryotic cell cycle, whose activity is controlled by an associated cyclin. Acts as a cell-cycle regulator of Wnt signaling pathway during G2/M phase by mediating the phosphorylation of LRP6 at 'Ser-1490', leading to the activation of the Wnt signaling pathway. Acts as a regulator of cell cycle progression and cell proliferation via …
CDK20	Cyclin Dependent Kinase 20	0(H); x(L); P=0.10 0(H); x(L); P=0.05 0(H); 1(L); P=0.01	0(H); x(L); P=0.10 0(H); 1(L); P=0.05 0(H); 0(L); P=0.01	L	Required for high-level Shh responses in the developing neural tube. Together with TBC1D32, controls the structure of the primary cilium by coordinating assembly of the ciliary membrane and axoneme, allowing GLI2 to be properly activated in response to SHH signaling (By similarity). Involved in cell growth. Activates CDK2, a kinase involved in the control of the cell cycle, by phosphorylating res…
CCNA1	Cyclin A1	NS	1(H); 0(L); P=0.10 0(H); 0(L); P=0.05 0(H); 0(L); P=0.01		May be involved in the control of the cell cycle at the G1/S (start) and G2/M (mitosis) transitions. May primarily function in the control of the germline meiotic cell cycle and additionally in the control of mitotic cell cycle in some somatic cells. ( CCNA1_HUMAN,P78396 )	may not directly regulate the cell cycle
CCNA2	Cyclin A2	0(H); x(L); P=0.10 0(H); 1(L); P=0.05 0(H); 1(L); P=0.01	0(H); x(L); P=0.10 0(H); x(L); P=0.05 0(H); 2(L); P=0.01	L	Cyclin which controls both the G1/S and the G2/M transition phases of the cell cycle. Functions through the formation of specific serine/threonine protein kinase holoenzyme complexes with the cyclin-dependent protein kinases CDK1 or CDK2. The cyclin subunit confers the substrate specificity of these complexes and differentially interacts with and activates CDK1 and CDK2 throughout the cell cycle.…
CCNE1	Cyclin E1	NS	NS		Essential for the control of the cell cycle at the G1/S (start) transition. ( CCNE1_HUMAN,P24864 )		Riba, A. et al. (2022). Nat. Commun. 13:2865
CCND1	Cyclin D1	0(H); x(L); P=0.10 0(H); x(L); P=0.05 0(H); 1(L); P=0.01	0(H); x(L); P=0.10 0(H); x(L); P=0.05 0(H); 1(L); P=0.01	L	Regulatory component of the cyclin D1-CDK4 (DC) complex that phosphorylates and inhibits members of the retinoblastoma (RB) protein family including RB1 and regulates the cell-cycle during G(1)/S transition (PubMed:1833066, 1827756, 8114739, 8302605, 19412162, 33854235). Phosphorylation of RB1 allows dissociation of the transcription factor E2F from the RB/E2F complex and the subsequent transcrip…
CCNH	Cyclin H	NS	x(H); 0(L); P=0.10 x(H); 0(L); P=0.05 1(H); 0(L); P=0.01		Regulates CDK7, the catalytic subunit of the CDK-activating kinase (CAK) enzymatic complex. CAK activates the cyclin-associated kinases CDK1, CDK2, CDK4 and CDK6 by threonine phosphorylation. CAK complexed to the core-TFIIH basal transcription factor activates RNA polymerase II by serine phosphorylation of the repetitive C-terminal domain (CTD) of its large subunit (POLR2A), allowing its escape f…
AURKA	Aurora Kinase A	0(H); x(L); P=0.10 0(H); x(L); P=0.05 0(H); 1(L); P=0.01	0(H); x(L); P=0.10 0(H); x(L); P=0.05 0(H); 1(L); P=0.01	L	Mitotic serine/threonine kinase that contributes to the regulation of cell cycle progression (PubMed:26246606, 12390251, 18615013, 11039908, 17125279, 17360485). Associates with the centrosome and the spindle microtubules during mitosis and plays a critical role in various mitotic events including the establishment of mitotic spindle, centrosome duplication, centrosome separation as well as matur…		Riba, A. et al. (2022). Nat. Commun. 13:2865
NUSAP1	Nucleolar And Spindle Associated Protein 1	0(H); x(L); P=0.10 0(H); x(L); P=0.05 0(H); 2(L); P=0.01	0(H); x(L); P=0.10 0(H); x(L); P=0.05 0(H); 2(L); P=0.01	L	Microtubule-associated protein with the capacity to bundle and stabilize microtubules (By similarity). May associate with chromosomes and promote the organization of mitotic spindle microtubules around them. ( NUSAP_HUMAN,Q9BXS6 )		Riba, A. et al. (2022). Nat. Commun. 13:2865
ORC1	Origin Recognition Complex 1	0(H); x(L); P=0.10 0(H); x(L); P=0.05 0(H); 1(L); P=0.01	0(H); x(L); P=0.10 0(H); x(L); P=0.05 0(H); 1(L); P=0.01	L	Component of the origin recognition complex (ORC) that binds origins of replication. DNA-binding is ATP-dependent. The DNA sequences that define origins of replication have not been identified yet. ORC is required to assemble the pre-replication complex necessary to initiate DNA replication. ( ORC1_HUMAN,Q13415 )		Riba, A. et al. (2022). Nat. Commun. 13:2865
MCM6	Minichromosome Maintenance Complex Component 6	NS	NS		Acts as component of the MCM2-7 complex (MCM complex) which is the replicative helicase essential for 'once per cell cycle' DNA replication initiation and elongation in eukaryotic cells. Core component of CDC45-MCM-GINS (CMG) helicase, the molecular machine that unwinds template DNA during replication, and around which the replisome is built (PubMed:32453425, 34694004, 34700328, 35585232, 1689951…		Riba, A. et al. (2022). Nat. Commun. 13:2865
CDC25-complex	Cell Division Cycle Genes	NS	NS			multiple genes in this family did not show significant differential expression between H and L fish.	Riba, A. et al. (2022). Nat. Commun. 13:2865
PLK1	Polo Like Kinase 1	0(H); x(L); P=0.10 0(H); 1(L); P=0.05 0(H); 1(L); P=0.01	0(H); x(L); P=0.10 0(H); x(L); P=0.05 0(H); 1(L); P=0.01	L	long function list - see genecards	major co-regulator of G2/M transition; expression levels for all 4 PLK genes is greatest for the PLK1 gene
PLK2	Polo Like Kinase 2	x(H); 1(L); P=0.10 x(H); 0(L); P=0.05 1(H); 0(L); P=0.01	x(H); x(L); P=0.10 x(H); x(L); P=0.05 1(H); 1(L); P=0.01	H	Tumor suppressor serine/threonine-protein kinase involved in synaptic plasticity, centriole duplication and G1/S phase transition. Polo-like kinases act by binding and phosphorylating proteins are that already phosphorylated on a specific motif recognized by the POLO box domains. Phosphorylates CENPJ, NPM1, RAPGEF2, RASGRF1, SNCA, SIPA1L1 and SYNGAP1. Plays a key role in synaptic plasticity and m…
PLK3	Polo Like Kinase 3	x(H); 0(L); P=0.10 1(H); 0(L); P=0.05 0(H); 0(L); P=0.01	x(H); 0(L); P=0.10 1(H); 0(L); P=0.05 0(H); 0(L); P=0.01	H	Serine/threonine-protein kinase involved in cell cycle regulation, response to stress and Golgi disassembly. Polo-like kinases act by binding and phosphorylating proteins are that already phosphorylated on a specific motif recognized by the POLO box domains. Phosphorylates ATF2, BCL2L1, CDC25A, CDC25C, CHEK2, HIF1A, JUN, p53/TP53, p73/TP73, PTEN, TOP2A and VRK1. Involved in cell cycle regulation:…
PLK4	Polo Like Kinase 4	NS	x(H); 0(L); P=0.10 x(H); 0(L); P=0.05 1(H); 0(L); P=0.01	H	Serine/threonine-protein kinase that plays a central role in centriole duplication. Able to trigger procentriole formation on the surface of the parental centriole cylinder, leading to the recruitment of centriole biogenesis proteins such as SASS6, CENPJ/CPAP, CCP110, CEP135 and gamma-tubulin. When overexpressed, it is able to induce centrosome amplification through the simultaneous generation of…
PRC1	Protein Regulator of Cytokinesis 1	0(H); x(L); P=0.10 0(H); x(L); P=0.05 0(H); 4(L); P=0.01	1(H); x(L); P=0.10 0(H); x(L); P=0.05 0(H); 4(L); P=0.01	L	Key regulator of cytokinesis that cross-links antiparrallel microtubules at an average distance of 35 nM. Essential for controlling the spatiotemporal formation of the midzone and successful cytokinesis. Required for KIF14 localization to the central spindle and midbody. Required to recruit PLK1 to the spindle. Stimulates PLK1 phosphorylation of RACGAP1 to allow recruitment of ECT2 to the central…
RAD21	RAD21 Cohesion Complex Component	0(H); x(L); P=0.10 0(H); 1(L); P=0.05 0(H); 1(L); P=0.01	0(H); x(L); P=0.10 0(H); 1(L); P=0.05 0(H); 2(L); P=0.01	L	[Double-strand-break repair protein rad21 homolog]: As a member of the cohesin complex, involved in sister chromatid cohesion from the time of DNA replication in S phase to their segregation in mitosis, a function that is essential for proper chromosome segregation, post-replicative DNA repair, and the prevention of inappropriate recombination between repetitive regions (PubMed:11509732). The coh…
TFDP1	Transcription Factor Dp-1	0(H); x(L); P=0.10 0(H); 1(L); P=0.05 0(H); 2(L); P=0.01	0(H); x(L); P=0.10 0(H); 1(L); P=0.05 0(H); 2(L); P=0.01	L	Can stimulate E2F-dependent transcription. Binds DNA cooperatively with E2F family members through the E2 recognition site, 5'-TTTC[CG]CGC-3', found in the promoter region of a number of genes whose products are involved in cell cycle regulation or in DNA replication (PubMed:8405995, 7739537). The E2F1:DP complex appears to mediate both cell proliferation and apoptosis. Blocks adipocyte different…
CKAP2L	Cytoskeleton Associated Protein 2 Like	0(H); x(L); P=0.10 0(H); x(L); P=0.05 0(H); 1(L); P=0.01	0(H); x(L); P=0.10 0(H); x(L); P=0.05 0(H); 1(L); P=0.01	L	Microtubule-associated protein required for mitotic spindle formation and cell-cycle progression in neural progenitor cells. ( CKP2L_HUMAN,Q8IYA6 )		Monteverde, T. et. al. (2021). Cancer Res. 81:1719-1731
Mixed Functions
CDK11B	Cyclin Dependent Kinase 11B	1(H); 0(L); P=0.10 0(H); 0(L); P=0.05 1(H); 0(L); P=0.01	1(H); 0(L); P=0.10 0(H); 0(L); P=0.05 1(H); 0(L); P=0.01	H	Plays multiple roles in cell cycle progression, cytokinesis and apoptosis. Involved in pre-mRNA splicing in a kinase activity-dependent manner. Isoform 7 may act as a negative regulator of normal cell cycle progression. ( CD11B_HUMAN,P21127 )	certain isofoms in humans may inhibit cell cycle progression; therefore function is unclear
E2F1	E2F Transcription Factor 1	0(H); x(L); P=0.10 0(H); 1(L); P=0.05 0(H); 1(L); P=0.01	0(H); x(L); P=0.10 0(H); x(L); P=0.05 0(H); 2(L); P=0.01	L	Transcription activator that binds DNA cooperatively with DP proteins through the E2 recognition site, 5'-TTTC[CG]CGC-3' found in the promoter region of a number of genes whose products are involved in cell cycle regulation or in DNA replication (PubMed:10675335, 12717439, 17704056, 17050006, 18625225, 28992046). The DRTF1/E2F complex functions in the control of cell-cycle progression from G1 to …	can modulate both progression and inhibition through RB interaction and p53 mediated apoptosis
E2F2	E2F Transcription Factor 2	NS	0(H); x(L); P=0.10 0(H); x(L); P=0.05 0(H); 2(L); P=0.01	L	Transcription activator that binds DNA cooperatively with DP proteins through the E2 recognition site, 5'-TTTC[CG]CGC-3' found in the promoter region of a number of genes whose products are involved in cell cycle regulation or in DNA replication. The DRTF1/E2F complex functions in the control of cell-cycle progression from g1 to s phase. E2F2 binds specifically to RB1 in a cell-cycle dependent ma…	can modulate both progression and inhibition through RB interaction
E2F3	E2F Transcription Factor 3	NS	0(H); 1(L); P=0.10 0(H); 0(L); P=0.05 0(H); 0(L); P=0.01		Transcription activator that binds DNA cooperatively with DP proteins through the E2 recognition site, 5'-TTTC[CG]CGC-3' found in the promoter region of a number of genes whose products are involved in cell cycle regulation or in DNA replication. The DRTF1/E2F complex functions in the control of cell-cycle progression from G1 to S phase. E2F3 binds specifically to RB1 in a cell-cycle dependent ma…	can modulate both progression and inhibition through RB interaction
E2F4	E2F Transcription Factor 4	NS	0(H); x(L); P=0.10 0(H); x(L); P=0.05 0(H); 1(L); P=0.01	L	Transcription activator that binds DNA cooperatively with DP proteins through the E2 recognition site, 5'-TTTC[CG]CGC-3' found in the promoter region of a number of genes whose products are involved in cell cycle regulation or in DNA replication. The DRTF1/E2F complex functions in the control of cell-cycle progression from G1 to S phase. E2F4 binds with high affinity to RBL1 and RBL2. In some ins…	can modulate both progression and inhibition through tumor suppressor protein interactions
E2F5	E2F Transcription Factor 5	0(H); x(L); P=0.10 0(H); x(L); P=0.05 0(H); 1(L); P=0.01	0(H); x(L); P=0.10 0(H); x(L); P=0.05 0(H); 1(L); P=0.01	L	Transcriptional activator that binds to E2F sites, these sites are present in the promoter of many genes whose products are involved in cell proliferation. May mediate growth factor-initiated signal transduction. It is likely involved in the early responses of resting cells to growth factor stimulation. Specifically required for multiciliate cell differentiation: together with MCIDAS and E2F5, bi…	can modulate both progression and inhibition through tumor suppressor protein interactions
BUB1	BUB1 Mitotic Checkpoint Serine/Threonine Kinase	0(H); x(L); P=0.10 0(H); x(L); P=0.05 0(H); 2(L); P=0.01	0(H); x(L); P=0.10 0(H); x(L); P=0.05 0(H); 2(L); P=0.01	L	Serine/threonine-protein kinase that performs 2 crucial functions during mitosis: it is essential for spindle-assembly checkpoint signaling and for correct chromosome alignment. Has a key role in the assembly of checkpoint proteins at the kinetochore, being required for the subsequent localization of CENPF, BUB1B, CENPE and MAD2L1. Required for the kinetochore localization of PLK1. Required for c…	dual function in allowing normal mitosis to proceed but may also be involved in arrest of mitosis
BUB1B	BUB1 Mitotic Checkpoint Serine/Threonine Kinase B	0(H); x(L); P=0.10 0(H); x(L); P=0.05 0(H); 1(L); P=0.01	0(H); x(L); P=0.10 0(H); x(L); P=0.05 0(H); 2(L); P=0.01	L	Essential component of the mitotic checkpoint. Required for normal mitosis progression. The mitotic checkpoint delays anaphase until all chromosomes are properly attached to the mitotic spindle. One of its checkpoint functions is to inhibit the activity of the anaphase-promoting complex/cyclosome (APC/C) by blocking the binding of CDC20 to APC/C, independently of its kinase activity. The other is…	dual function in allowing normal mitosis to proceed but may also be involved in arrest of mitosis
MAD2L1	Mitotic Arrest Deficient 2 Like 1	NS	NS		Component of the spindle-assembly checkpoint that prevents the onset of anaphase until all chromosomes are properly aligned at the metaphase plate (PubMed:29162720, 15024386). In the closed conformation (C-MAD2) forms a heterotetrameric complex with MAD1L1 at unattached kinetochores during prometaphase, the complex recruits open conformation molecules of MAD2L1 (O-MAD2) and then promotes the conv…	dual function in allowing normal mitosis to proceed but may also be involved in arrest of mitosis
CDC20	Cell Division Cycle 20	0(H); x(L); P=0.10 0(H); x(L); P=0.05 0(H); 1(L); P=0.01	0(H); x(L); P=0.10 0(H); x(L); P=0.05 0(H); 1(L); P=0.01	L	Required for full ubiquitin ligase activity of the anaphase promoting complex/cyclosome (APC/C) and may confer substrate specificity upon the complex. Is regulated by MAD2L1: in metaphase the MAD2L1-CDC20-APC/C ternary complex is inactive and in anaphase the CDC20-APC/C binary complex is active in degrading substrates. The CDC20-APC/C complex positively regulates the formation of synaptic vesicle…	dual function in allowing normal mitosis to proceed but may also be involved in arrest of mitosis
Cell Cycle Inhibitors
CDK5	Cyclin Dependent Kinase 5	x(H); 0(L); P=0.10 1(H); 0(L); P=0.05 0(H); 0(L); P=0.01	x(H); 0(L); P=0.10 x(H); 0(L); P=0.05 2(H); 0(L); P=0.01	H	long function list - see genecards	essential for neuronal cell cycle arrest	Cicero, S. & Herrup, K. (2005). J. Neuroscience 25(42):9658-9668.
CDKN1A	Cyclin Dependent Kinase Inhbitor 1A (p21)	NS	NS		May be involved in p53/TP53 mediated inhibition of cellular proliferation in response to DNA damage. Binds to and inhibits cyclin-dependent kinase activity, preventing phosphorylation of critical cyclin-dependent kinase substrates and blocking cell cycle progression. Functions in the nuclear localization and assembly of cyclin D-CDK4 complex and promotes its kinase activity towards RB1. At higher…
CDKN1B	Cyclin Dependent Kinase Inhbitor 1B (p27)	0(H); 1(L); P=0.10 0(H); 1(L); P=0.05 0(H); 1(L); P=0.01	0(H); 1(L); P=0.10 0(H); x(L); P=0.05 0(H); 2(L); P=0.01	L	Important regulator of cell cycle progression. Inhibits the kinase activity of CDK2 bound to cyclin A, but has little inhibitory activity on CDK2 bound to SPDYA (PubMed:28666995). Involved in G1 arrest. Potent inhibitor of cyclin E- and cyclin A-CDK2 complexes. Forms a complex with cyclin type D-CDK4 complexes and is involved in the assembly, stability, and modulation of CCND1-CDK4 complex activa…
CDKN3	Cyclin Dependent Kinase Inhbitor 3	0(H); x(L); P=0.10 0(H); x(L); P=0.05 0(H); 1(L); P=0.01	0(H); x(L); P=0.10 0(H); x(L); P=0.05 0(H); 1(L); P=0.01	L	May play a role in cell cycle regulation. Dual specificity CC phosphatase active toward substrates containing either phosphotyrosine or phosphoserine residues (PubMed:8127873, 8242750). Dephosphorylates CDK2 at 'Thr-160' in a cyclin-dependent manner (PubMed:7569954). ( CDKN3_HUMAN,Q16667 )	role is unclear
CCNG1	Cyclin G1	0(H); x(L); P=0.10 0(H); 1(L); P=0.05 0(H); 0(L); P=0.01	1(H); 0(L); P=0.10 0(H); 0(L); P=0.05 0(H); 0(L); P=0.01	H/L	May play a role in growth regulation. Is associated with G2/M phase arrest in response to DNA damage. May be an intermediate by which p53 mediates its role as an inhibitor of cellular proliferation (By similarity). ( CCNG1_HUMAN,P51959 )
WEE1	WEE1 G2 Checkpoint Kinase	x(H); 1(L); P=0.10 x(H); 1(L); P=0.05 1(H); 0(L); P=0.01	x(H); x(L); P=0.10 x(H); x(L); P=0.05 1(H); 1(L); P=0.01	H/L	Acts as a negative regulator of entry into mitosis (G2 to M transition) by protecting the nucleus from cytoplasmically activated cyclin B1-complexed CDK1 before the onset of mitosis by mediating phosphorylation of CDK1 on 'Tyr-15'. Specifically phosphorylates and inactivates cyclin B1-complexed CDK1 reaching a maximum during G2 phase and a minimum as cells enter M phase. Phosphorylation of cyclin…	Lyndon (H) WEE1 expression > Lyndon (L) expression	Riba, A. et al. (2022). Nat. Commun. 13:2865
TP53	Tumor Protein P53	0(H); x(L); P=0.10 0(H); x(L); P=0.05 0(H); 1(L); P=0.01	x(H); x(L); P=0.10 1(H); x(L); P=0.05 0(H); 1(L); P=0.01	H/L	Acts as a tumor suppressor in many tumor types; induces growth arrest or apoptosis depending on the physiological circumstances and cell type (PubMed:11025664, 12524540, 12810724, 15186775, 15340061, 17317671, 17349958, 19556538, 20673990, 20959462, 22726440, 24051492, 9840937, 24652652). Involved in cell cycle regulation as a trans-activator that acts to negatively regulate cell division by cont…
CHEK1	Checkpoint Kinase 1	NS	NS		Serine/threonine-protein kinase which is required for checkpoint-mediated cell cycle arrest and activation of DNA repair in response to the presence of DNA damage or unreplicated DNA (PubMed:11535615, 12446774, 12399544, 14559997, 14988723, 15311285, 15665856, 15650047, 32357935). May also negatively regulate cell cycle progression during unperturbed cell cycles (PubMed:11535615, 12446774, 123995…
CHEK2	Checkpoint Kinase 2	NS	NS		Serine/threonine-protein kinase which is required for checkpoint-mediated cell cycle arrest, activation of DNA repair and apoptosis in response to the presence of DNA double-strand breaks. May also negatively regulate cell cycle progression during unperturbed cell cycles. Following activation, phosphorylates numerous effectors preferentially at the consensus sequence [L-X-R-X-X-S/T]. Regulates ce…
ATR	ATR Serine/Threonine Kinase	0(H); x(L); P=0.10 0(H); x(L); P=0.05 0(H); 1(L); P=0.01	0(H); x(L); P=0.10 0(H); x(L); P=0.05 0(H); 1(L); P=0.01	L	Serine/threonine protein kinase which activates checkpoint signaling upon genotoxic stresses such as ionizing radiation (IR), ultraviolet light (UV), or DNA replication stalling, thereby acting as a DNA damage sensor. Recognizes the substrate consensus sequence [ST]-Q. Phosphorylates BRCA1, CHEK1, MCM2, RAD17, RPA2, SMC1 and p53/TP53, which collectively inhibit DNA replication and mitosis and pro…
ATM	ATM Serine/Threonine Kinase	NS	NS		Serine/threonine protein kinase which activates checkpoint signaling upon double strand breaks (DSBs), apoptosis and genotoxic stresses such as ionizing ultraviolet A light (UVA), thereby acting as a DNA damage sensor (PubMed:9733514, 10550055, 10839545, 10910365, 12556884, 14871926, 15456891, 15448695, 15916964, 17923702). Recognizes the substrate consensus sequence [ST]-Q (PubMed:9733514, 10550…
E2F6	E2F Transcription Factor 6	NS	x(H); 0(L); P=0.10 x(H); 0(L); P=0.05 1(H); 0(L); P=0.01	H	Inhibitor of E2F-dependent transcription (PubMed:9689056, 9704927, 9501179). Binds DNA cooperatively with DP proteins through the E2 recognition site, 5'-TTTC[CG]CGC-3' (PubMed:9501179). Has a preference for the 5'-TTTCCCGC-3' E2F recognition site (PubMed:9501179). E2F6 lacks the transcriptional activation and pocket protein binding domains (PubMed:9704927, 9501179). Appears to regulate a subset …
E2F7	E2F Transcription Factor 7	0(H); x(L); P=0.10 0(H); 1(L); P=0.05 0(H); 0(L); P=0.01	0(H); x(L); P=0.10 0(H); 2(L); P=0.05 0(H); 0(L); P=0.01	L	Atypical E2F transcription factor that participates in various processes such as angiogenesis, polyploidization of specialized cells and DNA damage response. Mainly acts as a transcription repressor that binds DNA independently of DP proteins and specifically recognizes the E2 recognition site 5'-TTTC[CG]CGC-3'. Directly represses transcription of classical E2F transcription factors such as E2F1.…
E2F8	E2F Transcription Factor 8	0(H); x(L); P=0.10 0(H); x(L); P=0.05 0(H); 1(L); P=0.01	0(H); x(L); P=0.10 0(H); 1(L); P=0.05 0(H); 1(L); P=0.01	L	Atypical E2F transcription factor that participates in various processes such as angiogenesis and polyploidization of specialized cells. Mainly acts as a transcription repressor that binds DNA independently of DP proteins and specifically recognizes the E2 recognition site 5'-TTTC[CG]CGC-3'. Directly represses transcription of classical E2F transcription factors such as E2F1: component of a feedb…
RBL1	RB Transcriptional Corepressor Like 1	0(H); x(L); P=0.10 0(H); x(L); P=0.05 0(H); 1(L); P=0.01	0(H); x(L); P=0.10 0(H); x(L); P=0.05 0(H); 1(L); P=0.01	L	Key regulator of entry into cell division (PubMed:17671431). Directly involved in heterochromatin formation by maintaining overall chromatin structure and, in particular, that of constitutive heterochromatin by stabilizing histone methylation (By similarity). Recruits and targets histone methyltransferases KMT5B and KMT5C, leading to epigenetic transcriptional repression (By similarity). Controls…	inhibits the G1/S transition, but when phosphorylated by cyclin dependent kinases the inhibitory function of the protein is removed	Henley, S.A. & Dick F.A. (2012). Cell Division 7:10
RBL2	RB Transcriptional Corepressor Like 2	0(H); 2(L); P=0.10 0(H); x(L); P=0.05 0(H); 1(L); P=0.01	0(H); x(L); P=0.10 0(H); x(L); P=0.05 0(H); 4(L); P=0.01	L	Key regulator of entry into cell division. Directly involved in heterochromatin formation by maintaining overall chromatin structure and, in particular, that of constitutive heterochromatin by stabilizing histone methylation. Recruits and targets histone methyltransferases KMT5B and KMT5C, leading to epigenetic transcriptional repression. Controls histone H4 'Lys-20' trimethylation. Probably acts…	inhibits the G1/S transition, but when phosphorylated by cyclin dependent kinases the inhibitory function of the protein is removed	Henley, S.A. & Dick F.A. (2012). Cell Division 7:10
KLF6	KLF Transcription Factor 6	1(H); 0(L); P=0.10 x(H); 0(L); P=0.05 1(H); 0(L); P=0.01	x(H); 0(L); P=0.10 x(H); 0(L); P=0.05 2(H); 0(L); P=0.01	H	Transcriptional activator (By similarity). Binds a GC box motif. Could play a role in B-cell growth and development. ( KLF6_HUMAN,Q99612 )	during cellular damage prevents cells from reproducing	Sabatino, M.E. et. al. (2019). Dev. Biol. 7:297 doi:10.3389/fcell.2019.00297

## Sheet: e. Neuro regulation
GENE	Description	Alma expression summary*	Lyndon expression summary*	Group with > expression	FUNCTION of GENE (genecards.org summaries)**	COMMENTS	REFERENCES
Genes related to neurotransmission: Control of presynaptic vesicles
SNARE Complex
VAMP1	Vessicle Associated Membrane Protein 1 (alias:Synatobrevin 1)	NS	0(H); 1(L); P=0.10 0(H); 0(L); P=0.05 0(H); 0(L); P=0.01	L	Synapotobrevins, syntaxins, and the synaptosomal-associated protein SNAP25 are the main components of a protein complex involved in the docking and/or fusion of synaptic vesicles with the presynaptic membrane. The protein encoded by this gene is a member of the vesicle-associated membrane protein (VAMP)/synaptobrevin family. Mutations in this gene are associated with autosomal dominant spastic at…
VAMP2	Vessicle Associated Membrane Protein 2 (alias:Synatobrevin 2)	NS	x(H); 0(L); P=0.10 x(H); 0(L); P=0.05 1(H); 0(L); P=0.01	H	The protein encoded by this gene is a member of the vesicle-associated membrane protein (VAMP)/synaptobrevin family. Synaptobrevins/VAMPs, syntaxins, and the 25-kD synaptosomal-associated protein SNAP25 are the main components of a protein complex involved in the docking and/or fusion of synaptic vesicles with the presynaptic membrane. This gene is thought to participate in neurotransmitter relea…	considered essential for canonical SNARE function
VAMP7	Vesicle Assocated Membrane Protein 7	x(H); x(L); P=0.10 1(H); 1(L); P=0.05 0(H); 0(L); P=0.01	x(H); x(L); P=0.10 x(H); x(L); P=0.05 1(H); 1(L); P=0.01	H/L	Involved in the targeting and/or fusion of transport vesicles to their target membrane during transport of proteins from the early endosome to the lysosome. Required for heterotypic fusion of late endosomes with lysosomes and homotypic lysosomal fusion. Required for calcium regulated lysosomal exocytosis. Involved in the export of chylomicrons from the endoplasmic reticulum to the cis Golgi. Requ…	may be more tightly coupled to spontaneous neurotransmission	Ulloa, F. et. al. (2018). Neural Regen. Res. 13:386-392; Kavalali, E.T. (2015). Nat. Rev. Neurosci. 16:5-16 doi:10.1038/nrn3875
STX1A	Syntaxin 1A	NS	0(H); x(L); P=0.10 0(H); x(L); P=0.05 0(H); 1(L); P=0.01	L	This gene encodes a member of the syntaxin superfamily. Syntaxins are nervous system-specific proteins implicated in the docking of synaptic vesicles with the presynaptic plasma membrane. Syntaxins possess a single C-terminal transmembrane domain, a SNARE [Soluble NSF (N-ethylmaleimide-sensitive fusion protein)-Attachment protein REceptor] domain (known as H3), and an N-terminal regulatory domain…	major syntaxin form in the brain; considered essential for canonical SNARE function	Ulloa, F. et. al. (2018). Neural Regen. Res. 13:386-392; Ramakrishnan, N. et. al. (2012). Mol. Cell Neurosci. 50(1):58-69
STX1B	Syntaxin 1B	NS	NS		The protein encoded by this gene belongs to a family of proteins thought to play a role in the exocytosis of synaptic vesicles. Vesicle exocytosis releases vesicular contents and is important to various cellular functions. For instance, the secretion of transmitters from neurons plays an important role in synaptic transmission. After exocytosis, the membrane and proteins from the vesicle are retr…	major syntaxin form in the brain; considered essential for canonical SNARE function	Ulloa, F. et. al. (2018). Neural Regen. Res. 13:386-392; Ramakrishnan, N. et. al. (2012). Mol. Cell Neurosci. 50(1):58-69
STX2	Syntaxin 2	NS	NS		The product of this gene belongs to the syntaxin/epimorphin family of proteins. The syntaxins are a large protein family implicated in the targeting and fusion of intracellular transport vesicles. The product of this gene regulates epithelial-mesenchymal interactions and epithelial cell morphogenesis and activation. Alternatively spliced transcript variants encoding different isoforms have been i…		Ulloa, F. et. al. (2018). Neural Regen. Res. 13:386-392
STX3	Syntaxin 3	NS	0(H); x(L); P=0.10 0(H); 1(L); P=0.05 0(H); 0(L); P=0.01	L	The gene is a member of the syntaxin family. The encoded protein is targeted to the apical membrane of epithelial cells where it forms clusters and is important in establishing and maintaining polarity necessary for protein trafficking involving vesicle fusion and exocytosis. Alternative splicing results in multiple transcript variants. [provided by RefSeq, May 2010] Potentially involved in docki…	important for neurosecretion	Ulloa, F. et. al. (2018). Neural Regen. Res. 13:386-392; Ramakrishnan, N. et. al. (2012). Mol. Cell Neurosci. 50(1):58-69
STX4	Syntaxin 4	x(H); 0(L); P=0.10 1(H); 0(L); P=0.05 0(H); 0(L); P=0.01	x(H); 0(L); P=0.10 x(H); 0(L); P=0.05 1(H); 0(L); P=0.01	H	Enables sphingomyelin phosphodiesterase activator activity. Involved in several processes, including cornified envelope assembly; positive regulation of immune effector process; and positive regulation of protein localization. Located in several cellular components, including basolateral plasma membrane; cytoplasmic vesicle; and lamellipodium. Part of SNARE complex. Is active in glutamatergic syn…
STX5	Syntaxin 5	x(H); x(L); P=0.10 2(H); 1(L); P=0.05 1(H); 0(L); P=0.01		H/L	This gene encodes a member of the syntaxin or t-SNARE (target-SNAP receptor) family. These proteins are found on cell membranes and serve as the targets for v-SNAREs (vesicle-SNAP receptors), permitting specific synaptic vesicle docking and fusion. The encoded protein regulates endoplasmic reticulum to Golgi transport and plays a critical role in autophagy. Autoantibodies targeting the encoded pr…
STX6	Syntaxin 6	0(H); x(L); P=0.10 0(H); 1(L); P=0.05 0(H); 0(L); P=0.01		L	Enables syntaxin binding activity. Involved in several processes, including Golgi ribbon formation; retrograde transport, endosome to Golgi; and vesicle fusion. Acts upstream of or within endocytic recycling. Located in several cellular components, including early endosome; perinuclear region of cytoplasm; and trans-Golgi network. Part of SNARE complex. [provided by Alliance of Genome Resources, …
STX12	Syntaxin 12	x(H); 1(L); P=0.10 1(H); 0(L); P=0.05 0(H); 0(L); P=0.01	x(H); 1(L); P=0.10 1(H); 0(L); P=0.05 1(H); 0(L); P=0.01	H/L	Predicted to enable SNAP receptor activity and SNARE binding activity. Involved in autophagosome assembly; cholesterol efflux; and protein stabilization. Located in several cellular components, including membrane raft; phagocytic vesicle; and phagophore assembly site. Part of SNARE complex. Colocalizes with BLOC-1 complex. [provided by Alliance of Genome Resources, Apr 2022] SNARE promoting fusio…
STXBP1 (alias:MUNC18)	Syntaxin Binding Protein 1	0(H); x(L); P=0.10 0(H); x(L); P=0.05 0(H); 1(L); P=0.01	x(H); x(L); P=0.10 1(H); x(L); P=0.05 0(H); 1(L); P=0.01	H/L	Participates in the regulation of synaptic vesicle docking and fusion through interaction with GTP-binding proteins (By similarity). Essential for neurotransmission and binds syntaxin, a component of the synaptic vesicle fusion machinery probably in a 1:1 ratio. Can interact with syntaxins 1, 2, and 3 but not syntaxin 4. Involved in the release of neurotransmitters from neurons through interactin…
SNAP25	Synaptosome Associated Protein 25	NS	x(H); 0(L); P=0.10 x(H); 0(L); P=0.05 1(H); 0(L); P=0.01	H	Synaptic vesicle membrane docking and fusion is mediated by SNAREs (soluble N-ethylmaleimide-sensitive factor attachment protein receptors) located on the vesicle membrane (v-SNAREs) and the target membrane (t-SNAREs). The assembled v-SNARE/t-SNARE complex consists of a bundle of four helices, one of which is supplied by v-SNARE and the other three by t-SNARE. For t-SNAREs on the plasma membrane,…	interacts with synaptogamins and calcium channels; considered essential for canonical SNARE function	Ulloa, F. et. al. (2018). Neural Regen. Res. 13:386-392; Ramakrishnan, N. et. al. (2012). Mol. Cell Neurosci. 50(1):58-69
UNC13B	Unc-13 Homolog B	x(H); 0(L); P=0.10 2(H); 0(L); P=0.05 0(H); 0(L); P=0.01	x(H); 1(L); P=0.10 1(H); x(L); P=0.05 1(H); 1(L); P=0.01	H/L	This gene is expressed in the kidney cortical epithelial cells and is upregulated by hyperglycemia. The encoded protein shares a high level of similarity to the rat homolog, and contains 3 C2 domains and a diacylglycerol-binding C1 domain. Hyperglycemia increases the levels of diacylglycerol, which has been shown to induce apoptosis in cells transfected with this gene and thus contribute to the r…	involved in synapse formation and synaptic release	Ramakrishnan, N. et. al. (2012). Mol. Cell Neurosci. 50(1):58-69
CACNA1B (alias:CaV2.2)	Calcium Voltage-Gated Channel Subunit Alpha1 B	0(H); x(L); P=0.10 0(H); 1(L); P=0.05 0(H); 0(L); P=0.01	0(H); x(L); P=0.10 0(H); x(L); P=0.05 0(H); 1(L); P=0.01	L	The protein encoded by this gene is the pore-forming subunit of an N-type voltage-dependent calcium channel, which controls neurotransmitter release from neurons. The encoded protein forms a complex with alpha-2, beta, and delta subunits to form the high-voltage activated channel. This channel is sensitive to omega-conotoxin-GVIA and omega-agatoxin-IIIA but insensitive to dihydropyridines. Two tr…	Ca++ channel involved in neuron SNARE	Ramakrishnan, N. et. al. (2012). Mol. Cell Neurosci. 50(1):58-69
CACNA1F (alias:CaV1.4)	Calcium Voltage-Gated Channel Subunit Alpha1 F	NS	NS		This gene encodes a multipass transmembrane protein that functions as an alpha-1 subunit of the voltage-dependent calcium channel, which mediates the influx of calcium ions into the cell. The encoded protein forms a complex of alpha-1, alpha-2/delta, beta, and gamma subunits in a 1:1:1:1 ratio. Mutations in this gene can cause X-linked eye disorders, including congenital stationary night blindnes…	Ca++ channel involved in photoreceptor SNARE	Ramakrishnan, N. et. al. (2012). Mol. Cell Neurosci. 50(1):58-69
SYT1	Synaptotagmin 1	x(H); 1(L); P=0.10 x(H); 0(L); P=0.05 1(H); 0(L); P=0.01	x(H); 1(L); P=0.10 x(H); 0(L); P=0.05 1(H); 0(L); P=0.01	H/L	This gene encodes a member of the synaptotagmin protein family. The synaptotagmins are integral membrane proteins of synaptic vesicles that serve as calcium sensors in the process of vesicular trafficking and exocytosis. The encoded protein participates in triggering neurotransmitter release at the synapse in response to calcium binding. Mutations in this gene are associated with Baker-Gordon syn…	integrates Ca++ channel and neurotransmitter release; regulator of GRIA exocytosis	Ramakrishnan, N. et. al. (2012). Mol. Cell Neurosci. 50(1):58-69; Sumi, T. & Harada, K. (2020). Sci. Rep. 10:14711 doi:10.1038/s41598-020-71528-3
SYT2	Synaptotagmin 2	0(H); 1(L); P=0.10 0(H); 1(L); P=0.05 0(H); 0(L); P=0.01	0(H); x(L); P=0.10 0(H); x(L); P=0.05 0(H); 1(L); P=0.01	L	This gene encodes a synaptic vesicle membrane protein. The encoded protein is thought to function as a calcium sensor in vesicular trafficking and exocytosis. Mutations in this gene are associated with myasthenic syndrome, presynaptic, congenital, with or without motor neuropathy. Alternative splicing results in multiple transcript variants. [provided by RefSeq, Oct 2014] Exhibits calcium-depende…	integrates Ca++ channel and neurotransmitter release	Ramakrishnan, N. et. al. (2012). Mol. Cell Neurosci. 50(1):58-69
SYT7	Synaptotagmin 7	NS	0(H); x(L); P=0.10 0(H); 1(L); P=0.05 0(H); 0(L); P=0.01	L	his gene is a member of the synaptotagmin gene family and encodes a protein similar to other family members that mediate calcium-dependent regulation of membrane trafficking in synaptic transmission. A similar protein in rodents mediates hormone secretion and lysosome exocytosis. Ca(2+) sensor involved in Ca(2+)-dependent exocytosis of secretory and synaptic vesicles through Ca(2+) and phospholip…	integrates Ca++ channel and neurotransmitter release; regulator of GRIA exocytosis	Sumi, T. & Harada, K. (2020). Sci. Rep. 10:14711 doi:10.1038/s41598-020-71528-3
SYT9	Synaptotagmin 9	0(H); 1(L); P=0.10 0(H); 0(L); P=0.05 0(H); 0(L); P=0.01	0(H); 1(L); P=0.10 0(H); 0(L); P=0.05 0(H); 0(L); P=0.01	L	Predicted to enable several functions, including calcium ion binding activity; phospholipid binding activity; and syntaxin binding activity. Predicted to be involved in calcium-ion regulated exocytosis; cellular response to calcium ion; and regulation of secretion by cell. Predicted to be located in clathrin-coated endocytic vesicle membrane. Predicted to be active in hippocampal mossy fiber to C…	integrates Ca++ channel and neurotransmitter release
SYT11	Synaptotagmin 11	x(H); 0(L); P=0.10 x(H); 0(L); P=0.05 1(H); 0(L); P=0.01	x(H); 0(L); P=0.10 x(H); 0(L); P=0.05 2(H); 0(L); P=0.01	H	This gene is a member of the synaptotagmin gene family and encodes a protein similar to other family members that are known calcium sensors and mediate calcium-dependent regulation of membrane trafficking in synaptic transmission. The encoded protein is also a substrate for ubiquitin-E3-ligase parkin. The gene has previously been referred to as synaptotagmin XII but has been renamed synaptotagmin…	involved in Ca++-independent neurotransmitter release of dopamine; (troutSYT5 = humanSYT11)
VIT1A	Vesicle Transport Through Interaction with T-SNAREs 1A	NS	x(H); 0(L); P=0.10 x(H); 0(L); P=0.05 1(H); 0(L); P=0.01	H	The protein encoded by this gene is a member of the family of soluble N-ethylmaleimide-sensitive fusion protein-attachment protein receptors (SNAREs) that function in intracellular trafficking. This family member is involved in vesicular transport between endosomes and the trans-Golgi network. It is a vesicle-associated SNARE (v-SNARE) that interacts with target membrane SNAREs (t-SNAREs). Polymo…	may be more tightly coupled to spontaneous neurotransmission	reviewed in: Kavalali, E.T. (2015). Nat. Rev. Neurosci. 16:5-16 doi:10.1038/nrn3875
VIT1B	Vesicle Transport Through Interaction with T-SNAREs 1B	NS	x(H); 0(L); P=0.10 x(H); 0(L); P=0.05 1(H); 0(L); P=0.01	H	Enables SNARE binding activity and chloride channel inhibitor activity. Involved in regulation of protein localization to plasma membrane. Located in several cellular components, including endosome membrane; lysosomal membrane; and perinuclear region of cytoplasm. [provided by Alliance of Genome Resources, Apr 2022] V-SNARE that mediates vesicle transport pathways through interactions with t-SNAR…
NAPA	Alpha-Soluble NSF Attachment Protein	x(H); 0(L); P=0.10 x(H); 0(L); P=0.05 1(H); 0(L); P=0.01	x(H); 0(L); P=0.10 x(H); 0(L); P=0.05 1(H); 0(L); P=0.01	H	NAPA (NSF Attachment Protein Alpha) is a Protein Coding gene. Diseases associated with NAPA include Tetanus and Polyomavirus-Associated Nephropathy. Among its related pathways are Transport to the Golgi and subsequent modification and Golgi-to-ER retrograde transport. Gene Ontology (GO) annotations related to this gene include syntaxin binding and soluble NSF attachment protein activity. An impor…	part of the cis-SNARE complex including VAMP2, Syntaxin, SNAP25; involved in precursor vessicle formation of the disassembly complex
NSF	N-Ethylmaleimide Sensitive Factor, Vesicle Fusing	x(H); 0(L); P=0.10 x(H); 0(L); P=0.05 1(H); 0(L); P=0.01	x(H); 0(L); P=0.10 x(H); 0(L); P=0.05 1(H); 0(L); P=0.01	H	alias: Vesicle-Fusing ATPase; Required for vesicle-mediated transport. Catalyzes the fusion of transport vesicles within the Golgi cisternae. Is also required for transport from the endoplasmic reticulum to the Golgi stack. Seems to function as a fusion protein required for the delivery of cargo proteins to all compartments of the Golgi stack independent of vesicle origin. Interaction with AMPAR …	involved in disassembly of SNARE-complex
CPLX1	Complexin 1	NS	0(H); x(L); P=0.10 0(H); 1(L); P=0.05 0(H); 1(L); P=0.01	L	Proteins encoded by the complexin/synaphin gene family are cytosolic proteins that function in synaptic vesicle exocytosis. These proteins bind syntaxin, part of the SNAP receptor. The protein product of this gene binds to the SNAP receptor complex and disrupts it, allowing transmitter release. [provided by RefSeq, Jul 2008] Positively regulates a late step in exocytosis of various cytoplasmic ve…	regulates neurotransmitter (glutamate/GABA) release in neurons; involved in fusion and/or clamping modulated by Ca++ levels; KO reduces LTP	Ramakrishnan, N. et. al. (2012). Mol. Cell Neurosci. 50(1):58-69; Trimbuch, T. & Rosenmund, C. (2016). Nat. Rev. Neuroscience 17:118-125; Ahmad, M. et. al. (2012). Neuron 73:260-267 doi:10.1016/j.neuron.2011.11.020
CPLX2	Complexin 2	1(H); 0(L); P=0.10 0(H); 0(L); P=0.05 0(H); 0(L); P=0.01	NS	H	Proteins encoded by the complexin/synaphin gene family are cytosolic proteins that function in synaptic vesicle exocytosis. These proteins bind syntaxin, part of the SNAP receptor. The protein product of this gene binds to the SNAP receptor complex and disrupts it, allowing transmitter release. Two transcript variants encoding the same protein have been found for this gene. [provided by RefSeq, J…	regulates neurotransmitter (glutamate/GABA) release in neurons; involved in fusion and/or clamping modulated by Ca++ levels; KO reduces LTP	Ramakrishnan, N. et. al. (2012). Mol. Cell Neurosci. 50(1):58-69; Trimbuch, T. & Rosenmund, C. (2016). Nat. Rev. Neuroscience 17:118-125; Ahmad, M. et. al. (2012). Neuron 73:260-267 doi:10.1016/j.neuron.2011.11.020
CPLX3	Complexin 3	x(H); 0(L); P=0.10 x(H); 0(L); P=0.05 1(H); 0(L); P=0.01	x(H); 0(L); P=0.10 x(H); 0(L); P=0.05 1(H); 0(L); P=0.01	H	Predicted to enable SNARE binding activity. Predicted to be involved in regulation of neurotransmitter secretion and synaptic vesicle exocytosis. Predicted to be located in plasma membrane and synapse. Predicted to be part of SNARE complex. Predicted to be active in photoreceptor ribbon synapse and terminal bouton. Predicted to be anchored component of presynaptic active zone membrane and anchore…	regulates neurotransmitter (glutamate/GABA) release in photoreceptors; involved in fusion and/or clamping modulated by Ca++ levels; current dataset highlights important functions outside of the optic ribbon	Ramakrishnan, N. et. al. (2012). Mol. Cell Neurosci. 50(1):58-69; Trimbuch, T. & Rosenmund, C. (2016). Nat. Rev. Neuroscience 17:118-125
CPLX4	Complexin 4	x(H); 0(L); P=0.10 x(H); 0(L); P=0.05 1(H); 0(L); P=0.01	x(H); 0(L); P=0.10 x(H); 0(L); P=0.05 2(H); 0(L); P=0.01	H	This gene likely encodes a member of the complexin family. The encoded protein may be involved in synaptic vesicle exocytosis. [provided by RefSeq, Jan 2009] Complexin that regulates SNARE protein complex-mediated synaptic vesicle fusion (By similarity). Required for the maintenance of synaptic ultrastructure in the adult retina (By similarity). Positively regulates synaptic transmission through …	regulates neurotransmitter (glutamate/GABA) release in photoreceptors; involved in fusion and/or clamping modulated by Ca++ levels; current dataset highlights important functions outside of the optic ribbon	Ramakrishnan, N. et. al. (2012). Mol. Cell Neurosci. 50(1):58-69; Trimbuch, T. & Rosenmund, C. (2016). Nat. Rev. Neuroscience 17:118-125
GOSR1	Golgi SNAP Receptor Complex 1	x(H); 0(L); P=0.10 x(H); 0(L); P=0.05 1(H); 0(L); P=0.01	x(H); 0(L); P=0.10 x(H); 0(L); P=0.05 2(H); 0(L); P=0.01	H	Involved in transport from the ER to the Golgi apparatus as well as in intra-Golgi transport. It belongs to a super-family of proteins called t-SNAREs or soluble NSF (N-ethylmaleimide-sensitive factor) attachment protein receptor. May play a protective role against hydrogen peroxide induced cytotoxicity under glutathione depleted conditions in neuronal cells by regulating the intracellular ROS le…
GOSR2	Golgi SNAP Receptor Complex 2	x(H); 0(L); P=0.10 1(H); 0(L); P=0.05 1(H); 0(L); P=0.01	x(H); 0(L); P=0.10 x(H); 0(L); P=0.05 2(H); 0(L); P=0.01	H	Involved in transport of proteins from the cis/medial-Golgi to the trans-Golgi network. ( GOSR2_HUMAN,O14653 )
YKT6	YKT6 V-SNARE Homolog	x(H); 0(L); P=0.10 x(H); 0(L); P=0.05 2(H); 0(L); P=0.01	x(H); 0(L); P=0.10 x(H); 0(L); P=0.05 3(H); 0(L); P=0.01	H	Vesicular soluble NSF attachment protein receptor (v-SNARE) mediating vesicle docking and fusion to a specific acceptor cellular compartment. Functions in endoplasmic reticulum to Golgi transport; as part of a SNARE complex composed of GOSR1, GOSR2 and STX5. Functions in early/recycling endosome to TGN transport; as part of a SNARE complex composed of BET1L, GOSR1 and STX5. Has a S-palmitoyl tran…
SYN2	Synapsin 2	0(H); x(L); P=0.10 0(H); x(L); P=0.05 0(H); 1(L); P=0.01	0(H); x(L); P=0.10 0(H); 1(L); P=0.05 0(H); 0(L); P=0.01	L	This gene is a member of the synapsin gene family. Synapsins encode neuronal phosphoproteins which associate with the cytoplasmic surface of synaptic vesicles. Family members are characterized by common protein domains, and they are implicated in synaptogenesis and the modulation of neurotransmitter release, suggesting a potential role in several neuropsychiatric diseases. This member of the syna…	helps maintain synaptic vesicles
SYN3	Synapsin 3	0(H); 1(L); P=0.10 0(H); 0(L); P=0.05 0(H); 0(L); P=0.01	NS	L	This gene is a member of the synapsin gene family. Synapsins encode neuronal phosphoproteins which associate with the cytoplasmic surface of synaptic vesicles. Family members are characterized by common protein domains, and they are implicated in synaptogenesis and the modulation of neurotransmitter release, suggesting a potential role in several neuropsychiatric diseases. The protein encoded by …
RIMS2	Regulating Synaptic Membrane Exocytosis 2	0(H); 1(L); P=0.10 0(H); 0(L); P=0.05 0(H); 0(L); P=0.01	0(H); x(L); P=0.10 0(H); x(L); P=0.05 0(H); 1(L); P=0.01	L	The protein encoded by this gene is a presynaptic protein that interacts with RAB3, a protein important for normal neurotransmitter release. The encoded protein can also bind several other synaptic proteins, including UNC-13 homolog B, ELKS/Rab6-interacting/CAST family member 1, and synaptotagmin 1. This protein is involved in synaptic membrane exocytosis. Polymorphisms in this gene have been ass…	facilitates rapid Ca2+-dependent exocytosis of SNARE complex vesicles	Sudhof, T.C. (2013). Neuron 80:pre doi:10.1016/j.neuron.2013.10.022
RIMS4	Regulating Synaptic Membrane Exocytosis 4	NS	0(H); 1(L); P=0.10 0(H); 0(L); P=0.05 0(H); 0(L); P=0.01	L	Predicted to enable transmembrane transporter binding activity. Predicted to be involved in regulation of membrane potential; regulation of synapse organization; and regulation of synaptic vesicle exocytosis. Predicted to be located in synaptic membrane. Predicted to be active in glutamatergic synapse. [provided by Alliance of Genome Resources, Apr 2022]	facilitates rapid Ca2+-dependent exocytosis of SNARE complex vesicles	Sudhof, T.C. (2013). Neuron 80:pre doi:10.1016/j.neuron.2013.10.022
Regulation of SNARE-vesicle release
DOC2A	Double C2 Domain Alpha	NS	0(H); x(L); P=0.10 0(H); 1(L); P=0.05 0(H); 0(L); P=0.01	L	Calcium sensor which most probably regulates fusion of vesicles with membranes. Binds calcium and phospholipids. May be involved in calcium dependent neurotransmitter release through the interaction with UNC13A. May be involved in calcium-dependent spontaneous release of neurotransmitter in absence of action potentials in neuronal cells. Regulates Ca(2+)-dependent secretory lysosome exocytosis in…	involved in regulation of spontaneous neurotransmission	reviewed in: Kavalali, E.T. (2015). Nat. Rev. Neurosci. 16:5-16 doi:10.1038/nrn3875
DOC2B	Double C2 Domain Beta	1(H); 0(L); P=0.10 0(H); 0(L); P=0.05 0(H); 0(L); P=0.01	x(H); x(L); P=0.10 x(H); x(L); P=0.05 1(H); 1(L); P=0.01	H/L	Calcium sensor which positively regulates SNARE-dependent fusion of vesicles with membranes. Binds phospholipids in a calcium-dependent manner and may act at the priming stage of fusion by modifying membrane curvature to stimulate fusion. Involved in calcium-triggered exocytosis in chromaffin cells and calcium-dependent spontaneous release of neurotransmitter in absence of action potentials in ne…	involved in regulation of spontaneous neurotransmission	reviewed in: Kavalali, E.T. (2015). Nat. Rev. Neurosci. 16:5-16 doi:10.1038/nrn3875
ATP6V0A1	ATPase H+ Transporting V0 Subunit A1	x(H); 0(L); P=0.10 x(H); 0(L); P=0.05 1(H); 0(L); P=0.01	NS	H	alias: V-type Proton ATPase 116 Kda Subunit A1; Subunit of the V0 complex of vacuolar(H+)-ATPase (V-ATPase), a multisubunit enzyme composed of a peripheral complex (V1) that hydrolyzes ATP and a membrane integral complex (V0) that transports protons across cellular membranes. V-ATPase is responsible for the acidification of various organelles, such as lysosomes, endosomes, the trans-Golgi network…	involved in regulation of spontaneous neurotransmission	reviewed in: Kavalali, E.T. (2015). Nat. Rev. Neurosci. 16:5-16 doi:10.1038/nrn3875
DNAJC5	DnaJ Heat Shock Protein Family (Hsp40) Member C5	x(H); 1(L); P=0.10 x(H); 0(L); P=0.05 1(H); 0(L); P=0.01	1(H); x(L); P=0.10 x(H); 1(L); P=0.05 1(H); 1(L); P=0.01	H/L	This gene is a member of the J protein family. J proteins function in many cellular processes by regulating the ATPase activity of 70 kDa heat shock proteins. The encoded protein plays a role in membrane trafficking and protein folding, and has been shown to have anti-neurodegenerative properties. The encoded protein is known to play a role in cystic fibrosis and Huntington's disease. Acts as a g…	Is essential for normal synaptic integrity through interations with SNAP25; DNAJC5 interacts with SNCA	Yao, B., et. al. (2016). Nat. Rev. Neuroscience 17: 537-549 doi:10.1038/nrn.2016.70
HSPA8	Heat Shock Protein Family A (Hsp70) Member 8	x(H); 0(L); P=0.10 x(H); 0(L); P=0.05 1(H); 0(L); P=0.01	x(H); 0(L); P=0.10 x(H); 0(L); P=0.05 1(H); 0(L); P=0.01	H	Molecular chaperone implicated in a wide variety of cellular processes, including protection of the proteome from stress, folding and transport of newly synthesized polypeptides, chaperone-mediated autophagy, activation of proteolysis of misfolded proteins and the formation and dissociation of protein complexes. Plays a pivotal role in the protein quality control system, ensuring the correct fold…	required for normal synaptic vesicle integrity
Nucleus of the Solitary Tract (NST) vagal neuronal system (i.e., primarily a glutamatergic neuronal system)
The following gene list augments information provided for genes within the glutamate neurotransmission section (i.e., TRPV1, EAAT2, calcium genes, and phospholipase C genes). These genes are expected to also be associated with glutamate neurotransmission in liver tissue given that this tissue is innervated by the vagus cranial nerve trunk. These genes indicate greater glutamatergic transmission i…
SLC16A1 (alias:MCT)	Solute Carrier Family 16 Member 1	0(H); 1(L); P=0.10 0(H); 1(L); P=0.05 0(H); 0(L); P=0.01	x(H); x(L); P=0.10 x(H); x(L); P=0.05 1(H); 2(L); P=0.01	H/L	The protein encoded by this gene is a proton-linked monocarboxylate transporter that catalyzes the movement of many monocarboxylates, such as lactate and pyruvate, across the plasma membrane. Mutations in this gene are associated with erythrocyte lactate transporter defect. Alternatively spliced transcript variants have been found for this gene.[provided by RefSeq, Oct 2009] Bidirectional proton-…	transporter for nutrients to fuel solitary tract neurotransmission	MadDonald, A.J. & Ellacott, K.L.J. (2020). Phsy. Behav. 223:112982 doi:10.1016/j.physbeh.2020.112982
KCND3	Potassium Voltage-Gated Channel Subfamily D Member 3	0(H); x(L); P=0.10 0(H); x(L); P=0.05 0(H); 1(L); P=0.01	0(H); x(L); P=0.10 0(H); x(L); P=0.05 0(H); 1(L); P=0.01	L	Voltage-gated potassium (Kv) channels represent the most complex class of voltage-gated ion channels from both functional and structural standpoints. Their diverse functions include regulating neurotransmitter release, heart rate, insulin secretion, neuronal excitability, epithelial electrolyte transport, smooth muscle contraction, and cell volume. Four sequence-related potassium channel genes - …	K channels are inhibitory in the NST; suppression of kcnd3 in H fish suggests that glutametergic transmission will be slightly activated in this group according to the Noh et. al. model	Noh, W. et. al. (2019). Front. Cell. Neurosci. 13.265 doi:10.3389/fncel.2019.00265
KCNA4, KCNC3, KCNC4, KCND1, KCND2	additional main K channel genes in NST	NS	NS			additional common potassium channels in the Nucleus Solitary Tract system (NST); K channels are inhibitory in the NST	Noh, W. et. al. (2019). Front. Cell. Neurosci. 13.265 doi:10.3389/fncel.2019.00265
F2R (alias:PAR1)	Coagulation Factor II Thrombin Receptor	x(H); 0(L); P=0.10 1(H); 0(L); P=0.05 0(H); 0(L); P=0.01	x(H); 0(L); P=0.10 1(H); 0(L); P=0.05 0(H); 0(L); P=0.01	H	Coagulation factor II receptor is a 7-transmembrane receptor involved in the regulation of thrombotic response. Proteolytic cleavage leads to the activation of the receptor. F2R is a G-protein coupled receptor family member. Alternative splicing results in multiple transcript variants. [provided by RefSeq, Aug 2015] High affinity receptor for activated thrombin coupled to G proteins that stimulat…	note: assignment is to a possible F2R, as the rainbow trout gene is descrbed as: coagulation factor II (thrombin) receptor-like 1 tandem duplicate 2. Whether this gene functions as F2R requires further research; NOTE: expression of the rainbow trout genes appear inconsistent with overall activation of the NST system in L fish	MadDonald, A.J. & Ellacott, K.L.J. (2020). Phsy. Behav. 223:112982 doi:10.1016/j.physbeh.2020.112982
Glutamate metabolism & transport: Includes Glutamate:Glutamine Cycle
GAD1	Glutamate Decarboxylase 1	0(H); x(L); P=0.10 0(H); x(L); P=0.05 0(H); 1(L); P=0.01	x(H); x(L); P=0.10 x(H); x(L); P=0.05 1(H); 1(L); P=0.01	H/L	This gene encodes one of several forms of glutamic acid decarboxylase, identified as a major autoantigen in insulin-dependent diabetes. The enzyme encoded is responsible for catalyzing the production of gamma-aminobutyric acid from L-glutamic acid. A pathogenic role for this enzyme has been identified in the human pancreas since it has been identified as an autoantigen and an autoreactive T cell …	produces GABA
GAD2	Glutamate Decarboxylase 2	NS	NS		This gene encodes one of several forms of glutamic acid decarboxylase, identified as a major autoantigen in insulin-dependent diabetes. The enzyme encoded is responsible for catalyzing the production of gamma-aminobutyric acid from L-glutamic acid. A pathogenic role for this enzyme has been identified in the human pancreas since it has been identified as an autoantibody and an autoreactive T cell…	produces GABA
SLC17A7	Solute Carrier Family 17 Member 7 (alias:VGLUT1)	NS	NS		Multifunctional transporter that transports L-glutamate as well as multiple ions such as chloride, proton, potassium, sodium and phosphate (PubMed:10820226). At the synaptic vesicle membrane, mainly functions as an uniporter which transports preferentially L-glutamate but also phosphate from the cytoplasm into synaptic vesicles at presynaptic nerve terminals of excitatory neural cells (By similar…	involved in packaging glutamate into presynaptic vessicles
SLC17A6	Solute Carrier Family 17 Member 6 (alias:VGLUT2)	NS	NS		Multifunctional transporter that transports L-glutamate as well as multiple ions such as chloride, proton, potassium, sodium and phosphate (PubMed:33440152, 11698620). At the synaptic vesicle membrane, mainly functions as a uniporter which transports preferentially L-glutamate but also, phosphate from the cytoplasm into synaptic vesicles at presynaptic nerve terminals of excitatory neural cells (…	involved in packaging glutamate into presynaptic vessicles
SLC17A8	Solute Carrier Family 17 Member 8 (alias:VGLUT3)	NS	NS		Multifunctional transporter that transports L-glutamate as well as multiple ions such as chloride, sodium and phosphate (PubMed:33440152, 12151341). At the synaptic vesicle membrane, mainly functions as an uniporter that mediates the uptake of L-glutamate into synaptic vesicles at presynaptic nerve terminals of excitatory neural cells (PubMed:12151341). The L-glutamate uniporter activity is elect…	involved in packaging glutamate into presynaptic vessicles
GLS	Glutaminase	1(H); x(L); P=0.10 1(H); x(L); P=0.05 1(H); 1(L); P=0.01	1(H); x(L); P=0.10 x(H); x(L); P=0.05 2(H); 1(L); P=0.01	H/L	This gene encodes the K-type mitochondrial glutaminase. The encoded protein is an phosphate-activated amidohydrolase that catalyzes the hydrolysis of glutamine to glutamate and ammonia. This protein is primarily expressed in the brain and kidney plays an essential role in generating energy for metabolism, synthesizing the brain neurotransmitter glutamate and maintaining acid-base balance in the k…	converts glutamine into glutamate and ammonia; genes described as glutaminase in the OmykA1.1 database have homologies to GLS1/GLS2 H.sapiens orthologs (see Glutamate:Glutamine Cycle worksheet)
GOT1 (alias:AAT1)	Glutamic-Oxaloacetic Transaminase 1	2(H); 0(L); P=0.10 0(H); 0(L); P=0.05 0(H); 0(L); P=0.01	1(H); 0(L); P=0.10 x(H); 0(L); P=0.05 1(H); 0(L); P=0.01	H	Biosynthesis of L-glutamate from L-aspartate or L-cysteine (PubMed:21900944). Important regulator of levels of glutamate, the major excitatory neurotransmitter of the vertebrate central nervous system. Acts as a scavenger of glutamate in brain neuroprotection. The aspartate aminotransferase activity is involved in hepatic glucose synthesis during development and in adipocyte glyceroneogenesis. Us…	cytosolic form which interconverts glutamate/oxaloacetate--αketoglutarate/aspartate
GOT2 (alias:AAT2)	Glutamic-Oxaloacetic Transaminase 2	0(H); 1(L); P=0.10 0(H); x(L); P=0.05 0(H); 1(L); P=0.01	x(H); x(L); P=0.10 x(H); x(L); P=0.05 1(H); 1(L); P=0.01	H/L	Catalyzes the irreversible transamination of the L-tryptophan metabolite L-kynurenine to form kynurenic acid (KA). As a member of the malate-aspartate shuttle, it has a key role in the intracellular NAD(H) redox balance. Is important for metabolite exchange between mitochondria and cytosol, and for amino acid metabolism. Facilitates cellular uptake of long-chain free fatty acids. ( AATM_HUMAN,P00…	mitochondrial form which produces aspartate which is shuttled back to the cytoplasm to produce glutamate; production of KA linked to toxic effects; interconverts glutamate/oxaloacetate--αketoglutarate/aspartate
GPT1	Glutamic-Pyruvic Transaminase	NS	NS		alias: Alanine Aminotransferase 1; Catalyzes the reversible transamination between alanine and 2-oxoglutarate to form pyruvate and glutamate. ( ALAT2_HUMAN,Q8TD30 ) This gene encodes cytosolic alanine aminotransaminase 1 (ALT1); also known as glutamate-pyruvate transaminase 1. This enzyme catalyzes the reversible transamination between alanine and 2-oxoglutarate to generate pyruvate and glutamate…
GPT2	Glutamic-Pyruvic Transaminase 2	0(H); x(L); P=0.10 0(H); x(L); P=0.05 0(H); 2(L); P=0.01	0(H); x(L); P=0.10 0(H); x(L); P=0.05 0(H); 2(L); P=0.01	L	alias: Alanine Aminotransferase 2; Catalyzes the reversible transamination between alanine and 2-oxoglutarate to form pyruvate and glutamate. ( ALAT2_HUMAN,Q8TD30 ) This gene encodes a mitochondrial alanine transaminase, a pyridoxal enzyme that catalyzes the reversible transamination between alanine and 2-oxoglutarate to generate pyruvate and glutamate. Alanine transaminases play roles in glucone…
GLUD1	Glutamate Dehydrogenase 1	1(H); 1(L); P=0.10 0(H); 1(L); P=0.05 0(H); 0(L); P=0.01	0(H); x(L); P=0.10 0(H); x(L); P=0.05 0(H); 2(L); P=0.01	H/L	Mitochondrial glutamate dehydrogenase that catalyzes the conversion of L-glutamate into alpha-ketoglutarate. Plays a key role in glutamine anaplerosis by producing alpha-ketoglutarate, an important intermediate in the tricarboxylic acid cycle (PubMed:11032875, 16959573, 11254391, 16023112). Plays a role in insulin homeostasis (PubMed:9571255, 11297618). May be involved in learning and memory reac…	produces alpha-ketoglutarate
Activation of glutamate receptors are generally associated with increased neuronal activity. However, expression of certain non-neuronal glutamate receptors has also been detected in a large variety of additional tissues and cell types. According to Hogan-Cann & Anderson (2016), hepatocytes do not possess NMDA receptors, however platelets do possess expression for GRIN1, -2A, -2D, and -3A recepto…							Hogan-Cann, A.D. & Anderson, C.M. (2016). Trends Pharm. Sci. 37(9):750-767 doi:10.1016/j.tips.2016.05.012; Garcia-Gaytan, A.C. et. al. (2022). Front. Endocrinol. 13:1029210 doi:10.3389/fendo.2022. 1029210; human protein atlas: https://proteinatlas.org
Glutamate Receptors
GRIA1	Glutamate Ionotropic Receptor AMPA Type Subunit 1	0(H); 1(L); P=0.10 0(H); 2(L); P=0.05 0(H); 0(L); P=0.01	0(H); 1(L); P=0.10 0(H); x(L); P=0.05 0(H); 1(L); P=0.01	L	Ionotropic glutamate receptor. L-glutamate acts as an excitatory neurotransmitter at many synapses in the central nervous system. Binding of the excitatory neurotransmitter L-glutamate induces a conformation change, leading to the opening of the cation channel, and thereby converts the chemical signal to an electrical impulse. The receptor then desensitizes rapidly and enters a transient inactive…
GRIA2	Glutamate Ionotropic Receptor AMPA Type Subunit 2	NS	0(H); x(L); P=0.10 0(H); 1(L); P=0.05 0(H); 1(L); P=0.01	L	Glutamate receptors are the predominant excitatory neurotransmitter receptors in the mammalian brain and are activated in a variety of normal neurophysiologic processes. This gene product belongs to a family of glutamate receptors that are sensitive to alpha-amino-3-hydroxy-5-methyl-4-isoxazole propionate (AMPA), and function as ligand-activated cation channels. These channels are assembled from …
GRIA3	Glutamate Ionotropic Receptor AMPA Type Subunit 3	0(H); 1(L); P=0.10 0(H); 0(L); P=0.05 0(H); 0(L); P=0.01	0(H); 1(L); P=0.10 0(H); 0(L); P=0.05 0(H); 0(L); P=0.01	L	Receptor for glutamate that functions as ligand-gated ion channel in the central nervous system and plays an important role in excitatory synaptic transmission. L-glutamate acts as an excitatory neurotransmitter at many synapses in the central nervous system. Binding of the excitatory neurotransmitter L-glutamate induces a conformation change, leading to the opening of the cation channel, and the…
GRIA4	Glutamate Ionotropic Receptor AMPA Type Subunit 4	NS	0(H); x(L); P=0.10 0(H); x(L); P=0.05 0(H); 1(L); P=0.01	L	Receptor for glutamate that functions as ligand-gated ion channel in the central nervous system and plays an important role in excitatory synaptic transmission. L-glutamate acts as an excitatory neurotransmitter at many synapses in the central nervous system. Binding of the excitatory neurotransmitter L-glutamate induces a conformation change, leading to the opening of the cation channel, and the…
GRIP1	Glutamate Receptor Interacting Protein 1	NS	NS		This gene encodes a member of the glutamate receptor interacting protein family. The encoded scaffold protein binds to and mediates the trafficking and membrane organization of a number of transmembrane proteins. Alternatively spliced transcript variants encoding different isoforms have been described. [provided by RefSeq, May 2010] May play a role as a localized scaffold for the assembly of a mu…
NSG1	Neuronal Vesicle Trafficking Associated 1	0(H); 1(L); P=0.10 0(H); 0(L); P=0.05 0(H); 0(L); P=0.01	NS	L	Predicted to enable clathrin light chain binding activity. Involved in apoptotic process. Located in endoplasmic reticulum. [provided by Alliance of Genome Resources, Apr 2022] Plays a role in the recycling mechanism in neurons of multiple receptors, including AMPAR, APP and L1CAM and acts at the level of early endosomes to promote sorting of receptors toward a recycling pathway. Regulates sortin…
GRINA (alias:TMBIM3)	Glutamate Ionotropic Receptor NMDA Type Subunit Associated Protein 1	x(H); 0(L); P=0.10 x(H); 0(L); P=0.05 1(H); 0(L); P=0.01	1(H); x(L); P=0.10 x(H); x(L); P=0.05 1(H); 1(L); P=0.01	H/L	alias: protein lifeguard 1; Predicted to enable transmembrane transporter binding activity. Predicted to act upstream of or within endoplasmic reticulum calcium ion homeostasis and negative regulation of endoplasmic reticulum stress-induced intrinsic apoptotic signaling pathway. Predicted to be located in Golgi apparatus and endoplasmic reticulum. Predicted to be integral component of membrane. […	possesses an anti-apoptotic TMBIM motif which helps preserve ER function during stress; depletion of gene expression during stress leads to cell death; helps to activate the 'adaptive arm' and repress the 'terminal arm' of the UPR	Chen, K. et. al. (2019). J. Biol. Chem. 294(30):11445-11457 doi:10.1074/jbc.ra119.007813; Habib, P. et. al. (2019). Int. J. Mol. Sci. 20:5421 doi:10.3390/ijms20215421
GRIN1	Glutamate Ionotropic Receptor NMDA Type Subunit 1	0(H); 1(L); P=0.10 0(H); x(L); P=0.05 0(H); 1(L); P=0.01	0(H); x(L); P=0.10 0(H); x(L); P=0.05 0(H); 1(L); P=0.01	L	The protein encoded by this gene is a critical subunit of N-methyl-D-aspartate receptors, members of the glutamate receptor channel superfamily which are heteromeric protein complexes with multiple subunits arranged to form a ligand-gated ion channel. These subunits play a key role in the plasticity of synapses, which is believed to underlie memory and learning. Cell-specific factors are thought …	involved in Ca++-channel mediated neurotransmission
GRIN2A	Glutamate Ionotropic Receptor NMDA Type Subunit 2A	NS	NS		This gene encodes a member of the glutamate-gated ion channel protein family. The encoded protein is an N-methyl-D-aspartate (NMDA) receptor subunit. NMDA receptors are both ligand-gated and voltage-dependent, and are involved in long-term potentiation, an activity-dependent increase in the efficiency of synaptic transmission thought to underlie certain kinds of memory and learning. These recepto…
Soria et al. (2014) studied mice subjected to ischemic hypoxia induced stress and report that under mild stress the xCT antiporter system (see below) is activated to produce GSH thereby minimizing antioxidant stress. Under more extreme stress the extracellular glutamate released mediates excessive glutamate excitotoxic death via activation of the GRIN2B receptor. Glutamate flux through other tran…							Soria, F.N. et. al. (2014). J. Clin. Invest. 124(8):3645-3655 doi:10.1172/JCl71886; Reissner, K.J. (2014). J. Clin. Invest. 124(8):3279-3281 doi:10.1172/JCl76627
GRIN2B	Glutamate Ionotropic Receptor NMDA Type Subunit 2B	0(H); x(L); P=0.10 0(H); 1(L); P=0.05 0(H); 0(L); P=0.01	0(H); x(L); P=0.10 0(H); x(L); P=0.05 0(H); 1(L); P=0.01	L	This gene encodes a member of the N-methyl-D-aspartate (NMDA) receptor family within the ionotropic glutamate receptor superfamily. The encoded protein is a subunit of the NMDA receptor ion channel which acts as an agonist binding site for glutamate. The NMDA receptors mediate a slow calcium-permeable component of excitatory synaptic transmission in the central nervous system. The NMDA receptors …	receptor associated with excitotoxicity	Armada-Moreira, A. et. al. (2020). Front. Cell. Neurosci. 14:90 doi:10.3389/fncel.2020.00090
GRIN2C	Glutamate Ionotropic Receptor NMDA Type Subunit 2C	0(H); x(L); P=0.10 0(H); 1(L); P=0.05 0(H); 0(L); P=0.01	0(H); x(L); P=0.10 1(H); x(L); P=0.05 0(H); 1(L); P=0.01	H/L	This gene encodes a subunit of the N-methyl-D-aspartate (NMDA) receptor, which is a subtype of ionotropic glutamate receptor. NMDA receptors are found in the central nervous system, are permeable to cations and have an important role in physiological processes such as learning, memory, and synaptic development. The receptor is a tetramer of different subunits (typically heterodimer of subunit 1 w…
GRIN2D	Glutamate Ionotropic Receptor NMDA Type Subunit 2D	0(H); x(L); P=0.10 0(H); x(L); P=0.05 0(H); 1(L); P=0.01	0(H); x(L); P=0.10 0(H); x(L); P=0.05 0(H); 1(L); P=0.01	L	N-methyl-D-aspartate (NMDA) receptors are a class of ionotropic glutamate receptors. NMDA channel has been shown to be involved in long-term potentiation, an activity-dependent increase in the efficiency of synaptic transmission thought to underlie certain kinds of memory and learning. NMDA receptor channels are heteromers composed of the key receptor subunit NMDAR1 (GRIN1) and 1 or more of the 4…
GRIK1	Glutamate Ionotropic Receptor Kainate Type Subunit 1	NS	0(H); x(L); P=0.10 0(H); x(L); P=0.05 0(H); 2(L); P=0.01	L	Ionotropic glutamate receptor. L-glutamate acts as an excitatory neurotransmitter at many synapses in the central nervous system. Binding of the excitatory neurotransmitter L-glutamate induces a conformation change, leading to the opening of the cation channel, and thereby converts the chemical signal to an electrical impulse. The receptor then desensitizes rapidly and enters a transient inactive…
GRIK2	Glutamate Ionotropic Receptor Kainate Type Subunit 2	NS	0(H); x(L); P=0.10 0(H); 1(L); P=0.05 0(H); 0(L); P=0.01	L	Ionotropic glutamate receptor. L-glutamate acts as an excitatory neurotransmitter at many synapses in the central nervous system. Binding of the excitatory neurotransmitter L-glutamate induces a conformation change, leading to the opening of the cation channel, and thereby converts the chemical signal to an electrical impulse. The receptor then desensitizes rapidly and enters a transient inactive…
GRIK3	Glutamate Ionotropic Receptor Kainate Type Subunit 3	NS	NS		Receptor for glutamate that functions as ligand-gated ion channel in the central nervous system and plays an important role in excitatory synaptic transmission. L-glutamate acts as an excitatory neurotransmitter at many synapses in the central nervous system. The postsynaptic actions of Glu are mediated by a variety of receptors that are named according to their selective agonists. This receptor …
GRIK4	Glutamate Ionotropic Receptor Kainate Type Subunit 4	0(H); x(L); P=0.10 0(H); x(L); P=0.05 0(H); 1(L); P=0.01	0(H); x(L); P=0.10 0(H); x(L); P=0.05 0(H); 1(L); P=0.01	L	Receptor for glutamate. L-glutamate acts as an excitatory neurotransmitter at many synapses in the central nervous system. The postsynaptic actions of Glu are mediated by a variety of receptors that are named according to their selective agonists. ( GRIK4_HUMAN,Q16099 )
GRIK5	Glutamate Ionotropic Receptor Kainate Type Subunit 5	NS	0(H); 1(L); P=0.10 0(H); 0(L); P=0.05 0(H); 0(L); P=0.01	L	Receptor for glutamate. L-glutamate acts as an excitatory neurotransmitter at many synapses in the central nervous system. The postsynaptic actions of Glu are mediated by a variety of receptors that are named according to their selective agonists. This receptor binds kainate > quisqualate > domoate > L-glutamate >> AMPA >> NMDA = 1S,3R-ACPD. ( GRIK5_HUMAN,Q16478 )
GRM4	Glutamate Metabotropic Receptor 4	0(H); x(L); P=0.10 0(H); 1(L); P=0.05 0(H); 0(L); P=0.01	0(H); x(L); P=0.10 0(H); x(L); P=0.05 0(H); 1(L); P=0.01	L	L-glutamate is the major excitatory neurotransmitter in the central nervous system and activates both ionotropic and metabotropic glutamate receptors. Glutamatergic neurotransmission is involved in most aspects of normal brain function and can be perturbed in many neuropathologic conditions. The metabotropic glutamate receptors are a family of G protein-coupled receptors, that have been divided i…
GRM8	Glutamate Metabotropic Receptor 8	NS	0(H); x(L); P=0.10 0(H); 1(L); P=0.05 0(H); 0(L); P=0.01	L	L-glutamate is the major excitatory neurotransmitter in the central nervous system and activates both ionotropic and metabotropic glutamate receptors. Glutamatergic neurotransmission is involved in most aspects of normal brain function and can be perturbed in many neuropathologic conditions. The metabotropic glutamate receptors are a family of G protein-coupled receptors, that have been divided i…
GRMs 1, 2, 3, 5, 6, 7	Glutamate Metabotropic Receptors 1, 2, 3, 5, 6, 7	NS	NS
Glutamate transporters
SLC1A3 (alias:EAAT1)	Solute Carrier Family 1 Member 3	NS	x(H); 0(L); P=0.10 x(H); 0(L); P=0.05 1(H); 0(L); P=0.01	H	alias: GLAST; Sodium-dependent, high-affinity amino acid transporter that mediates the uptake of L-glutamate and also L-aspartate and D-aspartate (PubMed:7521911, 8123008, 20477940, 26690923, 28032905, 28424515). Functions as a symporter that transports one amino acid molecule together with two or three Na(+) ions and one proton, in parallel with the counter-transport of one K(+) ion (PubMed:2047…	main astrocyte-associated transporter that along with EAAT2 facilitates the uptake of glutamate from synaptic clefts thereby minimizing excitotoxcity; disruption leads to Ca2+ imbalance and an increase in calpain activation that may cause nuclear pore disruption leading to increased 'leakiness'; regulates 80%-90% of cellular glutamate uptake	Sugiyama, K. et. al. (2017). J. Neurosci. 37:8830-8844 doi:10;1523/jneurosci.0730-17.2017
SLC1A2 (alias:EAAT2)	Solute Carrier Family 1 Member 2	NS	NS		alias:GLT1; Sodium-dependent, high-affinity amino acid transporter that mediates the uptake of L-glutamate and also L-aspartate and D-aspartate (PubMed:7521911, 14506254, 15265858, 26690923). Functions as a symporter that transports one amino acid molecule together with two or three Na(+) ions and one proton, in parallel with the counter-transport of one K(+) ion (PubMed:14506254). Mediates Cl(-)…	main astrocyte-associated transporter that along with EAAT1 facilitates the uptake of glutamate from synaptic clefts thereby minimizing excitotoxcity; disruption leads to Ca2+ imbalance and an increase in calpain activation that may cause nuclear pore disruption leading to increased 'leakiness'; regulates 80%-90% of cellular glutamate uptake	Sugiyama, K. et. al. (2017). J. Neurosci. 37:8830-8844 doi:10;1523/jneurosci.0730-17.2017
SLC1A1 (alias:EAAT3)	Solute Carrier Family 1 Member 1	0(H); 1(L); P=0.10 0(H); 0(L); P=0.05 0(H); 0(L); P=0.01	NS	L	Sodium-dependent, high-affinity amino acid transporter that mediates the uptake of L-glutamate and also L-aspartate and D-aspartate (PubMed:7914198, 7521911, 8857541, 26690923, 21123949, 33658209). Can also transport L-cysteine (PubMed:21123949). Functions as a symporter that transports one amino acid molecule together with two or three Na(+) ions and one proton, in parallel with the counter-tran…	auxillary glutamate synaptic cleft glutamate transporter
SLC1A7 (alias:EAAT5)	Solute Carrier Family 1 Member 7	0(H); 2(L); P=0.10 0(H); 0(L); P=0.05 0(H); 0(L); P=0.01	0(H); 1(L); P=0.10 0(H); 0(L); P=0.05 0(H); 0(L); P=0.01	L	Sodium-dependent, high-affinity amino acid transporter that mediates the uptake of L-glutamate and also L-aspartate and D-aspartate. Functions as a symporter that transports one amino acid molecule together with two or three Na(+) ions and one proton, in parallel with the counter-transport of one K(+) ion (PubMed:9108121). Acts primarily as an inhibitory glutamate-gated chloride channel being a m…	involved with vision; may play an inhibitory role in transmission
SLC1A4 (alias:ASCT1)	Solute Carrier Family 1 Member 4	x(H); 0(L); P=0.10 x(H); 0(L); P=0.05 2(H); 0(L); P=0.01	1(H); 0(L); P=0.10 1(H); 0(L); P=0.05 0(H); 0(L); P=0.01	H	alias: Neutral Amino Acid Transporter A; The protein encoded by this gene is a sodium-dependent neutral amino acid transporter for alanine, serine, cysteine, and threonine. Defects in this gene have been associated with developmental delay, microcephaly, and intellectual disability. [provided by RefSeq, Jan 2017]	regarded as a primary serine transporter; may mediate extra-intracellular exchange of glutamine dependent upon Cys/Thr aa composition at regulatory sites (Friedman et al. 2020); physiological functions are not fully understood; important transporter of cysteine into cells as a precursor for gluathione production	Friedman, N. et. al. (2020). Neurochem. Res. 45:1268-1286 doi:10.1007/s11064-019-02934-x; Zerangue, N. & Kavanaugh, M.P. (1996). J. Biol. Chem. 271:27991-27994; Kaplan, E. et. al. (2018). Proc. Natl. Acad. Sci. USA 115(38):9628-9633 doi:10.1073/pnas.1722677115; Kaplan, E. et. al. (2018). Proc. Natl. Acad. Sci. USA 115(38):9628-9633 doi:10.1073/pnas.1722677115
SLC1A5 (alias:ASCT2)	Solute Carrier Family 1 Member 5	NS	NS		alias: Neutral Amino Acid Transporter B; Sodium-coupled antiporter of neutral amino acids. In a tri-substrate transport cycle, exchanges neutral amino acids between the extracellular and intracellular compartments, coupled to the inward cotransport of at least one sodium ion (PubMed:23756778, 26492990, 17094966, 34741534, 29872227, 8702519). The preferred substrate is the essential amino acid L-g…	has functions similar to ASCT1 but also serves as a primary glutamine exchange channel	Friedman, N. et. al. (2020). Neurochem. Res. 45:1268-1286 doi:10.1007/s11064-019-02934-x
SLC7A11 (alias: xCT subunit)	Solute Carrier Family 7 Member 11	0(H); x(L); P=0.10 0(H); 1(L); P=0.05 0(H); 1(L); P=0.01	0(H); x(L); P=0.10 0(H); x(L); P=0.05 0(H); 2(L); P=0.01	L	This gene encodes a member of a heteromeric, sodium-independent, anionic amino acid transport system that is highly specific for cysteine and glutamate. In this system, designated Xc(-), the anionic form of cysteine is transported in exchange for glutamate. This protein has been identified as the predominant mediator of Kaposi sarcoma-associated herpesvirus fusion and entry permissiveness into ce…	regulator of GSH production and GPX4 activation, thereby decreasing cell death via ferroptosis; linked to glutamate excitotoxicity neuronal cell death; decreases dendritic wound healing; increases dendritic inflammation; enhances mitochondrial OXPHOS via glutamine	Robert, S.M. et. al. (2015). Sci. Transl. Med. 7(289): 289ra86 doi: 10.1126/scitranslmed.aaa8103; Maschalidi, S. et. al. (2022). Nature 606:776-784 doi:10.1038/s41586-022-04754-6; Shin, C-S (2016). Nat. Comms. 8:15074 doi:10.1038/ncomms15074; Fan, G. et. al. (2023). Front. Mol. Neurosci. 1113081 doi:10.3389/fnmol.2023.1113081
SLC3A2 (alias:4F2 Heavy Chain Antigen)	Solute Carrier Family 3 Member 2	1(H); 0(L); P=0.10 0(H); 0(L); P=0.05 0(H); 0(L); P=0.01	x(H); 0(L); P=0.10 x(H); 0(L); P=0.05 1(H); 0(L); P=0.01	H	Component of several heterodimeric complexes involved in amino acid transport (PubMed:11557028, 9829974, 9751058, 10391915, 10574970, 11311135, 30341327). The precise substrate specificity depends on the other subunit in the heterodimer (PubMed:9829974, 9751058, 10391915, 10574970, 30867591, 10903140). The complexes function as amino acid exchangers (PubMed:11557028, 10903140, 12117417, 12225859,…	can form a heterodimer with SLC7A11 and has similar functions to SLC7A11; function as glutamate antiporter is likely superceded by its ER stress response activation; activator of the unfolded protein response (UPR); activator of ATF4, ATF6 and XBP1; inhibition promotes apoptosis	Liu C. et. al. (2018). PLoS ONE 13:e0208993 doi:10.1371/journal.pone.0208993
SLC17A6 (alias:VGLUT2)	Solute Carrier Family 17 Member 6	0(H); 1(L); P=0.10 0(H); 0(L); P=0.05 0(H); 0(L); P=0.01	0(H); 1(L); P=0.10 0(H); 0(L); P=0.05 0(H); 0(L); P=0.01	L	Multifunctional transporter that transports L-glutamate as well as multiple ions such as chloride, proton, potassium, sodium and phosphate (PubMed:33440152, 11698620). At the synaptic vesicle membrane, mainly functions as a uniporter which transports preferentially L-glutamate but also, phosphate from the cytoplasm into synaptic vesicles at presynaptic nerve terminals of excitatory neural cells (…	may also transport dopamine; facilitates uptake of glutamate into synaptic vesicles; indicated increased intracellular transport of glutamate in L fish	Zhao, C. et. al. (2023). Front. Mol. Neurosci. 16:1118078 doi:10.3389/fnmol.2023.1118078
SLC17A7 (alias:VGLUT1)	Solute Carrier Family 17 Member 7	NS	NS		Multifunctional transporter that transports L-glutamate as well as multiple ions such as chloride, proton, potassium, sodium and phosphate (PubMed:10820226). At the synaptic vesicle membrane, mainly functions as an uniporter which transports preferentially L-glutamate but also phosphate from the cytoplasm into synaptic vesicles at presynaptic nerve terminals of excitatory neural cells (By similar…	facilitates uptake of glutamate into synaptic vesicles	Zhao, C. et. al. (2023). Front. Mol. Neurosci. 16:1118078 doi:10.3389/fnmol.2023.1118078
SLC17A8 (alias:VGLUT3)	Solute Carrier Family 17 Member 8	NS	NS		Multifunctional transporter that transports L-glutamate as well as multiple ions such as chloride, sodium and phosphate (PubMed:33440152, 12151341). At the synaptic vesicle membrane, mainly functions as an uniporter that mediates the uptake of L-glutamate into synaptic vesicles at presynaptic nerve terminals of excitatory neural cells (PubMed:12151341). The L-glutamate uniporter activity is elect…	facilitates uptake of glutamate into synaptic vesicles	Zhao, C. et. al. (2023). Front. Mol. Neurosci. 16:1118078 doi:10.3389/fnmol.2023.1118078
SLC17A6 (alias:VGLUT8)	Solute Carrier Family 17 Member 8	NS	NS		Multifunctional transporter that transports L-glutamate as well as multiple ions such as chloride, sodium and phosphate (PubMed:33440152, 12151341). At the synaptic vesicle membrane, mainly functions as an uniporter that mediates the uptake of L-glutamate into synaptic vesicles at presynaptic nerve terminals of excitatory neural cells (PubMed:12151341). The L-glutamate uniporter activity is elect…	facilitates uptake of glutamate into synaptic vesicles
Glutamate extracellular release
CACNA1C (alias:CaV1.2)	Calcium Voltage-Gated Channel Subunit Alpha1 C	0(H); x(L); P=0.10 0(H); 1(L); P=0.05 0(H); 0(L); P=0.01	x(H); 0(L); P=0.10 x(H); 0(L); P=0.05 1(H); 0(L); P=0.01	H/L	This gene encodes an alpha-1 subunit of a voltage-dependent calcium channel. Calcium channels mediate the influx of calcium ions into the cell upon membrane polarization. The alpha-1 subunit consists of 24 transmembrane segments and forms the pore through which ions pass into the cell. The calcium channel consists of a complex of alpha-1, alpha-2/delta, beta, and gamma subunits in a 1:1:1:1 ratio…	involved in heart function; needed for glutamate release	Lee, B.J. et. al (2023). Proc. Natl. Acad. Sci. 120:e2220649120 doi:10.1073/pnas.220649120
CACNA1A (alias:CaV2.1)	Calcium Voltage-Gated Channel Subunit Alpha1 A	NS	1(H); x(L); P=0.10 0(H); 1(L); P=0.05 0(H); 0(L); P=0.01	H/L	Voltage-dependent calcium channels mediate the entry of calcium ions into excitable cells, and are also involved in a variety of calcium-dependent processes, including muscle contraction, hormone or neurotransmitter release, and gene expression. Calcium channels are multisubunit complexes composed of alpha-1, beta, alpha-2/delta, and gamma subunits. The channel activity is directed by the pore-fo…	needed for glutamate release	Lee, B.J. et. al (2023). Proc. Natl. Acad. Sci. 120:e2220649120 doi:10.1073/pnas.220649120
CACNA1B (alias:CaV2.2)	Calcium Voltage-Gated Channel Subunit Alpha1 B	0(H); x(L); P=0.10 0(H); 1(L); P=0.05 0(H); 0(L); P=0.01	0(H); x(L); P=0.10 0(H); x(L); P=0.05 0(H); 1(L); P=0.01	L	The protein encoded by this gene is the pore-forming subunit of an N-type voltage-dependent calcium channel, which controls neurotransmitter release from neurons. The encoded protein forms a complex with alpha-2, beta, and delta subunits to form the high-voltage activated channel. This channel is sensitive to omega-conotoxin-GVIA and omega-agatoxin-IIIA but insensitive to dihydropyridines. Two tr…	needed for glutamate release	Lee, B.J. et. al (2023). Proc. Natl. Acad. Sci. 120:e2220649120 doi:10.1073/pnas.220649120
CACNA1E (alias:CaV2.3)	Calcium Voltage-Gated Channel Subunit Alpha1 E	0(H); x(L); P=0.10 0(H); 1(L); P=0.05 0(H); 0(L); P=0.01	0(H); x(L); P=0.10 0(H); x(L); P=0.05 0(H); 2(L); P=0.01	L	Voltage-dependent calcium channels are multisubunit complexes consisting of alpha-1, alpha-2, beta, and delta subunits in a 1:1:1:1 ratio. These channels mediate the entry of calcium ions into excitable cells, and are also involved in a variety of calcium-dependent processes, including muscle contraction, hormone or neurotransmitter release, gene expression, cell motility, cell division and cell …	needed for glutamate release	Lee, B.J. et. al (2023). Proc. Natl. Acad. Sci. 120:e2220649120 doi:10.1073/pnas.220649120
PLCB1	Phospholipase C Beta 1	x(H); x(L); P=0.10 1(H); 1(L); P=0.05 0(H); 0(L); P=0.01	x(H); 1(L); P=0.10 x(H); x(L); P=0.05 1(H); 1(L); P=0.01	H/L	alias:1-phosphopatidylinosityal 4.5-bisphosphate phosphodiesterase beta-1; The protein encoded by this gene catalyzes the formation of inositol 1,4,5-trisphosphate and diacylglycerol from phosphatidylinositol 4,5-bisphosphate. This reaction uses calcium as a cofactor and plays an important role in the intracellular transduction of many extracellular signals. This gene is activated by two G-protei…	interacts with calcium channels to facilitate glutamate release; when coupled with TRPV1 significantly elevates glutamate transmission in the nucleus solitary tract (NTS)	Lee, B.J. et. al (2023). Proc. Natl. Acad. Sci. 120:e2220649120 doi:10.1073/pnas.220649120; Huda, R. et. al. (2018). J. Physiol. 596:497-513 doi:10.1112/jp275127
PLCB2	Phospholipase C Beta 2	NS	0(H); 1(L); P=0.10 0(H); 0(L); P=0.05 0(H); 0(L); P=0.01	L	alias:1-phosphopatidylinosityal 4.5-bisphosphate phosphodiesterase beta-1; The protein encoded by this gene is a phosphodiesterase that catalyzes the hydrolysis of phosphatidylinositol 4,5-bisphosphate to the second messengers inositol 1,4,5-trisphosphate (IP3) and diacylglycerol. The encoded protein is activated by G proteins and has been shown to be involved in the type 2 taste receptor signal …	interacts with calcium channels to facilitate glutamate release; when coupled with TRPV1 significantly elevates glutamate transmission in the nucleus solitary tract (NTS)	Lee, B.J. et. al (2023). Proc. Natl. Acad. Sci. 120:e2220649120 doi:10.1073/pnas.220649120; Huda, R. et. al. (2018). J. Physiol. 596:497-513 doi:10.1112/jp275127
PLCB4	Phospholipase C Beta 4	0(H); x(L); P=0.10 0(H); 1(L); P=0.05 0(H); 0(L); P=0.01	0(H); x(L); P=0.10 0(H); x(L); P=0.05 0(H); 1(L); P=0.01	L	alias:1-phosphopatidylinosityal 4.5-bisphosphate phosphodiesterase beta-1; The protein encoded by this gene catalyzes the formation of inositol 1,4,5-trisphosphate and diacylglycerol from phosphatidylinositol 4,5-bisphosphate. This reaction uses calcium as a cofactor and plays an important role in the intracellular transduction of many extracellular signals in the retina. Multiple transcript vari…	interacts with calcium channels to facilitate glutamate release; when coupled with TRPV1 significantly elevates glutamate transmission in the nucleus solitary tract (NTS)	Lee, B.J. et. al (2023). Proc. Natl. Acad. Sci. 120:e2220649120 doi:10.1073/pnas.220649120; Huda, R. et. al. (2018). J. Physiol. 596:497-513 doi:10.1112/jp275127
PLCD1	Phospholipase C Delta 1	0(H); x(L); P=0.10 0(H); 1(L); P=0.05 0(H); 0(L); P=0.01	0(H); x(L); P=0.10 0(H); x(L); P=0.05 0(H); 1(L); P=0.01	L	alias:1-phosphopatidylinosityal 4.5-bisphosphate phosphodiesterase delta-1; This gene encodes a member of the phospholipase C family. Phospholipase C isozymes play critical roles in intracellular signal transduction by catalyzing the hydrolysis of phosphatidylinositol 4,5-bisphosphate (PIP2) into the second messengers diacylglycerol (DAG) and inositol triphosphate (IP3). The encoded protein funct…	interacts with calcium channels to facilitate glutamate release; when coupled with TRPV1 significantly elevates glutamate transmission in the nucleus solitary tract (NTS)	Lee, B.J. et. al (2023). Proc. Natl. Acad. Sci. 120:e2220649120 doi:10.1073/pnas.220649120; Huda, R. et. al. (2018). J. Physiol. 596:497-513 doi:10.1112/jp275127
PLCD3	Phospholipase C Delta 3	0(H); x(L); P=0.10 0(H); x(L); P=0.05 0(H); 3(L); P=0.01	0(H); x(L); P=0.10 0(H); x(L); P=0.05 0(H); 3(L); P=0.01	L	alias:1-phosphopatidylinosityal 4.5-bisphosphate phosphodiesterase delta-3a; This gene encodes a member of the phospholipase C family, which catalyze the hydrolysis of phosphatidylinositol 4,5-bisphosphate to generate the second messengers diacylglycerol and inositol 1,4,5-trisphosphate (IP3). Diacylglycerol and IP3 mediate a variety of cellular responses to extracellular stimuli by inducing prot…	interacts with calcium channels to facilitate glutamate release; when coupled with TRPV1 significantly elevates glutamate transmission in the nucleus solitary tract (NTS)	Lee, B.J. et. al (2023). Proc. Natl. Acad. Sci. 120:e2220649120 doi:10.1073/pnas.220649120; Huda, R. et. al. (2018). J. Physiol. 596:497-513 doi:10.1112/jp275127
PLCD4	Phospholipase C Delta 4	NS	0(H); x(L); P=0.10 0(H); 1(L); P=0.05 0(H); 0(L); P=0.01	L	alias:1-phosphopatidylinosityal 4.5-bisphosphate phosphodiesterase delta-4; Hydrolyzes the phosphatidylinositol 4,5-bisphosphate (PIP2) to generate 2 second messenger molecules diacylglycerol (DAG) and inositol 1,4,5-trisphosphate (IP3). DAG mediates the activation of protein kinase C (PKC), while IP3 releases Ca(2+) from intracellular stores. Required for acrosome reaction in sperm during fertil…	interacts with calcium channels to facilitate glutamate release; when coupled with TRPV1 significantly elevates glutamate transmission in the nucleus solitary tract (NTS)	Lee, B.J. et. al (2023). Proc. Natl. Acad. Sci. 120:e2220649120 doi:10.1073/pnas.220649120; Huda, R. et. al. (2018). J. Physiol. 596:497-513 doi:10.1112/jp275127
PLCE1	Phospholipase C Epsilon 1	0(H); x(L); P=0.10 0(H); x(L); P=0.05 0(H); 1(L); P=0.01	0(H); 1(L); P=0.10 0(H); x(L); P=0.05 0(H); 3(L); P=0.01	L	alias:1-phosphopatidylinosityal 4.5-bisphosphate phosphodiesterase epsilon-1; This gene encodes a phospholipase enzyme that catalyzes the hydrolysis of phosphatidylinositol-4,5-bisphosphate to generate two second messengers: inositol 1,4,5-triphosphate (IP3) and diacylglycerol (DAG). These second messengers subsequently regulate various processes affecting cell growth, differentiation, and gene e…	interacts with calcium channels to facilitate glutamate release; when coupled with TRPV1 significantly elevates glutamate transmission in the nucleus solitary tract (NTS)	Lee, B.J. et. al (2023). Proc. Natl. Acad. Sci. 120:e2220649120 doi:10.1073/pnas.220649120; Huda, R. et. al. (2018). J. Physiol. 596:497-513 doi:10.1112/jp275127
PLCH1	Phospholipase C Eta 1	0(H); x(L); P=0.10 0(H); 1(L); P=0.05 0(H); 0(L); P=0.01	0(H); x(L); P=0.10 0(H); x(L); P=0.05 0(H); 1(L); P=0.01	L	alias:1-phosphopatidylinosityal 4.5-bisphosphate phosphodiesterase eta-1; PLCH1 is a member of the PLC-eta family of the phosphoinositide-specific phospholipase C (PLC) superfamily of enzymes that cleave phosphatidylinositol 4,5-bisphosphate (PtdIns(4,5)P2) to generate second messengers inositol 1,4,5-trisphosphate (IP3) and diacylglycerol (DAG) (Hwang et al., 2005 [PubMed 15702972]).[supplied by…	interacts with calcium channels to facilitate glutamate release; when coupled with TRPV1 significantly elevates glutamate transmission in the nucleus solitary tract (NTS)	Lee, B.J. et. al (2023). Proc. Natl. Acad. Sci. 120:e2220649120 doi:10.1073/pnas.220649120; Huda, R. et. al. (2018). J. Physiol. 596:497-513 doi:10.1112/jp275127
PLCG1	Phospholipase C Gamma 1	NS	0(H); x(L); P=0.10 0(H); x(L); P=0.05 0(H); 2(L); P=0.01	L	alias:1-phosphopatidylinosityal 4.5-bisphosphate phosphodiesterase gamma-1; The protein encoded by this gene catalyzes the formation of inositol 1,4,5-trisphosphate and diacylglycerol from phosphatidylinositol 4,5-bisphosphate. This reaction uses calcium as a cofactor and plays an important role in the intracellular transduction of receptor-mediated tyrosine kinase activators. For example, when a…	interacts with calcium channels to facilitate glutamate release; when coupled with TRPV1 significantly elevates glutamate transmission in the nucleus solitary tract (NTS)	Lee, B.J. et. al (2023). Proc. Natl. Acad. Sci. 120:e2220649120 doi:10.1073/pnas.220649120; Huda, R. et. al. (2018). J. Physiol. 596:497-513 doi:10.1112/jp275127
PLCG2	Phospholipase C Gamma 2	x(H); 0(L); P=0.10 1(H); 0(L); P=0.05 0(H); 0(L); P=0.01	x(H); 0(L); P=0.10 x(H); 0(L); P=0.05 1(H); 0(L); P=0.01	H	alias:1-phosphopatidylinosityal 4.5-bisphosphate phosphodiesterase gamma-1; The protein encoded by this gene is a transmembrane signaling enzyme that catalyzes the conversion of 1-phosphatidyl-1D-myo-inositol 4,5-bisphosphate to 1D-myo-inositol 1,4,5-trisphosphate (IP3) and diacylglycerol (DAG) using calcium as a cofactor. IP3 and DAG are second messenger molecules important for transmitting sign…	interacts with calcium channels to facilitate glutamate release; when coupled with TRPV1 significantly elevates glutamate transmission in the nucleus solitary tract (NTS)	Lee, B.J. et. al (2023). Proc. Natl. Acad. Sci. 120:e2220649120 doi:10.1073/pnas.220649120; Huda, R. et. al. (2018). J. Physiol. 596:497-513 doi:10.1112/jp275127
Extracellular Glutamate Release Channels
GJA1 (alias:CX43)	Gap Junction Protein Alpha 1	0(H); 1(L); P=0.10 0(H); 0(L); P=0.05 0(H); 0(L); P=0.01	0(H); x(L); P=0.10 0(H); 1(L); P=0.05 0(H); 1(L); P=0.01	L	alias: Connexin 43; Gap junction protein that acts as a regulator of bladder capacity. A gap junction consists of a cluster of closely packed pairs of transmembrane channels, the connexons, through which materials of low MW diffuse from one cell to a neighboring cell. May play a critical role in the physiology of hearing by participating in the recycling of potassium to the cochlear endolymph. Ne…	connexin hemichannel that is involved in the release of extracellular glutamate mediated by stress and dysregulation of normal glutamate signaling; associated with astrocytes; may be involved with neuronal death	Satarker, S. et. al. (2022). Cells 11:1139 doi:10.3390/cells11071139
GJB6 (alias:CX30)	Gap Junction Protein Beta 6	NS	NS		Gap junctions allow the transport of ions and metabolites between the cytoplasm of adjacent cells. They are formed by two hemichannels, made up of six connexin proteins assembled in groups. Each connexin protein has four transmembrane segments, two extracellular loops, a cytoplasmic loop formed between the two inner transmembrane segments, and the N- and C-terminus both being in the cytoplasm. Th…	connexin hemichannel that is involved in the release of extracellular glutamate mediated by stress and dysregulation of normal glutamate signaling; associated with astrocytes; may be involved with neuronal death	Satarker, S. et. al. (2022). Cells 11:1139 doi:10.3390/cells11071139
PANX1	Pannexin 1	x(H); 0(L); P=0.10 x(H); 0(L); P=0.05 1(H); 0(L); P=0.01	x(H); 0(L); P=0.10 x(H); 0(L); P=0.05 1(H); 0(L); P=0.01	H	The protein encoded by this gene belongs to the innexin family. Innexin family members are the structural components of gap junctions. This protein and pannexin 2 are abundantly expressed in central nerve system (CNS) and are coexpressed in various neuronal populations. Studies in Xenopus oocytes suggest that this protein alone and in combination with pannexin 2 may form cell type-specific gap ju…	connexin hemichannel that is involved in the release of extracellular glutamate mediated by stress and dysregulation of normal glutamate signaling; associated with astrocytes; may be involved with neuronal death; inhibition of both glutamatergic NMDA and purinergic P2RX receptors abrogates the neurotoxic effects of PANX1 glutamate release	Satarker, S. et. al. (2022). Cells 11:1139 doi:10.3390/cells11071139; Orellana, J.A. et. al. (2011). J. Neurochem. 118(5):826-840 doi:10.1111/j.1471-4159.2011.07210.x
GJC3 (alias:CX29)	Gap Junction Protein Gamma 3	NS	NS		This gene encodes a gap junction protein. The encoded protein, also known as a connexin, plays a role in formation of gap junctions, which provide direct connections between neighboring cells. Mutations in this gene have been reported to be associated with nonsyndromic hearing loss.[provided by RefSeq, Feb 2010]	connexin hemichannel that is involved in the release of extracellular glutamate; associated with oligodendrocytes; may mediate neuronal plasticity	Satarker, S. et. al. (2022). Cells 11:1139 doi:10.3390/cells11071139
GJB1 (alias:CX32)	Gap Junction Protein Beta 1	NS	x(H); 0(L); P=0.10 1(H); 0(L); P=0.05 0(H); 0(L); P=0.01	H	alias: Connexin 32; This gene encodes a member of the gap junction protein family. The gap junction proteins are membrane-spanning proteins that assemble to form gap junction channels that facilitate the transfer of ions and small molecules between cells. According to sequence similarities at the nucleotide and amino acid levels, the gap junction proteins are divided into two categories, alpha an…	connexin hemichannel that is involved in the release of extracellular glutamate; associated with oligodendrocytes; may mediate neuronal plasticity	Satarker, S. et. al. (2022). Cells 11:1139 doi:10.3390/cells11071139
GJC2 (alias:CX47)	Gap Junction Protein Gamma 2	NS	x(H); 0(L); P=0.10 x(H); 0(L); P=0.05 1(H); 0(L); P=0.01	H	alias: Connexin 47; This gene encodes a gap junction protein. Gap junction proteins are members of a large family of homologous connexins and comprise 4 transmembrane, 2 extracellular, and 3 cytoplasmic domains. This gene plays a key role in central myelination and is involved in peripheral myelination in humans. Defects in this gene are the cause of autosomal recessive Pelizaeus-Merzbacher-like …	connexin hemichannel that is involved in the release of extracellular glutamate; associated with oligodendrocytes; may mediate neuronal plasticity	Satarker, S. et. al. (2022). Cells 11:1139 doi:10.3390/cells11071139
BEST1	Bestrophin 1	NS	NS		This gene encodes a member of the bestrophin gene family. This small gene family is characterized by proteins with a highly conserved N-terminus with four to six transmembrane domains. Bestrophins may form chloride ion channels or may regulate voltage-gated L-type calcium-ion channels. Bestrophins are generally believed to form calcium-activated chloride-ion channels in epithelial cells but they …	regarded as primarily a Ca2+ channel, but may also release extracellular glutamate; Four genes are recognized, with BEST4 having greatly elevated expression levels in Lyndon (3.23-fold) and Alma (7.50-fold) L fish. Note: only BEST1 is discussed in the cited paper.	Satarker, S. et. al. (2022). Cells 11:1139 doi:10.3390/cells11071139
KCNK2 (alias:TREK-1)	Potassium Two Pore Domain Channel Subfamily K Member 2	NS	NS		This gene encodes one of the members of the two-pore-domain background potassium channel protein family. This type of potassium channel is formed by two homodimers that create a channel that leaks potassium out of the cell to control resting membrane potential. The channel can be opened, however, by certain anesthetics, membrane stretching, intracellular acidosis, and heat. Three transcript varia…	regarded as primarily a K+ channel, but may also release extracellular glutamate	Satarker, S. et. al. (2022). Cells 11:1139 doi:10.3390/cells11071139
LRRC8A (alias:SWELL1)	Leucine Rich Repeat Containing 8 VRAC Subunit A	x(H); x(L); P=0.10 1(H); 1(L); P=0.05 1(H); 0(L); P=0.01	x(H); x(L); P=0.10 x(H); x(L); P=0.05 2(H); 1(L); P=0.01	H/L	alias: volume-regulated anion channel subunit LRRC8A; Essential component of the volume-regulated anion channel (VRAC, also named VSOAC channel), an anion channel required to maintain a constant cell volume in response to extracellular or intracellular osmotic changes (PubMed:24725410, 29769723, 24790029, 26530471, 26824658, 28193731). The VRAC channel conducts iodide better than chloride and can…	activity of VRACs are upregulated during ROS production; involved in inflammatory responses; cell swelling associated with gene activation due to elevated Cl- channels; releases glutamate as a consequence of cell swelling	Satarker, S. et. al. (2022). Cells 11:1139 doi:10.3390/cells11071139
P2RX7	Purinergic Receptor P2X 7	NS	NS		Receptor for ATP that acts as a ligand-gated ion channel. Responsible for ATP-dependent lysis of macrophages through the formation of membrane pores permeable to large molecules. Could function in both fast synaptic transmission and the ATP-mediated lysis of antigen-presenting cells. In the absence of its natural ligand, ATP, functions as a scavenger receptor in the recognition and engulfment of …	purinergic receptor coupled to the release of extracellular glutamate	Satarker, S. et. al. (2022). Cells 11:1139 doi:10.3390/cells11071139
A review of the Single Cell RNA expression levels for the genes listed below indicated no expression for these receptors in hepatocyte cells.							human protein atlas: https://proteinatlas.org
GABA transmission (primarily listing sign. genes)
GAD1	Glutamate Decarboxylase 1	0(H); x(L); P=0.10 0(H); x(L); P=0.05 0(H); 1(L); P=0.01	x(H); x(L); P=0.10 x(H); x(L); P=0.05 1(H); 1(L); P=0.01	H/L	This gene encodes one of several forms of glutamic acid decarboxylase, identified as a major autoantigen in insulin-dependent diabetes. The enzyme encoded is responsible for catalyzing the production of gamma-aminobutyric acid from L-glutamic acid. A pathogenic role for this enzyme has been identified in the human pancreas since it has been identified as an autoantigen and an autoreactive T cell …	produces GABA
GAD2	Glutamate Decarboxylase 2	NS	NS		This gene encodes one of several forms of glutamic acid decarboxylase, identified as a major autoantigen in insulin-dependent diabetes. The enzyme encoded is responsible for catalyzing the production of gamma-aminobutyric acid from L-glutamic acid. A pathogenic role for this enzyme has been identified in the human pancreas since it has been identified as an autoantibody and an autoreactive T cell…	produces GABA
ABAT (alias:GABAT)	4-Aminobutyrate Aminotransferase	NS	0(H); x(L); P=0.10 0(H); x(L); P=0.05 0(H); 2(L); P=0.01	L	4-aminobutyrate aminotransferase (ABAT) is responsible for catabolism of gamma-aminobutyric acid (GABA), an important, mostly inhibitory neurotransmitter in the central nervous system, into succinic semialdehyde. The active enzyme is a homodimer of 50-kD subunits complexed to pyridoxal-5-phosphate. The protein sequence is over 95% similar to the pig protein. GABA is estimated to be present in nea…	involved in interconverting GABA into glutamate and SSA in the mitochondria; part of the GABA shunt	Chandel, N.S. (2021). Cold Spring Harb. Perspect. Biol. 13:a040584 doi:10.1101/cshperspect.a040584
ALDH5A1	Aldehyde Dehydrogeanse 5 Family Member A1	0(H); x(L); P=0.10 0(H); x(L); P=0.05 0(H); 1(L); P=0.01	0(H); x(L); P=0.10 0(H); x(L); P=0.05 0(H); 1(L); P=0.01	L	This protein belongs to the aldehyde dehydrogenase family of proteins. This gene encodes a mitochondrial NAD(+)-dependent succinic semialdehyde dehydrogenase. A deficiency of this enzyme, known as 4-hydroxybutyricaciduria, is a rare inborn error in the metabolism of the neurotransmitter 4-aminobutyric acid (GABA). In response to the defect, physiologic fluids from patients accumulate GHB, a compo…	involved in the GABA shunt; conversts SSA into succinate that can reenter Krebs cycle for energy production	Chandel, N.S. (2021). Cold Spring Harb. Perspect. Biol. 13:a040584 doi:10.1101/cshperspect.a040584
GABRA1	Gamma-Aminobutyric Acid Type A Receptor Subunit Alpha 1	NS	0(H); x(L); P=0.10 0(H); 1(L); P=0.05 0(H); 0(L); P=0.01	L	This gene encodes a gamma-aminobutyric acid (GABA) receptor. GABA is the major inhibitory neurotransmitter in the mammalian brain where it acts at GABA-A receptors, which are ligand-gated chloride channels. Chloride conductance of these channels can be modulated by agents such as benzodiazepines that bind to the GABA-A receptor. GABA-A receptors are pentameric, consisting of proteins from several…
GABRA3	Gamma-Aminobutyric Acid Type A Receptor Subunit Alpha 3	0(H); x(L); P=0.10 0(H); x(L); P=0.05 0(H); 1(L); P=0.01	0(H); x(L); P=0.10 0(H); x(L); P=0.05 0(H); 1(L); P=0.01	L	GABA is the major inhibitory neurotransmitter in the mammalian brain where it acts at GABA-A receptors, which are ligand-gated chloride channels. Chloride conductance of these channels can be modulated by agents such as benzodiazepines that bind to the GABA-A receptor. At least 16 distinct subunits of GABA-A receptors have been identified. [provided by RefSeq, Jul 2008] GABA, the major inhibitory…
GABRA5	Gamma-Aminobutyric Acid Type A Receptor Subunit Alpha 5	0(H); x(L); P=0.10 0(H); 1(L); P=0.05 0(H); 0(L); P=0.01	0(H); 1(L); P=0.10 0(H); 0(L); P=0.05 0(H); 0(L); P=0.01	L	GABA is the major inhibitory neurotransmitter in the mammalian brain where it acts at GABA-A receptors, which are ligand-gated chloride channels. Chloride conductance of these channels can be modulated by agents such as benzodiazepines that bind to the GABA-A receptor. At least 16 distinct subunits of GABA-A receptors have been identified. Transcript variants utilizing three different alternative…
GABRA6	Gamma-Aminobutyric Acid Type A Receptor Subunit Alpha 6	0(H); 1(L); P=0.10 0(H); 0(L); P=0.05 0(H); 0(L); P=0.01	0(H); x(L); P=0.10 0(H); 1(L); P=0.05 0(H); 0(L); P=0.01	L	GABA is the major inhibitory neurotransmitter in the mammalian brain where it acts at GABA-A receptors, which are ligand-gated chloride channels. Chloride conductance of these channels can be modulated by agents such as benzodiazepines that bind to the GABA-A receptor. At least 16 distinct subunits of GABA-A receptors have been identified. [provided by RefSeq, Jul 2008] GABA, the major inhibitory…
GABRB1	Gamma-Aminobutyric Acid Type A Receptor Subunit Beta 1	NS	0(H); x(L); P=0.10 0(H); 1(L); P=0.05 0(H); 0(L); P=0.01	L	The gamma-aminobutyric acid (GABA) A receptor is a multisubunit chloride channel that mediates the fastest inhibitory synaptic transmission in the central nervous system. This gene encodes GABA A receptor, beta 1 subunit. Component of the heteropentameric receptor for GABA, the major inhibitory neurotransmitter in the vertebrate brain. Functions also as histamine receptor and mediates cellular re…
GABRB2	Gamma-Aminobutyric Acid Type A Receptor Subunit Beta 2	0(H); x(L); P=0.10 0(H); 1(L); P=0.05 0(H); 0(L); P=0.01	0(H); x(L); P=0.10 0(H); x(L); P=0.05 0(H); 1(L); P=0.01	L	The gamma-aminobutyric acid (GABA) A receptor is a multisubunit chloride channel that mediates the fastest inhibitory synaptic transmission in the central nervous system. This gene encodes GABA A receptor, beta 2 subunit. Ligand-gated chloride channel which is a component of the heteropentameric receptor for GABA, the major inhibitory neurotransmitter in the brain (PubMed:8264558, 19763268, 27789…
GABRG2	Gamma-Aminobutyric Acid Type A Receptor Subunit Gamma 2	NS	0(H); x(L); P=0.10 0(H); 1(L); P=0.05 0(H); 0(L); P=0.01	L	This gene encodes a gamma-aminobutyric acid (GABA) receptor. GABA is the major inhibitory neurotransmitter in the mammlian brain, where it acts at GABA-A receptors, which are ligand-gated chloride channels. GABA-A receptors are pentameric, consisting of proteins from several subunit classes: alpha, beta, gamma, delta and rho. Mutations in this gene have been associated with epilepsy and febrile s…
GABRP	Gamma-Aminobutyric Acid Type A Receptor Subunit Pi	0(H); x(L); P=0.10 0(H); 1(L); P=0.05 0(H); 0(L); P=0.01	0(H); x(L); P=0.10 0(H); 1(L); P=0.05 0(H); 0(L); P=0.01	L	The gamma-aminobutyric acid (GABA) A receptor is a multisubunit chloride channel that mediates the fastest inhibitory synaptic transmission in the central nervous system. The subunit encoded by this gene is expressed in several non-neuronal tissues including the uterus and ovaries. This subunit can assemble with known GABA A receptor subunits, and the presence of this subunit alters the sensitivi…
GABBR1	Gamma-Aminobutyric Acid Type B Receptor Subunit 1	0(H); 1(L); P=0.10 0(H); 1(L); P=0.05 0(H); 0(L); P=0.01	0(H); 1(L); P=0.10 0(H); x(L); P=0.05 0(H); 1(L); P=0.01	L	This gene encodes a receptor for gamma-aminobutyric acid (GABA), which is the main inhibitory neurotransmitter in the mammalian central nervous system. This receptor functions as a heterodimer with GABA(B) receptor 2. Defects in this gene may underlie brain disorders such as schizophrenia and epilepsy. Alternative splicing generates multiple transcript variants, but the full-length nature of some…
GABBR2	Gamma-Aminobutyric Acid Type B Receptor Subunit 2	NS	0(H); x(L); P=0.10 0(H); 1(L); P=0.05 0(H); 0(L); P=0.01	L	The multi-pass membrane protein encoded by this gene belongs to the G-protein coupled receptor 3 family and GABA-B receptor subfamily. The GABA-B receptors inhibit neuronal activity through G protein-coupled second-messenger systems, which regulate the release of neurotransmitters, and the activity of ion channels and adenylyl cyclase. This receptor subunit forms an active heterodimeric complex w…
Acetylcholine transmission (sign. genes only)
CHAT	Choline O-Acetyltransferase	NS	NS		This gene encodes an enzyme which catalyzes the biosynthesis of the neurotransmitter acetylcholine. This gene product is a characteristic feature of cholinergic neurons, and changes in these neurons may explain some of the symptoms of Alzheimer's disease. Polymorphisms in this gene have been associated with Alzheimer's disease and mild cognitive impairment. Mutations in this gene are associated w…
ACHE	Acetylcholinesterase	0(H); x(L); P=0.10 0(H); 1(L); P=0.05 0(H); 0(L); P=0.01	0(H); x(L); P=0.10 0(H); x(L); P=0.05 0(H); 2(L); P=0.01	L	Acetylcholinesterase hydrolyzes the neurotransmitter, acetylcholine at neuromuscular junctions and brain cholinergic synapses, and thus terminates signal transmission. It is also found on the red blood cell membranes, where it constitutes the Yt blood group antigen. Acetylcholinesterase exists in multiple molecular forms which possess similar catalytic properties, but differ in their oligomeric a…
CHRNA3	Neuronal Acetylcholine Receptor Protein Alpha 3	NS	0(H); 1(L); P=0.10 0(H); 0(L); P=0.05 0(H); 0(L); P=0.01	L	This locus encodes a member of the nicotinic acetylcholine receptor family of proteins. Members of this family of proteins form pentameric complexes comprised of both alpha and beta subunits. This locus encodes an alpha-type subunit, as it contains characteristic adjacent cysteine residues. The encoded protein is a ligand-gated ion channel that likely plays a role in neurotransmission. Polymorphi…
CHRNA5	Neuronal Acetylcholine Receptor Protein Alpha 5	NS	0(H); x(L); P=0.10 0(H); x(L); P=0.05 0(H); 1(L); P=0.01	L	The protein encoded by this gene is a nicotinic acetylcholine receptor subunit and a member of a superfamily of ligand-gated ion channels that mediate fast signal transmission at synapses. These receptors are thought to be heteropentamers composed of separate but similar subunits. Defects in this gene have been linked to susceptibility to lung cancer type 2 (LNCR2).[provided by RefSeq, Jun 2010] …
CHRNA7	Neuronal Acetylcholine Receptor Protein Alpha 7	NS	x(H); 1(L); P=0.10 x(H); 1(L); P=0.05 1(H); 0(L); P=0.01	H/L	The nicotinic acetylcholine receptors (nAChRs) are members of a superfamily of ligand-gated ion channels that mediate fast signal transmission at synapses. The nAChRs are thought to be hetero-pentamers composed of homologous subunits. The proposed structure for each subunit is a conserved N-terminal extracellular domain followed by three conserved transmembrane domains, a variable cytoplasmic loo…
CHRNB1	Acetylcholine Receptor Protein Beta 1	0(H); x(L); P=0.10 0(H); x(L); P=0.05 0(H); 1(L); P=0.01	NS	L	The muscle acetylcholine receptor is composed of five subunits: two alpha subunits and one beta, one gamma, and one delta subunit. This gene encodes the beta subunit of the acetylcholine receptor. The acetylcholine receptor changes conformation upon acetylcholine binding leading to the opening of an ion-conducting channel across the plasma membrane. Mutations in this gene are associated with slow…	muscle-specific form
CHRNB2	Neuronal Acetylcholine Receptor Protein Beta 2	NS	x(H); 0(L); P=0.10 1(H); 0(L); P=0.05 0(H); 0(L); P=0.01	H	Neuronal acetylcholine receptors are homo- or heteropentameric complexes composed of homologous alpha and beta subunits. They belong to a superfamily of ligand-gated ion channels which allow the flow of sodium and potassium across the plasma membrane in response to ligands such as acetylcholine and nicotine. This gene encodes one of several beta subunits. Mutations in this gene are associated wit…
CHRNG	Acetylcholine Receptor Protein Gamma	0(H); x(L); P=0.10 0(H); x(L); P=0.05 0(H); 1(L); P=0.01	NS	L	The mammalian muscle-type acetylcholine receptor is a transmembrane pentameric glycoprotein with two alpha subunits, one beta, one delta, and one epsilon (in adult skeletal muscle) or gamma (in fetal and denervated muscle) subunit. This gene, which encodes the gamma subunit, is expressed prior to the thirty-third week of gestation in humans. The gamma subunit of the acetylcholine receptor plays a…	muscle-specific form
Endocannabinoid signaling and nociception
CNR1	Cannabinoid Receptor 1	NS	NS		This gene encodes one of two cannabinoid receptors. The cannabinoids, principally delta-9-tetrahydrocannabinol and synthetic analogs, are psychoactive ingredients of marijuana. The cannabinoid receptors are members of the guanine-nucleotide-binding protein (G-protein) coupled receptor family, which inhibit adenylate cyclase activity in a dose-dependent, stereoselective and pertussis toxin-sensiti…	major neural endocanninoid receptor; inhibits neurotransmission	Zou, S. & Kumar, U. (2018). Int. J. Mol. Sciences 19:833 doi:10.3390/ijms19030833
NAPEPLD	N-Acyl Phosphatidylethanolamine Phospholipase D	1(H); x(L); P=0.10 1(H); 2(L); P=0.05 0(H); 0(L); P=0.01	x(H); x(L); P=0.10 x(H); 1(L); P=0.05 2(H); 0(L); P=0.01	H/L	NAPEPLD is a phospholipase D type enzyme that catalyzes the release of N-acylethanolamine (NAE) from N-acyl-phosphatidylethanolamine (NAPE) in the second step of the biosynthesis of N-acylethanolamine (Okamoto et al., 2004 [PubMed 14634025]).[supplied by OMIM, Oct 2008] D-type phospholipase that hydrolyzes N-acyl-phosphatidylethanolamines (NAPEs) to produce bioactive N-acylethanolamines/fatty aci…	produces AEA which is the major ligand for CNR1	Zou, S. & Kumar, U. (2018). Int. J. Mol. Sciences 19:833 doi:10.3390/ijms19030833
DAGLB	Diacylglycerol Lipase B	NS	0(H); 1(L); P=0.10 0(H); 0(L); P=0.05 0(H); 0(L); P=0.01	L	Enables lipase activity. Involved in arachidonic acid metabolic process. Located in nucleoplasm and plasma membrane. [provided by Alliance of Genome Resources, Apr 2022] Lipase that catalyzes the hydrolysis of arachidonic acid (AA)-esterified diacylglycerols (DAGs) to produce the principal endocannabinoid, 2-arachidonoylglycerol (2-AG) which can be further cleaved by downstream enzymes to release…	produces 2-AG which is 2nd-ranked ligand for CNR1; DAGLA is reported to be more potent than DAGLB in neuronal 2-AG production	Zou, S. & Kumar, U. (2018). Int. J. Mol. Sciences 19:833 doi:10.3390/ijms19030833
TRPV1	Transient Receptor Potential Cation Channel Subfamily V Member 1	0(H); x(L); P=0.10 0(H); x(L); P=0.05 0(H); 1(L); P=0.01	0(H); x(L); P=0.10 0(H); x(L); P=0.05 0(H); 1(L); P=0.01	L	Capsaicin, the main pungent ingredient in hot chili peppers, elicits a sensation of burning pain by selectively activating sensory neurons that convey information about noxious stimuli to the central nervous system. The protein encoded by this gene is a receptor for capsaicin and is a non-selective cation channel that is structurally related to members of the TRP family of ion channels. This rece…	Ca++/AEA-dependent transducer of painful thermal stimuli; triggers long-term depression (LTD) signaling; when coupled with PLC significantly elevates glutamate transmission in the nucleus solitary tract (NTS)	Zou, S. & Kumar, U. (2018). Int. J. Mol. Sciences 19:833 doi:10.3390/ijms19030833; Duitama, M. et. al. (2020). Front. Neuroscience 14:782 doi:10.3389/frins.2020.00782; Huda, R. et. al. (2018). J. Physiol. 596:497-513 doi:10.1112/jp275127
FAAH	Fatty Acid Amide Hydrolase (alias:FAAH1)	1(H); 0(L); P=0.10 0(H); 0(L); P=0.05 0(H); 0(L); P=0.01	x(H); 0(L); P=0.10 x(H); 0(L); P=0.05 1(H); 0(L); P=0.01	H	Catalyzes the hydrolysis of endogenous amidated lipids like the sleep-inducing lipid oleamide ((9Z)-octadecenamide), the endocannabinoid anandamide (N-(5Z,8Z,11Z,14Z-eicosatetraenoyl)-ethanolamine), as well as other fatty amides, to their corresponding fatty acids, thereby regulating the signaling functions of these molecules (PubMed:9122178, 17015445, 19926788). Hydrolyzes polyunsaturated substr…	regulates breakdown of AEA	Zou, S. & Kumar, U. (2018). Int. J. Mol. Sciences 19:833 doi:10.3390/ijms19030833
FAAH2	Fatty Acid Amide Hydrolase 2	0(H); x(L); P=0.10 0(H); x(L); P=0.05 0(H); 1(L); P=0.01	0(H); x(L); P=0.10 0(H); x(L); P=0.05 0(H); 1(L); P=0.01	L	Catalyzes the hydrolysis of endogenous amidated lipids like the sleep-inducing lipid oleamide ((9Z)-octadecenamide), the endocannabinoid anandamide (N-(5Z,8Z,11Z,14Z-eicosatetraenoyl)-ethanolamine), as well as other fatty amides, to their corresponding fatty acids, thereby regulating the signaling functions of these molecules (PubMed:17015445, 19926788). Hydrolyzes monounsaturated substrate anand…	regulates breakdown of AEA; note: RT form described as 2-B	Zou, S. & Kumar, U. (2018). Int. J. Mol. Sciences 19:833 doi:10.3390/ijms19030833
ABHD2	Monoacylglycerol Lipase ABHD2	0(H); x(L); P=0.10 0(H); x(L); P=0.05 0(H); 1(L); P=0.01	0(H); x(L); P=0.10 0(H); x(L); P=0.05 0(H); 1(L); P=0.01	L	Progesterone-dependent acylglycerol lipase that catalyzes hydrolysis of endocannabinoid arachidonoylglycerol (AG) from cell membrane (PubMed:26989199). Acts as a progesterone receptor: progesterone-binding activates the acylglycerol lipase activity, mediating degradation of 1-arachidonoylglycerol (1AG) and 2-arachidonoylglycerol (2AG) to glycerol and arachidonic acid (AA) (PubMed:26989199). Also …	regulates breakdown of 2-AG	Zou, S. & Kumar, U. (2018). Int. J. Mol. Sciences 19:833 doi:10.3390/ijms19030833
ABHD6	Monoacylglycerol Lipase ABHD6	NS	x(H); 0(L); P=0.10 1(H); 0(L); P=0.05 0(H); 0(L); P=0.01	H	Lipase that preferentially hydrolysis medium-chain saturated monoacylglycerols including 2-arachidonoylglycerol (PubMed:22969151). Through 2-arachidonoylglycerol degradation may regulate endocannabinoid signaling pathways (By similarity). Also has a lysophosphatidyl lipase activity with a preference for lysophosphatidylglycerol among other lysophospholipids (By similarity). Also able to degrade b…	regulates breakdown of 2-AG; note: RT form described as 6b	Zou, S. & Kumar, U. (2018). Int. J. Mol. Sciences 19:833 doi:10.3390/ijms19030833
TRPV2	Transient Receptor Potential Cation Channel Subfamily V Member 2	NS	NS		This gene encodes an ion channel that is activated by high temperatures above 52 degrees Celsius. The protein may be involved in transduction of high-temperature heat responses in sensory ganglia. It is thought that in other tissues the channel may be activated by stimuli other than heat. [provided by RefSeq, Jul 2008] Calcium-permeable, non-selective cation channel with an outward rectification.…	transducer of painful thermal stimuli	Duitama, M. et. al. (2020). Front. Neuroscience 14:782 doi:10.3389/frins.2020.00782
TRPV3	Transient Receptor Potential Cation Channel Subfamily V Member 3	NS	NS		This gene product belongs to a family of nonselective cation channels that function in a variety of processes, including temperature sensation and vasoregulation. The thermosensitive members of this family are expressed in subsets of sensory neurons that terminate in the skin, and are activated at distinct physiological temperatures. This channel is activated at temperatures between 22 and 40 deg…	transducer of painful thermal stimuli	Duitama, M. et. al. (2020). Front. Neuroscience 14:782 doi:10.3389/frins.2020.00782
TRPV4	Transient Receptor Potential Cation Channel Subfamily V Member 4	x(H); x(L); P=0.10 x(H); 1(L); P=0.05 1(H); 0(L); P=0.01	x(H); x(L); P=0.10 1(H); x(L); P=0.05 0(H); 2(L); P=0.01	H/L	This gene encodes a member of the OSM9-like transient receptor potential channel (OTRPC) subfamily in the transient receptor potential (TRP) superfamily of ion channels. The encoded protein is a Ca2+-permeable, nonselective cation channel that is thought to be involved in the regulation of systemic osmotic pressure. Mutations in this gene are the cause of spondylometaphyseal and metatropic dyspla…	transducer of painful thermal stimuli	Duitama, M. et. al. (2020). Front. Neuroscience 14:782 doi:10.3389/frins.2020.00782
TRPM3	Transient Receptor Potential Cation Channel Subfamily M Member 3	NS	NS		The product of this gene belongs to the family of transient receptor potential (TRP) channels. TRP channels are cation-selective channels important for cellular calcium signaling and homeostasis. The protein encoded by this gene mediates calcium entry, and this entry is potentiated by calcium store depletion. Alternatively spliced transcript variants encoding different isoforms have been identifi…	transducer of painful thermal stimuli	Duitama, M. et. al. (2020). Front. Neuroscience 14:782 doi:10.3389/frins.2020.00782
TRPM8	Transient Receptor Potential Cation Channel Subfamily M Member 8	NS	NS		Predicted to enable ligand-gated calcium channel activity. Predicted to be involved in calcium ion transmembrane transport and positive regulation of cold-induced thermogenesis. Predicted to act upstream of or within several processes, including cellular calcium ion homeostasis; response to cold; and thermoception. Located in plasma membrane. [provided by Alliance of Genome Resources, Apr 2022] R…	transducer of painful thermal stimuli	Sneddon, L. (2019). Phil. Trans. R. Soc. B 374:20190290 doi:10.1098/rstb.2019.0290
TRPA1	Transient Receptor Potential Cation Channel Subfamily A Member 1	NS	NS		Receptor-activated non-selective cation channel involved in pain detection and possibly also in cold perception, oxygen concentration perception, cough, itch, and inner ear function (PubMed:21873995, 23199233, 25389312, 25855297). Shows 8-fold preference for divalent over monovalent cations (PubMed:31447178). Has a central role in the pain response to endogenous inflammatory mediators and to a di…	transducer of painful thermal stimuli	Sneddon, L. (2019). Phil. Trans. R. Soc. B 374:20190290 doi:10.1098/rstb.2019.0290
Opioid Receptors and Nociception
OPRM1	Opioid Receptor Mu 1	NS	NS		Receptor for endogenous opioids such as beta-endorphin and endomorphin (PubMed:12589820, 7891175, 7905839, 10529478, 7957926, 9689128). Receptor for natural and synthetic opioids including morphine, heroin, DAMGO, fentanyl, etorphine, buprenorphin and methadone (PubMed:12589820, 7891175, 7905839, 7957926, 10529478, 9689128, 10836142, 19300905). Also activated by enkephalin peptides, such as Met-e…	decreases thermal, mechanical, chemical pain; inhbits pain	Martin, M. et. al. (2003). Eur. J. Neurosci. 17:701-708; Horjales-Araujo&Dahl (2015). BioMed Res. Intl. 2015:349584 doi:10.1155/2015/349584
OPRD1	Opioid Receptor Delta 1	x(H); 0(L); P=0.10 1(H); 0(L); P=0.05 0(H); 0(L); P=0.01	x(H); 1(L); P=0.10 x(H); 1(L); P=0.05 1(H); 0(L); P=0.01	H/L	G-protein coupled receptor that functions as receptor for endogenous enkephalins and for a subset of other opioids. Ligand binding causes a conformation change that triggers signaling via guanine nucleotide-binding proteins (G proteins) and modulates the activity of down-stream effectors, such as adenylate cyclase. Signaling leads to the inhibition of adenylate cyclase activity. Inhibits neurotra…	decreases mechanical, inflammation pain; inhibits pain	Martin, M. et. al. (2003). Eur. J. Neurosci. 17:701-708; Horjales-Araujo&Dahl (2015). BioMed Res. Intl. 2015:349584 doi:10.1155/2015/349584
OPRK1	Opioid Receptor Kappa 1	NS	NS		G-protein coupled opioid receptor that functions as receptor for endogenous alpha-neoendorphins and dynorphins, but has low affinity for beta-endorphins. Also functions as receptor for various synthetic opioids and for the psychoactive diterpene salvinorin A. Ligand binding causes a conformation change that triggers signaling via guanine nucleotide-binding proteins (G proteins) and modulates the …	decreases thermal, chemical pain	Martin, M. et. al. (2003). Eur. J. Neurosci. 17:701-708
Dopamine transmission
PAH	Phenylalanine Hydroxylase	0(H); x(L); P=0.10 0(H); x(L); P=0.05 0(H); 1(L); P=0.01	0(H); x(L); P=0.10 0(H); x(L); P=0.05 0(H); 1(L); P=0.01	L	This gene encodes a member of the biopterin-dependent aromatic amino acid hydroxylase protein family. The encoded phenylalanine hydroxylase enzyme hydroxylates phenylalanine to tyrosine and is the rate-limiting step in phenylalanine catabolism. Deficiency of this enzyme activity results in the autosomal recessive disorder phenylketonuria. [provided by RefSeq, Aug 2017] Catalyzes the hydroxylation…	precursor enzyme in dopamine formation via phenylalanine conversion to tyrosine	Klein, M.O. et. al. (2019). Cell. Mol. Neurobiol. 39:31-59 doi:10.1007/s10571-018-0632-3
TH	Tyrosine Hydroxylase	x(H); 0(L); P=0.10 x(H); 0(L); P=0.05 1(H); 0(L); P=0.01	x(H); 0(L); P=0.10 x(H); 0(L); P=0.05 1(H); 0(L); P=0.01	H	The protein encoded by this gene is involved in the conversion of tyrosine to dopamine. It is the rate-limiting enzyme in the synthesis of catecholamines, hence plays a key role in the physiology of adrenergic neurons. Mutations in this gene have been associated with autosomal recessive Segawa syndrome. Alternatively spliced transcript variants encoding different isoforms have been noted for this…	rate-limiting enzyme in the conversion of tyrosine to L-DOPA	Klein, M.O. et. al. (2019). Cell. Mol. Neurobiol. 39:31-59 doi:10.1007/s10571-018-0632-3
DDC	Aromatic L-Amino Acid Decarboxylase	0(H); x(L); P=0.10 0(H); x(L); P=0.05 0(H); 2(L); P=0.01	0(H); x(L); P=0.10 0(H); x(L); P=0.05 0(H); 2(L); P=0.01	L	The encoded protein catalyzes the decarboxylation of L-3,4-dihydroxyphenylalanine (DOPA) to dopamine, L-5-hydroxytryptophan to serotonin and L-tryptophan to tryptamine. Defects in this gene are the cause of aromatic L-amino-acid decarboxylase deficiency (AADCD). AADCD deficiency is an inborn error in neurotransmitter metabolism that leads to combined serotonin and catecholamine deficiency. Multip…	converts L-DOPA to dopamine	Klein, M.O. et. al. (2019). Cell. Mol. Neurobiol. 39:31-59 doi:10.1007/s10571-018-0632-3
several downstream metablizing genes					several genes are listed as downstream modifiers of dopamine (see reference). Some are involved in stabilization of dopamine in pre-synaptic vessicles, interconversions of dopamine, and detoxification of unfavourable of metabolites. Degradation genes COMT & MAOB included in this list. None of these genes exhibited sign. expression differences in either Alma or Lyndon fish.		Klein, M.O. et. al. (2019). Cell. Mol. Neurobiol. 39:31-59 doi:10.1007/s10571-018-0632-3
SLC6A3	Solute Carrier Family 6 Member 3 (alias:DAT)	NS	NS		This gene encodes a dopamine transporter which is a member of the sodium- and chloride-dependent neurotransmitter transporter family. The 3' UTR of this gene contains a 40 bp tandem repeat, referred to as a variable number tandem repeat or VNTR, which can be present in 3 to 11 copies. Variation in the number of repeats is associated with idiopathic epilepsy, attention-deficit hyperactivity disord…	dopamine transporter that is also involved in regulation of tonic/phasic dopamine transmission	Klein, M.O. et. al. (2019). Cell. Mol. Neurobiol. 39:31-59 doi:10.1007/s10571-018-0632-3
DRD1, DRD2, DRD3, DRD4, DRD5	dopamine receptors	NS	NS		Five different dopamine receptor sub-types have been described. None of these genes exhibited sign. expression differences in either Alma or Lyndon fish.		Klein, M.O. et. al. (2019). Cell. Mol. Neurobiol. 39:31-59 doi:10.1007/s10571-018-0632-3
TAAR1	Trace Amine Associated Receptor 1	x(H); 0(L); P=0.10 x(H); 0(L); P=0.05 1(H); 0(L); P=0.01	0(H); x(L); P=0.10 0(H); x(L); P=0.05 0(H); 1(L); P=0.01	H/L	The protein encoded by this gene is a G-protein coupled receptor activated by trace amines. The encoded protein responds little or not at all to dopamine, serotonin, epinephrine, or histamine, but responds well to beta-phenylethylamine, p-tyramine, octopamine, and tryptamine. While primarily functioning in neurologic systems, there is evidence that this gene is involved in blood cell and immunolo…	TAARs are reported to bind monoamines, but weakly; Note: there are multiple copies of a TAAR13 in RT but this gene does not have a human ortholog; Note: TAAR1 reported to have inhbitory effects on dopamine signaling	Klein, M.O. et. al. (2019). Cell. Mol. Neurobiol. 39:31-59 doi:10.1007/s10571-018-0632-3
MAOA	Monoamine Oxidase A	0(H); x(L); P=0.10 0(H); x(L); P=0.05 0(H); 1(L); P=0.01	0(H); x(L); P=0.10 0(H); x(L); P=0.05 0(H); 1(L); P=0.01	L	This gene is one of two neighboring gene family members that encode mitochondrial enzymes which catalyze the oxidative deamination of amines, such as dopamine, norepinephrine, and serotonin. Mutation of this gene results in Brunner syndrome. This gene has also been associated with a variety of other psychiatric disorders, including antisocial behavior. Alternatively spliced transcript variants en…	involved in the degradation of monamines including dopamine, but MAOA may be more specific to serotonin	Klein, M.O. et. al. (2019). Cell. Mol. Neurobiol. 39:31-59 doi:10.1007/s10571-018-0632-3
MAOB	Monoamine Oxidase B	NS	NS		Catalyzes the oxidative deamination of primary and some secondary amines such as neurotransmitters, and exogenous amines including the tertiary amine, neurotoxin 1-methyl-4-phenyl-1,2,3,6-tetrahydropyridine (MPTP), with concomitant reduction of oxygen to hydrogen peroxide and participates in the metabolism of neuroactive and vasoactive amines in the central nervous system and peripheral tissues (…	involved in the degradation of monamines
COMT	Catechol-O-Methyltransferase	NS	NS		Catalyzes the O-methylation, and thereby the inactivation, of catecholamine neurotransmitters and catechol hormones. Also shortens the biological half-lives of certain neuroactive drugs, like L-DOPA, alpha-methyl DOPA and isoproterenol. ( COMT_HUMAN,P21964 )	degrades L-DOPA
Serotonin transmission
TPH1	Tryptophan Hydrolase 1	NS	NS		This gene encodes a member of the aromatic amino acid hydroxylase family. The encoded protein catalyzes the first and rate limiting step in the biosynthesis of serotonin, an important hormone and neurotransmitter. Mutations in this gene have been associated with an elevated risk for a variety of diseases and disorders, including schizophrenia, somatic anxiety, anger-related traits, bipolar disord…	rate-limiting step in serotonin production
TPH2	Tryptophan Hydrolase 2	NS	x(H); 0(L); P=0.10 1(H); 0(L); P=0.05 0(H); 0(L); P=0.01	H	This gene encodes a member of the pterin-dependent aromatic acid hydroxylase family. The encoded protein catalyzes the first and rate limiting step in the biosynthesis of serotonin, an important hormone and neurotransmitter. Mutations in this gene may be associated with psychiatric diseases such as bipolar affective disorder and major depression. [provided by RefSeq, Feb 2016] TPH2 (Tryptophan Hy…	rate-limiting step in serotonin production
SLC6A4	Solute Carrier Family 6 Member 4	NS	x(H); 0(L); P=0.10 x(H); 0(L); P=0.05 1(H); 0(L); P=0.01	H	This gene encodes an integral membrane protein that transports the neurotransmitter serotonin from synaptic spaces into presynaptic neurons. The encoded protein terminates the action of serotonin and recycles it in a sodium-dependent manner. This protein is a target of psychomotor stimulants, such as amphetamines and cocaine, and is a member of the sodium:neurotransmitter symporter family. A repe…	serotonin transporter
HTR1A	5-Hydroxytryptamine Receptor 1A	NS	NS		This gene encodes a G protein-coupled receptor for 5-hydroxytryptamine (serotonin), and belongs to the 5-hydroxytryptamine receptor subfamily. Serotonin has been implicated in a number of physiologic processes and pathologic conditions. Inactivation of this gene in mice results in behavior consistent with an increased anxiety and stress response. Mutation in the promoter of this gene has been ass…	inhibits adenylate cyclase; facilitates/inhibits nociception	Horjales-Araujo&Dahl (2015). BioMed Res. Intl. 2015:349584 doi:10.1155/2015/349584
HTR1B	5-Hydroxytryptamine Receptor 1B	1(H); 0(L); P=0.10 0(H); 0(L); P=0.05 0(H); 0(L); P=0.01	x(H); 0(L); P=0.10 x(H); 0(L); P=0.05 1(H); 0(L); P=0.01	H	The protein encoded by this intronless gene is a G-protein coupled receptor for serotonin (5-hydroxytryptamine). Ligand binding activates second messengers that inhibit the activity of adenylate cyclase and manage the release of serotonin, dopamine, and acetylcholine in the brain. The encoded protein may be involved in several neuropsychiatric disorders and therefore is often a target of antidepr…	inhibits adenylate cyclase; regulates dopamine; may also act as a dopamine receptor; inhibits glutamate release; inhibits nociception	Mathur, B.N., et. al. (2011). J. Neurosci. 31:7402-7411 doi: 10.1523/jneurosci.6250-10.2011; Horjales-Araujo&Dahl (2015). BioMed Res. Intl. 2015:349584 doi:10.1155/2015/349584
HTR1D	5-Hydroxytryptamine Receptor 1D	NS	NS		Enables G protein-coupled serotonin receptor activity. Involved in adenylate cyclase-inhibiting G protein-coupled receptor signaling pathway and intestine smooth muscle contraction. Is integral component of plasma membrane. [provided by Alliance of Genome Resources, Apr 2022] G-protein coupled receptor for 5-hydroxytryptamine (serotonin). Also functions as a receptor for ergot alkaloid derivative…	inhibits adenylate cyclase
HTR1E	5-Hydroxytryptamine Receptor 1E	NS	NS		Enables G protein-coupled serotonin receptor activity and serotonin binding activity. Involved in adenylate cyclase-inhibiting G protein-coupled receptor signaling pathway. Is integral component of plasma membrane. [provided by Alliance of Genome Resources, Apr 2022] G-protein coupled receptor for 5-hydroxytryptamine (serotonin). Also functions as a receptor for various alkaloids and psychoactive…	inhibits adenylate cyclase
HTR1F	5-Hydroxytryptamine Receptor 1A	NS	NS		Enables G protein-coupled serotonin receptor activity and serotonin binding activity. Involved in adenylate cyclase-inhibiting G protein-coupled receptor signaling pathway. Is integral component of plasma membrane. [provided by Alliance of Genome Resources, Apr 2022] G-protein coupled receptor for 5-hydroxytryptamine (serotonin). Also functions as a receptor for various alkaloids and psychoactive…	inhibits adenylate cyclase
HTR2A	5-Hydroxytryptamine Receptor 2A	0(H); x(L); P=0.10 0(H); 1(L); P=0.05 0(H); 0(L); P=0.01	0(H); x(L); P=0.10 0(H); 1(L); P=0.05 0(H); 0(L); P=0.01	L	This gene encodes one of the receptors for serotonin, a neurotransmitter with many roles. Mutations in this gene are associated with susceptibility to schizophrenia and obsessive-compulsive disorder, and are also associated with response to the antidepressant citalopram in patients with major depressive disorder (MDD). MDD patients who also have a mutation in intron 2 of this gene show a signific…	activates Ca++ PI3K signaling; promotes release of Ca++ from intracellular stores; induces cardiac hypertrophy; increases nociception	Gao, W. et. al. (2020). Cell Stress & Chaperones 25:899-908 doi:10.1007/s12192-020-01124-x; Horjales-Araujo&Dahl (2015). BioMed Res. Intl. 2015:349584 doi:10.1155/2015/349584
HTR2B	5-Hydroxytryptamine Receptor 2B	0(H); x(L); P=0.10 0(H); x(L); P=0.05 0(H); 1(L); P=0.01	0(H); x(L); P=0.10 0(H); 1(L); P=0.05 0(H); 0(L); P=0.01	L	This gene encodes one of the several different receptors for 5-hydroxytryptamine (serotonin) that belongs to the G-protein coupled receptor 1 family. Serotonin is a biogenic hormone that functions as a neurotransmitter, a hormone, and a mitogen. Serotonin receptors mediate many of the central and peripheral physiologic functions of serotonin, including regulation of cardiovascular functions and i…	activates Ca++ PI3K signaling; promotes release of Ca++ from intracellular stores; modulates dopamine levels
HTR2C	5-Hydroxytryptamine Receptor 2C	NS	0(H); 1(L); P=0.10 0(H); 0(L); P=0.05 0(H); 0(L); P=0.01	L	This gene encodes a seven-transmembrane G-protein-coupled receptor. The encoded protein responds to signaling through the neurotransmitter serotonin. The mRNA of this gene is subject to multiple RNA editing events, where adenosine residues encoded by the genome are converted to inosines. RNA editing is predicted to alter the structure of the second intracellular loop, thereby generating alternate…	activates Ca++ PI3K signaling; promotes release of Ca++ from intracellular stores
HTR3A	5-Hydroxytryptamine Receptor 3A	x(H); 0(L); P=0.10 2(H); 0(L); P=0.05 0(H); 0(L); P=0.01	2(H); 0(L); P=0.10 x(H); 1(L); P=0.05 1(H); 1(L); P=0.01	H/L	The product of this gene belongs to the ligand-gated ion channel receptor superfamily. This gene encodes subunit A of the type 3 receptor for 5-hydroxytryptamine (serotonin), a biogenic hormone that functions as a neurotransmitter, a hormone, and a mitogen. This receptor causes fast, depolarizing responses in neurons after activation. It appears that the heteromeric combination of A and B subunit…	non-selective; causes fast depolarizing responses
HTR3B	5-Hydroxytryptamine Receptor 3B	NS	NS		The product of this gene belongs to the ligand-gated ion channel receptor superfamily. This gene encodes subunit B of the type 3 receptor for 5-hydroxytryptamine (serotonin), a biogenic hormone that functions as a neurotransmitter, a hormone, and a mitogen. This receptor causes fast, depolarizing responses in neurons after activation. It is not functional as a homomeric complex, but a pentahetero…
HTR3C	5-Hydroxytryptamine Receptor 3C	NS	NS		The product of this gene belongs to the ligand-gated ion channel receptor superfamily. This gene encodes subunit C of the type 3 receptor for 5-hydroxytryptamine (serotonin), a biogenic hormone that functions as a neurotransmitter, a hormone, and a mitogen. This receptor causes fast, depolarizing responses in neurons after activation. Genes encoding subunits C, D and E form a cluster on chromosom…
HTR3D	5-Hydroxytryptamine Receptor 3D	NS	NS		The protein encoded this gene belongs to the ligand-gated ion channel receptor superfamily. This gene encodes subunit D of the type 3 receptor for 5-hydroxytryptamine (serotonin), a biogenic hormone that functions as a neurotransmitter, a mitogen and a hormone. This hormone has been linked to neuropsychiatric disorders, including anxiety, depression, and migraine. Serotonin receptors causes fast …
HTR3E	5-Hydroxytryptamine Receptor 3E	NS	NS		This locus encodes a 5-hydroxytryptamine (serotonin) receptor subunit. The encoded protein, subunit E, may play a role in neurotransmission in myenteric neurons. Genes encoding subunits C, D and E form a cluster on chromosome 3. Alternatively spliced transcript variants encoding distinct isoforms have been described. [provided by RefSeq, Feb 2012] This is one of the several different receptors fo…
HTR4	5-Hydroxytryptamine Receptor 4	NS	0(H); 1(L); P=0.10 0(H); 0(L); P=0.05 0(H); 1(L); P=0.01	L	This gene is a member of the family of serotonin receptors, which are G protein coupled receptors that stimulate cAMP production in response to serotonin (5-hydroxytryptamine). The gene product is a glycosylated transmembrane protein that functions in both the peripheral and central nervous system to modulate the release of various neurotransmitters. Multiple transcript variants encoding proteins…	increases adenylate cyclase and cAMP production
HTR5A	5-Hydroxytryptamine Receptor 5A	NS	NS		The neurotransmitter serotonin (5-hydroxytryptamine, 5-HT) has been implicated in a wide range of psychiatric conditions and also has vasoconstrictive and vasodilatory effects. The gene described in this record is a member of 5-hydroxytryptamine (serotonin) receptor family and encodes a multi-pass membrane protein that functions as a receptor for 5-hydroxytryptamine and couples to G-proteins. Thi…	inhibits adenylate cyclase
HTR6	5-Hydroxytryptamine Receptor 6	NS	NS		This gene encodes a protein that belongs to the seven-transmembrane G protein-coupled receptor family of proteins. The encoded protein couples with the Gs alpha subunit and stimulates adenylate cyclase to activate the cyclic AMP-dependent signaling pathway. This receptor is thought to regulate cholinergic neuronal transmission in the brain. Several antidepressants and antipsychotic drugs have a h…	increases adenylate cyclase and cAMP production
HTR7	5-Hydroxytryptamine Receptor 7	NS	NS		The neurotransmitter, serotonin, is thought to play a role in various cognitive and behavioral functions. The serotonin receptor encoded by this gene belongs to the superfamily of G protein-coupled receptors and the gene is a candidate locus for involvement in autistic disorder and other neuropsychiatric disorders. Three splice variants have been identified which encode proteins that differ in th…	increases adenylate cyclase and cAMP production; facilitates/inhibits nociception	Horjales-Araujo&Dahl (2015). BioMed Res. Intl. 2015:349584 doi:10.1155/2015/349584
Purinergic Receptors
P2RX1	Purinergic Receptor P2X 1	0(H); x(L); P=0.10 0(H); x(L); P=0.05 0(H); 1(L); P=0.01	0(H); x(L); P=0.10 0(H); x(L); P=0.05 0(H); 2(L); P=0.01	L	The protein encoded by this gene belongs to the P2X family of G-protein-coupled receptors. These proteins can form homo-and heterotimers and function as ATP-gated ion channels and mediate rapid and selective permeability to cations. This protein is primarily localized to smooth muscle where binds ATP and mediates synaptic transmission between neurons and from neurons to smooth muscle and may bein…	involved in synaptic transmission; dysregulation associated with excessive ATP influx; associated with Parkinson's Disease	Schrank, S. et. al. (2020). Cold Spring Harb. Perspect. Biol. 12:a035212 doi:10.1101/cshperspect.a035212
P2RX3	Purinergic Receptor P2X 3	NS	0(H); 1(L); P=0.10 0(H); 0(L); P=0.05 0(H); 0(L); P=0.01	L	This gene encodes a member of the P2X purinergic receptor (purinoceptor) gene family which includes seven members (P2RX1 - P2RX7). P2X purinoceptors are a family of cation-permeable, ligand-gated ion channels that open in response to the binding of extracellular adenosine 5'-triphosphate (ATP). The encoded protein is a subunit of the trimeric P2X3 receptor ion channel which is expressed by sensor…	involved in synaptic transmission	Schrank, S. et. al. (2020). Cold Spring Harb. Perspect. Biol. 12:a035212 doi:10.1101/cshperspect.a035212
P2RX4	Purinergic Receptor P2X 4	NS	0(H); x(L); P=0.10 0(H); 1(L); P=0.05 0(H); 1(L); P=0.01	L	The product of this gene belongs to the family of purinoceptors for ATP. This receptor functions as a ligand-gated ion channel with high calcium permeability. The main pharmacological distinction between the members of the purinoceptor family is the relative sensitivity to the antagonists suramin and PPADS. The product of this gene has the lowest sensitivity for these antagonists. Multiple altern…	involved in synaptic transmission; involved in upregulation of Ca++ influx dysregulation; associated with Alzheimer's Disease	Schrank, S. et. al. (2020). Cold Spring Harb. Perspect. Biol. 12:a035212 doi:10.1101/cshperspect.a035212
P2RX5	Purinergic Receptor P2X 5	NS	0(H); x(L); P=0.10 0(H); x(L); P=0.05 0(H); 1(L); P=0.01	L	The product of this gene belongs to the family of purinoceptors for ATP. This receptor functions as a ligand-gated ion channel. Alternative splicing results in multiple transcript variants. Read-through transcription also exists between this gene and the neighboring downstream gene, TAX1BP3 (Tax1 binding protein 3). [provided by RefSeq, Mar 2011] P2X receptors are members of the ligand-gated ion …
P2RY2	Purinergic Receptor P2Y 2	NS	0(H); x(L); P=0.10 0(H); x(L); P=0.05 0(H); 1(L); P=0.01	L	The product of this gene belongs to the family of P2 receptors, which is activated by extracellular nucleotides and subdivided into P2X ligand-gated ion channels and P2Y G-protein coupled receptors. This family has several receptor subtypes with different pharmacological selectivity, which overlaps in some cases, for various adenosine and uridine nucleotides. This receptor, found on many cell typ…
P2RY6 (alias: non-mammalian p2y3)	Purinergic Receptor P2Y 6	1(H); 0(L); P=0.10 0(H); 0(L); P=0.05 0(H); 0(L); P=0.01	NS	H	The product of this gene belongs to the family of P2 receptors, which is activated by extracellular nucleotides and subdivided into P2X ligand-gated ion channels and P2Y G-protein coupled receptors. This family has several receptor subtypes with different pharmacological selectivity, which overlaps in some cases, for various adenosine and uridine nucleotides. This receptor, which is a G-protein c…
P2RY4	Purinergic Receptor P2Y 4	x(H); 0(L); P=0.10 x(H); 0(L); P=0.05 1(H); 0(L); P=0.01	x(H); x(L); P=0.10 1(H); x(L); P=0.05 0(H); 1(L); P=0.01	H/L	The product of this gene belongs to the family of G-protein coupled receptors. This family has several receptor subtypes with different pharmacological selectivity, which overlaps in some cases, for various adenosine and uridine nucleotides. This receptor is responsive to uridine nucleotides, partially responsive to ATP, and not responsive to ADP. [provided by RefSeq, Jul 2008] Receptor for UTP a…
P2RY12	Purinergic Receptor P2Y 12	0(H); 1(L); P=0.10 0(H); 0(L); P=0.05 0(H); 0(L); P=0.01	0(H); x(L); P=0.10 0(H); 1(L); P=0.05 0(H); 1(L); P=0.01	L	The product of this gene belongs to the family of G-protein coupled receptors. This family has several receptor subtypes with different pharmacological selectivity, which overlaps in some cases, for various adenosine and uridine nucleotides. This receptor is involved in platelet aggregation, and is a potential target for the treatment of thromboembolisms and other clotting disorders. Mutations in…	involved in Ca2+-independent regulation of quantal size determining the release of catecholamine amounts from sympathetic adrenal chromaffin cells	Zhang, Q. et. al. (2021). Proc. Natl. Acad. Sci. 117:26985-26995 doi:10.1073/pnas.2005274117
P2RY13	Purinergic Receptor P2Y 13	0(H); x(L); P=0.10 0(H); 1(L); P=0.05 0(H); 0(L); P=0.01	0(H); x(L); P=0.10 0(H); x(L); P=0.05 0(H); 1(L); P=0.01	L	The product of this gene belongs to the family of G-protein coupled receptors. This family has several receptor subtypes with different pharmacological selectivity, which overlaps in some cases, for various adenosine and uridine nucleotides. This receptor is activated by ADP. [provided by RefSeq, Sep 2008] Receptor for ADP. Coupled to G(i)-proteins. May play a role in hematopoiesis and the immune…
Adrenergic Receptors
ADRA1A	Adrenergic Alpha-1A Receptor	0(H); x(L); P=0.10 0(H); 1(L); P=0.05 0(H); 0(L); P=0.01	1(H); x(L); P=0.10 0(H); x(L); P=0.05 0(H); 1(L); P=0.01	H/L	Alpha-1-adrenergic receptors (alpha-1-ARs) are members of the G protein-coupled receptor superfamily. They activate mitogenic responses and regulate growth and proliferation of many cells. There are 3 alpha-1-AR subtypes: alpha-1A, -1B and -1D, all of which signal through the Gq/11 family of G-proteins and different subtypes show different patterns of activation. This gene encodes alpha-1A-adrene…	stimulates phospholipase C beta, diacylglycerol, protein kinase C, inositol phosphates, and Ca++; primarily in heart tissue	Perez, D.M. (2020). Front. Pharmacol. 11:581098 doi:10.3389/fphar.2020.581098
ADRA1B	Adrenergic Alpha-1B Receptor	NS	NS		Alpha-1-adrenergic receptors (alpha-1-ARs) are members of the G protein-coupled receptor superfamily. They activate mitogenic responses and regulate growth and proliferation of many cells. There are 3 alpha-1-AR subtypes: alpha-1A, -1B and -1D, all of which signal through the Gq/11 family of G-proteins and different subtypes show different patterns of activation. This gene encodes alpha-1B-adrene…	stimulates phospholipase C beta, diacylglycerol, protein kinase C, inositol phosphates, and Ca++; primarily in heart tissue	Perez, D.M. (2020). Front. Pharmacol. 11:581098 doi:10.3389/fphar.2020.581098
ADRA1D	Adrenergic Alpha-1D Receptor	0(H); x(L); P=0.10 0(H); 1(L); P=0.05 0(H); 0(L); P=0.01	0(H); x(L); P=0.10 0(H); x(L); P=0.05 0(H); 2(L); P=0.01	L	Alpha-1-adrenergic receptors (alpha-1-ARs) are members of the G protein-coupled receptor superfamily. They activate mitogenic responses and regulate growth and proliferation of many cells. There are 3 alpha-1-AR subtypes: alpha-1A, -1B and -1D, all of which signal through the Gq/11 family of G-proteins and different subtypes show different patterns of activation. This gene encodes alpha-1D-adrene…	stimulates phospholipase C beta, diacylglycerol, protein kinase C, inositol phosphates, and Ca++	Perez, D.M. (2020). Front. Pharmacol. 11:581098 doi:10.3389/fphar.2020.581098
ADRA2A	Adrenergic Alpha-2A Receptor	NS	x(H); 0(L); P=0.10 x(H); 0(L); P=0.05 2(H); 0(L); P=0.01	H	Alpha-2-adrenergic receptors are members of the G protein-coupled receptor superfamily. The alpha-2-adrenergic receptors are a type of adrenergic receptors (for adrenaline or epinephrine), which inhibit adenylate cyclase. These receptors include 3 highly homologous subtypes: alpha2A, alpha2B, and alpha2C. They are involved in regulating the release of neurotransmitter molecules from sympathetic n…	inhibits adenylate cyclase, cAMP production, and protein kinase A	Perez, D.M. (2020). Front. Pharmacol. 11:581098 doi:10.3389/fphar.2020.581098
ADRA2B	Adrenergic Alpha-2B Receptor	NS	0(H); 1(L); P=0.10 0(H); x(L); P=0.05 0(H); 1(L); P=0.01	L	This intronless gene encodes a seven-pass transmembrane protein. This protein is a member of a subfamily of G protein-coupled receptors that regulate neurotransmitter release from sympathetic nerves and from adrenergic neurons in the central nervous system. [provided by RefSeq, Apr 2014] Alpha-2 adrenergic receptors mediate the catecholamine-induced inhibition of adenylate cyclase through the act…	inhibits adenylate cyclase, cAMP production, and protein kinase A	Perez, D.M. (2020). Front. Pharmacol. 11:581098 doi:10.3389/fphar.2020.581098
ADRA2C	Adrenergic Alpha-2C Receptor	0(H); x(L); P=0.10 0(H); 1(L); P=0.05 0(H); 0(L); P=0.01	0(H); x(L); P=0.10 0(H); 1(L); P=0.05 0(H); 0(L); P=0.01	L	Alpha-2-adrenergic receptors are members of the G protein-coupled receptor superfamily. They include 3 highly homologous subtypes: alpha2A, alpha2B, and alpha2C. These receptors have a critical role in regulating neurotransmitter release from sympathetic nerves and from adrenergic neurons in the central nervous system. The mouse studies revealed that both the alpha2A and alpha2C subtypes were req…	inhibits adenylate cyclase, cAMP production, and protein kinase A	Perez, D.M. (2020). Front. Pharmacol. 11:581098 doi:10.3389/fphar.2020.581098
ADRB1	Adrenergic Beta-1 Receptor	NS	NS		The adrenergic receptors (subtypes alpha 1, alpha 2, beta 1, and beta 2) are a prototypic family of guanine nucleotide binding regulatory protein-coupled receptors that mediate the physiological effects of the hormone epinephrine and the neurotransmitter norepinephrine. Beta-1 adrenoceptors are predominately located in the heart. Specific polymorphisms in this gene have been shown to affect the r…	increases adenylate cyclase, cAMP production, PKA activity, and L-type Ca++ channels; mainly in heart	Perez, D.M. (2020). Front. Pharmacol. 11:581098 doi:10.3389/fphar.2020.581098
ADRB2	Adrenergic Beta-2 Receptor	x(H); 0(L); P=0.10 x(H); 0(L); P=0.05 1(H); 0(L); P=0.01	1(H); 1(L); P=0.10 0(H); 0(L); P=0.05 0(H); 0(L); P=0.01	H/L	This gene encodes beta-2-adrenergic receptor which is a member of the G protein-coupled receptor superfamily. This receptor is directly associated with one of its ultimate effectors, the class C L-type calcium channel Ca(V)1.2. This receptor-channel complex also contains a G protein, an adenylyl cyclase, cAMP-dependent kinase, and the counterbalancing phosphatase, PP2A. The assembly of the signal…	increases adenylate cyclase, cAMP production, PKA activity, and L-type Ca++ channels	Perez, D.M. (2020). Front. Pharmacol. 11:581098 doi:10.3389/fphar.2020.581098
ADRB3	Adrenergic Beta-3 Receptor	NS	0(H); x(L); P=0.10 0(H); 1(L); P=0.05 0(H); 0(L); P=0.01	L	The protein encoded by this gene belongs to the family of beta adrenergic receptors, which mediate catecholamine-induced activation of adenylate cyclase through the action of G proteins. This receptor is located mainly in the adipose tissue and is involved in the regulation of lipolysis and thermogenesis. Obesity and bodyweight-related disorders are correlated with certain polymorphisms in three …	increases adenylate cyclase, cAMP production, PKA activity, and L-type Ca++ channels; mainly in lipid tissue	Perez, D.M. (2020). Front. Pharmacol. 11:581098 doi:10.3389/fphar.2020.581098
Adenosine receptors
ADORA1	Adenosine A1 Receptor	1(H); 1(L); P=0.10 0(H); 0(L); P=0.05 0(H); 0(L); P=0.01	NS	H/L	The protein encoded by this gene is an adenosine receptor that belongs to the G-protein coupled receptor 1 family. There are 3 types of adenosine receptors, each with a specific pattern of ligand binding and tissue distribution, and together they regulate a diverse set of physiologic functions. The type A1 receptors inhibit adenylyl cyclase, and play a role in the fertilization process. Animal st…	inhibits adenlyl cyclase; inhibits glutamate release	Armada-Moreira, A. et. al. (2020). Front. Cell. Neurosci. 14:90 doi:10.3389/fncel.2020.00090
ADORA2a	Adenosine A2a Receptor	NS	0(H); x(L); P=0.10 0(H); 1(L); P=0.05 0(H); 2(L); P=0.01	L	This gene encodes a member of the guanine nucleotide-binding protein (G protein)-coupled receptor (GPCR) superfamily, which is subdivided into classes and subtypes. The receptors are seven-pass transmembrane proteins that respond to extracellular cues and activate intracellular signal transduction pathways. This protein, an adenosine receptor of A2A subtype, uses adenosine as the preferred endoge…	activates adenlyl cyclase; coactivation with FGF1R leads to ERK activation	Flajolet, M. et. al. (2008). Nat. Neurosci. 11:1402-1409 doi:10.1038/nn.2216
ADORA2b	Adenosine A2b Receptor	x(H); x(L); P=0.10 x(H); 1(L); P=0.05 1(H); 0(L); P=0.01	NS	H/L	This gene encodes an adenosine receptor that is a member of the G protein-coupled receptor superfamily. This integral membrane protein stimulates adenylate cyclase activity in the presence of adenosine. This protein also interacts with netrin-1, which is involved in axon elongation. The gene is located near the Smith-Magenis syndrome region on chromosome 17. [provided by RefSeq, Jul 2008]	activates adenlyl cyclase; coactivation with FGF1R leads to ERK activation	Flajolet, M. et. al. (2008). Nat. Neurosci. 11:1402-1409 doi:10.1038/nn.2216
ADORA3	Adenosine A3 Receptor	NS	NS		This gene encodes a protein that belongs to the family of adenosine receptors, which are G-protein-coupled receptors that are involved in a variety of intracellular signaling pathways and physiological functions. The receptor encoded by this gene mediates a sustained cardioprotective function during cardiac ischemia, it is involved in the inhibition of neutrophil degranulation in neutrophil-media…
Gaseous neurotransmitters
NOS1 (alias:nNOS)	Nitric Oxide Synthase 1	0(H); x(L); P=0.10 0(H); 2(L); P=0.05 0(H); 0(L); P=0.01	0(H); x(L); P=0.10 0(H); 1(L); P=0.05 0(H); 0(L); P=0.01	L	The protein encoded by this gene belongs to the family of nitric oxide synthases, which synthesize nitric oxide from L-arginine. Nitric oxide is a reactive free radical, which acts as a biologic mediator in several processes, including neurotransmission, and antimicrobial and antitumoral activities. In the brain and peripheral nervous system, nitric oxide displays many properties of a neurotransm…	produces NO; high levels linked to neuronal excitotoxicity and mitochondrial damage resulting from Ca++ imbalance; high NO disrupts mitochondrial respiration; NO overproduction linked to inflammation and anxiety; NO regulates endothelial tension via cGMP	Forstermann, U. et. al. (2012). Eur. Heart J. 33:829-837 doi:1093/eurheart/ehr304; Palasz, A. et. al. (2021). Pharm. Reports 73:357-371 doi:10.1007/s43440-021-00242-2; Armada-Moreira, A. et. al. (2020). Front. Cell. Neurosci. 14:90 doi:10.3389/fncel.2020.00090
HMOX1	Heme Oxygenase 1	0(H); x(L); P=0.10 0(H); x(L); P=0.05 0(H); 1(L); P=0.01	0(H); x(L); P=0.10 0(H); x(L); P=0.05 0(H); 1(L); P=0.01	L	Heme oxygenase, an essential enzyme in heme catabolism, cleaves heme to form biliverdin, which is subsequently converted to bilirubin by biliverdin reductase, and carbon monoxide, a putative neurotransmitter. Heme oxygenase activity is induced by its substrate heme and by various nonheme substances. Heme oxygenase occurs as 2 isozymes, an inducible heme oxygenase-1 and a constitutive heme oxygena…	activated due to stress; produces CO; may reduce inflammation; induces ferroptosis; blood pressure regulation	Palasz, A. et. al. (2021). Pharm. Reports 73:357-371 doi:10.1007/s43440-021-00242-2; Wu, D. et. al. (2022). Front. Cardio. Med. 9:833642 doi:10.3389/fcvm.2022.833642
Neurodegeneration: Enhancement of Necroptosis/Inhibition of Apoptosis
RIPK1	Receptor Interacting Serine/Threonine Kinase 1	NS	0(H); x(L); P=0.10 0(H); x(L); P=0.05 0(H); 1(L); P=0.01	L	Serine-threonine kinase which is a key regulator of TNF-mediated apoptosis, necroptosis and inflammatory pathways (PubMed:32657447, 31827280, 31827281, 17703191, 24144979). Exhibits kinase activity-dependent functions that regulate cell death and kinase-independent scaffold functions regulating inflammatory signaling and cell survival (PubMed:11101870, 19524512, 19524513, 29440439, 30988283). Has…	mediates pro-inflammatory responses during stress; may facilitate cell death through necroptosis	Yuan, J. et. al. (2019). Nat. Rev. Neuroscience 20:19-33 doi:10.1038/s41583-018-0093-1
RIPK3	Receptor Interacting Serine/Threonine Kinase 3	x(H); 0(L); P=0.10 x(H); 0(L); P=0.05 3(H); 0(L); P=0.01	x(H); 0(L); P=0.10 x(H); 0(L); P=0.05 3(H); 0(L); P=0.01	H	The product of this gene is a member of the receptor-interacting protein (RIP) family of serine/threonine protein kinases, and contains a C-terminal domain unique from other RIP family members. The encoded protein is predominantly localized to the cytoplasm, and can undergo nucleocytoplasmic shuttling dependent on novel nuclear localization and export signals. It is a component of the tumor necro…	mediates pro-inflammatory responses during stress; may facilitate cell death through necroptosis; interacts with RIPK1	Yuan, J. et. al. (2019). Nat. Rev. Neuroscience 20:19-33 doi:10.1038/s41583-018-0093-1
TNIP1	TNFAIP3 Interacting Protein 1	x(H); 0(L); P=0.10 1(H); 0(L); P=0.05 0(H); 0(L); P=0.01	x(H); 0(L); P=0.10 x(H); 0(L); P=0.05 1(H); 0(L); P=0.01	H	Inhibits NF-kappa-B activation and TNF-induced NF-kappa-B-dependent gene expression by regulating TAX1BP1 and A20/TNFAIP3-mediated deubiquitination of IKBKG; proposed to link A20/TNFAIP3 to ubiquitinated IKBKG (PubMed:21885437). Involved in regulation of EGF-induced ERK1/ERK2 signaling pathway; blocks MAPK3/MAPK1 nuclear translocation and MAPK1-dependent transcription. Increases cell surface CD4(…	mediates RIPK1 function	Yuan, J. et. al. (2019). Nat. Rev. Neuroscience 20:19-33 doi:10.1038/s41583-018-0093-1
PELI1	Pellino E3 Ubiquitin Protein Ligase 1	0(H); 1(L); P=0.10 0(H); 1(L); P=0.05 0(H); 0(L); P=0.01	0(H); x(L); P=0.10 0(H); x(L); P=0.05 0(H); 1(L); P=0.01	L	Enables ubiquitin protein ligase activity. Involved in several processes, including negative regulation of necroptotic process; protein polyubiquitination; and response to lipopolysaccharide. Predicted to be located in cytosol. [provided by Alliance of Genome Resources, Apr 2022] E3 ubiquitin ligase catalyzing the covalent attachment of ubiquitin moieties onto substrate proteins. Involved in the …	Ubiquitination of RIPK1 by PEL1 promotes necroptosis	Yuan, J. et. al. (2019). Nat. Rev. Neuroscience 20:19-33 doi:10.1038/s41583-018-0093-1; Wang, H. et. al. (2017). PNAS 114: 11944-11949 doi: 10.1073/pnas.1715742114
CFLAR	CASP8 And FADD Like Apoptosis Regulator	NS	0(H); 1(L); P=0.10 0(H); 0(L); P=0.05 0(H); 0(L); P=0.01	L	The protein encoded by this gene is a regulator of apoptosis and is structurally similar to caspase-8. However, the encoded protein lacks caspase activity and appears to be itself cleaved into two peptides by caspase-8. Several transcript variants encoding different isoforms have been found for this gene, and partial evidence for several more variants exists. [provided by RefSeq, Feb 2011] Apopto…	CFLAR inhibits apoptosis; PELI1 enhances CFLAR thereby inhibiting apoptosis	Wang, H. et. al. (2017). PNAS 114: 11944-11949 doi: 10.1073/pnas.1715742114
MLKL	Mixed Lineage Kinase Domain-Like Protein	NS	x(H); x(L); P=0.10 x(H); x(L); P=0.05 1(H); 1(L); P=0.01	H/L	This gene belongs to the protein kinase superfamily. The encoded protein contains a protein kinase-like domain; however, is thought to be inactive because it lacks several residues required for activity. This protein plays a critical role in tumor necrosis factor (TNF)-induced necroptosis, a programmed cell death process, via interaction with receptor-interacting protein 3 (RIP3), which is a key …	interacts with RIPK3 to induce necroptosis
BIRC5	Baculoviral IAP Repeat Containing 5	0(H); x(L); P=0.10 0(H); x(L); P=0.05 0(H); 1(L); P=0.01	0(H); x(L); P=0.10 0(H); x(L); P=0.05 0(H); 1(L); P=0.01	L	This gene is a member of the inhibitor of apoptosis (IAP) gene family, which encode negative regulatory proteins that prevent apoptotic cell death. IAP family members usually contain multiple baculovirus IAP repeat (BIR) domains, but this gene encodes proteins with only a single BIR domain. The encoded proteins also lack a C-terminus RING finger domain. Gene expression is high during fetal develo…	inhibits apoptosis
Genes associated with oxidative stress and neurological diseases
Associated with development & neurological disease disorders
PRKN	Parkin RBR E3 Ubiquitin Protein Ligase	0(H); x(L); P=0.10 0(H); x(L); P=0.05 0(H); 1(L); P=0.01	0(H); x(L); P=0.10 0(H); x(L); P=0.05 0(H); 1(L); P=0.01	L	long function list - see genecards	loss leads to oxidative stress in mitochondria; loss of function causes degeneration of dopaminergic neurons	Buendia, I. et. al. (2016) Pharm. Therapeutics 157:84-104 doi:10.1016/j.pharmthera.2015.11.003; Wang, Y. et. al. (2020). Neurosci. Let. 739:135402 doi:10.1016/j.neulet.2020.135402
PINK1	PTEN Induced Kinase 1	0(H); 1(L); P=0.10 0(H); 0(L); P=0.05 0(H); 0(L); P=0.01	NA	L	Serine/threonine-protein kinase which protects against mitochondrial dysfunction during cellular stress by phosphorylating mitochondrial proteins such as PRKN and DNM1L, to coordinate mitochondrial quality control mechanisms that remove and replace dysfunctional mitochondrial components (PubMed:14607334, 18957282, 18443288, 15087508, 19229105, 19966284, 20404107, 22396657, 20798600, 23620051, 237…
PARK7	Parkinson Disease Protein 7	0(H); x(L); P=0.10 0(H); 1(L); P=0.05 0(H); 0(L); P=0.01	1(H); 1(L); P=0.10 0(H); 0(L); P=0.05 0(H); 0(L); P=0.01	H/L	The product of this gene belongs to the peptidase C56 family of proteins. It acts as a positive regulator of androgen receptor-dependent transcription. It may also function as a redox-sensitive chaperone, as a sensor for oxidative stress, and it apparently protects neurons against oxidative stress and cell death. Defects in this gene are the cause of autosomal recessive early-onset Parkinson dise…	associated with Parkinson's Disease but may also act as an antioxidant; acts to stabilize expression of NRF2
SNCA	Synuclein Alpha	1(H); 0(L); P=0.10 0(H); 0(L); P=0.05 0(H); 0(L); P=0.01	2(H); 1(L); P=0.10 0(H); x(L); P=0.05 0(H); 1(L); P=0.01	H/L	Alpha-synuclein is a member of the synuclein family, which also includes beta- and gamma-synuclein. Synucleins are abundantly expressed in the brain and alpha- and beta-synuclein inhibit phospholipase D2 selectively. SNCA may serve to integrate presynaptic signaling and membrane trafficking. Defects in SNCA have been implicated in the pathogenesis of Parkinson disease. SNCA peptides are a major c…	involved in development and neurotransmission; overexpression linked to adult brain diseases; leads to oxidative stress in mitochondria	Yao, B., et. al. (2016). Nat. Rev. Neuroscience 17: 537-549 doi:10.1038/nrn.2016.70; Buendia, I. et. al. (2016) Pharm. Therapeutics 157:84-104 doi:10.1016/j.pharmthera.2015.11.003
LRRK2	Leucine Rich Repeat Kinase 2	NS	0(H); x(L); P=0.10 0(H); x(L); P=0.05 0(H); 1(L); P=0.01	L	This gene is a member of the leucine-rich repeat kinase family and encodes a protein with an ankryin repeat region, a leucine-rich repeat (LRR) domain, a kinase domain, a DFG-like motif, a RAS domain, a GTPase domain, a MLK-like domain, and a WD40 domain. The protein is present largely in the cytoplasm but also associates with the mitochondrial outer membrane. Mutations in this gene have been ass…	involved in development and neurotransmission; overexpression linked to adult brain diseases	Yao, B., et. al. (2016). Nat. Rev. Neuroscience 17: 537-549 doi:10.1038/nrn.2016.70
APP	Amyloid Beta Precursor Protein	x(H); 0(L); P=0.10 x(H); 0(L); P=0.05 2(H); 0(L); P=0.01	x(H); x(L); P=0.10 x(H); x(L); P=0.05 2(H); 1(L); P=0.01	H/L	This gene encodes a cell surface receptor and transmembrane precursor protein that is cleaved by secretases to form a number of peptides. Some of these peptides are secreted and can bind to the acetyltransferase complex APBB1/TIP60 to promote transcriptional activation, while others form the protein basis of the amyloid plaques found in the brains of patients with Alzheimer disease. In addition, …	involved in neurogenesis and neurotransmission; overexpression leads to altered neurogenic processes; binds to copper to induce oxidative stress in mitochondria	Yao, B., et. al. (2016). Nat. Rev. Neuroscience 17: 537-549 doi:10.1038/nrn.2016.70; Winner, B. & Winkler, J. (2015). Cold Spring Harb. Perspect. Biol. 7: a021287; Buendia, I. et. al. (2016) Pharm. Therapeutics 157:84-104 doi:10.1016/j.pharmthera.2015.11.003
BACE1	Beta-Secretase 1	NS	0(H); x(L); P=0.10 0(H); 1(L); P=0.05 0(H); 0(L); P=0.01	L	This gene encodes a member of the peptidase A1 family of aspartic proteases. Alternative splicing results in multiple transcript variants, at least one of which encodes a preproprotein that is proteolytically processed to generate the mature protease. This transmembrane protease catalyzes the first step in the formation of amyloid beta peptide from amyloid precursor protein. Amyloid beta peptides…	enzyme required for initial steps in forming beta-amyloid plaques	Araki, W. et. al. (2013). Curr. Alzheimer Res. 10:135-142 doi:10.2174/1567205011310020003
PSEN1	Presenilin 1	NS	0(H); x(L); P=0.10 0(H); x(L); P=0.05 0(H); 1(L); P=0.01	L	Alzheimer's disease (AD) patients with an inherited form of the disease carry mutations in the presenilin proteins (PSEN1; PSEN2) or in the amyloid precursor protein (APP). These disease-linked mutations result in increased production of the longer form of amyloid-beta (main component of amyloid deposits found in AD brains). Presenilins are postulated to regulate APP processing through their effe…	involved in APP regulation, Notch signaling, neurogenesis & neurotransmission; overexpression leads to altered neurogenic processes	Yao, B., et. al. (2016). Nat. Rev. Neuroscience 17: 537-549 doi:10.1038/nrn.2016.70; Winner, B. & Winkler, J. (2015). Cold Spring Harb. Perspect. Biol. 7: a021287
PSEN2	Presenilin 2	0(H); 1(L); P=0.10 0(H); 0(L); P=0.05 0(H); 0(L); P=0.01	0(H); x(L); P=0.10 0(H); 1(L); P=0.05 0(H); 0(L); P=0.01	L	Alzheimer's disease (AD) patients with an inherited form of the disease carry mutations in the presenilin proteins (PSEN1 or PSEN2) or the amyloid precursor protein (APP). These disease-linked mutations result in increased production of the longer form of amyloid-beta (main component of amyloid deposits found in AD brains). Presenilins are postulated to regulate APP processing through their effec…	involved in APP regulation, Notch signaling, Ca++ signaling, neurogenesis & neurotransmission; overexpression leads to altered neurogenic processes	Yao, B., et. al. (2016). Nat. Rev. Neuroscience 17: 537-549 doi:10.1038/nrn.2016.70; Winner, B. & Winkler, J. (2015). Cold Spring Harb. Perspect. Biol. 7: a021287
APOE	Apolipoprotein E	0(H); x(L); P=0.10 0(H); x(L); P=0.05 0(H); 2(L); P=0.01	0(H); x(L); P=0.10 0(H); x(L); P=0.05 0(H); 3(L); P=0.01	L	The protein encoded by this gene is a major apoprotein of the chylomicron. It binds to a specific liver and peripheral cell receptor, and is essential for the normal catabolism of triglyceride-rich lipoprotein constituents. This gene maps to chromosome 19 in a cluster with the related apolipoprotein C1 and C2 genes. Mutations in this gene result in familial dysbetalipoproteinemia, or type III hyp…	overexpression leads to altered neurogenic processes	Yao, B., et. al. (2016). Nat. Rev. Neuroscience 17: 537-549 doi:10.1038/nrn.2016.70; Winner, B. & Winkler, J. (2015). Cold Spring Harb. Perspect. Biol. 7: a021287
MAPT	Microtubule Associated Protein Tau	0(H); x(L); P=0.10 0(H); 1(L); P=0.05 0(H); 0(L); P=0.01	x(H); x(L); P=0.10 x(H); 1(L); P=0.05 1(H); 1(L); P=0.01	H/L	This gene encodes the microtubule-associated protein tau (MAPT) whose transcript undergoes complex, regulated alternative splicing, giving rise to several mRNA species. MAPT transcripts are differentially expressed in the nervous system, depending on stage of neuronal maturation and neuron type. MAPT gene mutations have been associated with several neurodegenerative disorders such as Alzheimer's …	involved in neuronal morphogenesis; excess phosphorylation linked to neurodegenerative disease
FMR1	Synaptic Functional Regulator FMR1	0(H); x(L); P=0.10 0(H); 1(L); P=0.05 0(H); 0(L); P=0.01	0(H); x(L); P=0.10 0(H); 1(L); P=0.05 0(H); 1(L); P=0.01	L	The protein encoded by this gene binds RNA and is associated with polysomes. The encoded protein may be involved in mRNA trafficking from the nucleus to the cytoplasm. A trinucleotide repeat (CGG) in the 5' UTR is normally found at 6-53 copies, but an expansion to 55-230 repeats is the cause of fragile X syndrome. Expansion of the trinucleotide repeat may also cause one form of premature ovarian …	increased in response to deprecated FMRP function; increased in response to inflammation	Schneider, A. et. al. (2020). Translational Psych. 10:205 doi:10.1038/s41398-00863-w; Thomas, S. et. al. (2021). J. Neuroinflamm. 18:270 doi:10.1186/s12974-021-02311-y
CTCF	Transcriptional Repressor CTCF	0(H); x(L); P=0.10 0(H); x(L); P=0.05 0(H); 2(L); P=0.01	0(H); x(L); P=0.10 0(H); 1(L); P=0.05 0(H); 1(L); P=0.01	L	This gene is a member of the BORIS + CTCF gene family and encodes a transcriptional regulator protein with 11 highly conserved zinc finger (ZF) domains. This nuclear protein is able to use different combinations of the ZF domains to bind different DNA target sequences and proteins. Depending upon the context of the site, the protein can bind a histone acetyltransferase (HAT)-containing complex an…	associated with positive regulation of FMR1 gene expression; not necessarily indicative of neurodegenative function	Thomas, S. et. al. (2021). J. Neuroinflamm. 18:270 doi:10.1186/s12974-021-02311-y
CYBC1	Cytochrome B-245 Chaperone 1	x(H); 0(L); P=0.10 x(H); 0(L); P=0.05 1(H); 0(L); P=0.01	x(H); 0(L); P=0.10 x(H); 0(L); P=0.05 1(H); 0(L); P=0.01	H	Involved in innate immune response and respiratory burst after phagocytosis. Located in endoplasmic reticulum. Implicated in chronic granulomatous disease. [provided by Alliance of Genome Resources, Apr 2022] Functions as a chaperone necessary for a stable expression of the CYBA and CYBB subunits of the cytochrome b-245 heterodimer (PubMed:30361506). Controls the phagocyte respiratory burst and i…	stabilizes expression of CYBA and CYBB(NOX2); CYBA & CYBB involved in production of superoxide radicals; involved in oxidative burst of microglia; may promote superoxide production by association	Buendia, I. et. al. (2016) Pharm. Therapeutics 157:84-104 doi:10.1016/j.pharmthera.2015.11.003
Associated with neuronal oxidative stress and inflammation
NFE2L2 (alias:NRF2)	Nuclear Factor Erythroid 2-related Factor 2	1(H); 0(L); P=0.10 0(H); 0(L); P=0.05 0(H); 0(L); P=0.01	x(H); 0(L); P=0.10 1(H); 0(L); P=0.05 0(H); 0(L); P=0.01	H	Transcription factor that plays a key role in the response to oxidative stress: binds to antioxidant response (ARE) elements present in the promoter region of many cytoprotective genes, such as phase 2 detoxifying enzymes, and promotes their expression, thereby neutralizing reactive electrophiles (PubMed:11035812, 19489739, 29018201, 31398338). In normal conditions, ubiquitinated and degraded in …	induced through stress signals to prevent ROS damage; main regulator of the oxidative stress and neuroinflammation responses; induces a large number of cytoprotective genes	Marchi S. et al. (2020). Mol. Cell 78: 1055-1069. doi:10.1016/j.molcel.2020.04.017; Tebay, L. E. et. al. (2015). Free Radic. Biol. Med. 88:108-146 doi:10.1016/j.freeradbiomed.2015.06.021; Buendia, I. et. al. (2016) Pharm. Therapeutics 157:84-104 doi:10.1016/j.pharmthera.2015.11.003
NQO1	NAD(P)H Quinone Dehydrogenase 1	1(H); 0(L); P=0.10 0(H); 0(L); P=0.05 0(H); 0(L); P=0.01	x(H); 0(L); P=0.10 x(H); 0(L); P=0.05 1(H); 0(L); P=0.01	H	This gene is a member of the NAD(P)H dehydrogenase (quinone) family and encodes a cytoplasmic 2-electron reductase. This FAD-binding protein forms homodimers and reduces quinones to hydroquinones. This protein's enzymatic activity prevents the one electron reduction of quinones that results in the production of radical species. Mutations in this gene have been associated with tardive dyskinesia (…	reduces neuronal reactive oxygen species; induced by NRF2
HMOX1	Heme Oxygenase 1	0(H); x(L); P=0.10 0(H); x(L); P=0.05 0(H); 1(L); P=0.01	0(H); x(L); P=0.10 0(H); x(L); P=0.05 0(H); 1(L); P=0.01	L	Heme oxygenase, an essential enzyme in heme catabolism, cleaves heme to form biliverdin, which is subsequently converted to bilirubin by biliverdin reductase, and carbon monoxide, a putative neurotransmitter. Heme oxygenase activity is induced by its substrate heme and by various nonheme substances. Heme oxygenase occurs as 2 isozymes, an inducible heme oxygenase-1 and a constitutive heme oxygena…	may produce either beneficial/detrimental effects in host; induced by NRF2; may be repressed in H fish since overproduction of CO may increase lethality during hypoxic stress
GCLC	Glutamate-Cysteine Ligase Catalytic Subunit	x(H); 0(L); P=0.10 x(H); 0(L); P=0.05 1(H); 0(L); P=0.01	x(H); 0(L); P=0.10 x(H); 0(L); P=0.05 1(H); 0(L); P=0.01	H	Glutamate-cysteine ligase, also known as gamma-glutamylcysteine synthetase is the first rate-limiting enzyme of glutathione synthesis. The enzyme consists of two subunits, a heavy catalytic subunit and a light regulatory subunit. This locus encodes the catalytic subunit, while the regulatory subunit is derived from a different gene located on chromosome 1p22-p21. Mutations at this locus have been…	GSH system; induced by NRF2	Hayes, J.D. & Dinkova-Kostova, A.T. (2014). Trends Biochem. Sci. 39:199-218 doi:10.1016/j.tibs.2014.02.002
GCLM	Glutamate-Cysteine Ligase Modifier Subunit	x(H); 1(L); P=0.10 x(H); 0(L); P=0.05 1(H); 0(L); P=0.01	x(H); x(L); P=0.10 x(H); x(L); P=0.05 1(H); 1(L); P=0.01	H/L	Glutamate-cysteine ligase, also known as gamma-glutamylcysteine synthetase, is the first rate limiting enzyme of glutathione synthesis. The enzyme consists of two subunits, a heavy catalytic subunit and a light regulatory subunit. Gamma glutamylcysteine synthetase deficiency has been implicated in some forms of hemolytic anemia. Alternative splicing results in multiple transcript variants encodin…	GSH system; induced by NRF2	Hayes, J.D. & Dinkova-Kostova, A.T. (2014). Trends Biochem. Sci. 39:199-218 doi:10.1016/j.tibs.2014.02.002
GGT1	Gamma-Glutamyltransferase 1	0(H); 1(L); P=0.10 0(H); 0(L); P=0.05 0(H); 0(L); P=0.01	0(H); x(L); P=0.10 0(H); 1(L); P=0.05 0(H); 0(L); P=0.01	L	alias: Glutathione Hydrolase 1 Proenzyme; Cleaves the gamma-glutamyl bond of extracellular glutathione (gamma-Glu-Cys-Gly), glutathione conjugates (such as maresin conjugate (13R)-S-glutathionyl-(14S)-hydroxy-(4Z,7Z,9E,11E,16Z,19Z)-docosahexaenoate, MCTR1) and other gamma-glutamyl compounds (such as leukotriene C4, LTC4) (PubMed:17924658, 21447318, 27791009). The metabolism of glutathione by GGT1…	GSH system; induced by NRF2; cleaves extracellular glutathione to produce glutamate and cysteinyl-glycine; increases extracellular glutamate thereby increasing glutamate excitotoxicity	Hayes, J.D. & Dinkova-Kostova, A.T. (2014). Trends Biochem. Sci. 39:199-218 doi:10.1016/j.tibs.2014.02.002; Zhang, L. et. al. (2022). Proc. Natl. Acad. Sci. 119:e2122840119 doi:10.1073/pnas.2122840119
GLRX	Glutaredoxin 1	x(H); 0(L); P=0.10 x(H); 0(L); P=0.05 1(H); 0(L); P=0.01	x(H); 0(L); P=0.10 x(H); 0(L); P=0.05 1(H); 0(L); P=0.01	H	This gene encodes a member of the glutaredoxin family. The encoded protein is a cytoplasmic enzyme catalyzing the reversible reduction of glutathione-protein mixed disulfides. This enzyme highly contributes to the antioxidant defense system. It is crucial for several signalling pathways by controlling the S-glutathionylation status of signalling mediators. It is involved in beta-amyloid toxicity …	GSH system; induced by NRF2	Hayes, J.D. & Dinkova-Kostova, A.T. (2014). Trends Biochem. Sci. 39:199-218 doi:10.1016/j.tibs.2014.02.002
GLS	Glutaminase	1(H); x(L); P=0.10 1(H); x(L); P=0.05 1(H); 1(L); P=0.01	1(H); x(L); P=0.10 x(H); x(L); P=0.05 2(H); 1(L); P=0.01	H/L	This gene encodes the K-type mitochondrial glutaminase. The encoded protein is an phosphate-activated amidohydrolase that catalyzes the hydrolysis of glutamine to glutamate and ammonia. This protein is primarily expressed in the brain and kidney plays an essential role in generating energy for metabolism, synthesizing the brain neurotransmitter glutamate and maintaining acid-base balance in the k…	GSH system; induced by NRF2; converts glutamine into glutamate and ammonia; releases free glutamate	Hayes, J.D. & Dinkova-Kostova, A.T. (2014). Trends Biochem. Sci. 39:199-218 doi:10.1016/j.tibs.2014.02.002
GPX4	Glutathione Peroxidase 4	0(H); x(L); P=0.10 0(H); x(L); P=0.05 0(H); 1(L); P=0.01	0(H); x(L); P=0.10 0(H); x(L); P=0.05 0(H); 1(L); P=0.01	L	Essential antioxidant peroxidase that directly reduces phospholipid hydroperoxide even if they are incorporated in membranes and lipoproteins (By similarity). Can also reduce fatty acid hydroperoxide, cholesterol hydroperoxide and thymine hydroperoxide (By similarity). Plays a key role in protecting cells from oxidative damage by preventing membrane lipid peroxidation (By similarity). Required to…	GSH system; induced by NRF2; primarily lipid-induced antioxidant; may be inhibited in H fish as it prevents ferroptosis	Hayes, J.D. & Dinkova-Kostova, A.T. (2014). Trends Biochem. Sci. 39:199-218 doi:10.1016/j.tibs.2014.02.002
GSR	Glutathione Reductase	x(H); 0(L); P=0.10 x(H); 0(L); P=0.05 1(H); 0(L); P=0.01	x(H); 0(L); P=0.10 x(H); 0(L); P=0.05 1(H); 0(L); P=0.01	H	This gene encodes a member of the class-I pyridine nucleotide-disulfide oxidoreductase family. This enzyme is a homodimeric flavoprotein. It is a central enzyme of cellular antioxidant defense, and reduces oxidized glutathione disulfide (GSSG) to the sulfhydryl form GSH, which is an important cellular antioxidant. Rare mutations in this gene result in hereditary glutathione reductase deficiency. …	GSH system; induced by NRF2	Hayes, J.D. & Dinkova-Kostova, A.T. (2014). Trends Biochem. Sci. 39:199-218 doi:10.1016/j.tibs.2014.02.002
SLC7A11 (alias: Xct subunit)	Solute Carrier Family 7 Member 11	0(H); x(L); P=0.10 0(H); 1(L); P=0.05 0(H); 1(L); P=0.01	0(H); x(L); P=0.10 0(H); x(L); P=0.05 0(H); 2(L); P=0.01	L	This gene encodes a member of a heteromeric, sodium-independent, anionic amino acid transport system that is highly specific for cysteine and glutamate. In this system, designated Xc(-), the anionic form of cysteine is transported in exchange for glutamate. This protein has been identified as the predominant mediator of Kaposi sarcoma-associated herpesvirus fusion and entry permissiveness into ce…	GSH system; induced by NRF2; releases free glutamate through the cystine/glutamate antiporter	Hayes, J.D. & Dinkova-Kostova, A.T. (2014). Trends Biochem. Sci. 39:199-218 doi:10.1016/j.tibs.2014.02.002; Robert, S.M. et. al. (2015). Sci. Transl. Med. 7:289ra86 doi:10.1126/scitranslmed.aaa8103; Jyotsana, N. et. al. (2022). Front. Oncol. 12:858462 doi:10.3389/fonc.2022.858462
TXN	Thioredoxin	x(H); 0(L); P=0.10 x(H); 0(L); P=0.05 2(H); 0(L); P=0.01	x(H); 0(L); P=0.10 x(H); 0(L); P=0.05 2(H); 0(L); P=0.01	H	The protein encoded by this gene acts as a homodimer and is involved in many redox reactions. The encoded protein is active in the reversible S-nitrosylation of cysteines in certain proteins, which is part of the response to intracellular nitric oxide. This protein is found in the cytoplasm. Two transcript variants encoding different isoforms have been found for this gene. [provided by RefSeq, Oc…	TXN system; induced by NRF2	Hayes, J.D. & Dinkova-Kostova, A.T. (2014). Trends Biochem. Sci. 39:199-218 doi:10.1016/j.tibs.2014.02.002
TXNRD1	Thioredoxin Reductase 1	x(H); 0(L); P=0.10 x(H); 0(L); P=0.05 2(H); 0(L); P=0.01	x(H); 0(L); P=0.10 x(H); 0(L); P=0.05 2(H); 0(L); P=0.01	H	Reduces disulfideprotein thioredoxin (Trx) to its dithiol-containing form (PubMed:8577704). Homodimeric flavoprotein involved in the regulation of cellular redox reactions, growth and differentiation. Contains a selenocysteine residue at the C-terminal active site that is essential for catalysis (Probable). Also has reductase activity on hydrogen peroxide (H2O2) (PubMed:10849437). ( TRXR1_HUMAN,Q…	TXN system; induced by NRF2	Hayes, J.D. & Dinkova-Kostova, A.T. (2014). Trends Biochem. Sci. 39:199-218 doi:10.1016/j.tibs.2014.02.002
PRDX1	Peroxiredoxin 1	NS	1(H); 0(L); P=0.10 1(H); 0(L); P=0.05 0(H); 0(L); P=0.01	H	Thiol-specific peroxidase that catalyzes the reduction of hydrogen peroxide and organic hydroperoxides to water and alcohols, respectively. Plays a role in cell protection against oxidative stress by detoxifying peroxides and as sensor of hydrogen peroxide-mediated signaling events. Might participate in the signaling cascades of growth factors and tumor necrosis factor-alpha by regulating the int…	TXN system; induced by NRF2	Hayes, J.D. & Dinkova-Kostova, A.T. (2014). Trends Biochem. Sci. 39:199-218 doi:10.1016/j.tibs.2014.02.002
PRDX6	Peroxiredoxin 6	1(H); 0(L); P=0.10 0(H); 0(L); P=0.05 0(H); 0(L); P=0.01	x(H); 0(L); P=0.10 x(H); 0(L); P=0.05 1(H); 0(L); P=0.01	H	Thiol-specific peroxidase that catalyzes the reduction of hydrogen peroxide and organic hydroperoxides to water and alcohols, respectively (PubMed:9497358, 10893423). Can reduce H(2)O(2) and short chain organic, fatty acid, and phospholipid hydroperoxides (PubMed:10893423). Also has phospholipase activity, can therefore either reduce the oxidized sn-2 fatty acyl group of phospholipids (peroxidase…	TXN system; induced by NRF2	Hayes, J.D. & Dinkova-Kostova, A.T. (2014). Trends Biochem. Sci. 39:199-218 doi:10.1016/j.tibs.2014.02.002
SRXN1	Sulfiredoxin 1	x(H); 0(L); P=0.10 x(H); 0(L); P=0.05 1(H); 0(L); P=0.01	x(H); 0(L); P=0.10 x(H); 0(L); P=0.05 1(H); 0(L); P=0.01	H	Contributes to oxidative stress resistance by reducing cysteine-sulfinic acid formed under exposure to oxidants in the peroxiredoxins PRDX1, PRDX2, PRDX3 and PRDX4 (PubMed:15448164, 15590625). Does not act on PRDX5 or PRDX6 (PubMed:15448164, 15590625). May catalyze the reduction in a multi-step process by acting both as a specific phosphotransferase and a thioltransferase (PubMed:15448164, 155906…	TXN system; induced by NRF2	Hayes, J.D. & Dinkova-Kostova, A.T. (2014). Trends Biochem. Sci. 39:199-218 doi:10.1016/j.tibs.2014.02.002
PLA2G1B (alias:PLA2)	Phospholipase A2 Group 1B	0(H); x(L); P=0.10 0(H); x(L); P=0.05 0(H); 1(L); P=0.01	1(H); x(L); P=0.10 0(H); x(L); P=0.05 0(H); 2(L); P=0.01	L	Secretory calcium-dependent phospholipase A2 that primarily targets dietary phospholipids in the intestinal tract (PubMed:1420353, 10681567, 17603006). Hydrolyzes the ester bond of the fatty acyl group attached at sn-2 position of phospholipids (phospholipase A2 activity) with preference for phosphatidylethanolamines and phosphatidylglycerols over phosphatidylcholines (PubMed:1420353, 10681567, 1…	upregulated during calcium dysregulation; associated with excitotoxicity	Armada-Moreira, A. et. al. (2020). Front. Cell. Neurosci. 14:90 doi:10.3389/fncel.2020.00090
TSC1	TSC Complex Subunit 1	1(H); 0(L); P=0.10 0(H); 0(L); P=0.05 0(H); 0(L); P=0.01	x(H); 0(L); P=0.10 x(H); 0(L); P=0.05 1(H); 0(L); P=0.01	H	In complex with TSC2, inhibits the nutrient-mediated or growth factor-stimulated phosphorylation of S6K1 and EIF4EBP1 by negatively regulating mTORC1 signaling (PubMed:12271141, 28215400). Seems not to be required for TSC2 GAP activity towards RHEB (PubMed:15340059). Implicated as a tumor suppressor. Involved in microtubule-mediated protein transport, but this seems to be due to unregulated mTOR …	knockout lowers the expression of glutamate transporters EAAT1/EAAT2	Zeng, L-H. et. al. (2007). Neurobiol. Disease 28:184-196 doi:10.1016/j.nbd.2007.07.015
Corticosteroid Signaling
NR3C1	Nuclear Receptor Subfamily 3 Group C Member 1	0(H); x(L); P=0.10 0(H); 1(L); P=0.05 0(H); 2(L); P=0.01	0(H); x(L); P=0.10 0(H); x(L); P=0.05 0(H); 4(L); P=0.01	L	Receptor for glucocorticoids (GC) (PubMed:27120390). Has a dual mode of action: as a transcription factor that binds to glucocorticoid response elements (GRE), both for nuclear and mitochondrial DNA, and as a modulator of other transcription factors. Affects inflammatory responses, cellular proliferation and differentiation in target tissues. Involved in chromatin remodeling (PubMed:9590696). Pla…	alias:glucocorticoid receptor; higher expression linked to fear and anxiety; exacerbates glutamate excitotoxicity coupled to increased HTR2B expression	Iftimovici, A. et. al. (2020). Front. Psychiatry 11:680 doi:10.3389/fpsyt.2020.00680; Yang, C-H. et. al. (2005). J. Neurosci. 25:4288-4293 doi:10.1523/jneurosci.0406-05.2005
NR3C2	Nuclear Receptor Subfamily 3 Group C Member 2	x(H); 0(L); P=0.10 1(H); 0(L); P=0.05 0(H); 0(L); P=0.01	x(H); 0(L); P=0.10 1(H); 0(L); P=0.05 0(H); 0(L); P=0.01	H	This gene encodes the mineralocorticoid receptor, which mediates aldosterone actions on salt and water balance within restricted target cells. The protein functions as a ligand-dependent transcription factor that binds to mineralocorticoid response elements in order to transactivate target genes. Mutations in this gene cause autosomal dominant pseudohypoaldosteronism type I, a disorder characteri…	alias:mineralocorticoid receptor; lower expression linked to fear and anxiety	Chen, J. et. al. (2019). Behav. Brain Res. 362:288-298 doi:10.1016/j.bbr.2019.01.026
HSD11B2	Hydroxysteroid 11-Beta Dehydrogenase 2	NS	0(H); x(L); P=0.10 0(H); 1(L); P=0.05 0(H); 0(L); P=0.01	L	There are at least two isozymes of the corticosteroid 11-beta-dehydrogenase, a microsomal enzyme complex responsible for the interconversion of cortisol and cortisone. The type I isozyme has both 11-beta-dehydrogenase (cortisol to cortisone) and 11-oxoreductase (cortisone to cortisol) activities. The type II isozyme, encoded by this gene, has only 11-beta-dehydrogenase activity. In aldosterone-se…	converts cortisol to cortisone
CRHBP	Corticotropin-Releasing Hormone Binding Protein	NS	0(H); x(L); P=0.10 0(H); 1(L); P=0.05 0(H); 0(L); P=0.01	L	Corticotropin-releasing hormone is a potent stimulator of synthesis and secretion of preopiomelanocortin-derived peptides. Although CRH concentrations in the human peripheral circulation are normally low, they increase throughout pregnancy and fall rapidly after parturition. Maternal plasma CRH probably originates from the placenta. Human plasma contains a CRH-binding protein which inactivates CR…	increases in response to hypoxia stress	Alderman, S.L. et. al. (2008). Neuroendodcrinol. 20:347-358 doi:10.1111/j.1365-2826.2008.01655.x
CRHR2	Corticotropin-Releasing Hormone Receptor 2	NS	0(H); x(L); P=0.10 0(H); x(L); P=0.05 0(H); 1(L); P=0.01	L	The protein encoded by this gene belongs to the G-protein coupled receptor 2 family, and the subfamily of corticotropin releasing hormone receptor. This receptor shows high affinity for corticotropin releasing hormone (CRH), and also binds CRH-related peptides such as urocortin. CRH is synthesized in the hypothalamus, and plays an important role in coordinating the endocrine, autonomic, and behav…	knockout has increased anxiety; knockout has reduced stress coping ability; knockout has reduced heart function; knockout male mice have increased anxiety	Vuppaladhadiam, L. et. al. (2020). Cells 9:839 doi:10.3390/cells9040839; Coste, S.C. et. al. (2000). Nat. Genet. 24:403-409; Kishimoto, T. et. al. (2000). Nat. Genet. 24:415-419
Adenylate Cyclase
ADCY2	Adenylate Cyclase 2	0(H); 1(L); P=0.10 0(H); 0(L); P=0.05 0(H); 0(L); P=0.01	0(H); x(L); P=0.10 0(H); 1(L); P=0.05 0(H); 2(L); P=0.01	L	This gene encodes a member of the family of adenylate cyclases, which are membrane-associated enzymes that catalyze the formation of the secondary messenger cyclic adenosine monophosphate (cAMP). This enzyme is insensitive to Ca(2+)/calmodulin, and is stimulated by the G protein beta and gamma subunit complex. [provided by RefSeq, Jul 2008] ADCY2 (Adenylate Cyclase 2) is a Protein Coding gene. Di…
ADCY5	Adenylate Cyclase 5	NS	0(H); x(L); P=0.10 0(H); 1(L); P=0.05 0(H); 0(L); P=0.01	L	This gene encodes a member of the membrane-bound adenylyl cyclase enzymes. Adenylyl cyclases mediate G protein-coupled receptor signaling through the synthesis of the second messenger cAMP. Activity of the encoded protein is stimulated by the Gs alpha subunit of G protein-coupled receptors and is inhibited by protein kinase A, calcium and Gi alpha subunits. Single nucleotide polymorphisms in this…
ADCY6	Adenylate Cyclase 6	0(H); x(L); P=0.10 0(H); x(L); P=0.05 0(H); 3(L); P=0.01	0(H); x(L); P=0.10 0(H); x(L); P=0.05 0(H); 4(L); P=0.01	L	This gene encodes a member of the adenylyl cyclase family of proteins, which are required for the synthesis of cyclic AMP. All members of this family have an intracellular N-terminus, a tandem repeat of six transmembrane domains separated by a cytoplasmic loop, and a C-terminal cytoplasmic domain. The two cytoplasmic regions bind ATP and form the catalytic core of the protein. Adenylyl cyclases a…
Cholesterol Biosynthesis Regulation
SREBP1	Sterol Regulatory Element Binding Transcription Factor 1	0(H); x(L); P=0.10 0(H); 1(L); P=0.05 0(H); 0(L); P=0.01	0(H); x(L); P=0.10 0(H); x(L); P=0.05 0(H); 2(L); P=0.01	L	[Sterol regulatory element-binding protein 1]: Precursor of the transcription factor form (Processed sterol regulatory element-binding protein 1), which is embedded in the endoplasmic reticulum membrane (PubMed:32322062). Low sterol concentrations promote processing of this form, releasing the transcription factor form that translocates into the nucleus and activates transcription of genes involv…	one of 4 key genes regulating cholesterol biosynthesis	Luo J. et. Al. (2020). Mol. Cell Biol. 21:225-245 doi:10.1038/s41580-019-0190-7
SREBP2	Sterol Regulatory Element Binding Transcription Factor 2	NS	NS		[Sterol regulatory element-binding protein 2]: Precursor of the transcription factor form (Processed sterol regulatory element-binding protein 2), which is embedded in the endoplasmic reticulum membrane (PubMed:32322062). Low sterol concentrations promote processing of this form, releasing the transcription factor form that translocates into the nucleus and activates transcription of genes involv…	one of 4 key genes regulating cholesterol biosynthesis	Luo J. et. Al. (2020). Mol. Cell Biol. 21:225-245 doi:10.1038/s41580-019-0190-7
HMGCR	3-Hydroxy-3-Methylglutaryl-CoA Reductase	x(H); x(L); P=0.10 x(H); x(L); P=0.05 1(H); 1(L); P=0.01	x(H); 0(L); P=0.10 x(H); 0(L); P=0.05 1(H); 0(L); P=0.01	H/L	HMG-CoA reductase is the rate-limiting enzyme for cholesterol synthesis and is regulated via a negative feedback mechanism mediated by sterols and non-sterol metabolites derived from mevalonate, the product of the reaction catalyzed by reductase. Normally in mammalian cells this enzyme is suppressed by cholesterol derived from the internalization and degradation of low density lipoprotein (LDL) v…	one of 4 key genes regulating cholesterol biosynthesis	Luo J. et. Al. (2020). Mol. Cell Biol. 21:225-245 doi:10.1038/s41580-019-0190-7
SQLE	Squalene Epoxidase	0(H); 1(L); P=0.10 0(H); x(L); P=0.05 0(H); 1(L); P=0.01	NS	L	alias: squalene monooxygenase; Enables FAD binding activity and squalene monooxygenase activity. Involved in lipid droplet formation; regulation of cell population proliferation; and sterol biosynthetic process. Located in intracellular membrane-bounded organelle. Is integral component of membrane. [provided by Alliance of Genome Resources, Apr 2022] Catalyzes the stereospecific oxidation of squa…	one of 4 key genes regulating cholesterol biosynthesis	Luo J. et. Al. (2020). Mol. Cell Biol. 21:225-245 doi:10.1038/s41580-019-0190-7
FDFT1	Squalene Synthase	0(H); x(L); P=0.10 0(H); x(L); P=0.05 0(H); 1(L); P=0.01	0(H); x(L); P=0.10 0(H); 1(L); P=0.05 0(H); 0(L); P=0.01	L	This gene encodes a membrane-associated enzyme located at a branch point in the mevalonate pathway. The encoded protein is the first specific enzyme in cholesterol biosynthesis, catalyzing the dimerization of two molecules of farnesyl diphosphate in a two-step reaction to form squalene. [provided by RefSeq, Jul 2008]	contributes to cholesterol biosynthesis at a mevalonate branchpoint; FDFT1 synthesizes squalene in the cholesterol branch
INSIG1	Insulin Induced Gene 1	0(H); x(L); P=0.10 0(H); x(L); P=0.05 0(H); 2(L); P=0.01	0(H); x(L); P=0.10 0(H); x(L); P=0.05 0(H); 2(L); P=0.01	L	Oxysterol-binding protein that mediates feedback control of cholesterol synthesis by controlling both endoplasmic reticulum to Golgi transport of SCAP and degradation of HMGCR (PubMed:12202038, 12535518, 16168377, 16399501, 16606821, 32322062). Acts as a negative regulator of cholesterol biosynthesis by mediating the retention of the SCAP-SREBP complex in the endoplasmic reticulum, thereby blocki…	inhibits cholesterol biosynthesis	Luo J. et. Al. (2020). Mol. Cell Biol. 21:225-245 doi:10.1038/s41580-019-0190-7
INSIG2	Insulin Induced Gene 2	1(H); 0(L); P=0.10 x(H); 0(L); P=0.05 1(H); 0(L); P=0.01	x(H); 0(L); P=0.10 x(H); 0(L); P=0.05 2(H); 0(L); P=0.01	H	Oxysterol-binding protein that mediates feedback control of cholesterol synthesis by controlling both endoplasmic reticulum to Golgi transport of SCAP and degradation of HMGCR (PubMed:12242332, 16606821, 32322062). Acts as a negative regulator of cholesterol biosynthesis by mediating the retention of the SCAP-SREBP complex in the endoplasmic reticulum, thereby blocking the processing of sterol re…	inhibits cholesterol biosynthesis	Luo J. et. Al. (2020). Mol. Cell Biol. 21:225-245 doi:10.1038/s41580-019-0190-7
SCAP	SREBF Chaperone	0(H); x(L); P=0.10 0(H); 1(L); P=0.05 0(H); 2(L); P=0.01	0(H); x(L); P=0.10 0(H); x(L); P=0.05 0(H); 2(L); P=0.01	L	alias: Sterol Regulatory Element-Binding Protein Cleavage-Activating Protein; Escort protein required for cholesterol as well as lipid homeostasis (By similarity). Regulates export of the SCAP-SREBP complex from the endoplasmic reticulum to the Golgi upon low cholesterol, thereby regulating the processing of sterol regulatory element-binding proteins (SREBPs) SREBF1/SREBP1 and SREBF2/SREBP2 (By s…	required for transfer of SCAP-SREBP from the ER to the golgi apparatus; facilitates cholesterol biosynthesis	Luo J. et. Al. (2020). Mol. Cell Biol. 21:225-245 doi:10.1038/s41580-019-0190-7
SOAT1 (alias:ACAT)	Sterol O-Acyltransferase 1	NS	0(H); x(L); P=0.10 0(H); x(L); P=0.05 0(H); 1(L); P=0.01	L	The protein encoded by this gene belongs to the acyltransferase family. It is located in the endoplasmic reticulum, and catalyzes the formation of fatty acid-cholesterol esters. This gene has been implicated in the formation of beta-amyloid and atherosclerotic plaques by controlling the equilibrium between free cholesterol and cytoplasmic cholesteryl esters. Alternatively spliced transcript varia…	converts cholesterol into cholesterol ester; less soluable and does not readily form membrane structures; occurs in ER after cholesterol endolysosomal flux in cells	Dupont-Juhl, A.&Wustner, D. (2022). Front. Cell Develop. Biol. 10:834408 doi:10.3389/fcell.2022.834408
SOAT2 (alias:ACAT2)	Sterol O-Acyltransferase 2	NS	NS		Catalyzes the formation of fatty acid-cholesterol esters, which are less soluble in membranes than cholesterol (PubMed:16647063, 11294643). Plays a role in lipoprotein assembly and dietary cholesterol absorption (PubMed:11294643). Utilizes oleoyl-CoA ((9Z)-octadecenoyl-CoA) and linolenoyl-CoA ((9Z,12Z,15Z)-octadecatrienoyl-CoA) as substrates (PubMed:11294643). May provide cholesteryl esters for l…
NPC1L1	NPC1 Like Intracellular Cholesterol Transporter 1	0(H); x(L); P=0.10 0(H); x(L); P=0.05 0(H); 1(L); P=0.01	0(H); x(L); P=0.10 0(H); x(L); P=0.05 0(H); 1(L); P=0.01	L	The protein encoded by this gene is a multi-pass membrane protein. It contains a conserved N-terminal Niemann-Pick C1 (NPC1) domain and a putative sterol-sensing domain (SSD) which includes a YQRL motif functioning as a plasma membrane to trans-Golgi network transport signal in other proteins. This protein takes up free cholesterol into cells through vesicular endocytosis and plays a critical rol…	main transporter facilitating uptake of intestinal and bile cholesterol into the blood; transports cholesterol into cells
ABCA1	ATP Binding Cassette Subfamily A Member 1	NS	NS		The membrane-associated protein encoded by this gene is a member of the superfamily of ATP-binding cassette (ABC) transporters. ABC proteins transport various molecules across extra- and intracellular membranes. ABC genes are divided into seven distinct subfamilies (ABC1, MDR/TAP, MRP, ALD, OABP, GCN20, White). This protein is a member of the ABC1 subfamily. Members of the ABC1 subfamily comprise…	mediates cholesterol efflux out of the cell; mediates transfer of excess to cholesterol to APOA1 to facilitate binding to HDL for RCT in the liver and subsequent removal; reciprocally interacts with ABCA5; along with ABCA5 appear to be the primary mediators of cholesterol efflux from cells	Ray, A. G. et. al. (2020). J. Mol. Biol. 432:4922-4941 doi:10.1016/j.jmb.2020.07.006
ABCG1	ATP Binding Cassette Subfamily G Member 1	0(H); x(L); P=0.10 0(H); x(L); P=0.05 0(H); 1(L); P=0.01	0(H); x(L); P=0.10 0(H); x(L); P=0.05 0(H); 1(L); P=0.01	L	The protein encoded by this gene is a member of the superfamily of ATP-binding cassette (ABC) transporters. ABC proteins transport various molecules across extra- and intra-cellular membranes. ABC genes are divided into seven distinct subfamilies (ABC1, MDR/TAP, MRP, ALD, OABP, GCN20, White). This protein is a member of the White subfamily. It is involved in macrophage cholesterol and phospholipi…	mediates cholesterol efflux out of the cell; may also be involved with Reverse Cholesterol Transport (RCT) of cholesterol back into the liver
ABCA5	ATP Binding Cassette Subfamily A Member 5	x(H); 0(L); P=0.10 1(H); 0(L); P=0.05 0(H); 0(L); P=0.01	x(H); 0(L); P=0.10 x(H); 0(L); P=0.05 1(H); 0(L); P=0.01	H	The membrane-associated protein encoded by this gene is a member of the superfamily of ATP-binding cassette (ABC) transporters. ABC proteins transport various molecules across extra- and intracellular membranes. ABC genes are divided into seven distinct subfamilies (ABC1, MDR/TAP, MRP, ALD, OABP, GCN20, and White). This encoded protein is a member of the ABC1 subfamily. Members of the ABC1 subfam…	mediates cholesterol efflux out of the cell; reciprocally interacts with ABCA1; along with ABCA1 appear to be the primary mediators of cholesterol efflux from cells	Ray, A. G. et. al. (2020). J. Mol. Biol. 432:4922-4941 doi:10.1016/j.jmb.2020.07.006
ABCA8	ATP Binding Cassette Subfamily A Member 8	NS	NS		The membrane-associated protein encoded by this gene is a member of the superfamily of ATP-binding cassette (ABC) transporters. ABC proteins transport various molecules across extra- and intracellular membranes. ABC genes are divided into seven distinct subfamilies (ABC1, MDR/TAP, MRP, ALD, OABP, GCN20, White). This protein is a member of the ABC1 subfamily. Members of the ABC1 subfamily comprise…	mediator of cholesterol efflux
ABCG5	ATP Binding Cassette Subfamily G Member 5	0(H); x(L); P=0.10 0(H); x(L); P=0.05 0(H); 1(L); P=0.01	0(H); x(L); P=0.10 0(H); x(L); P=0.05 0(H); 1(L); P=0.01	L	The protein encoded by this gene is a member of the superfamily of ATP-binding cassette (ABC) transporters. ABC proteins transport various molecules across extra- and intra-cellular membranes. ABC genes are divided into seven distinct subfamilies (ABC1, MDR/TAP, MRP, ALD, OABP, GCN20, White). This protein is a member of the White subfamily. The protein encoded by this gene functions as a half-tra…	secretion of sterols from the liver into bile for removal
ABCG8	ATP Binding Cassette Subfamily G Member 8	0(H); x(L); P=0.10 0(H); 1(L); P=0.05 0(H); 0(L); P=0.01	0(H); x(L); P=0.10 0(H); x(L); P=0.05 0(H); 1(L); P=0.01	L	The protein encoded by this gene is a member of the superfamily of ATP-binding cassette (ABC) transporters. ABC proteins transport various molecules across extra- and intra-cellular membranes. ABC genes are divided into seven distinct subfamilies (ABC1, MDR/TAP, MRP, ALD, OABP, GCN20, White). This protein is a member of the White subfamily. The protein encoded by this gene functions to exclude no…	secretion of sterols from the liver into bile for removal
APOA1	Apolipoprotein A1	x(H); 1(L); P=0.10 x(H); 0(L); P=0.05 1(H); 0(L); P=0.01	x(H); x(L); P=0.10 x(H); x(L); P=0.05 1(H); 1(L); P=0.01	H/L	This gene encodes apolipoprotein A-I, which is the major protein component of high density lipoprotein (HDL) in plasma. The encoded preproprotein is proteolytically processed to generate the mature protein, which promotes cholesterol efflux from tissues to the liver for excretion, and is a cofactor for lecithin cholesterolacyltransferase (LCAT), an enzyme responsible for the formation of most pla…	major carrier component of HDL mediating removal of cholesterol; the isoform in Lyndon H fish has > 5-fold enhanced expression, and in Alma H fish has > 3-fold enhanced expression
APOA2	Apolipoprotein A2	0(H); x(L); P=0.10 0(H); x(L); P=0.05 0(H); 1(L); P=0.01	0(H); x(L); P=0.10 0(H); x(L); P=0.05 0(H); 1(L); P=0.01	L	This gene encodes apolipoprotein (apo-) A-II, which is the second most abundant protein of the high density lipoprotein particles. The protein is found in plasma as a monomer, homodimer, or heterodimer with apolipoprotein D. Defects in this gene may result in apolipoprotein A-II deficiency or hypercholesterolemia. [provided by RefSeq, Jul 2008] May stabilize HDL (high density lipoprotein) structu…
APOA4	Apolipoprotein A4	0(H); 1(L); P=0.10 0(H); x(L); P=0.05 0(H); 3(L); P=0.01	x(H); 0(L); P=0.10 1(H); 0(L); P=0.05 0(H); 0(L); P=0.01	H/L	Apoliprotein (apo) A-IV gene contains 3 exons separated by two introns. A sequence polymorphism has been identified in the 3'UTR of the third exon. The primary translation product is a 396-residue preprotein which after proteolytic processing is secreted its primary site of synthesis, the intestine, in association with chylomicron particles. Although its precise function is not known, apo A-IV is…	function with regard to cholesterol metabolism is uncertain
APOB	Apolipoprotein B	0(H); x(L); P=0.10 0(H); x(L); P=0.05 0(H); 2(L); P=0.01	0(H); 1(L); P=0.10 0(H); x(L); P=0.05 0(H); 2(L); P=0.01	L	This gene product is the main apolipoprotein of chylomicrons and low density lipoproteins (LDL), and is the ligand for the LDL receptor. It occurs in plasma as two main isoforms, apoB-48 and apoB-100: the former is synthesized exclusively in the gut and the latter in the liver. The intestinal and the hepatic forms of apoB are encoded by a single gene from a single, very long mRNA. The two isoform…	major carrier component of LDL
PPARG	Peroxisome Proliferator Activated Receptor Gamma	0(H); x(L); P=0.10 0(H); x(L); P=0.05 0(H); 1(L); P=0.01	0(H); x(L); P=0.10 0(H); x(L); P=0.05 0(H); 1(L); P=0.01	L	Nuclear receptor that binds peroxisome proliferators such as hypolipidemic drugs and fatty acids. Once activated by a ligand, the nuclear receptor binds to DNA specific PPAR response elements (PPRE) and modulates the transcription of its target genes, such as acyl-CoA oxidase. It therefore controls the peroxisomal beta-oxidation pathway of fatty acids. Key regulator of adipocyte differentiation a…	overexpression decreases HMGCR, SREBP2, CYP7A1, ABCG5, ABCG8 (Han et al, 2019);	Han, T. et. al. (2019). J. Pharm. Sci. 139:1-8 doi:10.1016/j.jphs.2018.09.013
CYP7A1	Cytochrome P450 Family 7 Subfamily A Member 1	0(H); x(L); P=0.10 0(H); x(L); P=0.05 0(H); 1(L); P=0.01	0(H); x(L); P=0.10 0(H); x(L); P=0.05 0(H); 1(L); P=0.01	L	alias: 24-Hydroxycholesterol 7-Alpha-Hydroxylase; A cytochrome P450 monooxygenase involved in the metabolism of endogenous cholesterol and its oxygenated derivatives (oxysterols) (PubMed:11013305, 12077124, 19965590, 2384150, 21813643). Mechanistically, uses molecular oxygen inserting one oxygen atom into a substrate, and reducing the second into a water molecule, with two electrons provided by N…	increased CYP7A1 is associated with increased CES activation but decreased HMGR and ACAT levels, which largely matches data observations	Pendak, W.M. et. al. (2001). Am. J. Physiol. Gastrointest. Liver Physiol. 281:G878-G889
CES2	Carboxylesterase 2	NS	0(H); x(L); P=0.10 0(H); x(L); P=0.05 0(H); 1(L); P=0.01	L	This gene encodes a member of the carboxylesterase large family. The family members are responsible for the hydrolysis or transesterification of various xenobiotics, such as cocaine and heroin, and endogenous substrates with ester, thioester, or amide bonds. They may participate in fatty acyl and cholesterol ester metabolism, and may play a role in the blood-brain barrier system. The protein enco…	the single isoform ces2b identified in rainbow trout has an orthology match to CES2 (1 of 4 H. sapiens CES genes). May be invovled with bile production by mobilizing/releasing cholesterol
LIPA	Lipase A, Lysosomal Acid Type	NS	NS		This gene encodes lipase A, the lysosomal acid lipase (also known as cholesterol ester hydrolase). This enzyme functions in the lysosome to catalyze the hydrolysis of cholesteryl esters and triglycerides. Mutations in this gene can result in Wolman disease and cholesteryl ester storage disease. Alternatively spliced transcript variants have been found for this gene. [provided by RefSeq, Jan 2014]	catalyzes the hydrolysis of cholesteryl esters in lysosome to free fatty acids and cholesterol; important in cholesterol processing
NPC1	NPC Intracellular Cholesterol Transporter 1	NS	0(H); x(L); P=0.10 0(H); 2(L); P=0.05 0(H); 0(L); P=0.01	L	This gene encodes a large protein that resides in the limiting membrane of endosomes and lysosomes and mediates intracellular cholesterol trafficking via binding of cholesterol to its N-terminal domain. It is predicted to have a cytoplasmic C-terminus, 13 transmembrane domains, and 3 large loops in the lumen of the endosome - the last loop being at the N-terminus. This protein transports low-dens…	transports cholesterol from the lysosome
NPC2	NPC Intracellular Cholesterol Transporter 2	x(H); 0(L); P=0.10 1(H); 0(L); P=0.05 0(H); 0(L); P=0.01	x(H); 0(L); P=0.10 x(H); 0(L); P=0.05 1(H); 0(L); P=0.01	H	This gene encodes a protein containing a lipid recognition domain. The encoded protein may function in regulating the transport of cholesterol through the late endosomal/lysosomal system. Mutations in this gene have been associated with Niemann-Pick disease, type C2 and frontal lobe atrophy. [provided by RefSeq, Jul 2008] Intracellular cholesterol transporter which acts in concert with NPC1 and p…	transports cholesterol from the lysosome; co-transporter bis(monoacylglycero)phosphate important in this process
ABHD6	Abhydrolase Domain Containing 6, Acylglycerol Lipase	NS	x(H); 0(L); P=0.10 1(H); 0(L); P=0.05 0(H); 0(L); P=0.01	H	Lipase that preferentially hydrolysis medium-chain saturated monoacylglycerols including 2-arachidonoylglycerol (PubMed:22969151). Through 2-arachidonoylglycerol degradation may regulate endocannabinoid signaling pathways (By similarity). Also has a lysophosphatidyl lipase activity with a preference for lysophosphatidylglycerol among other lysophospholipids (By similarity). Also able to degrade b…	synthesis of bis(monoacylglycero)phosphate (BMP) is still debated; degradation of lysophospholipids including BMP is believed to be mediated by ABHD6	Lu, A. (2022). BioEssays 44:2200111 doi:10.1002/bies.202200111
LAMP2	Lysosomal-associated Membrane Protein 2	NS	NS		Plays an important role in chaperone-mediated autophagy, a process that mediates lysosomal degradation of proteins in response to various stresses and as part of the normal turnover of proteins with a long biological half-live (PubMed:8662539, 11082038, 18644871, 24880125, 27628032). Functions by binding target proteins, such as GAPDH and MLLT11, and targeting them for lysosomal degradation (PubM…	may serve as a lysosomal reservoir of cholesterol; intermediatary in the transfer of cholesterol from NPC2 to NPC1	Lu, A. (2022). BioEssays 44:2200111 doi:10.1002/bies.202200111
CD36	CD36 Molecule	0(H); 1(L); P=0.10 0(H); 0(L); P=0.05 0(H); 0(L); P=0.01	0(H); x(L); P=0.10 0(H); x(L); P=0.05 0(H); 1(L); P=0.01	L	The protein encoded by this gene is the fourth major glycoprotein of the platelet surface and serves as a receptor for thrombospondin in platelets and various cell lines. Since thrombospondins are widely distributed proteins involved in a variety of adhesive processes, this protein may have important functions as a cell adhesion molecule. It binds to collagen, thrombospondin, anionic phospholipid…	non-NPC1 pathway for lipid transport in lysosomes	Lu, A. (2022). BioEssays 44:2200111 doi:10.1002/bies.202200111
SCARB1	Scavenger Receptor Class B Member 1	0(H); x(L); P=0.10 0(H); x(L); P=0.05 0(H); 1(L); P=0.01	0(H); x(L); P=0.10 0(H); x(L); P=0.05 0(H); 1(L); P=0.01	L	The protein encoded by this gene is a plasma membrane receptor for high density lipoprotein cholesterol (HDL). The encoded protein mediates cholesterol transfer to and from HDL. In addition, this protein is a receptor for hepatitis C virus glycoprotein E2 and facilitates cell entry by the virus, SARS-CoV2. [provided by RefSeq, Oct 2021] Receptor for different ligands such as phospholipids, choles…	non-NPC1 pathway for cholesterol transport into HDL	Lu, A. (2022). BioEssays 44:2200111 doi:10.1002/bies.202200111
SCARB2	Scavenger Receptor Class B Member 2	NS	NS		The protein encoded by this gene is a type III glycoprotein that is located primarily in limiting membranes of lysosomes and endosomes. Earlier studies in mice and rat suggested that this protein may participate in membrane transportation and the reorganization of endosomal/lysosomal compartment. The protein deficiency in mice was reported to impair cell membrane transport processes and cause pel…	non-NPC1 pathway involved in phospholipid transport	Lu, A. (2022). BioEssays 44:2200111 doi:10.1002/bies.202200111
RAB7	RAB7, Member of RAS Oncogene Family	x(H); 0(L); P=0.10 1(H); 0(L); P=0.05 2(H); 0(L); P=0.01	x(H); 0(L); P=0.10 x(H); 0(L); P=0.05 4(H); 0(L); P=0.01	H	RAB family members are small, RAS-related GTP-binding proteins that are important regulators of vesicular transport. Each RAB protein targets multiple proteins that act in exocytic / endocytic pathways. This gene encodes a RAB family member that regulates vesicle traffic in the late endosomes and also from late endosomes to lysosomes. This encoded protein is also involved in the cellular vacuolat…	increases endolysosomal egress of cholesterol in an NPC1-independent manner	Lu, A. (2022). BioEssays 44:2200111 doi:10.1002/bies.202200111
ANXA6	Annexin A6	x(H); x(L); P=0.10 x(H); 1(L); P=0.05 1(H); 0(L); P=0.01	x(H); 0(L); P=0.10 x(H); 0(L); P=0.05 1(H); 0(L); P=0.01	H/L	Annexin VI belongs to a family of calcium-dependent membrane and phospholipid binding proteins. Several members of the annexin family have been implicated in membrane-related events along exocytotic and endocytotic pathways. The annexin VI gene is approximately 60 kbp long and contains 26 exons. It encodes a protein of about 68 kDa that consists of eight 68-amino acid repeats separated by linking…	decreases endolysosomal egress of cholesterol in an NPC1-independent manner but only when coupled to increased expression of TBC1D15; counteracts RAB7	Lu, A. (2022). BioEssays 44:2200111 doi:10.1002/bies.202200111
TBC1D15	TBC1 Domain Family Member 15	x(H); 0(L); P=0.10 x(H); 0(L); P=0.05 2(H); 0(L); P=0.01	x(H); 0(L); P=0.10 x(H); 0(L); P=0.05 2(H); 0(L); P=0.01	H	This gene encodes a member of the Ras-like proteins in brain-GTPase activating protein superfamily that share a conserved Tre-2/Bub2/Cdc16 domain. The encoded protein interacts with Ras-like protein in brain 5A and may function as a regulator of intracellular trafficking. Alternate splicing results in multiple transcript variants. [provided by RefSeq, Apr 2009] Acts as a GTPase activating protein…	co-regulator of both ANXA6 and RAB7; predicted to have opposite functions in relation to both regulators; current observations do not support Lu(2022) proposed mechanisms; more research is required	Lu, A. (2022). BioEssays 44:2200111 doi:10.1002/bies.202200111
HGS (alias:HRS/VPS27)	Hepatocyte Growth Factor-Regulated Tyrosine Kinase Substrate	x(H); 0(L); P=0.10 x(H); 0(L); P=0.05 1(H); 0(L); P=0.01	NS	H	Involved in intracellular signal transduction mediated by cytokines and growth factors. When associated with STAM, it suppresses DNA signaling upon stimulation by IL-2 and GM-CSF. Could be a direct effector of PI3-kinase in vesicular pathway via early endosomes and may regulate trafficking to early and late endosomes by recruiting clathrin. May concentrate ubiquitinated receptors within clathrin-…	ESCRT-0 complex member; mediates endolysosomal cholesterol flux that is NPC1-independent	Lu, A. (2022). BioEssays 44:2200111 doi:10.1002/bies.202200111; Du, X. et. al. (2012). Cell Reports 1(1):29-35
GRAMD1B	GRAM Domain Containing 1B	NS	NS		Predicted to enable cholesterol binding activity; cholesterol transfer activity; and phospholipid binding activity. Predicted to be involved in cellular response to cholesterol and cholesterol homeostasis. Located in endoplasmic reticulum membrane; endoplasmic reticulum-plasma membrane contact site; and plasma membrane. [provided by Alliance of Genome Resources, Apr 2022] Cholesterol transporter …	facilitates cholesterol transfer from plasma membranes to the ER; operates in an NPC1-independent manner	Lu, A. (2022). BioEssays 44:2200111 doi:10.1002/bies.202200111
STARD3	StAR Releated Lipid Transfer Domain Containing 3	x(H); 0(L); P=0.10 1(H); 0(L); P=0.05 0(H); 0(L); P=0.01	x(H); 0(L); P=0.10 x(H); 0(L); P=0.05 1(H); 0(L); P=0.01	H	Sterol-binding protein that mediates cholesterol transport from the endoplasmic reticulum to endosomes (PubMed:11053434, 15930133, 22514632, 28377464). Creates contact site between the endoplasmic reticulum and late endosomes: localizes to late endosome membranes and contacts the endoplasmic reticulum via interaction with VAPA and VAPB (PubMed:24105263, 28377464). Acts as a lipid transfer protein…	facilitates cholesterol transfer from plasma membranes to the mitochondria; operates in an NPC1-independent manner	Lu, A. (2022). BioEssays 44:2200111 doi:10.1002/bies.202200111
LDLR	Low Density Lipoprotein Receptor	x(H); x(L); P=0.10 2(H); x(L); P=0.05 0(H); 1(L); P=0.01	1(H); x(L); P=0.10 0(H); x(L); P=0.05 0(H); 1(L); P=0.01	H/L	The low density lipoprotein receptor (LDLR) gene family consists of cell surface proteins involved in receptor-mediated endocytosis of specific ligands. The encoded protein is normally bound at the cell membrane, where it binds low density lipoprotein/cholesterol and is taken into the cell. Lysosomes release the cholesterol, which is made available for repression of microsomal enzyme 3-hydroxy-3-…	binds cholesterol at the cell surface for transport into the cell; requires ARH for proper internalization of LDL/LDL receptor complexes	Dupont-Juhl, A.&Wustner, D. (2022). Front. Cell Develop. Biol. 10:834408 doi:10.3389/fcell.2022.834408
LDLRAP1 (alias:ARH)	Low Density Lipoprotein Receptor Adaptor Protein 1	x(H); x(L); P=0.10 x(H); x(L); P=0.05 1(H); 2(L); P=0.01	x(H); x(L); P=0.10 x(H); x(L); P=0.05 1(H); 3(L); P=0.01	H/L	Adapter protein (clathrin-associated sorting protein (CLASP)) required for efficient endocytosis of the LDL receptor (LDLR) in polarized cells such as hepatocytes and lymphocytes, but not in non-polarized cells (fibroblasts). May be required for LDL binding and internalization but not for receptor clustering in coated pits. May facilitate the endocytosis of LDLR and LDLR-LDL complexes from coated…	Note: described as LDLRAP1A & LDLRAP1B in rainbow trout; required for transfer of cholesterol-bound LDLR into the cell	Dupont-Juhl, A.&Wustner, D. (2022). Front. Cell Develop. Biol. 10:834408 doi:10.3389/fcell.2022.834408
CYP46A1	Cytochrome P450 Family 46 Subfamily A Member 1	0(H); x(L); P=0.10 0(H); x(L); P=0.05 0(H); 2(L); P=0.01	0(H); x(L); P=0.10 0(H); 2(L); P=0.05 0(H); 4(L); P=0.01	L	alias: cholesterol 24-hydroxylase; This gene encodes a member of the cytochrome P450 superfamily of enzymes. The cytochrome P450 proteins are monooxygenases which catalyze many reactions involved in drug metabolism and synthesis of cholesterol, alias: steroids and other lipids. This endoplasmic reticulum protein is expressed in the brain, where it converts cholesterol to 24S-hydroxycholesterol. W…	facilitates cholesterol conversion to 24S-hydroxycholesterol in the nervous system; can facilitate removal/recycling of cholesterol; lack of expression of this gene severely reduces the synthesis of cholesterol in nervous tissue	Lund, E.G. et. al. (2003). J. Biol. Chem. 278(25):22980-22988 doi:10.1074/jbc.M303415200
CH25H	Cholesterol 25-Hydroxylase	x(H); 0(L); P=0.10 x(H); 0(L); P=0.05 1(H); 0(L); P=0.01	x(H); x(L); P=0.10 x(H); x(L); P=0.05 2(H); 1(L); P=0.01	H/L	Catalyzes the formation of 25-hydroxycholesterol from cholesterol, leading to repress cholesterol biosynthetic enzymes (PubMed:9852097). Plays a key role in cell positioning and movement in lymphoid tissues: 25-hydroxycholesterol is an intermediate in biosynthesis of 7-alpha,25-dihydroxycholesterol (7-alpha,25-OHC), an oxysterol that acts as a ligand for the G protein-coupled receptor GPR183/EBI2…	represses cholesterol biosynthesis
Polyamines are derived primarily from the metabolism and glutamate and arginine and are regarded as important mediators of cellular growth and survival, regulation of transcriptional and translational processes (Liu et al. 2015; Zahedi et al. 2022), and enhancement of cellular stress resistance such as the neuroprotective Polyamine Stress Response (PSR)(Gilad&Gilad 2003). However, exceedingly hig…							Liu, J.H. et. al. (2015). Front. Plant Sci. 6:827 doi:10.3389/fpls.2015.00827; Zahedi, K. et. al. (2022). Med. Sci. 10:38 doi:10.3390/medsci10030038; Gilad G.M. & Gilad V.H. (2003). Cell. Mol. Neurobiol. 23(4/5):637-649
Polyamine Metabolism
ODC1	Ornithine Decarboxylase 1	x(H); 0(L); P=0.10 x(H); 0(L); P=0.05 2(H); 0(L); P=0.01	x(H); 0(L); P=0.10 x(H); 0(L); P=0.05 2(H); 0(L); P=0.01	H	alias: ODC; Catalyzes the first and rate-limiting step of polyamine biosynthesis that converts ornithine into putrescine, which is the precursor for the polyamines, spermidine and spermine. Polyamines are essential for cell proliferation and are implicated in cellular processes, ranging from DNA replication to apoptosis. ( DCOR_HUMAN,P11926 )
SRM	Spermidine Synthase	x(H); 0(L); P=0.10 x(H); 0(L); P=0.05 1(H); 0(L); P=0.01	x(H); 0(L); P=0.10 x(H); 0(L); P=0.05 1(H); 0(L); P=0.01	H	The polyamines putrescine, spermine, and spermidine are ubiquitous polycationic mediators of cell growth and differentiation. Spermidine synthase is one of four enzymes in the polyamine-biosynthetic pathway and carries out the final step of spermidine biosynthesis. This enzyme catalyzes the conversion of putrescine to spermidine using decarboxylated S-adenosylmethionine as the cofactor. [provided…
SMS	Spermine Synthase	0(H); x(L); P=0.10 0(H); x(L); P=0.05 0(H); 1(L); P=0.01	0(H); x(L); P=0.10 0(H); x(L); P=0.05 0(H); 1(L); P=0.01	L	Catalyzes the production of spermine from spermidine and decarboxylated S-adenosylmethionine (dcSAM). ( SPSY_HUMAN,P52788 )
SAT1	Spermidine/Spermine N1-Acetyltransferase 1	0(H); 1(L); P=0.10 0(H); 0(L); P=0.05 0(H); 0(L); P=0.01	0(H); x(L); P=0.10 0(H); 1(L); P=0.05 0(H); 0(L); P=0.01	L	The protein encoded by this gene belongs to the acetyltransferase family, and is a rate-limiting enzyme in the catabolic pathway of polyamine metabolism. It catalyzes the acetylation of spermidine and spermine, and is involved in the regulation of the intracellular concentration of polyamines and their transport out of cells. Defects in this gene are associated with keratosis follicularis spinulo…
SMOX	Spermine Oxidase	NS	1(H); 0(L); P=0.10 0(H); 0(L); P=0.05 0(H); 0(L); P=0.01	H	Flavoenzyme which catalyzes the oxidation of spermine to spermidine. Can also use N(1)-acetylspermine and spermidine as substrates, with different affinity depending on the isoform (isozyme) and on the experimental conditions. Plays an important role in the regulation of polyamine intracellular concentration and has the potential to act as a determinant of cellular sensitivity to the antitumor po…
SLC25A15	Solute Carrier Family 25 Member 15	0(H); 1(L); P=0.10 0(H); 0(L); P=0.05 0(H); 0(L); P=0.01	x(H); 0(L); P=0.10 x(H); 0(L); P=0.05 1(H); 0(L); P=0.01	H/L	designated SLC25A15a in Alma and SLC25A15b in Lyndon; Mitochondrial ornithine-citrulline antiporter (PubMed:12807890, 22262851) (Probable). Catalyzes the exchange between cytosolic ornithine and mitochondrial citrulline plus an H(+), the proton compensates the positive charge of ornithine thus leading to an electroneutral transport. Plays a crucial role in the urea cycle, by connecting the cytoso…
OAZ1	Ornithine Decarboxylase Antizyme 1	NS	1(H); 1(L); P=0.10 0(H); 0(L); P=0.05 0(H); 0(L); P=0.01	H/L	designated as OAZ1a and OAZ1b in rainbow trout; Ornithine decarboxylase (ODC) antizyme protein that negatively regulates ODC activity and intracellular polyamine biosynthesis and uptake in response to increased intracellular polyamine levels. Binds to ODC monomers, inhibiting the assembly of the functional ODC homodimer, and targets the monomers for ubiquitin-independent proteolytic destruction b…	inhibits ODC activity and polyamine uptake
OAZ2	Ornithine Decarboxylase Antizyme 2	0(H); x(L); P=0.10 0(H); x(L); P=0.05 0(H); 1(L); P=0.01	0(H); x(L); P=0.10 0(H); x(L); P=0.05 0(H); 1(L); P=0.01	L	designated as OAZ2a in rainbow trout; Ornithine decarboxylase (ODC) antizyme protein that negatively regulates ODC activity and intracellular polyamine biosynthesis and uptake in response to increased intracellular polyamine levels. Binds to ODC monomers, inhibiting the assembly of the functional ODC homodimers. Does not target the ODC monomers for degradation, which allows a protein synthesis-in…	inhibits ODC activity and polyamine uptake
AZIN1	Antizyme Inhbitor 1	x(H); 0(L); P=0.10 x(H); 0(L); P=0.05 1(H); 0(L); P=0.01	x(H); 0(L); P=0.10 x(H); 0(L); P=0.05 2(H); 0(L); P=0.01	H	Antizyme inhibitor (AZI) protein that positively regulates ornithine decarboxylase (ODC) activity and polyamine uptake. AZI is an enzymatically inactive ODC homolog that counteracts the negative effect of ODC antizymes (AZs) OAZ1, OAZ2 and OAZ3 on ODC activity by competing with ODC for antizyme-binding (PubMed:17900240, 26305948). Inhibits antizyme-dependent ODC degradation and releases ODC monom…	enhances ODC and polyamine levels by inhibiting the activity of the OAZ genes
AZIN2	Antizyme Inhbitor 2	NS	NS		Antizyme inhibitor (AZI) protein that positively regulates ornithine decarboxylase (ODC) activity and polyamine uptake. AZI is an enzymatically inactive ODC homolog that counteracts the negative effect of ODC antizymes (AZs) OAZ1, OAZ2 and OAZ3 on ODC activity by competing with ODC for antizyme-binding (PubMed:17900240). Inhibits antizyme-dependent ODC degradation and releases ODC monomers from t…	enhances ODC and polyamine levels by inhibiting the activity of the OAZ genes
NOTE: The following gene list is based the 'memory' modulation model of Sumi & Harada (2020). It based upon experimental evidence obtained from research within CA4 neurons of the mammalian hippocampus. Direct overlap to the NTS neuronal tracts of liver tissue may not be relevant. It is included out of interest.
Long term potentiation (LTP)/Long term depression (LTD) model genes
PICK1	Protein Interacting With PRKCA 1	x(H); 0(L); P=0.10 1(H); 0(L); P=0.05 0(H); 0(L); P=0.01	x(H); 0(L); P=0.10 1(H); 0(L); P=0.05 0(H); 0(L); P=0.01	H	alias:PRKCA-Binding Protein; The protein encoded by this gene contains a PDZ domain, through which it interacts with protein kinase C, alpha (PRKCA). This protein may function as an adaptor that binds to and organizes the subcellular localization of a variety of membrane proteins. It has been shown to interact with multiple glutamate receptor subtypes, monoamine plasma membrane transporters, as w…	associated with LTD; one model predicts endocytosis of GRIA2; upon LTD induction dissociates GRIA2 from NSF & NAPB to internalize GRIA2; involved in LTP but function is unresolved; in adults, loss of PICK1 decreases synaptic plasticity which may reduce LTP; may increase formation of Ca2+-permeable AMPARs	reviewed in: Anggono, V. & Huganir, R.L. (2012). Curr. Opin. Neurobiol. 22:461-469 doi:10.1016/j.conb.2011.12.006
DLG1 (alias:SAP97)	Discs Large MAGUK Scaffold Protein 1	0(H); x(L); P=0.10 0(H); x(L); P=0.05 0(H); 1(L); P=0.01	0(H); x(L); P=0.10 0(H); x(L); P=0.05 0(H); 2(L); P=0.01	L	This gene encodes a multi-domain scaffolding protein that is required for normal development. This protein may have a role in septate junction formation, signal transduction, cell proliferation, synaptogenesis and lymphocyte activation. A multitude of transcript variants deriving from alternative splicing and the use of multiple alternate promoter have been observed, including some splice variant…	facilitates AMPAR transmission and possibly compensates for PSD95 loss; may help facilitate LTP	Anggono, V. & Huganir, R.L. (2012). Curr. Opin. Neurobiol. 22:461-469 doi:10.1016/j.conb.2011.12.006
NSF	N-Ethylmaleimide Sensitive Factor, Vesicle Fusing ATPase	x(H); 0(L); P=0.10 x(H); 0(L); P=0.05 1(H); 0(L); P=0.01	x(H); 0(L); P=0.10 x(H); 0(L); P=0.05 1(H); 0(L); P=0.01	H	alias:vesicle-fusing ATPase; Enables PDZ domain binding activity and ionotropic glutamate receptor binding activity. Involved in intracellular protein transport; positive regulation of protein catabolic process; and positive regulation of receptor recycling. Located in Golgi apparatus; cytosol; and plasma membrane. Implicated in developmental and epileptic encephalopathy. [provided by Alliance of…	mediates PICK1-GRIA2 interactions; under basal Ca2+ levels reduces intracellular retention of GRIA2 by PICK1; under elevated Ca2+ diminishes NSF:GRIA2 interactions thereby prolonging GRIA2 internalization; interactions with LRRK2 enhance SNARE complex disassembly	reviewed in: Anggono, V. & Huganir, R.L. (2012). Curr. Opin. Neurobiol. 22:461-469 doi:10.1016/j.conb.2011.12.006; Belluzzi, E. et. al. (2016). Mol. Neurodegener. 11:1
NAPB	NSF Attachment Protein Beta	NS	0(H); x(L); P=0.10 0(H); x(L); P=0.05 0(H); 1(L); P=0.01	L	alias:N-ethylmaleimide-sensitive factor attachment protein beta; This gene encodes a member of the soluble N-ethyl-maleimide-sensitive fusion attachment protein (SNAP) family. SNAP proteins play a critical role in the docking and fusion of vesicles to target membranes as part of the 20S NSF-SNAP-SNARE complex. This gene encodes the SNAP beta isoform which has been shown to be preferentially expre…	enhanced PICK1 interacts with NAPB to promote internalization of AMPARs	reviewed in: Anggono, V. & Huganir, R.L. (2012). Curr. Opin. Neurobiol. 22:461-469 doi:10.1016/j.conb.2011.12.006
IQSEC1 (alias:BRAG2)	IQ Motif and Sec7 Domain-Containing Protein 1	0(H); 1(L); P=0.10 0(H); x(L); P=0.05 0(H); 1(L); P=0.01	x(H); x(L); P=0.10 1(H); x(L); P=0.05 0(H); 2(L); P=0.01	H/L	Predicted to enable protein kinase binding activity. Predicted to be involved in several processes, including positive regulation of focal adhesion disassembly; positive regulation of keratinocyte migration; and regulation of postsynaptic neurotransmitter receptor internalization. Located in nucleolus. Implicated in intellectual developmental disorder with short stature and behavioral abnormaliti…	interacts with ARF6 to promote GRIA2 internalization associated with LTD	reviewed in: Anggono, V. & Huganir, R.L. (2012). Curr. Opin. Neurobiol. 22:461-469 doi:10.1016/j.conb.2011.12.006
ARF6	ADP Ribosylation Factor 6	1(H); 0(L); P=0.10 1(H); 0(L); P=0.05 1(H); 0(L); P=0.01	x(H); 0(L); P=0.10 x(H); 0(L); P=0.05 4(H); 0(L); P=0.01	H	This gene encodes a member of the human ARF gene family, which is part of the RAS superfamily. The ARF genes encode small guanine nucleotide-binding proteins that stimulate the ADP-ribosyltransferase activity of cholera toxin and play a role in vesicular trafficking and as activators of phospholipase D. The product of this gene is localized to the plasma membrane, and regulates vesicular traffick…	interacts with IQSEC1 to promote GRIA2 internalization associated with LTD	reviewed in: Anggono, V. & Huganir, R.L. (2012). Curr. Opin. Neurobiol. 22:461-469 doi:10.1016/j.conb.2011.12.006
CAMK2A	Calcium/Calmodulin Dependent Protein Kinase II Alpha	0(H); x(L); P=0.10 0(H); 1(L); P=0.05 0(H); 0(L); P=0.01	0(H); x(L); P=0.10 0(H); 1(L); P=0.05 0(H); 0(L); P=0.01	L	The product of this gene belongs to the serine/threonine protein kinases family, and to the Ca(2+)/calmodulin-dependent protein kinases subfamily. Calcium signaling is crucial for several aspects of plasticity at glutamatergic synapses. This calcium calmodulin-dependent protein kinase is composed of four different chains: alpha, beta, gamma, and delta. The alpha chain encoded by this gene is requ…	binds to NMDA receptors and GRIA1 to enhance LTP
CAMK2B	Calcium/Calmodulin Dependent Protein Kinase II Beta	0(H); 1(L); P=0.10 0(H); 1(L); P=0.05 0(H); 1(L); P=0.01	0(H); 1(L); P=0.10 0(H); 1(L); P=0.05 0(H); 1(L); P=0.01	L	The product of this gene belongs to the serine/threonine protein kinase family and to the Ca(2+)/calmodulin-dependent protein kinase subfamily. Calcium signaling is crucial for several aspects of plasticity at glutamatergic synapses. In mammalian cells, the enzyme is composed of four different chains: alpha, beta, gamma, and delta. The product of this gene is a beta chain. It is possible that dis…	binds to NMDA receptors and GRIA1 to enhance LTP
CAMK2C	Calcium/Calmodulin Dependent Protein Kinase II Gamma	0(H); 1(L); P=0.10 0(H); 1(L); P=0.05 0(H); 0(L); P=0.01	0(H); 1(L); P=0.10 0(H); x(L); P=0.05 0(H); 3(L); P=0.01	L	The product of this gene is one of the four subunits of an enzyme which belongs to the serine/threonine protein kinase family, and to the Ca(2+)/calmodulin-dependent protein kinase subfamily. Calcium signaling is crucial for several aspects of plasticity at glutamatergic synapses. In mammalian cells the enzyme is composed of four different chains: alpha, beta, gamma, and delta. The product of thi…	binds to NMDA receptors and GRIA1 to enhance LTP
CAMK2D	Calcium/Calmodulin Dependent Protein Kinase II Delta	0(H); x(L); P=0.10 0(H); x(L); P=0.05 0(H); 1(L); P=0.01	0(H); x(L); P=0.10 0(H); x(L); P=0.05 0(H); 2(L); P=0.01	L	The product of this gene belongs to the serine/threonine protein kinase family and to the Ca(2+)/calmodulin-dependent protein kinase subfamily. Calcium signaling is crucial for several aspects of plasticity at glutamatergic synapses. In mammalian cells, the enzyme is composed of four different chains: alpha, beta, gamma, and delta. The product of this gene is a delta chain. Alternative splicing r…	may be involved with LTP
RIMS2	Regulating Synaptic Membrane Exocytosis 2	0(H); 1(L); P=0.10 0(H); 0(L); P=0.05 0(H); 0(L); P=0.01	0(H); x(L); P=0.10 0(H); x(L); P=0.05 0(H); 1(L); P=0.01	L	The protein encoded by this gene is a presynaptic protein that interacts with RAB3, a protein important for normal neurotransmitter release. The encoded protein can also bind several other synaptic proteins, including UNC-13 homolog B, ELKS/Rab6-interacting/CAST family member 1, and synaptotagmin 1. This protein is involved in synaptic membrane exocytosis. Polymorphisms in this gene have been ass…	facilitates rapid Ca2+-dependent exocytosis of SNARE complex vesicles	Sudhof, T.C. (2013). Neuron 80:pre doi:10.1016/j.neuron.2013.10.022
RIMS4	Regulating Synaptic Membrane Exocytosis 4	NS	0(H); 1(L); P=0.10 0(H); 0(L); P=0.05 0(H); 0(L); P=0.01	L	Predicted to enable transmembrane transporter binding activity. Predicted to be involved in regulation of membrane potential; regulation of synapse organization; and regulation of synaptic vesicle exocytosis. Predicted to be located in synaptic membrane. Predicted to be active in glutamatergic synapse. [provided by Alliance of Genome Resources, Apr 2022]	facilitates rapid Ca2+-dependent exocytosis of SNARE complex vesicles	Sudhof, T.C. (2013). Neuron 80:pre doi:10.1016/j.neuron.2013.10.022
MYO5B	Unconventional Myosin-Vb	0(H); x(L); P=0.10 0(H); 1(L); P=0.05 0(H); 0(L); P=0.01	0(H); x(L); P=0.10 0(H); x(L); P=0.05 0(H); 1(L); P=0.01	L	The protein encoded by this gene, together with other proteins, may be involved in plasma membrane recycling. Mutations in this gene are associated with microvillous inclusion disease. [provided by RefSeq, Sep 2009] May be involved in vesicular trafficking via its association with the CART complex. The CART complex is necessary for efficient transferrin receptor recycling but not for EGFR degrada…	model: involved in transport of intracellular vesicles following endocytosis of glutamate following GRIA exocytosis; faciltates recycling of neurotransmitter; inhibition would decrease glutamate transmission	Sumi, T. & Harada, K. (2020). Sci. Rep. 10:14711 doi:10.1038/s41598-020-71528-3
PRKACB	Protein Kinase CAMP-Activated Catalytic Subunit Beta	0(H); x(L); P=0.10 0(H); x(L); P=0.05 0(H); 1(L); P=0.01	0(H); x(L); P=0.10 0(H); x(L); P=0.05 0(H); 1(L); P=0.01	L	The protein encoded by this gene is a member of the serine/threonine protein kinase family. The encoded protein is a catalytic subunit of cAMP (cyclic AMP)-dependent protein kinase, which mediates signalling though cAMP. cAMP signaling is important to a number of processes, including cell proliferaton and differentiation. Multiple alternatively spliced transcript variants encoding distinct isofor…	note:PRKACA & PRKACC NS; phosphorylation of AKAP5 by PRKA required for LTP	Sumi, T. & Harada, K. (2020). Sci. Rep. 10:14711 doi:10.1038/s41598-020-71528-3
PRKCA	Protein Kinase C Alpha	NS	0(H); 1(L); P=0.10 0(H); 0(L); P=0.05 0(H); 0(L); P=0.01	L	Calcium-activated, phospholipid- and diacylglycerol (DAG)-dependent serine/threonine-protein kinase that is involved in positive and negative regulation of cell proliferation, apoptosis, differentiation, migration and adhesion, tumorigenesis, cardiac hypertrophy, angiogenesis, platelet function and inflammation, by directly phosphorylating targets such as RAF1, BCL2, CSPG4, TNNT2/CTNT, or activat…	phosphorylation of AKAP5 by PRKC required for LTP	Sumi, T. & Harada, K. (2020). Sci. Rep. 10:14711 doi:10.1038/s41598-020-71528-3
PRKCD	Protein Kinase C Delta	0(H); 1(L); P=0.10 0(H); 0(L); P=0.05 0(H); 0(L); P=0.01	0(H); x(L); P=0.10 0(H); 1(L); P=0.05 0(H); 1(L); P=0.01	L	Calcium-independent, phospholipid- and diacylglycerol (DAG)-dependent serine/threonine-protein kinase that plays contrasting roles in cell death and cell survival by functioning as a pro-apoptotic protein during DNA damage-induced apoptosis, but acting as an anti-apoptotic protein during cytokine receptor-initiated cell death, is involved in tumor suppression as well as survival of several cancer…	phosphorylation of AKAP5 by PRKC required for LTP	Sumi, T. & Harada, K. (2020). Sci. Rep. 10:14711 doi:10.1038/s41598-020-71528-3
PRKCE	Protein Kinase C Epsilon	0(H); 1(L); P=0.10 0(H); 1(L); P=0.05 0(H); 1(L); P=0.01	0(H); x(L); P=0.10 0(H); 1(L); P=0.05 0(H); 2(L); P=0.01	L	Calcium-independent, phospholipid- and diacylglycerol (DAG)-dependent serine/threonine-protein kinase that plays essential roles in the regulation of multiple cellular processes linked to cytoskeletal proteins, such as cell adhesion, motility, migration and cell cycle, functions in neuron growth and ion channel regulation, and is involved in immune response, cancer cell invasion and regulation of…	phosphorylation of AKAP5 by PRKC required for LTP	Sumi, T. & Harada, K. (2020). Sci. Rep. 10:14711 doi:10.1038/s41598-020-71528-3
PRKCH	Protein Kinase C Eta	0(H); x(L); P=0.10 0(H); 1(L); P=0.05 0(H); 0(L); P=0.01	0(H); x(L); P=0.10 0(H); x(L); P=0.05 0(H); 2(L); P=0.01	L	Calcium-independent, phospholipid- and diacylglycerol (DAG)-dependent serine/threonine-protein kinase that is involved in the regulation of cell differentiation in keratinocytes and pre-B cell receptor, mediates regulation of epithelial tight junction integrity and foam cell formation, and is required for glioblastoma proliferation and apoptosis prevention in MCF-7 cells. In keratinocytes, binds …	phosphorylation of AKAP5 by PRKC required for LTP
PRKCQ	Protein Kinase C Theta	0(H); x(L); P=0.10 0(H); 1(L); P=0.05 0(H); 0(L); P=0.01	0(H); x(L); P=0.10 0(H); 1(L); P=0.05 0(H); 0(L); P=0.01	L	Calcium-independent, phospholipid- and diacylglycerol (DAG)-dependent serine/threonine-protein kinase that mediates non-redundant functions in T-cell receptor (TCR) signaling, including T-cells activation, proliferation, differentiation and survival, by mediating activation of multiple transcription factors such as NF-kappa-B, JUN, NFATC1 and NFATC2. In TCR-CD3/CD28-co-stimulated T-cells, is requ…	phosphorylation of AKAP5 by PRKC required for LTP
PRKCZ	Protein Kinase C Zeta	NS	x(H); 0(L); P=0.10 1(H); 0(L); P=0.05 0(H); 0(L); P=0.01	H	Calcium- and diacylglycerol-independent serine/threonine-protein kinase that functions in phosphatidylinositol 3-kinase (PI3K) pathway and mitogen-activated protein (MAP) kinase cascade, and is involved in NF-kappa-B activation, mitogenic signaling, cell proliferation, cell polarity, inflammatory response and maintenance of long-term potentiation (LTP). Upon lipopolysaccharide (LPS) treatment in …	phosphorylation of AKAP5 by PRKC required for LTP
AKAP5 (alias:AKAP150)	A-Kinase Anchoring Protein 5	not found in RT; see comments	not found in RT; see comments		Multivalent scaffold protein that anchors the cAMP-dependent protein kinase/PKA to cytoskeletal and/or organelle-associated proteins, targeting the signal carried by cAMP to specific intracellular effectors (PubMed:1512224). Association with the beta2-adrenergic receptor (beta2-AR) not only regulates beta2-AR signaling pathway, but also the activation by PKA by switching off the beta2-AR signalin…	main scaffolding protein in endocytotic/exocytotic GRIA2-mediated neurotransmitter model; when phosphorylated by PRKC & PRKA facilitates LTP; NOTE: rainbow trout do not possess an AKAP5 gene and therefore one of the the other AKAP genes may substitute for this function	Sumi, T. & Harada, K. (2020). Sci. Rep. 10:14711 doi:10.1038/s41598-020-71528-3

## Sheet: f. Glutamine-Glutamate Cycle
GENE	Description	Alma expression summary*	Lyndon expression summary*	Group with > expression	FUNCTION of GENE (genecards.org summaries)**	COMMENTS	REFERENCES
The Glutamine:Glutamate (Gln:Glu) ratio has been used as measure of metabolic efficiency in relation to energy production and has been empirically shown to be coupled with several physiological indicators. In humans a lower serum Gln:Glu ratio is positively associated with body mass index (BMI), fasting blood glucose, increased triglyceride, creatinine, and increased risk for cardiovascular disea…							Wang, X. et. al. (2022). Nut. Metab. & Cardiovascular Dis. 32(1):186-194 doi:10.1016/j.numecd.2021.09.021; Koch, K. et. al. (2021). Cancers 13:6001 doi:10.3390/cancers13236001
Stress induces changes in the metabolic demands required for cell survival. Qiagen IPA pathway analysis indicated that high tolerance fish exhibited many cancer-associated idiopathies. A characteristic of cancer cell survival is the reliance upon glutamine-associated metabolism and this has also been described as a ‘glutamine addiction’ required for cell survival (Jin et al. 2023; Ni et al. 2023;…							Jin, J. et. al. (2023). Exp. & Mol. Medicine 55:706-715 doi:10.1038/s12276-023-00971-9; Ni, R. et. al. (2023). Front. Oncol. 13:1143798 doi:10.3389/fonc.2023.1143798; Wang, Z. et. al. (2020). Front. Oncol. 10:589508 doi:10.3389/fonc.2020.589508; Yoo, H.C. et. al. (2020). Exp. Mol. Medicine 52:1496-1516 doi:10.1038/s12276-020-00504-8; Cassago, A. et. al. (2012). Proc. Natl. Acad. Sci. USA 109:1092…
A major regulator of the glutamine:glutamate cycle is the ASNS gene which produces asparagine. Enhanced cytoplasmic activation of ASNS can be coupled to increased cellular aspartate levels that arise due to ETC dysfunction. The increased levels of cellular asparagine serve to limit and repress ATF4 activation of the Integrated Stress Response (ISR) genes (Krall et al. 2021), thereby modulating th…							Krall, A.S. et. al. (2021). Cell Metab. 33:1013-1026 doi:10.1016/j.cmet.2021.02.001; Bott, A.J. et. al. (2015). Cell Metab. 22(6):1068-1077 doi:10.1016/j.cmet.2015.09.025; Lukey, M.J. et. al. (2016). Nat. Commun. 7:11321 doi:10.1038/ncomms11321; Mates, J.M. et. al. (2020). Arch. Toxicol. 94:2603-2623 doi:10.1007/s00204-020-02838-8; Choi, Y-K.&Park, K-G. (2018). Biomol. ther. 26(1):19-28 doi:10.40…
Modulators of Glutamine:Glutamate ratios
TP53	Cellular Tumor Antigen P53	0(H); x(L); P=0.10 0(H); x(L); P=0.05 0(H); 1(L); P=0.01	x(H); x(L); P=0.10 1(H); x(L); P=0.05 0(H); 1(L); P=0.01	H/L	Acts as a tumor suppressor in many tumor types; induces growth arrest or apoptosis depending on the physiological circumstances and cell type (PubMed:11025664, 12524540, 12810724, 15186775, 15340061, 17317671, 17349958, 19556538, 20673990, 20959462, 22726440, 24051492, 9840937, 24652652). Involved in cell cycle regulation as a trans-activator that acts to negatively regulate cell division by cont…	may preferentially activate GLS2 but not GLS, or activate GLS2 to a greater degree	Hu, W. et. al. (2010). Proc. Natl. Acad. Sci. USA 107(16):7455-7460 doi:10.1073/pnas.1001006107; Mates, J.M. et. al. (2020). Arch. Toxicol. 94:2603-2623 doi:10.1007/s00204-020-02838-8
MYCN	MYCN Proto-Oncogene, BHLH Tanscription Factor	NS	0(H); x(L); P=0.10 0(H); x(L); P=0.05 0(H); 1(L); P=0.01	L	This gene is a member of the MYC family and encodes a protein with a basic helix-loop-helix (bHLH) domain. This protein is located in the nucleus and must dimerize with another bHLH protein in order to bind DNA. Amplification of this gene is associated with a variety of tumors, most notably neuroblastomas. Multiple alternatively spliced transcript variants encoding different isoforms have been fo…	may preferentially activate GLS2 but not GLS, or activate GLS2 to a greater degree	Mates, J.M. et. al. (2020). Arch. Toxicol. 94:2603-2623 doi:10.1007/s00204-020-02838-8
ASPG	Asparaginase	0(H); x(L); P=0.10 0(H); 1(L); P=0.05 0(H); 0(L); P=0.01	0(H); x(L); P=0.10 0(H); x(L); P=0.05 0(H); 1(L); P=0.01	L	alias: 60 kDa lysophospholipase; Exhibits lysophospholipase, transacylase, PAF acetylhydrolase and asparaginase activities (By similarity). Can catalyze three types of transacylation reactions: (1) acyl transfer from 1-acyl-sn-glycero-3-phosphocholine (1-acyl-GPC) to the sn-1(3) positions of glycerol and 2-acylglycerol (sn-1 to -1(3) transfer), (2) acyl transfer from 1-acyl-GPC to the sn-2 positi…	a 2nd reaction in BioCyc indicates: L-asparagine + H2O to L-aspartate + ammonium; results indicate suppression of this reaction in H fish	Krall, A.S. et. al. (2021). Cell Metab. 33:1013-1026 doi:10.1016/j.cmet.2021.02.001
ASNS	Asparagine Synthetase (Glutamine-Hydrolyzing)	x(H); 0(L); P=0.10 x(H); 0(L); P=0.05 2(H); 0(L); P=0.01	x(H); 0(L); P=0.10 1(H); 0(L); P=0.05 1(H); 0(L); P=0.01	H	The protein encoded by this gene is involved in the synthesis of asparagine. This gene complements a mutation in the temperature-sensitive hamster mutant ts11, which blocks progression through the G1 phase of the cell cycle at nonpermissive temperature. Alternatively spliced transcript variants have been described for this gene. [provided by RefSeq, May 2010]	converts ATP+L-aspartate+L-glutamine+H2O to L-glutamate+L-asparagine+diphosphate+H+; asparagine has been shown to maintain cell survival during extreme cell stress due ETC dysfunction; expression coupled to regulation of ATF4 and the ISR	Krall, A.S. et. al. (2021). Cell Metab. 33:1013-1026 doi:10.1016/j.cmet.2021.02.001
ERBB2	Erb-B2 Receptor Tyrosine Kinase 2	0(H); x(L); P=0.10 0(H); x(L); P=0.05 0(H); 1(L); P=0.01	0(H); x(L); P=0.10 0(H); x(L); P=0.05 0(H); 1(L); P=0.01	L	Protein tyrosine kinase that is part of several cell surface receptor complexes, but that apparently needs a coreceptor for ligand binding. Essential component of a neuregulin-receptor complex, although neuregulins do not interact with it alone. GP30 is a potential ligand for this receptor. Regulates outgrowth and stabilization of peripheral microtubules (MTs). Upon ERBB2 activation, the MEMO1-RH…	activates GLS activity when coupled with NF-kB activation	Ni, R. et. al. (2023). Front. Oncol. 13:1143798 doi:10.3389/fonc.2023.1143798
PIK3CA	Phosphatidylinositol-4,5-Bisphosphate 3-Kinase Catalytic Subunit Alpha	0(H); 2(L); P=0.10 0(H); 0(L); P=0.05 0(H); 0(L); P=0.01	0(H); 1(L); P=0.10 0(H); 1(L); P=0.05 0(H); 0(L); P=0.01	L	Phosphoinositide-3-kinase (PI3K) phosphorylates phosphatidylinositol (PI) and its phosphorylated derivatives at position 3 of the inositol ring to produce 3-phosphoinositides (PubMed:15135396, 23936502, 28676499). Uses ATP and PtdIns(4,5)P2 (phosphatidylinositol 4,5-bisphosphate) to generate phosphatidylinositol 3,4,5-trisphosphate (PIP3) (PubMed:15135396, 28676499). PIP3 plays a key role by recr…	can reprogram glutamine metabolism by upregulating GPT2 expression	Ni, R. et. al. (2023). Front. Oncol. 13:1143798 doi:10.3389/fonc.2023.1143798
JUN	Jun Proto-Oncogene, AP-1 Transription Factor Subunit	x(H); 0(L); P=0.10 x(H); 0(L); P=0.05 1(H); 0(L); P=0.01	x(H); 0(L); P=0.10 x(H); 0(L); P=0.05 1(H); 0(L); P=0.01	H	Transcription factor that recognizes and binds to the AP-1 consensus motif 5'-TGA[GC]TCA-3' (PubMed:10995748, 22083952). Heterodimerizes with proteins of the FOS family to form an AP-1 transcription complex, thereby enhancing its DNA binding activity to the AP-1 consensus sequence 5'-TGA[GC]TCA-3' and enhancing its transcriptional activity (By similarity). Together with FOSB, plays a role in acti…	activates GLS activity	Lukey, M.J. et. al. (2016). Nat. Commun. 7:11321 doi:10.1038/ncomms11321
TDG	Thymine DNA Glycosylase	x(H); 0(L); P=0.10 2(H); 0(L); P=0.05 0(H); 0(L); P=0.01	x(H); 0(L); P=0.10 x(H); 0(L); P=0.05 2(H); 0(L); P=0.01	H	alias: G/T mismatch-specific Thymine DNA Glycosylase; DNA glycosylase that plays a key role in active DNA demethylation: specifically recognizes and binds 5-formylcytosine (5fC) and 5-carboxylcytosine (5caC) in the context of CpG sites and mediates their excision through base-excision repair (BER) to install an unmethylated cytosine. Cannot remove 5-hydroxymethylcytosine (5hmC). According to an a…	reported to enhance GLUL activation when induced by MYC	Bott, A.J. et. al. (2015). Cell Metab. 22(6):1068-1077 doi:10.1016/j.cmet.2015.09.025
MYC	MYC Proto-Oncogene, BHLH Tanscription Factor	x(H); 0(L); P=0.10 x(H); 0(L); P=0.05 1(H); 0(L); P=0.01	1(H); 0(L); P=0.10 0(H); 0(L); P=0.05 0(H); 0(L); P=0.01	H	This gene is a proto-oncogene and encodes a nuclear phosphoprotein that plays a role in cell cycle progression, apoptosis and cellular transformation. The encoded protein forms a heterodimer with the related transcription factor MAX. This complex binds to the E box DNA consensus sequence and regulates the transcription of specific target genes. Amplification of this gene is frequently observed in…	designated as Myc-2 in rainbow trout; increases both glutaminolysis and glutamine synthesis	Bott, A.J. et. al. (2015). Cell Metab. 22(6):1068-1077 doi:10.1016/j.cmet.2015.09.025
MYCL	MYCL Proto-Oncogene, BHLH Tanscription Factor	x(H); 0(L); P=0.10 x(H); 0(L); P=0.05 1(H); 0(L); P=0.01	x(H); 0(L); P=0.10 x(H); 0(L); P=0.05 1(H); 0(L); P=0.01	H	Predicted to enable DNA-binding transcription factor activity, RNA polymerase II-specific and RNA polymerase II cis-regulatory region sequence-specific DNA binding activity. Predicted to be involved in regulation of transcription by RNA polymerase II. Predicted to act upstream of or within regulation of inner ear auditory receptor cell differentiation. Located in chromosome and nucleoplasm. [prov…	status regarding Gln:Glu cycle not fully ascertained; may possess similar functions to MYC
SIRT4	Sirtuin 4	x(H); 0(L); P=0.10 1(H); 0(L); P=0.05 0(H); 0(L); P=0.01	x(H); 0(L); P=0.10 x(H); 0(L); P=0.05 1(H); 0(L); P=0.01	H	Acts as NAD-dependent protein lipoamidase, biotinylase, deacetylase and ADP-ribosyl transferase (PubMed:16959573, 17715127, 24052263, 25525879). Catalyzes more efficiently removal of lipoyl- and biotinyl- than acetyl-lysine modifications (PubMed:24052263, 25525879). Inhibits the pyruvate dehydrogenase complex (PDH) activity via the enzymatic hydrolysis of the lipoamide cofactor from the E2 compon…	Acts as a negative regulator of mitochondrial glutamine metabolism by mediating mono ADP-ribosylation of GLUD1: SIRT4 is expressed in response to DNA damage and negatively regulates anaplerosis by inhibiting GLUD1, leading to block metabolism of glutamine into tricarboxylic acid cycle and promoting cell cycle arrest (PubMed:16959573, 17715127)	Yoo, H.C. et. al. (2020). Exp. Mol. Medicine 52:1496-1516 doi:10.1038/s12276-020-00504-8
GOT1/GOT2 expression is linked to the maintenance of glutamate-mediated metabolism and energy balance primarily though regulation of Krebs cycle intermediary metabolites such as OAA and alpha-KG (Yoo et al. 2023). Many cancers are associated with elevated or dysregulated levels of GOT2 (Yang et al. 2018; Kerk et al. 2023) and during normal homeostatic conditions, mitochondrial GOT2 primarily gene…							Yoo, H.C. et. al. (2020). Exp. Mol. Medicine 52:1496-1516 doi:10.1038/s12276-020-00504-8; Yang, S. et. al. (201). Cell Death & Disease 9:55 doi:10.1038/s41419-017-0089-1; Kerk, S.A. et. al. (2023). OncoTargets&Therapy 16:695-702 doi:10.2147/OTTS383161; Birsoy, K. et. al. (2015). Cell 162(3):54-541 doi:10.1016/j.cell.2015.07.016; Wu, G. et. al. (2009). Amino Acids 37(1):153-168 doi:10.1007/s00726-…
Glutamate metabolism & transport: Includes Glutamate:Glutamine Cycle
GAD1	Glutamate Decarboxylase 1	0(H); x(L); P=0.10 0(H); x(L); P=0.05 0(H); 1(L); P=0.01	x(H); x(L); P=0.10 x(H); x(L); P=0.05 1(H); 1(L); P=0.01	H/L	This gene encodes one of several forms of glutamic acid decarboxylase, identified as a major autoantigen in insulin-dependent diabetes. The enzyme encoded is responsible for catalyzing the production of gamma-aminobutyric acid from L-glutamic acid. A pathogenic role for this enzyme has been identified in the human pancreas since it has been identified as an autoantigen and an autoreactive T cell …	produces GABA
GAD2	Glutamate Decarboxylase 2	NS	NS		This gene encodes one of several forms of glutamic acid decarboxylase, identified as a major autoantigen in insulin-dependent diabetes. The enzyme encoded is responsible for catalyzing the production of gamma-aminobutyric acid from L-glutamic acid. A pathogenic role for this enzyme has been identified in the human pancreas since it has been identified as an autoantibody and an autoreactive T cell…	produces GABA
SLC17A7	Solute Carrier Family 17 Member 7 (alias:VGLUT1)	NS	NS		Multifunctional transporter that transports L-glutamate as well as multiple ions such as chloride, proton, potassium, sodium and phosphate (PubMed:10820226). At the synaptic vesicle membrane, mainly functions as an uniporter which transports preferentially L-glutamate but also phosphate from the cytoplasm into synaptic vesicles at presynaptic nerve terminals of excitatory neural cells (By similar…	involved in packaging glutamate into presynaptic vessicles
SLC17A6	Solute Carrier Family 17 Member 6 (alias:VGLUT2)	NS	NS		Multifunctional transporter that transports L-glutamate as well as multiple ions such as chloride, proton, potassium, sodium and phosphate (PubMed:33440152, 11698620). At the synaptic vesicle membrane, mainly functions as a uniporter which transports preferentially L-glutamate but also, phosphate from the cytoplasm into synaptic vesicles at presynaptic nerve terminals of excitatory neural cells (…	involved in packaging glutamate into presynaptic vessicles
SLC17A8	Solute Carrier Family 17 Member 8 (alias:VGLUT3)	NS	NS		Multifunctional transporter that transports L-glutamate as well as multiple ions such as chloride, sodium and phosphate (PubMed:33440152, 12151341). At the synaptic vesicle membrane, mainly functions as an uniporter that mediates the uptake of L-glutamate into synaptic vesicles at presynaptic nerve terminals of excitatory neural cells (PubMed:12151341). The L-glutamate uniporter activity is elect…	involved in packaging glutamate into presynaptic vessicles
GLS	Glutaminase	1(H); x(L); P=0.10 1(H); x(L); P=0.05 1(H); 1(L); P=0.01	1(H); x(L); P=0.10 x(H); x(L); P=0.05 2(H); 1(L); P=0.01	H/L	This gene encodes the K-type mitochondrial glutaminase. The encoded protein is an phosphate-activated amidohydrolase that catalyzes the hydrolysis of glutamine to glutamate and ammonia. This protein is primarily expressed in the brain and kidney plays an essential role in generating energy for metabolism, synthesizing the brain neurotransmitter glutamate and maintaining acid-base balance in the k…	converts glutamine into glutamate and ammonia; genes described as glutaminase in the OmykA1.1 database have homologies to GLS1/GLS2 H.sapiens orthologs (see below)
GOT1 (alias:AAT1)	Glutamic-Oxaloacetic Transaminase 1	2(H); 0(L); P=0.10 0(H); 0(L); P=0.05 0(H); 0(L); P=0.01	1(H); 0(L); P=0.10 x(H); 0(L); P=0.05 1(H); 0(L); P=0.01	H	Biosynthesis of L-glutamate from L-aspartate or L-cysteine (PubMed:21900944). Important regulator of levels of glutamate, the major excitatory neurotransmitter of the vertebrate central nervous system. Acts as a scavenger of glutamate in brain neuroprotection. The aspartate aminotransferase activity is involved in hepatic glucose synthesis during development and in adipocyte glyceroneogenesis. Us…	cytosolic form which interconverts glutamate/oxaloacetate--αketoglutarate/aspartate; normally generates glutamate/oxaloacetate
GOT2 (alias:AAT2)	Glutamic-Oxaloacetic Transaminase 2	0(H); 1(L); P=0.10 0(H); x(L); P=0.05 0(H); 1(L); P=0.01	x(H); x(L); P=0.10 x(H); x(L); P=0.05 1(H); 1(L); P=0.01	H/L	Catalyzes the irreversible transamination of the L-tryptophan metabolite L-kynurenine to form kynurenic acid (KA). As a member of the malate-aspartate shuttle, it has a key role in the intracellular NAD(H) redox balance. Is important for metabolite exchange between mitochondria and cytosol, and for amino acid metabolism. Facilitates cellular uptake of long-chain free fatty acids. ( AATM_HUMAN,P00…	mitochondrial form which produces aspartate which is shuttled back to the cytoplasm to produce glutamate; production of KA linked to toxic effects; interconverts glutamate/oxaloacetate--αketoglutarate/aspartate; normally generates αketoglutarate/aspartate
GPT1	Glutamic-Pyruvic Transaminase	NS	NS		alias: Alanine Aminotransferase 1; Catalyzes the reversible transamination between alanine and 2-oxoglutarate to form pyruvate and glutamate. ( ALAT2_HUMAN,Q8TD30 ) This gene encodes cytosolic alanine aminotransaminase 1 (ALT1); also known as glutamate-pyruvate transaminase 1. This enzyme catalyzes the reversible transamination between alanine and 2-oxoglutarate to generate pyruvate and glutamate…
GPT2	Glutamic-Pyruvic Transaminase 2	0(H); x(L); P=0.10 0(H); x(L); P=0.05 0(H); 2(L); P=0.01	0(H); x(L); P=0.10 0(H); x(L); P=0.05 0(H); 2(L); P=0.01	L	alias: Alanine Aminotransferase 2; Catalyzes the reversible transamination between alanine and 2-oxoglutarate to form pyruvate and glutamate. ( ALAT2_HUMAN,Q8TD30 ) This gene encodes a mitochondrial alanine transaminase, a pyridoxal enzyme that catalyzes the reversible transamination between alanine and 2-oxoglutarate to generate pyruvate and glutamate. Alanine transaminases play roles in glucone…	alternate energy metabolism pathway when GLS1 activity is inhibited	Yoo, H.C. et. al. (2020). Exp. Mol. Medicine 52:1496-1516 doi:10.1038/s12276-020-00504-8
PC	Pyruvate Carboxylase	NS	0(H); x(L); P=0.10 0(H); 1(L); P=0.05 0(H); 1(L); P=0.01	L	This gene encodes pyruvate carboxylase, which requires biotin and ATP to catalyse the carboxylation of pyruvate to oxaloacetate. The active enzyme is a homotetramer arranged in a tetrahedron which is located exclusively in the mitochondrial matrix. Pyruvate carboxylase is involved in gluconeogenesis, lipogenesis, insulin secretion and synthesis of the neurotransmitter glutamate. Mutations in this…	alternate energy metabolism pathway when GLS1 activity is inhibited	Yoo, H.C. et. al. (2020). Exp. Mol. Medicine 52:1496-1516 doi:10.1038/s12276-020-00504-8
GLUD1	Glutamate Dehydrogenase 1	1(H); 1(L); P=0.10 0(H); 1(L); P=0.05 0(H); 0(L); P=0.01	0(H); x(L); P=0.10 0(H); x(L); P=0.05 0(H); 2(L); P=0.01	H/L	Mitochondrial glutamate dehydrogenase that catalyzes the conversion of L-glutamate into alpha-ketoglutarate. Plays a key role in glutamine anaplerosis by producing alpha-ketoglutarate, an important intermediate in the tricarboxylic acid cycle (PubMed:11032875, 16959573, 11254391, 16023112). Plays a role in insulin homeostasis (PubMed:9571255, 11297618). May be involved in learning and memory reac…	produces alpha-ketoglutarate
ASL	Argininosuccinate Lyase	0(H); x(L); P=0.10 0(H); x(L); P=0.05 0(H); 1(L); P=0.01	0(H); x(L); P=0.10 0(H); x(L); P=0.05 0(H); 1(L); P=0.01	L	Catalyzes the reversible cleavage of L-argininosuccinate to fumarate and L-arginine, an intermediate step reaction in the urea cycle mostly providing for hepatic nitrogen detoxification into excretable urea as well as de novo L-arginine synthesis in nonhepatic tissues (PubMed:11747433, 11747432, 9045711, 22081021, 2263616). Essential regulator of intracellular and extracellular L-arginine pools. …	involved in the production of arginine
ASS1	Argininosuccinate Synthase 1	0(H); x(L); P=0.10 0(H); 1(L); P=0.05 0(H); 0(L); P=0.01	0(H); x(L); P=0.10 0(H); 1(L); P=0.05 0(H); 0(L); P=0.01	L	One of the enzymes of the urea cycle, the metabolic pathway transforming neurotoxic amonia produced by protein catabolism into inocuous urea in the liver of ureotelic animals. Catalyzes the formation of arginosuccinate from aspartate, citrulline and ATP and together with ASL it is responsible for the biosynthesis of arginine in most body tissues. ( ASSY_HUMAN,P00966 )	involved in the production of arginine
ARG1	Arginase 1	0(H); x(L); P=0.10 0(H); x(L); P=0.05 0(H); 2(L); P=0.01	0(H); x(L); P=0.10 0(H); x(L); P=0.05 0(H); 2(L); P=0.01	L	Key element of the urea cycle converting L-arginine to urea and L-ornithine, which is further metabolized into metabolites proline and polyamides that drive collagen synthesis and bioenergetic pathways critical for cell proliferation, respectively; the urea cycle takes place primarily in the liver and, to a lesser extent, in the kidneys. ( ARGI1_HUMAN,P05089 ) Functions in L-arginine homeostasis …	considered the primary cytosolic route of arginine removal	Morris, S.M. (2007). J. Nutr. 137:1602S-1609S
ARG2	Arginase 2	x(H); 0(L); P=0.10 x(H); 0(L); P=0.05 1(H); 0(L); P=0.01	x(H); 0(L); P=0.10 x(H); 0(L); P=0.05 2(H); 0(L); P=0.01	H	May play a role in the regulation of extra-urea cycle arginine metabolism and also in down-regulation of nitric oxide synthesis. Extrahepatic arginase functions to regulate L-arginine bioavailability to nitric oxid synthase (NOS). Arginine metabolism is a critical regulator of innate and adaptive immune responses. Seems to be involved in negative regulation of the survival capacity of activated C…	mitochondrial form of arginase; considered to play a secondary role in the removal of arginine; may have functions related to inflammation and immunity	Morris, S.M. (2007). J. Nutr. 137:1602S-1609S
Glutamate:Glutamine Cycle Regulatory Genes
GLUL	Glutamine Synthetase	x(H); 0(L); P=0.10 x(H); 1(L); P=0.05 1(H); 1(L); P=0.01	x(H); x(L); P=0.10 x(H); 1(L); P=0.05 2(H); 0(L); P=0.01	H/L	Glutamine synthetase that catalyzes the ATP-dependent conversion of glutamate and ammonia to glutamine (PubMed:30158707, 16267323). Its role depends on tissue localization: in the brain, it regulates the levels of toxic ammonia and converts neurotoxic glutamate to harmless glutamine, whereas in the liver, it is one of the enzymes responsible for the removal of ammonia (By similarity). Essential f…	produces glutamine from glutamate and ammonia; three rainbow trout genes (gs01, gs02, & gs04) identified which have GLUL as an ortholog
GLS	Glutaminase	x(H); 0(L); P=0.10 x(H); 0(L); P=0.05 1(H); 0(L); P=0.01	1(H); 0(L); P=0.10 x(H); 0(L); P=0.05 1(H); 0(L); P=0.01	H	This gene encodes the K-type mitochondrial glutaminase. The encoded protein is an phosphate-activated amidohydrolase that catalyzes the hydrolysis of glutamine to glutamate and ammonia. This protein is primarily expressed in the brain and kidney plays an essential role in generating energy for metabolism, synthesizing the brain neurotransmitter glutamate and maintaining acid-base balance in the k…	converts glutamine into glutamate and ammonia; GLS activity is strongly inhibited by cellular glutamate suggesting Gln:Glu ratios will be > in H versus L fish	Cassago, A. et. al. (2012). Proc. Natl. Acad. Sci. USA 109:1092-1097 doi:10.1073/pnas.1112495109
GLS2	Glutaminase 2	1(H); x(L); P=0.10 1(H); x(L); P=0.05 0(H); 1(L); P=0.01	x(H); x(L); P=0.10 x(H); x(L); P=0.05 1(H); 1(L); P=0.01	H/L	Plays an important role in the regulation of glutamine catabolism. Promotes mitochondrial respiration and increases ATP generation in cells by catalyzing the synthesis of glutamate and alpha-ketoglutarate. Increases cellular anti-oxidant function via NADH and glutathione production. May play a role in preventing tumor proliferation. ( GLSL_HUMAN,Q9UI32 )	converts glutamine into glutamate and ammonia
Muir et al. (2017) and Koch et al. (2021) indicate that the xCT system provides cystine that drives sensitivity of glutamine mediated anaplerosis by regulating GLS1 activation. Increased GLS1 helps drive glutamine fueled metabolism during stress similar to the metabolism experienced by cancer cells. When the xCT antiporter was suppressed cellular proliferation was inhibited compared to control ce…							Muir, A. et. al. (2017). eLife 6:e27713 doi:10.7554/eLife.27713; Koch, K. et. al. (2021). Cancers 13:6001 doi:10.3390/cancers 13236001; Lin, W. et. al. (2020). Am. J. Cancer Res. 10(10):3106-3126; Liu, J. et. al. (2020). Mol. Therapy 28(11):2358-2366 doi:10.1016/j.ymthe.2020.08.021; Sugano, K. et. al. (2015). Anticancer Res. 35:677-682
Glutamate transporters
SLC1A3 (alias:EAAT1)	Solute Carrier Family 1 Member 3	NS	x(H); 0(L); P=0.10 x(H); 0(L); P=0.05 1(H); 0(L); P=0.01	H	alias: GLAST; Sodium-dependent, high-affinity amino acid transporter that mediates the uptake of L-glutamate and also L-aspartate and D-aspartate (PubMed:7521911, 8123008, 20477940, 26690923, 28032905, 28424515). Functions as a symporter that transports one amino acid molecule together with two or three Na(+) ions and one proton, in parallel with the counter-transport of one K(+) ion (PubMed:2047…	main astrocyte-associated transporter that along with EAAT2 facilitates the uptake of glutamate from synaptic clefts thereby minimizing excitotoxcity; disruption leads to Ca2+ imbalance and an increase in calpain activation that may cause nuclear pore disruption leading to increased 'leakiness'; regulates 80%-90% of cellular glutamate uptake	Sugiyama, K. et. al. (2017). J. Neurosci. 37:8830-8844 doi:10;1523/jneurosci.0730-17.2017
SLC1A2 (alias:EAAT2)	Solute Carrier Family 1 Member 2	NS	NS		alias:GLT1; Sodium-dependent, high-affinity amino acid transporter that mediates the uptake of L-glutamate and also L-aspartate and D-aspartate (PubMed:7521911, 14506254, 15265858, 26690923). Functions as a symporter that transports one amino acid molecule together with two or three Na(+) ions and one proton, in parallel with the counter-transport of one K(+) ion (PubMed:14506254). Mediates Cl(-)…	main astrocyte-associated transporter that along with EAAT1 facilitates the uptake of glutamate from synaptic clefts thereby minimizing excitotoxcity; disruption leads to Ca2+ imbalance and an increase in calpain activation that may cause nuclear pore disruption leading to increased 'leakiness'; regulates 80%-90% of cellular glutamate uptake	Sugiyama, K. et. al. (2017). J. Neurosci. 37:8830-8844 doi:10;1523/jneurosci.0730-17.2017
SLC1A1 (alias:EAAT3)	Solute Carrier Family 1 Member 1	0(H); 1(L); P=0.10 0(H); 0(L); P=0.05 0(H); 0(L); P=0.01	NS	L	Sodium-dependent, high-affinity amino acid transporter that mediates the uptake of L-glutamate and also L-aspartate and D-aspartate (PubMed:7914198, 7521911, 8857541, 26690923, 21123949, 33658209). Can also transport L-cysteine (PubMed:21123949). Functions as a symporter that transports one amino acid molecule together with two or three Na(+) ions and one proton, in parallel with the counter-tran…	auxillary glutamate synaptic cleft glutamate transporter
SLC1A7 (alias:EAAT5)	Solute Carrier Family 1 Member 7	0(H); 2(L); P=0.10 0(H); 0(L); P=0.05 0(H); 0(L); P=0.01	0(H); 1(L); P=0.10 0(H); 0(L); P=0.05 0(H); 0(L); P=0.01	L	Sodium-dependent, high-affinity amino acid transporter that mediates the uptake of L-glutamate and also L-aspartate and D-aspartate. Functions as a symporter that transports one amino acid molecule together with two or three Na(+) ions and one proton, in parallel with the counter-transport of one K(+) ion (PubMed:9108121). Acts primarily as an inhibitory glutamate-gated chloride channel being a m…	involved with vision; may play an inhibitory role in transmission
SLC1A4 (alias:ASCT1)	Solute Carrier Family 1 Member 4	x(H); 0(L); P=0.10 x(H); 0(L); P=0.05 2(H); 0(L); P=0.01	1(H); 0(L); P=0.10 1(H); 0(L); P=0.05 0(H); 0(L); P=0.01	H	alias: Neutral Amino Acid Transporter A; The protein encoded by this gene is a sodium-dependent neutral amino acid transporter for alanine, serine, cysteine, and threonine. Defects in this gene have been associated with developmental delay, microcephaly, and intellectual disability. [provided by RefSeq, Jan 2017]	regarded as a primary serine transporter; may mediate extra-intracellular exchange of glutamine dependent upon Cys/Thr aa composition at regulatory sites (Friedman et al. 2020); physiological functions are not fully understood; important transporter of cysteine into cells as a precursor for gluathione production	Friedman, N. et. al. (2020). Neurochem. Res. 45:1268-1286 doi:10.1007/s11064-019-02934-x; Zerangue, N. & Kavanaugh, M.P. (1996). J. Biol. Chem. 271:27991-27994; Kaplan, E. et. al. (2018). Proc. Natl. Acad. Sci. USA 115(38):9628-9633 doi:10.1073/pnas.1722677115; Kaplan, E. et. al. (2018). Proc. Natl. Acad. Sci. USA 115(38):9628-9633 doi:10.1073/pnas.1722677115
SLC1A5 (alias:ASCT2)	Solute Carrier Family 1 Member 5	NS	NS		alias: Neutral Amino Acid Transporter B; Sodium-coupled antiporter of neutral amino acids. In a tri-substrate transport cycle, exchanges neutral amino acids between the extracellular and intracellular compartments, coupled to the inward cotransport of at least one sodium ion (PubMed:23756778, 26492990, 17094966, 34741534, 29872227, 8702519). The preferred substrate is the essential amino acid L-g…	has functions similar to ASCT1 but also serves as a primary glutamine exchange channel	Friedman, N. et. al. (2020). Neurochem. Res. 45:1268-1286 doi:10.1007/s11064-019-02934-x
SLC7A11 (alias: xCT subunit)	Solute Carrier Family 7 Member 11	0(H); x(L); P=0.10 0(H); 1(L); P=0.05 0(H); 1(L); P=0.01	0(H); x(L); P=0.10 0(H); x(L); P=0.05 0(H); 2(L); P=0.01	L	This gene encodes a member of a heteromeric, sodium-independent, anionic amino acid transport system that is highly specific for cysteine and glutamate. In this system, designated Xc(-), the anionic form of cysteine is transported in exchange for glutamate. This protein has been identified as the predominant mediator of Kaposi sarcoma-associated herpesvirus fusion and entry permissiveness into ce…	constitues the major driver of anaplerosis in cancer cells and repression of this gene has been linked to tumour suppression and remission; cystine uptake was determined to be a major driver of glutamine-driven anaplerosis. Drives increased instracellular Glu production and carbon sources that may be incorportated into the TCA cycle. Suppression of this gene in H fish indicates that Gln:Glu cycle…	Muir, A. et. al. (2017). eLife 6:e27713 doi:10.7554/eLife.27713; Koch, K. et. al. (2021). Cancers 13:6001 doi:10.3390/cancers 13236001
SLC3A2 (alias:4F2 Heavy Chain Antigen)	Solute Carrier Family 3 Member 2	1(H); 0(L); P=0.10 0(H); 0(L); P=0.05 0(H); 0(L); P=0.01	x(H); 0(L); P=0.10 x(H); 0(L); P=0.05 1(H); 0(L); P=0.01	H	Component of several heterodimeric complexes involved in amino acid transport (PubMed:11557028, 9829974, 9751058, 10391915, 10574970, 11311135, 30341327). The precise substrate specificity depends on the other subunit in the heterodimer (PubMed:9829974, 9751058, 10391915, 10574970, 30867591, 10903140). The complexes function as amino acid exchangers (PubMed:11557028, 10903140, 12117417, 12225859,…	can form a heterodimer with SLC7A11 and has similar functions to SLC7A11; function as glutamate antiporter is likely superceded by its ER stress response activation; activator of the unfolded protein response (UPR); activator of ATF4, ATF6 and XBP1; inhibition promotes apoptosis	Liu C. et. al. (2018). PLoS ONE 13:e0208993 doi:10.1371/journal.pone.0208993
SLC17A6 (alias:VGLUT2)	Solute Carrier Family 17 Member 6	0(H); 1(L); P=0.10 0(H); 0(L); P=0.05 0(H); 0(L); P=0.01	0(H); 1(L); P=0.10 0(H); 0(L); P=0.05 0(H); 0(L); P=0.01	L	Multifunctional transporter that transports L-glutamate as well as multiple ions such as chloride, proton, potassium, sodium and phosphate (PubMed:33440152, 11698620). At the synaptic vesicle membrane, mainly functions as a uniporter which transports preferentially L-glutamate but also, phosphate from the cytoplasm into synaptic vesicles at presynaptic nerve terminals of excitatory neural cells (…	may also transport dopamine; facilitates uptake of glutamate into synaptic vesicles; indicated increased intracellular transport of glutamate in L fish	Zhao, C. et. al. (2023). Front. Mol. Neurosci. 16:1118078 doi:10.3389/fnmol.2023.1118078
SLC17A7 (alias:VGLUT1)	Solute Carrier Family 17 Member 7	NS	NS		Multifunctional transporter that transports L-glutamate as well as multiple ions such as chloride, proton, potassium, sodium and phosphate (PubMed:10820226). At the synaptic vesicle membrane, mainly functions as an uniporter which transports preferentially L-glutamate but also phosphate from the cytoplasm into synaptic vesicles at presynaptic nerve terminals of excitatory neural cells (By similar…	facilitates uptake of glutamate into synaptic vesicles	Zhao, C. et. al. (2023). Front. Mol. Neurosci. 16:1118078 doi:10.3389/fnmol.2023.1118078
SLC17A8 (alias:VGLUT3)	Solute Carrier Family 17 Member 8	NS	NS		Multifunctional transporter that transports L-glutamate as well as multiple ions such as chloride, sodium and phosphate (PubMed:33440152, 12151341). At the synaptic vesicle membrane, mainly functions as an uniporter that mediates the uptake of L-glutamate into synaptic vesicles at presynaptic nerve terminals of excitatory neural cells (PubMed:12151341). The L-glutamate uniporter activity is elect…	facilitates uptake of glutamate into synaptic vesicles	Zhao, C. et. al. (2023). Front. Mol. Neurosci. 16:1118078 doi:10.3389/fnmol.2023.1118078
SLC17A6 (alias:VGLUT8)	Solute Carrier Family 17 Member 8	NS	NS		Multifunctional transporter that transports L-glutamate as well as multiple ions such as chloride, sodium and phosphate (PubMed:33440152, 12151341). At the synaptic vesicle membrane, mainly functions as an uniporter that mediates the uptake of L-glutamate into synaptic vesicles at presynaptic nerve terminals of excitatory neural cells (PubMed:12151341). The L-glutamate uniporter activity is elect…	facilitates uptake of glutamate into synaptic vesicles
The predominant glutamine transporter ASCT2 (Ni et al. 2023; Friedman et al. 2020) does not exhibit significant differences in expression between H and L fish. Most glutamine transporters have enhanced expression in L fish, although the SLC7A family of transporters forms a dimer with SLC3A2 to be functionally active and this gene has enhanced expression in H fish. The enhanced expression of dimer…							Ni, R. et. al. (2023). Front. Oncol. 13:1143798 doi:10.3389/fonc.2023.1143798; freidman, N. et. al. (2020). Neurochem. Res. 45(6):1268-1286 doi:10.1007/s11064-019-02934-x; Lieu, E.L. et. al. (2020). Exp. Mol. Medicine 52:15-30 doi:10.1038/s12276-020-0375-3
Several important amino acids that help maintain metabolic homeostasis during stress are exchanged by the ‘glutamine-specific’ transporters. However, not all ‘dependent’ amino acids are exchanged by these transporters. Notable additional transporters include ASCT1 which regulates serine flux (Kaplan et al. 2018), and EAAT1 which regulates the flux of aspartate. EAAT1 levels are elevated during el…							Kaplan, E. et. al. (2018). Proc. Natl. Acad. Sci. USA 115(38):9628-9633 doi:10.1073/pnas.1722677115; Fu, A. & Danial, N.N. 2018. Nat. Cell Biol. 20:736-744 doi:10.1038/s41556-018-0137-9
Glutamine Transporters
SLC1A5 (alias:ASCT2)	Solute Carrier Family 1 Member 5	NS	NS		alias: Neutral Amino Acid Transporter B; Sodium-coupled antiporter of neutral amino acids. In a tri-substrate transport cycle, exchanges neutral amino acids between the extracellular and intracellular compartments, coupled to the inward cotransport of at least one sodium ion (PubMed:23756778, 26492990, 17094966, 34741534, 29872227, 8702519). The preferred substrate is the essential amino acid L-g…	influx/efflux of Gln	Ni, R. et. al. (2023). Front. Oncol. 13:1143798 doi:10.3389/fonc.2023.1143798; Bhutia, Y.D.&Ganapathy, V. (2016). Biochimica et Biophysica Acta 1863:2531-2539 doi:10.1016/j.bbamcr.2015.12.017
SLC6A14	Solute Carrier Family 6 Member 14	NS	0(H); x(L); P=0.10 0(H); 1(L); P=0.05 0(H); 0(L); P=0.01	L	This gene encodes a member of the solute carrier family 6. Members of this family are sodium and chloride dependent neurotransmitter transporters. The encoded protein transports both neutral and cationic amino acids. This protein may also function as a beta-alanine carrier. Mutations in this gene may be associated with X-linked obesity. A pseudogene of this gene is found on chromosome X.[provided…	influx of Gln	Ni, R. et. al. (2023). Front. Oncol. 13:1143798 doi:10.3389/fonc.2023.1143798; Bhutia, Y.D.&Ganapathy, V. (2016). Biochimica et Biophysica Acta 1863:2531-2539 doi:10.1016/j.bbamcr.2015.12.017
SLC6A19	Solute Carrier Family 6 Member 19	0(H); 1(L); P=0.10 0(H); 0(L); P=0.05 0(H); 0(L); P=0.01	0(H); 1(L); P=0.10 0(H); 1(L); P=0.05 0(H); 0(L); P=0.01	L	alias: sodium-dependent neutral amino acid transporter B(0)AT1; This gene encodes a system B(0) transmembrane protein that actively transports most neutral amino acids across the apical membrane of epithelial cells. Mutations in this gene may result in Hartnup disorder, an inherited disease with symptoms such as pellagra, cerebellar ataxia, and psychosis. The expression and function of B0AT1 (SLC…	influx of Gln	Bhutia, Y.D.&Ganapathy, V. (2016). Biochimica et Biophysica Acta 1863:2531-2539 doi:10.1016/j.bbamcr.2015.12.017
SLC7A5	Solute Carrier Family 7 Member 5	x(H); x(L); P=0.10 x(H); 1(L); P=0.05 1(H); 0(L); P=0.01	1(H); 0(L); P=0.10 0(H); 0(L); P=0.05 0(H); 0(L); P=0.01	H/L	alias: Large Neutral Amino Acids Transporter Small Subunit 1; Enables L-leucine transmembrane transporter activity; L-tryptophan transmembrane transporter activity; and thyroid hormone transmembrane transporter activity. Involved in carboxylic acid transport; thyroid hormone transport; and xenobiotic transport. Located in cytosol; intracellular membrane-bounded organelle; and plasma membrane. Is …	complexes with SLC3A2; indicates high activity for glutamine transport in H/L fish due to heterodimerization with SLC3A2; influx/efflux of Gln	Ni, R. et. al. (2023). Front. Oncol. 13:1143798 doi:10.3389/fonc.2023.1143798; Bhutia, Y.D.&Ganapathy, V. (2016). Biochimica et Biophysica Acta 1863:2531-2539 doi:10.1016/j.bbamcr.2015.12.017
SLC7A6	Solute Carrier Family 7 Member 6	1(H); x(L); P=0.10 0(H); x(L); P=0.05 0(H); 1(L); P=0.01	x(H); x(L); P=0.10 1(H); x(L); P=0.05 0(H); 1(L); P=0.01	H/L	alias: Y+L Amino Acid Transporter 2; Heterodimer with SLC3A2, that functions as an antiporter which operates as an efflux route by exporting cationic amino acids such as L-arginine from inside the cells in exchange with neutral amino acids like L-leucine, L-glutamine and isoleucine, plus sodium ions and may participate in nitric oxide synthesis (PubMed:9829974, 10903140, 16785209, 31705628, 15756…	complexes with SLC3A2; indicates high activity for glutamine transport in H/L fish due to heterodimerization with SLC3A2; influx of Gln	Bhutia, Y.D.&Ganapathy, V. (2016). Biochimica et Biophysica Acta 1863:2531-2539 doi:10.1016/j.bbamcr.2015.12.017
SLC7A7	Solute Carrier Family 7 Member 7	NS	NS		Heterodimer with SLC3A2, that functions as an antiporter which operates as an efflux route by exporting cationic amino acids from inside the cells in exchange with neutral amino acids plus sodium ions and may participate in nitric oxide synthesis via the transport of L-arginine (PubMed:9878049, 9829974, 17329401, 10080182, 10655553, 15756301, 15776427, 14603368). Also mediates arginine transport …	influx of Gln	Bhutia, Y.D.&Ganapathy, V. (2016). Biochimica et Biophysica Acta 1863:2531-2539 doi:10.1016/j.bbamcr.2015.12.017
SLC7A8	Solute Carrier Family 7 Member 8	NS	0(H); x(L); P=0.10 0(H); 2(L); P=0.05 0(H); 0(L); P=0.01	L	alias: Large Neutral Amino Acids Transporter Small Subunit 2; Associates with SLC3A2 to form a functional heterodimeric complex that translocates small and large neutral amino acids with broad specificity and a stoichiometry of 1:1. Functions as amino acid antiporter mediating the influx of extracellular essential amino acids mainly in exchange with the efflux of highly concentrated intracellular…	complexes with SLC3A2; indicates high activity for glutamine transport in H/L fish due to heterodimerization with SLC3A2; influx of Gln	Bhutia, Y.D.&Ganapathy, V. (2016). Biochimica et Biophysica Acta 1863:2531-2539 doi:10.1016/j.bbamcr.2015.12.017
SLC7A9	Solute Carrier Family 7 Member 9	NS	NS		Associates with SLC3A1 to form a functional transporter complex that mediates the electrogenic exchange between cationic amino acids and neutral amino acids, with a stoichiometry of 1:1 (PubMed:8663357, 16825196, 32817565, 32494597). Has system b(0,+)-like activity with high affinity for extracellular cationic amino acids and L-cystine and lower affinity for intracellular neutral amino acids (Pub…	influx of Gln	Bhutia, Y.D.&Ganapathy, V. (2016). Biochimica et Biophysica Acta 1863:2531-2539 doi:10.1016/j.bbamcr.2015.12.017
SLC38A1 (alias:SNAT1)	Solute Carrier Family 38 Member 1	NS	NS		alias: sodium-coupled neutral amino acid transporter 1; Amino acid transporters play essential roles in the uptake of nutrients, production of energy, chemical metabolism, detoxification, and neurotransmitter cycling. SLC38A1 is an important transporter of glutamine, an intermediate in the detoxification of ammonia and the production of urea. Glutamine serves as a precursor for the synaptic trans…	influx of Gln	Ni, R. et. al. (2023). Front. Oncol. 13:1143798 doi:10.3389/fonc.2023.1143798; Bhutia, Y.D.&Ganapathy, V. (2016). Biochimica et Biophysica Acta 1863:2531-2539 doi:10.1016/j.bbamcr.2015.12.017
SLC38A2 (alias:SNAT2)	Solute Carrier Family 38 Member 2	NS	NS		alias: sodium-coupled neutral amino acid transporter 2; Symporter that cotransports neutral amino acids and sodium ions from the extraccellular to the intracellular side of the cell membrane (PubMed:10930503, 15922329, 16621798, 15774260). The trasnport is pH-sensitive, Li(+)-intolerant, electrogenic, driven by the Na(+) electrochemical gradient and cotransports of neutral amino acids and sodium …	influx of Gln	Ni, R. et. al. (2023). Front. Oncol. 13:1143798 doi:10.3389/fonc.2023.1143798; Bhutia, Y.D.&Ganapathy, V. (2016). Biochimica et Biophysica Acta 1863:2531-2539 doi:10.1016/j.bbamcr.2015.12.017
SLC38A3 (alias:SNAT3)	Solute Carrier Family 38 Member 3	0(H); 1(L); P=0.10 0(H); x(L); P=0.05 0(H); 1(L); P=0.01	x(H); x(L); P=0.10 x(H); x(L); P=0.05 1(H); 2(L); P=0.01	H/L	alias: sodium-coupled neutral amino acid transporter 3; Symporter that cotransports specific neutral amino acids and sodium ions, coupled to an H(+) antiporter activity (PubMed:10823827). Mainly participates in the glutamate-GABA-glutamine cycle in brain where it transports L-glutamine from astrocytes in the intercellular space for the replenishment of both neurotransmitters glutamate and gamma-a…	influx/efflux of Gln	Ni, R. et. al. (2023). Front. Oncol. 13:1143798 doi:10.3389/fonc.2023.1143798; Bhutia, Y.D.&Ganapathy, V. (2016). Biochimica et Biophysica Acta 1863:2531-2539 doi:10.1016/j.bbamcr.2015.12.017
SLC38A4	Solute Carrier Family 38 Member 4	0(H); 1(L); P=0.10 0(H); 1(L); P=0.05 0(H); 0(L); P=0.01	0(H); x(L); P=0.10 0(H); 1(L); P=0.05 0(H); 0(L); P=0.01	L	Symporter that cotransports neutral amino acids and sodium ions from the extraccellular to the intracellular side of the cell membrane (PubMed:11342143, 19015196, 33928121). The transport is electrogenic, pH dependent and partially tolerates substitution of Na(+) by Li(+) (PubMed:11414754). Preferentially transports smaller amino acids, such as glycine, L-alanine, L-serine, L-asparagine and L-thr…	influx of Gln
SLC38A5	Solute Carrier Family 38 Member 5	NS	0(H); 1(L); P=0.10 0(H); 0(L); P=0.05 0(H); 0(L); P=0.01	L	The protein encoded by this gene is a system N sodium-coupled amino acid transporter. The encoded protein transports glutamine, asparagine, histidine, serine, alanine, and glycine across the cell membrane, but does not transport charged amino acids, imino acids, or N-alkylated amino acids. Alternative splicing results in multiple transcript variants, but the full-length nature of some of these va…	influx/efflux of Gln	Bhutia, Y.D.&Ganapathy, V. (2016). Biochimica et Biophysica Acta 1863:2531-2539 doi:10.1016/j.bbamcr.2015.12.017
Glutamate extracellular release
CACNA1C (alias:CaV1.2)	Calcium Voltage-Gated Channel Subunit Alpha1 C	0(H); x(L); P=0.10 0(H); 1(L); P=0.05 0(H); 0(L); P=0.01	x(H); 0(L); P=0.10 x(H); 0(L); P=0.05 1(H); 0(L); P=0.01	H/L	This gene encodes an alpha-1 subunit of a voltage-dependent calcium channel. Calcium channels mediate the influx of calcium ions into the cell upon membrane polarization. The alpha-1 subunit consists of 24 transmembrane segments and forms the pore through which ions pass into the cell. The calcium channel consists of a complex of alpha-1, alpha-2/delta, beta, and gamma subunits in a 1:1:1:1 ratio…	involved in heart function; needed for glutamate release	Lee, B.J. et. al (2023). Proc. Natl. Acad. Sci. 120:e2220649120 doi:10.1073/pnas.220649120
CACNA1A (alias:CaV2.1)	Calcium Voltage-Gated Channel Subunit Alpha1 A	NS	1(H); x(L); P=0.10 0(H); 1(L); P=0.05 0(H); 0(L); P=0.01	H/L	Voltage-dependent calcium channels mediate the entry of calcium ions into excitable cells, and are also involved in a variety of calcium-dependent processes, including muscle contraction, hormone or neurotransmitter release, and gene expression. Calcium channels are multisubunit complexes composed of alpha-1, beta, alpha-2/delta, and gamma subunits. The channel activity is directed by the pore-fo…	needed for glutamate release	Lee, B.J. et. al (2023). Proc. Natl. Acad. Sci. 120:e2220649120 doi:10.1073/pnas.220649120
CACNA1B (alias:CaV2.2)	Calcium Voltage-Gated Channel Subunit Alpha1 B	0(H); x(L); P=0.10 0(H); 1(L); P=0.05 0(H); 0(L); P=0.01	0(H); x(L); P=0.10 0(H); x(L); P=0.05 0(H); 1(L); P=0.01	L	The protein encoded by this gene is the pore-forming subunit of an N-type voltage-dependent calcium channel, which controls neurotransmitter release from neurons. The encoded protein forms a complex with alpha-2, beta, and delta subunits to form the high-voltage activated channel. This channel is sensitive to omega-conotoxin-GVIA and omega-agatoxin-IIIA but insensitive to dihydropyridines. Two tr…	needed for glutamate release	Lee, B.J. et. al (2023). Proc. Natl. Acad. Sci. 120:e2220649120 doi:10.1073/pnas.220649120
CACNA1E (alias:CaV2.3)	Calcium Voltage-Gated Channel Subunit Alpha1 E	0(H); x(L); P=0.10 0(H); 1(L); P=0.05 0(H); 0(L); P=0.01	0(H); x(L); P=0.10 0(H); x(L); P=0.05 0(H); 2(L); P=0.01	L	Voltage-dependent calcium channels are multisubunit complexes consisting of alpha-1, alpha-2, beta, and delta subunits in a 1:1:1:1 ratio. These channels mediate the entry of calcium ions into excitable cells, and are also involved in a variety of calcium-dependent processes, including muscle contraction, hormone or neurotransmitter release, gene expression, cell motility, cell division and cell …	needed for glutamate release	Lee, B.J. et. al (2023). Proc. Natl. Acad. Sci. 120:e2220649120 doi:10.1073/pnas.220649120
PLCB1	Phospholipase C Beta 1	x(H); x(L); P=0.10 1(H); 1(L); P=0.05 0(H); 0(L); P=0.01	x(H); 1(L); P=0.10 x(H); x(L); P=0.05 1(H); 1(L); P=0.01	H/L	alias:1-phosphopatidylinosityal 4.5-bisphosphate phosphodiesterase beta-1; The protein encoded by this gene catalyzes the formation of inositol 1,4,5-trisphosphate and diacylglycerol from phosphatidylinositol 4,5-bisphosphate. This reaction uses calcium as a cofactor and plays an important role in the intracellular transduction of many extracellular signals. This gene is activated by two G-protei…	interacts with calcium channels to facilitate glutamate release; when coupled with TRPV1 significantly elevates glutamate transmission in the nucleus solitary tract (NTS)	Lee, B.J. et. al (2023). Proc. Natl. Acad. Sci. 120:e2220649120 doi:10.1073/pnas.220649120; Huda, R. et. al. (2018). J. Physiol. 596:497-513 doi:10.1112/jp275127
PLCB2	Phospholipase C Beta 2	NS	0(H); 1(L); P=0.10 0(H); 0(L); P=0.05 0(H); 0(L); P=0.01	L	alias:1-phosphopatidylinosityal 4.5-bisphosphate phosphodiesterase beta-1; The protein encoded by this gene is a phosphodiesterase that catalyzes the hydrolysis of phosphatidylinositol 4,5-bisphosphate to the second messengers inositol 1,4,5-trisphosphate (IP3) and diacylglycerol. The encoded protein is activated by G proteins and has been shown to be involved in the type 2 taste receptor signal …	interacts with calcium channels to facilitate glutamate release; when coupled with TRPV1 significantly elevates glutamate transmission in the nucleus solitary tract (NTS)	Lee, B.J. et. al (2023). Proc. Natl. Acad. Sci. 120:e2220649120 doi:10.1073/pnas.220649120; Huda, R. et. al. (2018). J. Physiol. 596:497-513 doi:10.1112/jp275127
PLCB4	Phospholipase C Beta 4	0(H); x(L); P=0.10 0(H); 1(L); P=0.05 0(H); 0(L); P=0.01	0(H); x(L); P=0.10 0(H); x(L); P=0.05 0(H); 1(L); P=0.01	L	alias:1-phosphopatidylinosityal 4.5-bisphosphate phosphodiesterase beta-1; The protein encoded by this gene catalyzes the formation of inositol 1,4,5-trisphosphate and diacylglycerol from phosphatidylinositol 4,5-bisphosphate. This reaction uses calcium as a cofactor and plays an important role in the intracellular transduction of many extracellular signals in the retina. Multiple transcript vari…	interacts with calcium channels to facilitate glutamate release; when coupled with TRPV1 significantly elevates glutamate transmission in the nucleus solitary tract (NTS)	Lee, B.J. et. al (2023). Proc. Natl. Acad. Sci. 120:e2220649120 doi:10.1073/pnas.220649120; Huda, R. et. al. (2018). J. Physiol. 596:497-513 doi:10.1112/jp275127
PLCD1	Phospholipase C Delta 1	0(H); x(L); P=0.10 0(H); 1(L); P=0.05 0(H); 0(L); P=0.01	0(H); x(L); P=0.10 0(H); x(L); P=0.05 0(H); 1(L); P=0.01	L	alias:1-phosphopatidylinosityal 4.5-bisphosphate phosphodiesterase delta-1; This gene encodes a member of the phospholipase C family. Phospholipase C isozymes play critical roles in intracellular signal transduction by catalyzing the hydrolysis of phosphatidylinositol 4,5-bisphosphate (PIP2) into the second messengers diacylglycerol (DAG) and inositol triphosphate (IP3). The encoded protein funct…	interacts with calcium channels to facilitate glutamate release; when coupled with TRPV1 significantly elevates glutamate transmission in the nucleus solitary tract (NTS)	Lee, B.J. et. al (2023). Proc. Natl. Acad. Sci. 120:e2220649120 doi:10.1073/pnas.220649120; Huda, R. et. al. (2018). J. Physiol. 596:497-513 doi:10.1112/jp275127
[truncated: 49 more rows]

## Sheet: g. ROS-ARE-motif regulators
GENE	Description	Alma expression summary*	Lyndon expression summary*	Group with > expression	FUNCTION of GENE (genecards.org summaries)**	COMMENTS	REFERENCES
Stress prevention/sensors: Regulation of ARE-motif antioxidant genes (prevention of ROS)
[truncated: 21 more rows]

## Sheet: h. Antioxidant metabolism
GENE	Description	Alma expression summary*	Lyndon expression summary*	Group with > expression	FUNCTION of GENE (genecards.org summaries)**	COMMENTS	REFERENCES	NRF1/2 Activated
[truncated: 96 more rows]

## Sheet: i. Autophagy
GENE	DESCRIPTION	Alma expression summary*	Lyndon expression summary*	Group with > expression	FUNCTION of GENE (genecards.org summaries)**	COMMENTS	REFERENCES
[truncated: 383 more rows]

[truncated: 3 more sheets: j. Autophagy-sort, k. Alma&Lyndon-FDR<0.1, template]
